# Supplementary material for: Expression of OsMYB55 in maize activates stress-responsive genes and enhances heat and drought tolerance
Source: BMC Genomics. 2016 Apr 29;17:312. doi: 10.1186/s12864-016-2659-5 (PMC4850646; doi:10.1186/s12864-016-2659-5)
Supplement: Additional file 2: — Expressed genes and alignment percentages in all samples. (XLSX 12 kb) [file 12864_2016_2659_MOESM2_ESM.xlsx]

## Sheet: Sheet1
Additional file 2. Expressed genes and alignment percentages in all samples. Number of reads is of those that remained after filtering and were then input to the alignment algorithm. The sample names are in the format <stress>-<genotype>-<tissue>R<replicate number>. For example, H-P4-RR3 is a heat stress sample of a MYB55 transgenic plant where root tissue has been sampled (third replicate).
Sample	Reads	Align	%	Unaligned	%	Multi	%	Unique	%
C-WT-LR1	19326835	15999721	0.828	3327114	0.172	1029007	0.053	14970714	0.775
C-WT-LR2	19480164	16760888	0.86	2719276	0.14	1076339	0.055	15684549	0.805
C-WT-LR3	17224533	14902854	0.865	2321679	0.135	939041	0.055	13963813	0.811
C-WT-SR1	17501775	15203207	0.869	2298568	0.131	754921	0.043	14448286	0.826
C-WT-SR2	18819986	16245167	0.863	2574819	0.137	801084	0.043	15444083	0.821
C-WT-SR3	19557468	17107782	0.875	2449686	0.125	846707	0.043	16261075	0.831
C-WT-RR1	18634753	16089066	0.863	2545687	0.137	755567	0.041	15333499	0.823
C-WT-RR2	22864512	19809597	0.866	3054915	0.134	980213	0.043	18829384	0.824
C-WT-RR3	20843312	17825185	0.855	3018127	0.145	824455	0.04	17000730	0.816
H-WT-LR1	22969538	19841965	0.864	3127573	0.136	1043883	0.045	18798082	0.818
H-WT-LR2	22090176	18990955	0.86	3099221	0.14	990380	0.045	18000575	0.815
H-WT-LR3	26622759	23148697	0.87	3474062	0.13	1384429	0.052	21764268	0.818
H-WT-SR1	22447082	19205146	0.856	3241936	0.144	972077	0.043	18233069	0.812
H-WT-SR2	24026959	20920944	0.871	3106015	0.129	1072694	0.045	19848250	0.826
H-WT-SR3	21404590	18507442	0.865	2897148	0.135	980672	0.046	17526770	0.819
H-WT-RR1	20135595	17261019	0.857	2874576	0.143	845318	0.042	16415701	0.815
H-WT-RR2	22314435	19061103	0.854	3253332	0.146	901683	0.04	18159420	0.814
H-WT-RR3	22470971	18931018	0.842	3539953	0.158	928369	0.041	18002649	0.801
C-M55-LR1	23461819	20219696	0.862	3242123	0.138	1226712	0.052	18992984	0.81
C-M55-LR2	23650941	20523231	0.868	3127710	0.132	1254391	0.053	19268840	0.815
C-M55-LR3	24713082	21444443	0.868	3268639	0.132	1292020	0.052	20152423	0.815
C-M55-SR1	27075605	23630470	0.873	3445135	0.127	1165118	0.043	22465352	0.83
C-M55-SR2	24287676	20812565	0.857	3475111	0.143	1025079	0.042	19787486	0.815
C-M55-SR3	24676884	21417709	0.868	3259175	0.132	1044446	0.042	20373263	0.826
C-M55-RR1	25406110	21240621	0.836	4165489	0.164	976079	0.038	20264542	0.798
C-M55-RR2	25141561	21217549	0.844	3924012	0.156	981261	0.039	20236288	0.805
C-M55-RR3	22438009	18927127	0.844	3510882	0.156	887916	0.04	18039211	0.804
H-M55-LR1	26593688	22363008	0.841	4230680	0.159	1168148	0.044	21194860	0.797
H-M55-LR2	25003553	20937959	0.837	4065594	0.163	1086947	0.043	19851012	0.794
H-M55-LR3	21840883	18487071	0.846	3353812	0.154	963344	0.044	17523727	0.802
H-M55-SR1	23119619	19906957	0.861	3212662	0.139	1021587	0.044	18885370	0.817
H-M55-SR2	25543280	21990226	0.861	3553054	0.139	1145177	0.045	20845049	0.816
H-M55-SR3	48121027	41564221	0.864	6556806	0.136	2188174	0.045	39376047	0.818
H-M55-RR1	54530188	45408452	0.833	9121736	0.167	2209181	0.041	43199271	0.792
H-M55-RR2	50464224	41415330	0.821	9048894	0.179	2078351	0.041	39336979	0.78
H-M55-RR3	52069751	42820794	0.822	9248957	0.178	2109644	0.041	40711150	0.782
