# Supplementary material for: Expression of OsMYB55 in maize activates stress-responsive genes and enhances heat and drought tolerance
Source: BMC Genomics. 2016 Apr 29;17:312. doi: 10.1186/s12864-016-2659-5 (PMC4850646; doi:10.1186/s12864-016-2659-5)
Supplement: Additional file 3: — List of all DEG in leaves. (XLSX 5263 kb) [file 12864_2016_2659_MOESM3_ESM.xlsx]

## Sheet: Leaf
Additional file 3. List of all genes in leaves				Wild Type: Heat versus Normal			Myb55: Heat versus Normal			Normal: Myb55 versus Wild Type			Heat: Myb55 versus Wild Type
Gramene accession	Name	GO	Pathway	log2 FC	P value	FDR	log2 FC2	P value2	FDR2	log2 FC3	P value3	FDR3	log2 FC4	P value4	FDR4
GRMZM2G010044	PCO109372	glucosinolate biosynthetic process|chloroplast|cellular amino acid biosynthetic process|hydro-lyase activity|metabolic process|intramolecular transferase activity, transferring|4 iron, 4 sulfur cluster binding|response to cadmium ion|chloroplast stroma	leucine biosynthesis|superpathway of leucine, valine, and isoleucine biosynthesis	2.94964	0	0	0.0859712	0.346	0.424694	-0.428935	0.000241116	0.00717554	-3.29261	0	0
GRMZM2G175593	LOC100281434	nucleoside-triphosphatase activity|nucleotide binding|ATP binding		2.28136	7.08041e-156	2.05315e-153	-0.0897488	0.453473	0.532346	-0.414229	0.00125606	0.0259033	-2.78534	0	1.09568e-306
GRMZM2G468111	LOC100277849			3.6967	8.95226e-194	4.62754e-191	0.691805	3.89125e-05	0.000101968	-0.237327	0.210044	0.606889	-3.24222	0	0
GRMZM2G152179	LOC100280082	transferase activity|sulfotransferase activity	quercetinsulphates biosynthesis	3.95368	2.64316e-145	6.54679e-143	0.330554	0.101875	0.147819	-0.0266366	0.809023	0.956167	-3.64976	0	0
GRMZM2G006352		DNA binding		-0.137883	0.366728	0.465839	1.52227	7.37493e-108	6.56783e-106	2.30388	7.80688e-101	1.85632e-96	3.96404	1.05571e-306	5.02055e-303
GRMZM2G133988		metabolic process|cellular amino acid biosynthetic process|hydro-lyase activity|4 iron, 4 sulfur cluster binding	leucine biosynthesis|superpathway of leucine, valine, and isoleucine biosynthesis	2.72184	5.43303e-133	1.01722e-130	-0.243631	0.169266	0.230741	-0.469634	0.00610133	0.0795246	-3.4351	1.65489e-298	6.55834e-295
GRMZM2G120016	LOC100273251	transferase activity, transferring glycosyl groups|transferase activity|metabolic process|transferase activity, transferring hexosyl groups	cytokinins-O-glucoside biosynthesis	2.68418	1.94094e-160	6.07258e-158	-0.443921	0.000744147	0.00163488	0.0797218	0.616363	0.891148	-3.04838	2.0979e-282	7.12627e-279
GRMZM2G095280	LOC100274322	transferase activity, transferring glycosyl groups|transferase activity|metabolic process|transferase activity, transferring hexosyl groups	cytokinins-O-glucoside biosynthesis|IAA conjugate biosynthesis I	3.30629	1.40265e-88	1.20841e-86	0.441181	0.123653	0.175588	-0.695395	0.049305	0.298999	-3.5605	3.84232e-219	1.14203e-215
GRMZM2G334336		metabolic process|transferase activity, transferring hexosyl groups	cytokinins-O-glucoside biosynthesis|IAA conjugate biosynthesis I	2.7132	5.20934e-107	6.22451e-105	0.10182	0.577902	0.651404	-0.522785	0.0212054	0.182886	-3.13417	7.27448e-205	1.92192e-201
GRMZM2G069325	LOC100272412	DNA binding		-0.282007	0.350069	0.448778	1.32077	7.94703e-80	4.0813e-78	2.70735	2.40414e-40	1.14331e-36	4.31013	3.70633e-171	8.81292e-168
GRMZM2G055507	TIDP9194	chloroplast|carboxylic acid metabolic process|leucine biosynthetic process|transferase activity|chloroplast envelope|2-isopropylmalate synthase activity|catalytic activity|transferase activity, transferring acyl groups, ac	leucine biosynthesis|superpathway of leucine, valine, and isoleucine biosynthesis	1.70548	1.38525e-100	1.47047e-98	-0.0572573	0.528504	0.604129	0.0714253	0.576746	0.87365	-1.69132	9.33602e-168	2.01811e-164
GRMZM2G169033	lac3	apoplast|oxidoreductase activity|copper ion binding|metal ion binding|hydroquinone:oxygen oxidoreductase activity|lignin catabolic process|oxidation-reduction process		4.90075	1.858e-24	2.19471e-23	2.78179	0.00272919	0.0054893	-0.304606	0.68418	0.916304	-2.42357	2.58629e-126	5.12473e-123
GRMZM2G143457				2.43642	3.95319e-57	1.53593e-55	0.565505	0.00853496	0.0157212	-0.433345	0.0904399	0.413394	-2.30425	4.70382e-126	8.60364e-123
GRMZM2G099092	LOC100281896			0.228478	0.0327576	0.0582643	-1.65282	1.01539e-40	1.89365e-39	-0.715419	3.38435e-12	1.23805e-09	-2.59672	2.01326e-104	3.41938e-101
GRMZM2G101393	LOC100278380			2.71325	3.90088e-52	1.34233e-50	3.26715	1.93452e-11	9.19429e-11	-3.39814	3.86283e-10	1.09346e-07	-2.84424	1.20744e-102	1.91403e-99
AC233910.1_FG003	LOC100284418	protein binding|ribosome|translation|structural constituent of ribosome		3.9402	9.56265e-57	3.68526e-55	-0.631831	0.296345	0.373008	-0.140988	0.719119	0.928674	-4.71302	7.4594e-101	1.10856e-97
GRMZM2G132995	LOC100281297	response to nematode|drug transmembrane transport|drug transmembrane transporter activity|antiporter activity|membrane|transmembrane transport|plasma membrane		2.88084	5.0998e-53	1.79383e-51	0.979705	5.89223e-06	1.70424e-05	-0.275586	0.325394	0.725156	-2.17672	4.30194e-98	6.01715e-95
GRMZM2G105604	sum1	chloroplast|methylation|transferase activity|metabolic process|methyltransferase activity|porphyrin-containing compound biosynthetic process|oxidation-reduction process|precorrin-2 dehydrogenase activity|siroheme biosynthetic process		-0.372421	1.05806e-05	3.32786e-05	1.13536	4.56059e-69	1.84739e-67	0.02539	0.758698	0.942081	1.53317	1.4715e-97	1.94385e-94
GRMZM2G075315	umc1246	extracellular region|serine-type endopeptidase inhibitor activity		4.00812	0	0	3.68954	4.9022e-211	1.76613e-208	-1.01398	9.01132e-09	1.74204e-06	-1.33256	2.21174e-84	2.76794e-81
GRMZM2G028129	LOC100191940	nucleoside-triphosphatase activity|endoplasmic reticulum|ATP binding|mitochondrion|nucleotide binding|response to abscisic acid stimulus		2.29482	3.29907e-150	8.52667e-148	1.70258	6.59918e-60	2.132e-58	-0.552986	6.00204e-05	0.0023986	-1.14523	4.19281e-78	4.98483e-75
GRMZM2G042639	saf1	protein binding		2.97346	3.523e-243	3.98904e-240	4.00021	0	0	-0.261791	0.108578	0.450613	0.764961	9.49764e-76	1.0754e-72
GRMZM2G074743	aox3	electron transport chain|mitochondrial envelope|respiratory chain|oxidoreductase activity|respiratory gaseous exchange|metal ion binding|integral to membrane|membrane|mitochondrion|oxidation-reduction process		1.95508	5.19008e-93	4.82069e-91	1.62671	1.57625e-34	2.34984e-33	-0.669496	0.000145948	0.00485363	-0.997865	7.22099e-71	7.80457e-68
GRMZM2G161521	LOC100275439			1.44552	4.20822e-46	1.20413e-44	0.815109	3.73637e-11	1.73522e-10	-0.754949	3.65888e-08	5.27278e-06	-1.38536	3.46253e-66	3.57965e-63
GRMZM2G103342	TIDP3705	plant-type cell wall|oxidoreductase activity|vacuole|metal ion binding|membrane|heme binding|cell wall|response to oxidative stress|peroxidase activity|oxidation-reduction process	betanidin degradation	1.08096	1.29172e-66	6.54893e-65	0.401362	4.48783e-10	1.91308e-09	-0.300436	1.84503e-05	0.000906429	-0.980034	1.08022e-65	1.07023e-62
GRMZM2G131099	si829009d02d			0.864641	7.47857e-16	5.49862e-15	-0.0893327	0.539762	0.614825	-0.719762	5.51164e-06	0.00032601	-1.67374	1.36309e-65	1.29647e-62
GRMZM2G014089		ATPase activity, coupled to transmembrane movement|nucleoside-triphosphatase activity|ATPase activity|ATP binding|integral to membrane|nucleotide binding|transmembrane transport|transport		1.19355	1.8602e-38	4.08419e-37	0.212961	0.0355921	0.0577764	-0.315439	0.00652822	0.0835458	-1.29602	2.58359e-64	2.3628e-61
AC214635.3_FG006				2.26867	1.21607e-27	1.67143e-26	0.616979	0.0300749	0.0496198	-0.346582	0.390967	0.771358	-1.99827	4.72712e-64	4.16301e-61
GRMZM2G057535	LOC100284707	translational elongation|cytoplasm|GTPase activity|GTP binding|nucleotide binding|translation elongation factor activity		0.938133	2.48305e-54	9.09739e-53	-0.0349288	0.530714	0.606174	-0.0389971	0.487351	0.830281	-1.01206	4.91988e-64	4.17803e-61
GRMZM2G402002	LOC100279448	nucleic acid binding|Cul4-RING ubiquitin ligase complex|negative regulation of photomorphogenesis|protein binding|embryo development ending in seed dormancy|nucleus		0.493446	4.12233e-14	2.70477e-13	0.642947	3.42022e-21	2.89829e-20	-1.16673	3.81449e-59	3.02337e-55	-1.01723	5.27273e-60	4.32327e-57
GRMZM2G091478		nucleoside-triphosphatase activity|nucleotide binding|ATP binding|ATPase activity		1.90676	2.8557e-29	4.23599e-28	0.975578	3.14822e-08	1.14235e-07	-1.18372	1.29901e-07	1.48499e-05	-2.1149	1.66758e-59	1.32173e-56
GRMZM2G116520		extracellular region|serine-type endopeptidase inhibitor activity		2.96095	1.78551e-101	1.91243e-99	2.5253	4.96856e-52	1.294e-50	-1.3281	3.76015e-11	1.24179e-08	-1.76375	5.43588e-59	4.1695e-56
GRMZM2G136372	cl1774_-2(594)			1.88956	5.73318e-45	1.57236e-43	1.95395	3.33718e-14	1.91624e-13	-1.38838	1.39034e-05	0.000712488	-1.32399	2.87564e-58	2.13678e-55
GRMZM2G137535	LOC100282076	carbohydrate metabolic process|hydrolase activity, acting on glycosyl bonds|response to cold|vacuole|apoplast|response to salt stress|hydrolase activity|catalytic activity|response to bacterium|metabolic process|hydrolase activity, hydrolyzing O-glycosyl compoun|cation binding|cell wall|defense response to fungus, incompatible interacti|plasma membrane	cellulose biosynthesis	1.47788	2.45494e-70	1.37027e-68	0.261886	0.000934326	0.00202354	0.0793264	0.393708	0.772752	-1.13667	1.76099e-57	1.26887e-54
GRMZM2G164405		pyridoxal phosphate binding|biosynthetic process|1-aminocyclopropane-1-carboxylate synthase activit|transferase activity|catalytic activity|1-aminocyclopropane-1-carboxylate biosynthetic pro	ethylene biosynthesis from methionine	2.27961	4.54025e-31	7.30927e-30	0.779853	7.38345e-05	0.000187168	-0.0717193	0.61743	0.891865	-1.57148	9.45842e-57	6.61478e-54
GRMZM2G164308	LOC100217206	extracellular region	citrulline degradation|allantoin degradation IV (anaerobic)	0.830312	8.20271e-16	6.01431e-15	1.03877	3.29874e-52	8.62899e-51	0.924874	2.66658e-20	2.64191e-17	1.13333	1.93361e-53	1.31364e-50
GRMZM2G006853				1.84361	4.52454e-39	1.01495e-37	1.98469	6.97397e-14	3.92119e-13	-1.44297	1.02362e-05	0.000562386	-1.30189	3.5276e-53	2.32998e-50
GRMZM2G106950	LOC100382674	metabolic process|chloroplast|catalytic activity|tryptophan metabolic process|copper ion binding|indole-3-glycerol-phosphate synthase activity|chloroplast stroma	tryptophan biosynthesis|superpathway of tryptophan biosynthesis	0.790565	1.08839e-32	1.87534e-31	0.517813	2.45037e-16	1.59325e-15	-0.662147	7.96316e-24	1.45652e-20	-0.934898	2.06454e-48	1.32677e-45
GRMZM2G122072	LOC100274555	transferase activity, transferring glycosyl groups|transferase activity|metabolic process|transferase activity, transferring hexosyl groups	cytokinins-O-glucoside biosynthesis|flavonol glucosylation I	1.82562	4.091e-53	1.44326e-51	0.898066	5.04574e-13	2.68526e-12	-0.361642	0.0218058	0.185576	-1.2892	5.18413e-48	3.2439e-45
GRMZM2G082959		metabolic process|hydrolase activity		1.48025	1.70112e-21	1.72713e-20	0.594659	0.0173234	0.0300472	-0.834574	0.00232381	0.0401275	-1.72017	5.83828e-48	3.55956e-45
GRMZM2G344924		nuclear pore|transport		-0.429834	5.8767e-06	1.90402e-05	-1.50246	4.84391e-56	1.39441e-54	-0.387013	1.13774e-05	0.00060723	-1.45964	8.51542e-48	5.06199e-45
GRMZM2G168890	IDP818	zinc ion binding		0.131824	0.191499	0.272776	-0.0940077	0.545406	0.620214	-1.19816	5.84409e-21	6.3164e-18	-1.42399	5.49307e-46	3.18571e-43
GRMZM2G177878	LOC100279545	NAD+ ADP-ribosyltransferase activity		1.34395	1.90292e-41	4.62182e-40	0.411566	3.43641e-05	9.06389e-05	-0.0780641	0.509937	0.843205	-1.01045	6.73977e-45	3.81567e-42
GRMZM2G051790	LOC100273813	DNA repair|nucleus|negative regulation of photomorphogenesis		0.341007	0.000554379	0.00138392	0.391957	0.000335096	0.000773808	-1.40812	1.15206e-38	4.5656e-35	-1.35717	1.32877e-44	7.34778e-42
GRMZM2G087875	LOC100279536	oxidoreductase activity, acting on paired donors,|oxidoreductase activity|monooxygenase activity|electron carrier activity|metal ion binding|heme binding|iron ion binding|oxidation-reduction process		2.06949	4.49734e-79	3.09068e-77	1.24385	1.18954e-35	1.83548e-34	0.0983161	0.630481	0.895576	-0.727324	3.53991e-44	1.913e-41
GRMZM5G874955	LOC100384044	nucleoside-triphosphatase activity|nucleotide binding|ATP binding|ATPase activity|membrane		2.11004	9.96102e-28	1.37466e-26	0.897914	3.88624e-05	0.000101859	-0.703692	0.00685371	0.086409	-1.91582	1.92434e-43	1.01682e-40
AC214360.3_FG001	LOC100279558	chloroplast|terpene synthase activity|gibberellin biosynthetic process|ent-kaurene synthase activity|stemar-13-ene synthase activity|plastid|diterpene phytoalexin metabolic process|lyase activity|metabolic process|ent-pimara-8(14),15-diene synthase activity|ent-sandaracopimaradiene synthase activity|metal ion binding|mitochondrion|magnesium ion binding|gibberellin metabolic process|ent-isokaurene…	ent-kaurene biosynthesis I|superpathway of GA12 biosynthesis	1.47461	1.06169e-18	9.23029e-18	0.730131	0.00702369	0.0131317	-1.01975	0.00084064	0.019128	-1.76423	4.96393e-43	2.56592e-40
GRMZM2G162158	LOC100285776	oxidoreductase activity, acting on paired donors,|oxidoreductase activity, acting on single donors w|oxidoreductase activity|oxidation-reduction process	leucopelargonidin and leucocyanidin biosynthesis|pinobanksin biosynthesis|flavonoid biosynthesis|leucodelphinidin biosynthesis	0.758369	7.70771e-09	3.38706e-08	-0.183856	0.348942	0.427886	-0.711189	3.60984e-05	0.00157206	-1.65341	8.36899e-43	4.23399e-40
GRMZM2G475948	LOC100281599	protein kinase activity|carbohydrate binding|protein phosphorylation|response to salicylic acid stimulus|phosphorylation|transmembrane receptor protein serine/threonine ki|transferase activity, transferring phosphorus-cont|kinase activity|protein tyrosine kinase activity|ATP binding|mitochondrion|protein serine/threonine kinase activity|nucleotide binding|plasma membrane		0.471023	1.31171e-06	4.59552e-06	-0.74126	1.56037e-10	6.88867e-10	-0.164716	0.13842	0.505344	-1.377	4.13069e-42	2.04624e-39
GRMZM2G373554	LOC100275817			2.4057	6.42902e-18	5.35256e-17	1.25969	0.0124379	0.0222034	-1.08423	0.055589	0.318803	-2.23024	3.95905e-41	1.92119e-38
GRMZM2G078465	LOC100279371	UDP-glucosyltransferase activity|quercetin 7-O-glucosyltransferase activity|metabolic process|cellular hyperosmotic salinity response|quercetin 4'-O-glucosyltransferase activity|shoot morphogenesis|cellular response to water deprivation|UDP-glucose:4-aminobenzoate acylglucosyltransferas|indole-3-butyrate beta-glucosyltransferase activit|response to karrikin|salicylic acid metabolic process|indole…	cytokinins-O-glucoside biosynthesis	3.16107	1.63637e-19	1.48908e-18	4.40713	2.52681e-58	7.80292e-57	-0.334273	0.56917	0.869719	0.911781	1.81501e-39	8.63145e-37
GRMZM2G312201	LOC100383937	protein binding|DNA binding|regulation of transcription, DNA-dependent		0.716264	1.32747e-22	1.42633e-21	-0.0597077	0.417655	0.497496	-0.0462508	0.533388	0.853466	-0.822223	9.25269e-39	4.31393e-36
GRMZM2G161472		heme binding|electron carrier activity|oxidation-reduction process|oxidoreductase activity, acting on paired donors,|iron ion binding	GA12 biosynthesis|superpathway of GA12 biosynthesis	1.49164	2.87936e-31	4.69585e-30	1.19674	3.02044e-16	1.95269e-15	-1.00599	1.00483e-08	1.89626e-06	-1.30089	1.18509e-38	5.41905e-36
GRMZM2G388045	LOC100382002			2.88143	1.10457e-45	3.1119e-44	1.27119	9.37109e-17	6.23987e-16	0.504113	0.146999	0.520979	-1.10613	5.55563e-38	2.49249e-35
GRMZM2G409627		protein binding|sequence-specific DNA binding transcription factor|nucleus|regulation of transcription, DNA-dependent|zinc ion binding		0.966454	1.82997e-53	6.53347e-52	0.273377	4.14154e-06	1.21773e-05	0.031901	0.665144	0.908588	-0.661175	8.18857e-38	3.6057e-35
GRMZM2G307823		protein binding|sequence-specific DNA binding transcription factor|nucleus|regulation of transcription, DNA-dependent|zinc ion binding		0.965715	2.29897e-53	8.18338e-52	0.272136	4.55448e-06	1.33288e-05	0.0332359	0.649288	0.902227	-0.660344	1.1717e-37	5.0656e-35
GRMZM2G355572	pco143873	chloroplast|hydrolase activity, acting on ester bonds|plasma membrane|membrane	phospholipases	1.29056	3.90723e-14	2.56931e-13	1.22676	2.49725e-32	3.45431e-31	1.57282	3.02861e-23	5.14389e-20	1.50902	5.85691e-36	2.48689e-33
GRMZM2G118800	LOC100382449	cellular aldehyde metabolic process|metabolic process|chloroplast|response to salt stress|response to water deprivation|aldehyde dehydrogenase [NAD(P)+] activity|oxidoreductase activity|endoplasmic reticulum|vacuole|response to desiccation|membrane|oxidoreductase activity, acting on the aldehyde or|response to abscisic acid stimulus|oxidation-reduction process	valine degradation I	0.911223	3.03431e-37	6.31785e-36	0.43497	5.32682e-10	2.25697e-09	-0.287545	0.000443385	0.0115601	-0.763798	1.24507e-35	5.19392e-33
GRMZM2G458659	LOC100191789	metabolic process|nucleotide binding|oxidoreductase activity	2,3-dihydroxybenzoate biosynthesis|vibriobactin biosynthesis	4.14596	2.40442e-102	2.64687e-100	5.56819	0	2.49193e-306	-0.32735	0.15941	0.541273	1.09488	2.69221e-35	1.10371e-32
GRMZM5G840002	LOC100286245	plastid|metabolic process|chloroplast|response to salt stress|chloroplast stroma	leucine biosynthesis|superpathway of leucine, valine, and isoleucine biosynthesis	1.32783	2.40899e-83	1.83006e-81	0.818681	4.37321e-38	7.46491e-37	-0.302429	5.8368e-06	0.000343533	-0.811581	4.04131e-35	1.62872e-32
GRMZM2G013430	sat2	cysteine biosynthetic process|chloroplast|transferase activity|cellular response to sulfate starvation|response to cold|zinc ion binding|cysteine biosynthetic process from serine|nucleus|cytoplasm|mitochondrion|serine O-acetyltransferase activity|response to cadmium ion		-0.182167	0.0519249	0.0879582	0.397855	1.04012e-08	3.94512e-08	0.438757	4.80423e-08	6.49195e-06	1.01878	6.13749e-34	2.43229e-31
GRMZM2G170016	LOC100501557	heme binding		2.55015	1.67464e-28	2.39589e-27	1.52876	1.62084e-09	6.61639e-09	-1.24644	2.75152e-05	0.00126304	-2.26783	1.81353e-33	7.06921e-31
GRMZM2G032049	LOC100285944	tRNA aminoacylation for protein translation|tRNA aminoacylation|ovule development|ligase activity, forming aminoacyl-tRNA and relate|cytoplasm|glutaminyl-tRNA aminoacylation|ligase activity|glutamine-tRNA ligase activity|ATP binding|aminoacyl-tRNA ligase activity|translation|nucleotide binding	tRNA charging pathway|tetrapyrrole biosynthesis I|heme biosynthesis I	1.38967	1.23967e-70	6.95209e-69	0.474701	1.68689e-11	8.05278e-11	0.0936895	0.21497	0.613412	-0.821283	8.13649e-33	3.12048e-30
GRMZM5G833207		ATPase activity, coupled to transmembrane movement|nucleoside-triphosphatase activity|ATPase activity|ATP binding|integral to membrane|nucleotide binding|transmembrane transport|transport		1.35154	6.81238e-10	3.2744e-09	-0.608987	0.0120404	0.021573	-0.126122	0.665926	0.908925	-2.08664	8.63838e-33	3.26037e-30
GRMZM2G392101	crr2	response to red light|two-component response regulator activity|circadian rhythm|plastid|cytoplasm|response to cytokinin stimulus|nucleus|regulation of transcription, DNA-dependent|mitochondrion|two-component signal transduction system (phosphor		0.864945	2.08166e-07	7.96168e-07	1.69059	5.98692e-49	1.4053e-47	0.0737292	0.796727	0.953335	0.899371	4.24363e-32	1.57664e-29
GRMZM2G320786		apoplast|oxidoreductase activity|copper ion binding|oxidation-reduction process|hydroquinone:oxygen oxidoreductase activity|lignin catabolic process		3.89218	1.65978e-12	9.73032e-12	3.83294	0.000127524	0.000312475	-1.26776	0.53585	0.854368	-1.32699	8.90344e-32	3.25702e-29
GRMZM2G170017	umc2600	metabolic process|nucleotide binding|oxidoreductase activity	2,3-dihydroxybenzoate biosynthesis|vibriobactin biosynthesis	1.6902	1.565e-39	3.58158e-38	1.69275	6.83018e-21	5.70253e-20	-0.799647	0.00125494	0.0259028	-0.797089	1.52508e-31	5.49445e-29
GRMZM2G415529		nucleoside-triphosphatase activity|nucleotide binding|ATP binding|ATPase activity|membrane		0.504074	0.00499364	0.0105913	-0.368782	0.209194	0.276977	-1.25966	1.2905e-08	2.32466e-06	-2.13252	2.13603e-31	7.58067e-29
GRMZM2G135091	PPCK2	protein phosphorylation|phosphorylation|protein kinase activity|kinase activity|protein tyrosine kinase activity|ATP binding|protein serine/threonine kinase activity|nucleotide binding|transferase activity, transferring phosphorus-cont		0.431711	1.5962e-05	4.90559e-05	-0.625104	2.10944e-09	8.52163e-09	-0.0990757	0.361927	0.752593	-1.15589	3.27414e-31	1.14489e-28
GRMZM2G127328	LOC100281437	response to karrikin|amino acid import|integral to membrane|plasma membrane|membrane		1.21813	5.23009e-18	4.37737e-17	1.42648	1.00907e-08	3.83285e-08	-1.38902	4.12651e-07	3.83281e-05	-1.18067	5.07624e-31	1.74932e-28
AC216891.3_FG004				0.600055	0.00033937	0.000875507	1.76249	7.44065e-16	4.6892e-15	-3.07685	9.51513e-47	5.65627e-43	-1.91442	5.69986e-31	1.93616e-28
GRMZM2G467893	LOC100273339	plasma membrane		1.13807	1.25994e-15	9.14218e-15	0.241902	0.115578	0.165297	-0.287259	0.135283	0.501444	-1.18343	6.02909e-30	2.01915e-27
GRMZM2G402631	PR-5			0.814334	2.75165e-26	3.51956e-25	0.831718	9.73044e-30	1.20694e-28	-0.877493	2.50471e-32	7.44463e-29	-0.860109	8.66222e-30	2.8607e-27
GRMZM2G436448		protein phosphorylation|protein kinase activity|protein tyrosine kinase activity|ATP binding|protein serine/threonine kinase activity|transferase activity, transferring phosphorus-cont		0.497988	0.000694596	0.00170727	-0.466458	0.0121727	0.0217855	-0.62563	0.000151797	0.00500615	-1.59008	9.57136e-30	3.11764e-27
AC206951.3_FG017	LOC100281138	DNA binding|nucleus|transcription, DNA-dependent|regulation of transcription, DNA-dependent|sequence-specific DNA binding transcription factor		0.392549	0.000259889	0.000682455	0.808218	7.74275e-20	6.12058e-19	0.747136	1.12456e-14	6.0772e-12	1.1628	1.19105e-29	3.82712e-27
GRMZM2G176472	LOC100382268			0.487163	7.3929e-05	0.000209421	0.213926	0.159895	0.219755	-0.952878	2.22584e-09	5.08905e-07	-1.22612	1.25606e-29	3.98221e-27
GRMZM2G310947	LOC100281142	cell division|endoplasmic reticulum|nucleoside-triphosphatase activity|ATP binding|mitochondrion|nucleotide binding|response to abscisic acid stimulus		2.0244	5.7923e-61	2.52714e-59	1.39197	1.60074e-30	2.05854e-29	-0.101815	0.532265	0.852662	-0.734253	2.62065e-28	8.19919e-26
GRMZM2G135722	LOC100281284	transferase activity, transferring glycosyl groups|transferase activity|metabolic process|transferase activity, transferring hexosyl groups	cytokinins-O-glucoside biosynthesis	1.65418	3.29787e-38	7.15481e-37	2.15123	4.41951e-121	4.84272e-119	0.134252	0.618296	0.892048	0.631304	4.82136e-28	1.48886e-25
GRMZM2G175164		protein phosphorylation|protein kinase activity|protein tyrosine kinase activity|ATP binding|protein serine/threonine kinase activity|transferase activity, transferring phosphorus-cont		1.324	5.33885e-36	1.06143e-34	0.90449	1.86722e-16	1.22209e-15	-0.437317	0.00146392	0.0290561	-0.856822	2.1914e-27	6.68039e-25
GRMZM2G127087		defense response|terpene synthase activity|lyase activity|cytoplasm|metabolic process|isomerase activity|metal ion binding|terpenoid biosynthetic process|magnesium ion binding	linalool biosynthesis|beta-caryophyllene biosynthesis	1.15241	2.43378e-05	7.32816e-05	0.900762	0.180156	0.243437	-2.84498	2.6233e-08	3.96345e-06	-3.09663	2.29088e-27	6.89526e-25
GRMZM2G450498	LOC100285862	cytosol|methionine gamma-lyase activity|pyridoxal phosphate binding|cellular amino acid metabolic process|catalytic activity	methionine degradation II|homocysteine and cysteine interconversion|superpathway of lysine, threonine and methionine biosynthesis II|methionine biosynthesis II	2.21208	4.57556e-131	8.18027e-129	2.21799	8.49467e-89	5.20583e-87	-0.553672	0.00137268	0.0276915	-0.547766	4.4016e-27	1.30827e-24
GRMZM2G018070	umc2220	protein binding|metal ion binding|zinc ion binding		0.704258	9.04701e-19	7.8972e-18	0.153962	0.0584727	0.090067	-0.173709	0.063058	0.342091	-0.724005	1.34798e-26	3.95706e-24
GRMZM2G169240		oxidoreductase activity, acting on paired donors,|oxidation-reduction process|lipid metabolic process	linoleate biosynthesis I (plants)	1.68271	1.07031e-11	5.96436e-11	0.380365	0.386116	0.465997	-0.640158	0.133631	0.498272	-1.9425	2.17296e-26	6.30105e-24
GRMZM2G181227	LOC100283469	valine catabolic process|catalytic activity|3-hydroxyisobutyryl-CoA hydrolase activity|response to cold|metabolic process|response to auxin stimulus	valine degradation I|pantothenate and coenzyme A biosynthesis II|beta-alanine biosynthesis II	1.75306	4.90397e-34	8.98356e-33	0.905852	1.93047e-10	8.46288e-10	-0.252703	0.182823	0.572483	-1.09991	4.94634e-26	1.41704e-23
GRMZM2G136300				1.75561	3.69185e-25	4.49948e-24	0.910058	9.10113e-09	3.47195e-08	-0.228975	0.185692	0.576795	-1.07452	2.84805e-25	8.06203e-23
GRMZM2G131442		DNA binding		1.16961	4.86872e-25	5.91561e-24	0.185437	0.060505	0.0928725	0.174481	0.243264	0.649632	-0.809691	3.6096e-25	1.00975e-22
GRMZM2G017186	umc1721	metabolic process|hydrolase activity|carbohydrate metabolic process|hydrolase activity, hydrolyzing O-glycosyl compoun|hydrolase activity, acting on glycosyl bonds		0.953037	1.54649e-33	2.77737e-32	0.714518	1.82073e-17	1.26811e-16	-0.464683	9.45168e-07	7.711e-05	-0.703201	2.39923e-24	6.63359e-22
GRMZM2G098696	LOC100283530	DNA binding|response to stress|nucleus|sequence-specific DNA binding|regulation of transcription, DNA-dependent|sequence-specific DNA binding transcription factor		2.2169	1.6777e-20	1.60403e-19	1.02061	8.04272e-08	2.80987e-07	0.268138	0.505259	0.840407	-0.928147	3.83509e-24	1.04817e-21
GRMZM2G331393		transmembrane transport|integral to membrane		0.438726	0.000219468	0.000582748	0.0620324	0.682344	0.744666	-0.774681	3.0864e-06	0.000206373	-1.15137	6.07434e-24	1.64132e-21
GRMZM2G087769		metabolic process|methyltransferase activity		1.88821	1.92624e-17	1.55843e-16	0.665648	0.000657446	0.0014576	0.110264	0.851884	0.969143	-1.1123	2.22513e-23	5.94484e-21
GRMZM2G453805	chn1	hydrolase activity, acting on glycosyl bonds|response to cold|cation binding|response to salt stress|hydrolase activity|catalytic activity|carbohydrate metabolic process|cellular response to water deprivation|metabolic process|response to wounding|response to light intensity|hydrolase activity, hydrolyzing O-glycosyl compoun		1.10987	5.73574e-43	1.46808e-41	1.09885	1.61673e-44	3.35449e-43	-0.76962	1.33015e-21	1.58141e-18	-0.780636	3.18123e-23	8.4048e-21
GRMZM2G017337				3.48559	2.27656e-17	1.8325e-16	0.867962	0.0263903	0.0441379	-0.0922164	0.812789	0.957797	-2.70984	3.37376e-23	8.81552e-21
GRMZM2G044481	an2	chloroplast|terpene synthase activity|gibberellin biosynthetic process|lyase activity|ent-copalyl diphosphate synthase activity|diterpene phytoalexin precursor biosynthetic proce|metabolic process|metal ion binding|magnesium ion binding	ent-kaurene biosynthesis I|superpathway of GA12 biosynthesis	1.13622	6.87577e-10	3.30354e-09	1.69767	2.20529e-06	6.66296e-06	-2.02345	1.50462e-07	1.69558e-05	-1.46201	3.78338e-23	9.77838e-21
GRMZM2G123212	LOC100283554	protein binding|ligase activity|metal ion binding|zinc ion binding		-0.0585059	0.341706	0.440384	-0.413945	1.42101e-12	7.34541e-12	-0.262282	5.34729e-06	0.000318666	-0.617722	6.38952e-23	1.63365e-20
GRMZM2G312661	IDP554	calcium ion binding		0.165775	0.0635801	0.105038	0.778332	2.11488e-26	2.28789e-25	0.167606	0.054415	0.315812	0.780162	6.75957e-23	1.70988e-20
GRMZM5G829946	LOC100383215	phosphoric diester hydrolase activity|lipid metabolic process|glycerol metabolic process|glycerophosphodiester phosphodiesterase activity	glycerol degradation I	-0.0672116	0.3164	0.41369	-0.542088	3.348e-19	2.57467e-18	-0.176711	0.00327998	0.0510644	-0.651587	1.14356e-22	2.86227e-20
GRMZM2G090245	LOC100191976	extracellular region|nutrient reservoir activity|metal ion binding|apoplast|manganese ion binding		1.6728	4.66666e-13	2.84523e-12	1.00938	0.000991938	0.00213935	-0.642141	0.113495	0.461	-1.30556	1.26544e-22	3.13432e-20
GRMZM2G095126	LOC100280970	hydrolase activity, acting on glycosyl bonds|plant-type cell wall|apoplast|cation binding|hydrolase activity|catalytic activity|carbohydrate metabolic process|metabolic process|cell wall|hydrolase activity, hydrolyzing O-glycosyl compoun	stachyose biosynthesis	1.0056	2.78177e-43	7.18186e-42	0.641827	5.51751e-19	4.19154e-18	-0.231562	0.00432585	0.0617407	-0.595337	1.41035e-22	3.45725e-20
GRMZM2G358153	LOC100192522	hydrolase activity, acting on glycosyl bonds|cation binding|hydrolase activity|catalytic activity|carbohydrate metabolic process|metabolic process|hydrolase activity, hydrolyzing O-glycosyl compoun		-0.185904	0.00915757	0.0184345	-0.645631	1.88935e-19	1.46862e-18	-0.257983	0.00016548	0.00536804	-0.71771	2.21943e-22	5.38506e-20
GRMZM2G074248				1.67252	7.17875e-10	3.44423e-09	0.640027	0.0817955	0.121779	-0.630655	0.165009	0.549675	-1.66315	2.85711e-22	6.86225e-20
GRMZM2G465226	prp4	extracellular region		0.60655	3.53268e-11	1.89446e-10	0.404143	3.66452e-06	1.08336e-05	-0.662876	4.77765e-14	2.46931e-11	-0.865282	5.1401e-22	1.22221e-19
GRMZM2G039639	pco103560(319)	defense response to fungus, incompatible interacti|response to salt stress		1.46166	1.05685e-98	1.0926e-96	1.52742	4.19055e-103	3.36632e-101	-0.679427	6.63927e-19	5.09253e-16	-0.613674	9.7223e-22	2.28888e-19
GRMZM5G838098	LOC100281912	protein binding		1.69233	2.56713e-41	6.18452e-40	1.10269	2.81033e-19	2.1668e-18	-0.126924	0.411243	0.785808	-0.716569	1.48411e-21	3.45971e-19
GRMZM2G099467	LOC100284800	oxidoreductase activity, acting on paired donors,|oxidoreductase activity|oxidation-reduction process	leucopelargonidin and leucocyanidin biosynthesis|pinobanksin biosynthesis|flavonoid biosynthesis|leucodelphinidin biosynthesis	-0.0105259	0.887408	0.920548	-0.0457979	0.570421	0.644621	-0.713814	2.77936e-20	2.64351e-17	-0.749086	6.18698e-21	1.42829e-18
GRMZM2G020054		DNA binding|regulation of transcription, DNA-dependent|sequence-specific DNA binding transcription factor		0.807115	0.00128767	0.00302492	0.796435	6.81228e-14	3.83209e-13	1.12118	1.74845e-06	0.000126367	1.1105	7.33641e-21	1.67736e-18
GRMZM2G035451				-0.0775108	0.446684	0.546276	-0.606694	1.77359e-10	7.79817e-10	-0.356003	0.000242388	0.00720438	-0.885186	1.17759e-20	2.66674e-18
GRMZM2G466298		carbohydrate binding|protein phosphorylation|protein kinase activity|protein tyrosine kinase activity|ATP binding|protein serine/threonine kinase activity|transferase activity, transferring phosphorus-cont		0.949392	1.72026e-09	8.00006e-09	-0.0636017	0.795978	0.841152	-0.114374	0.452621	0.809929	-1.12737	4.73418e-20	1.06197e-17
GRMZM2G181135	LOC100383587	carbon-sulfur lyase activity|catalytic activity|pyridoxal phosphate binding	histidine biosynthesis	2.00844	9.63197e-25	1.15613e-23	1.44035	2.53044e-14	1.46289e-13	-0.185278	0.410681	0.78539	-0.753365	8.07963e-20	1.79549e-17
GRMZM2G163544	LOC100279909	catalytic activity|carbohydrate metabolic process|plant-type cell wall|hydrolase activity, hydrolyzing O-glycosyl compoun|cation binding		0.109563	0.381307	0.480407	1.27243	4.12798e-34	6.04403e-33	-0.247769	0.0840641	0.398818	0.915099	8.34981e-20	1.83406e-17
GRMZM2G171569	LOC100280718	DNA binding|regulation of transcription, DNA-dependent|sequence-specific DNA binding transcription factor		-0.229397	0.000141695	0.000386824	-0.29165	1.96117e-07	6.58563e-07	-0.493553	1.55136e-19	1.27201e-16	-0.555805	8.40747e-20	1.83406e-17
GRMZM2G007151	LOC100273295			0.872534	3.82777e-16	2.85767e-15	1.59084	3.9082e-77	1.88116e-75	-0.0799356	0.477074	0.823212	0.638374	1.51004e-19	3.26415e-17
GRMZM2G089995	LOC100280806	DNA binding|nucleus|transcription, DNA-dependent|regulation of transcription, DNA-dependent|sequence-specific DNA binding transcription factor		0.529356	5.59931e-07	2.04015e-06	0.736285	2.53427e-21	2.16217e-20	0.567613	1.01758e-08	1.9052e-06	0.774543	4.21387e-19	9.02679e-17
GRMZM2G123107		catalytic activity|carbohydrate metabolic process|hydrolase activity, hydrolyzing O-glycosyl compoun|cation binding	cellulose biosynthesis	-0.371586	1.60409e-06	5.55522e-06	-0.562779	1.69344e-09	6.89971e-09	-0.607378	4.88089e-14	2.46931e-11	-0.798572	4.33104e-19	9.19496e-17
AC208201.3_FG002	LOC100383423	hydrolase activity|catalytic activity|protein serine/threonine phosphatase activity|phosphoprotein phosphatase activity|metal ion binding|protein dephosphorylation|abscisic acid mediated signaling pathway		0.0501451	0.75954	0.821847	0.368853	9.63609e-06	2.71928e-05	0.534852	2.25008e-05	0.00107435	0.853559	4.99976e-19	1.05207e-16
GRMZM2G119523	LOC100272937			1.42779	5.13169e-11	2.71702e-10	0.272158	0.243912	0.3164	-0.242324	0.393816	0.772752	-1.39796	7.18575e-19	1.4988e-16
GRMZM2G061487	si707074g06	DNA binding|nucleus|transcription, DNA-dependent|regulation of transcription, DNA-dependent|sequence-specific DNA binding transcription factor		0.439903	1.57439e-05	4.84104e-05	0.948243	1.91136e-34	2.83697e-33	0.159185	0.12907	0.491673	0.667526	1.30379e-18	2.69578e-16
GRMZM2G394450	IVR1	sucrose 1F-fructosyltransferase activity|beta-fructofuranosidase activity|plant-type cell wall|fructan beta-fructosidase activity|hydrolase activity, acting on glycosyl bonds|hydrolase activity|carbohydrate metabolic process|metabolic process|plant-type vacuole|sucrose alpha-glucosidase activity|hydrolase activity, hydrolyzing O-glycosyl compoun|vacuole		0.827014	1.16349e-27	1.60101e-26	0.224034	0.00138966	0.00292573	0.0299152	0.713509	0.926972	-0.573065	2.11247e-18	4.33019e-16
GRMZM2G079613	LOC100274072	cellular response to sulfur starvation|protein binding|regulation of sulfur utilization|identical protein binding		-0.549344	5.24509e-13	3.18645e-12	-0.94654	2.19871e-36	3.52535e-35	-0.310289	1.20567e-05	0.000632859	-0.707486	2.16486e-18	4.39966e-16
GRMZM2G079632	LOC100273749	DNA binding|regulation of transcription, DNA-dependent		1.17211	1.79102e-45	5.02203e-44	1.16111	3.76136e-88	2.27577e-86	0.48459	9.69438e-08	1.15836e-05	0.473594	2.28136e-18	4.59714e-16
GRMZM2G375593	LOC100383299	cytoskeleton organization|actin binding		-1.01981	8.01595e-06	2.55775e-05	0.0255804	0.869584	0.900447	0.528386	0.00572449	0.0760005	1.57378	2.65339e-18	5.30187e-16
GRMZM2G127350		transaminase activity|catalytic activity|pyridoxal phosphate binding	pantothenate and coenzyme A biosynthesis II|biotin biosynthesis from 7-keto-8-aminopelargonate|beta-alanine biosynthesis II|tetrapyrrole biosynthesis I|heme biosynthesis I	-0.321238	0.0402422	0.0700447	1.07872	1.51383e-18	1.12032e-17	-0.394151	0.0152447	0.149049	1.00581	3.42219e-18	6.78107e-16
GRMZM2G181236	LOC100279598	oxidoreductase activity, acting on paired donors,|oxidoreductase activity|monooxygenase activity|electron carrier activity|metal ion binding|heme binding|iron ion binding|oxidation-reduction process		0.761333	1.58455e-33	2.84144e-32	0.394385	2.76755e-11	1.30002e-10	-0.0951181	0.16801	0.554007	-0.462066	4.9219e-18	9.67215e-16
AC202435.3_FG003		hydrolase activity	NAD/NADH phosphorylation and dephosphorylation|phosphate acquisition|phosphate utilization in cell wall regeneration|thiamine biosynthesis II	-1.18089	2.8391e-74	1.7134e-72	-1.58361	2.22182e-167	4.67526e-165	-0.166081	0.00230443	0.0399087	-0.568801	5.65046e-18	1.10128e-15
GRMZM2G146589	pco072809(80)	nucleic acid binding|lysyl-tRNA aminoacylation|tRNA aminoacylation for protein translation|cytoplasm|ATP binding|lysine-tRNA ligase activity|aminoacyl-tRNA ligase activity|nucleotide binding	tRNA charging pathway	1.77113	4.89809e-98	5.02012e-96	0.892815	1.44988e-32	2.02083e-31	0.212359	0.0108564	0.11929	-0.665957	5.7575e-18	1.11302e-15
GRMZM2G457370	cl909_1	nucleic acid binding|protein binding		2.06567	4.44845e-95	4.29981e-93	1.90706	8.5818e-86	4.97702e-84	-0.403004	0.00376378	0.0562654	-0.561615	9.94707e-18	1.90743e-15
GRMZM2G103945	tip4a	transporter activity|vacuole|integral to membrane|membrane|transport|vacuolar membrane		-0.200425	0.0022824	0.00514905	0.205775	6.45344e-05	0.000164681	0.0895981	0.131943	0.495237	0.495798	1.29182e-17	2.45736e-15
GRMZM2G378106	GH3	response to light stimulus|response to auxin stimulus|indole-3-acetic acid amido synthetase activity		1.16963	6.29263e-08	2.53432e-07	0.372691	0.137747	0.192973	-0.449868	0.129527	0.492314	-1.2468	1.83735e-17	3.46735e-15
GRMZM2G032856	gst24	transferase activity|glutathione transferase activity|protein binding		0.234933	0.0218169	0.0405061	-0.448731	6.3341e-05	0.000161896	-0.166739	0.135899	0.502162	-0.850403	2.20917e-17	4.13619e-15
GRMZM2G125032	LOC100272379	carbohydrate metabolic process|hydrolase activity, acting on glycosyl bonds|response to cold|vacuole|cation binding|apoplast|response to salt stress|hydrolase activity|catalytic activity|response to bacterium|metabolic process|hydrolase activity, hydrolyzing O-glycosyl compoun|glucan exo-1,3-beta-glucosidase activity|cell wall|defense response to fungus, incompatible interacti|plasma membrane	cellulose biosynthesis	2.10652	1.65104e-25	2.04684e-24	2.51859	6.97552e-19	5.25718e-18	-1.25671	0.00359627	0.0547184	-0.844644	2.32203e-17	4.31354e-15
GRMZM2G074611	LOC100285450			0.0859488	0.475891	0.574431	-0.209629	0.0916504	0.134572	-0.673889	2.57343e-08	3.94781e-06	-0.969466	2.3453e-17	4.32298e-15
AC233871.1_FG008		nucleic acid binding|zinc ion binding		-0.40748	2.73912e-06	9.22009e-06	0.0185087	0.743426	0.79736	0.207847	0.00871217	0.101798	0.633836	2.36611e-17	4.32779e-15
AC233853.1_FG003		heme binding|electron carrier activity|oxidation-reduction process|oxidoreductase activity, acting on paired donors,|iron ion binding		1.29801	1.13437e-13	7.20629e-13	0.524938	0.00245038	0.0049676	-0.118913	0.585006	0.87738	-0.891983	5.72755e-17	1.03962e-14
GRMZM2G357631	TIDP2788			0.592717	0.000265066	0.00069536	0.653316	2.20896e-11	1.04506e-10	0.849098	2.24896e-08	3.61322e-06	0.909697	1.10294e-16	1.9868e-14
GRMZM2G058518	LOC100282443	DNA binding|nucleus|regulation of transcription, DNA-dependent		1.22131	4.12057e-07	1.52425e-06	-0.34802	0.19869	0.264898	0.0214851	0.972187	0.999294	-1.54784	1.2647e-16	2.26106e-14
GRMZM2G463280	si707035f08	phosphoribulokinase activity|chloroplast|carbohydrate metabolic process|chloroplast envelope|apoplast|transferase activity|defense response to bacterium|thylakoid|response to cold|phosphorylation|metabolic process|kinase activity|stromule|ATP binding|membrane|chloroplast thylakoid membrane|nucleotide binding|chloroplast stroma	Rubisco shunt|superpathway of cytosolic glycolysis (plants), pyruvate dehydrogenase and TCA cycle|glycolysis I|salvage pathways of pyrimidine ribonucleotides|glycolysis III|glycolysis IV (plant cytosol)|gluconeogenesis I|oxygenic photosynthesis|Calvin-Benson-Bassham cycle	0.223229	0.00150266	0.00349202	0.273962	1.53495e-08	5.73779e-08	0.3972	1.30097e-09	3.15658e-07	0.447932	1.28747e-16	2.28458e-14
GRMZM2G431288		heme binding|electron carrier activity|oxidation-reduction process|oxidoreductase activity, acting on paired donors,|iron ion binding		0.0391232	0.669379	0.748729	-0.359376	0.000208905	0.000496783	-0.324232	0.000632593	0.0151784	-0.722731	1.52758e-16	2.69057e-14
GRMZM2G493395		plastid|catalytic activity|metabolic process|terpenoid biosynthetic process|oxidoreductase activity, acting on the aldehyde or|1-deoxy-D-xylulose-5-phosphate synthase activity		-1.00648	2.5459e-25	3.13011e-24	-2.19767	1.42551e-68	5.68722e-67	-0.083958	0.25683	0.66365	-1.27515	1.60457e-16	2.80541e-14
GRMZM2G429617	LOC100272958			2.19422	6.95911e-08	2.78857e-07	1.21874	0.00982176	0.0178946	-0.339692	0.607446	0.888242	-1.31517	1.95996e-16	3.40175e-14
GRMZM2G100454	LOC100280200	protein kinase activity|protein tyrosine kinase activity|ATP binding|transferase activity, transferring phosphorus-cont|protein phosphorylation		-1.61676	6.12429e-44	1.62526e-42	-2.43697	1.27913e-119	1.36391e-117	-0.113048	0.242859	0.649134	-0.933263	2.74543e-16	4.7305e-14
GRMZM2G304712	gpm113b	transferase activity, transferring glycosyl groups|transferase activity|metabolic process|transferase activity, transferring hexosyl groups	cytokinins-O-glucoside biosynthesis	0.348542	1.46659e-07	5.69348e-07	0.95548	5.80832e-61	1.93432e-59	-0.0846197	0.170179	0.557161	0.522318	3.41255e-16	5.83767e-14
GRMZM2G169261	LOC100273207	oxidoreductase activity, acting on paired donors,|omega-6 fatty acid desaturase activity|delta12-fatty acid dehydrogenase activity|lipid metabolic process|oxidation-reduction process	linoleate biosynthesis I (plants)	1.31408	1.23054e-06	4.3207e-06	0.750761	0.506456	0.583285	-1.11028	0.132351	0.495753	-1.67359	3.54734e-16	6.0249e-14
GRMZM2G129954	gpm91	two-component response regulator activity|circadian rhythm|plastid|response to cytokinin stimulus|cytokinin mediated signaling pathway|nucleus|regulation of transcription, DNA-dependent|two-component signal transduction system (phosphor		0.687092	2.04364e-15	1.46455e-14	1.49102	1.45726e-94	1.01318e-92	-0.268467	0.00323051	0.0504738	0.535457	3.65395e-16	6.16195e-14
GRMZM2G166658		protein phosphorylation|signal transduction|protein kinase activity|protein tyrosine kinase activity|ATP binding|protein serine/threonine kinase activity|transferase activity, transferring phosphorus-cont		-0.382237	3.421e-09	1.55208e-08	-0.16347	0.0027112	0.00545543	0.289107	4.3909e-07	4.03115e-05	0.507875	4.69833e-16	7.86738e-14
GRMZM2G106792	pco087822			0.404876	1.73165e-06	5.97173e-06	0.612349	3.35828e-20	2.70323e-19	0.38495	1.30145e-06	9.94353e-05	0.592423	5.0575e-16	8.40959e-14
GRMZM2G036351	LOC100284433	protein binding		0.789423	1.84733e-10	9.3083e-10	1.11226	1.65801e-35	2.55337e-34	0.393437	0.00236756	0.0407055	0.716278	6.50459e-16	1.07407e-13
GRMZM2G068967	LOC100281295	DNA binding|nucleus|transcription, DNA-dependent|regulation of transcription, DNA-dependent|sequence-specific DNA binding transcription factor		1.37716	2.50639e-28	3.56229e-27	1.52697	2.03217e-65	7.49161e-64	0.5206	0.000126671	0.00434563	0.67041	9.42771e-16	1.54601e-13
GRMZM2G413337	umc1277			0.00460582	0.967407	0.979499	0.44141	1.35048e-08	5.07295e-08	0.25235	0.013178	0.13612	0.689155	1.02245e-15	1.6652e-13
GRMZM2G475536	LOC100193983			-1.99164	7.86477e-186	3.52846e-183	-2.60047	0	0	-0.0960774	0.0511636	0.304828	-0.704909	1.1611e-15	1.87814e-13
GRMZM5G855994		protein ubiquitination|binding|ubiquitin-protein ligase activity|ubiquitin ligase complex		0.283713	0.197861	0.280445	1.30442	1.00139e-17	7.08241e-17	-0.0861291	0.666228	0.908973	0.934579	3.54891e-15	5.70175e-13
GRMZM2G014392	vp14	abscisic acid biosynthetic process|chloroplast|9-cis-epoxycarotenoid dioxygenase activity|plastid|oxidoreductase activity|response to stress|oxidation-reduction process|metal ion binding|oxidoreductase activity, acting on single donors w|chloroplast stroma		-0.291361	0.0761966	0.123319	0.678085	2.75443e-09	1.10261e-08	-0.0232647	0.859612	0.971845	0.946182	4.3833e-15	6.99505e-13
GRMZM2G366020				-0.105638	0.446937	0.546473	-0.982789	9.58586e-10	3.98902e-09	-0.361406	0.0244992	0.199569	-1.23856	4.72117e-15	7.48399e-13
GRMZM2G134563	LOC100382105	protein binding		1.14748	1.46522e-14	9.90057e-14	0.893428	6.69089e-08	2.35879e-07	-0.5596	0.00532641	0.0722484	-0.813656	4.98118e-15	7.84387e-13
GRMZM2G456997		extracellular region		0.74466	5.38031e-11	2.84106e-10	0.276211	0.015486	0.02714	-0.224264	0.0884638	0.409118	-0.692713	5.10394e-15	7.9843e-13
GRMZM2G381404	LOC100193251			0.0469395	0.707718	0.780235	0.373719	3.76195e-06	1.1112e-05	0.367739	0.0014966	0.0295321	0.694519	5.44087e-15	8.45576e-13
GRMZM2G145595	LOC100381818	cytoplasm|flavin adenine dinucleotide binding|oxidoreductase activity|oxidation-reduction process|oxidoreductase activity, acting on a sulfur group|cell redox homeostasis	glycerol-3-phosphate shuttle|2-ketoglutarate dehydrogenase complex|glycerol degradation I|superpathway of cytosolic glycolysis (plants), pyruvate dehydrogenase and TCA cycle|acetyl-CoA biosynthesis (from pyruvate)|glycine cleavage complex|glycerol degradation IV|superpathway of acetyl-CoA biosynthesis	1.26403	7.24926e-34	1.32086e-32	1.47589	9.89941e-86	5.72721e-84	0.297632	0.0139357	0.140599	0.509493	6.46614e-15	9.93102e-13
GRMZM2G179792	LOC100280265	calcium ion binding|catalytic activity|phospholipase D activity|protein binding|metabolic process|membrane|phosphatidylcholine metabolic process	choline biosynthesis III|phospholipases	0.735585	2.35086e-11	1.27536e-10	0.570021	1.15289e-05	3.22094e-05	-0.493687	0.000977618	0.0214567	-0.659251	6.47366e-15	9.93102e-13
GRMZM2G120539	pco078009(446)	metabolic process|catalytic activity|peroxisome		0.943395	2.9158e-23	3.24587e-22	1.36978	4.65231e-68	1.83454e-66	0.204155	0.0316451	0.232887	0.630544	1.01463e-14	1.53818e-12
GRMZM2G047422				1.33508	5.63152e-07	2.05032e-06	1.32401	6.29483e-24	6.08944e-23	0.741764	0.0226135	0.189934	0.730693	1.02065e-14	1.53818e-12
GRMZM2G105221	LOC100281474	transferase activity, transferring glycosyl groups|transferase activity		0.831474	4.94861e-10	2.40827e-09	0.278718	0.0489988	0.0769546	-0.247779	0.131578	0.494728	-0.800535	1.02209e-14	1.53818e-12
GRMZM2G099454	LOC100281825	chitin catabolic process|chitinase activity|cell wall macromolecule catabolic process|carbohydrate metabolic process		-0.947818	1.42039e-26	1.84861e-25	-1.19428	1.16001e-48	2.70949e-47	-0.447112	5.82332e-09	1.15389e-06	-0.693578	1.5354e-14	2.29615e-12
GRMZM2G090432		oxidoreductase activity, acting on paired donors,|oxidoreductase activity|monooxygenase activity|electron carrier activity|metal ion binding|heme binding|iron ion binding|oxidation-reduction process		-0.351833	1.17381e-07	4.59666e-07	-0.10204	0.0482137	0.0758068	0.21945	0.000131193	0.00447563	0.469244	1.54583e-14	2.2973e-12
GRMZM2G108847	IDP370	serine-type endopeptidase inhibitor activity		0.708726	5.1717e-08	2.10138e-07	0.464193	0.00151834	0.00317921	-0.602756	0.000256425	0.00755548	-0.84729	1.59153e-14	2.35052e-12
GRMZM2G041175	LOC542202	integral to membrane|plasma membrane|membrane		-0.0289858	0.696685	0.771111	0.451103	1.27511e-12	6.61275e-12	0.0505791	0.506046	0.840805	0.530668	2.09383e-14	3.07327e-12
GRMZM2G158627	LOC100384866	cytoplasm|nucleotide binding|tRNA aminoacylation for protein translation|ATP binding|aminoacyl-tRNA ligase activity	tRNA charging pathway	2.12614	7.10287e-47	2.07484e-45	1.11204	5.36641e-18	3.85622e-17	0.304023	0.102129	0.438184	-0.710084	2.27576e-14	3.31982e-12
GRMZM2G106622	LOC100285725			2.13116	1.11222e-75	6.95958e-74	1.73831	4.00093e-56	1.15594e-54	-0.223846	0.14604	0.519998	-0.616693	2.66454e-14	3.86325e-12
GRMZM2G075974	IDP3798			-0.187777	0.0302432	0.0542201	-0.634799	2.50002e-12	1.26939e-11	-0.255937	0.00329783	0.0512308	-0.702959	2.80503e-14	4.04231e-12
GRMZM2G169654	LOC100284738	DNA binding|nucleus|transcription, DNA-dependent|regulation of transcription, DNA-dependent|sequence-specific DNA binding transcription factor		0.0157849	0.826075	0.873772	0.318517	2.15444e-08	7.96956e-08	0.189523	0.00384494	0.0568566	0.492256	3.2329e-14	4.63084e-12
GRMZM2G099619		nucleoside-triphosphatase activity|nucleotide binding|ATP binding|ATPase activity|membrane		1.17177	8.03831e-06	2.56419e-05	-0.321762	0.306949	0.383977	-0.0022168	0.931137	0.98977	-1.49575	3.47666e-14	4.95018e-12
GRMZM2G371793		acid phosphatase activity	NAD/NADH phosphorylation and dephosphorylation|phosphate acquisition|phosphate utilization in cell wall regeneration|thiamine biosynthesis II	1.64548	6.68473e-112	8.59186e-110	1.44288	9.77184e-101	7.44727e-99	-0.328072	2.34012e-06	0.000163177	-0.530675	8.10807e-14	1.14213e-11
GRMZM2G000587	LOC100217291	transferase activity, transferring glycosyl groups		0.392828	0.00814338	0.0165555	0.723188	5.31417e-15	3.2063e-14	0.367714	0.0128252	0.133929	0.698074	8.11762e-14	1.14213e-11
GRMZM2G119737				4.58673	4.0049e-05	0.000117291	8.24951	0.266873	0.341519	-7.8928	0.282094	0.687679	-4.23002	8.27141e-14	1.15693e-11
GRMZM2G052571	LOC100281369	transferase activity|protein binding		2.15025	3.22572e-08	1.33742e-07	0.434602	0.257936	0.331847	0.183231	0.681254	0.915472	-1.53242	9.83995e-14	1.36827e-11
GRMZM2G161310	mfsd1	plant-type vacuole membrane|response to nematode|response to karrikin|zinc ion homeostasis|integral to membrane|response to zinc ion|transmembrane transport		1.10545	1.61747e-13	1.01962e-12	0.505465	0.000354402	0.000815856	-0.428935	0.00506974	0.0697213	-1.02892	1.08183e-13	1.49557e-11
GRMZM2G132185	LOC100282305	plastid|DNA binding|nucleus|transcription, DNA-dependent|regulation of transcription, DNA-dependent|sequence-specific DNA binding transcription factor		0.657101	7.62478e-11	3.98116e-10	1.08309	3.58745e-44	7.37909e-43	0.060733	0.642546	0.899286	0.486718	1.65438e-13	2.27386e-11
GRMZM2G113203	mrpa1	ATPase activity, coupled to transmembrane movement|nucleoside-triphosphatase activity|ATPase activity|ATP binding|integral to membrane|nucleotide binding|transmembrane transport|transport		4.12376	0	0	4.60558	0	0	-0.0692025	0.524222	0.850444	0.412619	1.83309e-13	2.50502e-11
GRMZM2G031580	LOC100275446			0.428941	0.0466341	0.0798434	0.92188	8.37424e-13	4.3937e-12	0.384198	0.0928476	0.418606	0.877137	2.24748e-13	3.05374e-11
GRMZM2G070304		metabolic process|transferase activity, transferring acyl groups	CDP-diacylglycerol biosynthesis I|triacylglycerol biosynthesis|phosphatidylglycerol biosynthesis II (non-plastidic)|CDP-diacylglycerol biosynthesis II|phospholipid biosynthesis II|phosphatidylglycerol biosynthesis I (plastidic)	2.21421	6.72838e-10	3.23534e-09	0.880548	0.00754795	0.0140358	0.346311	0.378611	0.764228	-0.987353	2.66265e-13	3.57988e-11
GRMZM2G122543		NAD+ ADP-ribosyltransferase activity		1.65346	1.47858e-42	3.74018e-41	1.16485	7.91628e-26	8.33998e-25	-0.0856789	0.539346	0.855854	-0.574293	2.66481e-13	3.57988e-11
GRMZM2G074017	LOC100280782	mitochondrion|enzyme inhibitor activity|negative regulation of nucleotide metabolic proces		2.32678	2.6063e-175	9.53425e-173	1.5434	4.92441e-106	4.27346e-104	0.318268	0.000660019	0.0156939	-0.465111	3.15446e-13	4.21387e-11
GRMZM2G404769		hydrolase activity|transcription factor complex|regulation of transcription, DNA-dependent|sequence-specific DNA binding transcription factor	NAD/NADH phosphorylation and dephosphorylation|phosphate acquisition|phosphate utilization in cell wall regeneration|thiamine biosynthesis II	-0.610848	2.20958e-20	2.09738e-19	-0.940056	1.01929e-57	3.08354e-56	-0.148929	0.00984599	0.111326	-0.478137	3.42007e-13	4.54315e-11
GRMZM2G470882	LOC100272664			2.09605	1.3512e-16	1.03408e-15	2.79058	1.98136e-61	6.70168e-60	0.131385	0.894114	0.981482	0.825917	3.49385e-13	4.61538e-11
GRMZM2G072612	LOC100277067			1.60689	5.02856e-68	2.63949e-66	1.08314	1.85366e-40	3.42473e-39	0.0343611	0.693861	0.91973	-0.489381	3.91829e-13	5.14747e-11
GRMZM5G883632				0.428562	6.16722e-12	3.48986e-11	0.00417665	0.961832	0.972346	-0.00952893	0.873594	0.976326	-0.433915	4.59916e-13	6.00872e-11
GRMZM2G168920	pco088018	intracellular|zinc ion binding		0.519324	4.68525e-10	2.28338e-09	0.31956	5.38929e-05	0.000138957	-0.317275	0.00037567	0.0102205	-0.517038	4.79354e-13	6.22846e-11
AC206788.3_FG015	LOC100191664	transferase activity, transferring glycosyl groups|transferase activity|metabolic process|transferase activity, transferring hexosyl groups	cytokinins-O-glucoside biosynthesis|aerobic respiration -- electron donor II|flavonol glucosylation I|NADH to cytochrome bd oxidase electron transfer|NAD/NADH phosphorylation and dephosphorylation	1.17682	5.0001e-64	2.3543e-62	0.701868	9.50628e-29	1.1336e-27	-0.0168176	0.80051	0.953929	-0.49177	4.87445e-13	6.29917e-11
AC213654.3_FG001	csu180	protein binding|metal ion binding|zinc ion binding		0.956456	1.95651e-42	4.94388e-41	0.54501	5.77854e-18	4.13987e-17	0.010261	0.945002	0.993687	-0.401185	4.91633e-13	6.31894e-11
GRMZM2G313027	pco133309c	plasma membrane		1.06275	7.97628e-12	4.47311e-11	-0.0248532	0.640274	0.707422	0.226299	0.12973	0.492488	-0.861305	6.07978e-13	7.77232e-11
GRMZM2G117942		defense response to fungus|response to salt stress|defense response to bacterium|response to herbivore|systemic acquired resistance|response to ethylene stimulus|response to virus|defense response to fungus, incompatible interacti		1.13494	1.4335e-46	4.15175e-45	1.06041	4.05595e-47	9.01331e-46	-0.485649	6.2645e-11	2.01294e-08	-0.560171	7.73097e-13	9.83031e-11
GRMZM2G162535	LOC100303852			0.70427	7.2034e-23	7.83184e-22	0.195711	0.00266815	0.00537472	0.015566	0.817518	0.959396	-0.492993	9.23396e-13	1.1679e-10
GRMZM2G090010	IDP454	cellular process|aminopeptidase activity|hydrolase activity|peptidase activity|metal ion binding|proteolysis|metalloexopeptidase activity		0.166089	0.0264557	0.0481036	0.322735	6.91436e-08	2.43389e-07	0.321273	3.04171e-06	0.00020431	0.477919	9.56552e-13	1.20343e-10
GRMZM2G102365	LOC100191145	electron carrier activity|glycerol ether metabolic process|protein disulfide oxidoreductase activity|cell redox homeostasis		-0.981755	4.04323e-61	1.77053e-59	-1.54225	4.89211e-192	1.36853e-189	0.11822	0.0182237	0.165405	-0.442274	1.0406e-12	1.30228e-10
GRMZM2G008290	umc2181	metal ion transport|metal ion binding		1.60384	9.03995e-74	5.4008e-72	1.16492	1.56099e-45	3.317e-44	-0.131068	0.1562	0.53654	-0.569992	1.39206e-12	1.733e-10
GRMZM2G051135	LOC100285046	response to water deprivation|response to heat|nucleolus|response to abscisic acid stimulus|DNA binding		2.65735	2.41877e-218	1.74283e-215	2.15742	5.59843e-188	1.4791e-185	0.126657	0.280463	0.686684	-0.373277	1.63105e-12	2.01995e-10
GRMZM2G129357	gst6	glutathione binding|chloroplast|glutathione metabolic process|apoplast|transferase activity|response to herbicide|cellular response to water deprivation|response to cold|response to karrikin|glutathione transferase activity|protein binding|response to oxidative stress|response to cadmium ion|plasma membrane|chloroplast stroma		2.1255	1.46503e-80	1.04611e-78	2.93832	4.02902e-197	1.18274e-194	-0.294916	0.0578094	0.325034	0.517904	1.76222e-12	2.17109e-10
GRMZM2G145461	LOC100274400	chitin catabolic process|chitinase activity|chitin binding|cell wall macromolecule catabolic process		0.0469612	0.756747	0.819631	0.362902	0.00452407	0.00876653	-1.23049	1.99117e-22	2.88144e-19	-0.914552	2.17766e-12	2.66909e-10
AC234520.1_FG003		DNA binding		-0.449958	6.87977e-08	2.75724e-07	-0.0717499	0.271142	0.346215	0.174987	0.0124871	0.131729	0.553196	2.74291e-12	3.34466e-10
GRMZM2G312732	LOC100279071			-1.71309	2.41958e-98	2.4906e-96	-2.23114	8.9774e-198	2.66831e-195	-0.100829	0.115304	0.464617	-0.618879	2.91706e-12	3.53887e-10
GRMZM2G310368	cl784_1	plastid|DNA binding|nucleus|transcription, DNA-dependent|regulation of transcription, DNA-dependent|sequence-specific DNA binding transcription factor		0.689955	3.00208e-12	1.72967e-11	1.11417	3.76068e-45	7.90641e-44	0.0543403	0.652184	0.903444	0.478553	3.34497e-12	4.03739e-10
GRMZM5G836174	LOC100191227	metabolic process|phosphatase activity		1.40077	1.90106e-19	1.72269e-18	0.319968	0.0231419	0.0391538	0	0.999995	1	-1.0808	3.41787e-12	4.10455e-10
GRMZM2G004694		transporter activity|substrate-specific transmembrane transporter activ|transmembrane transporter activity|integral to membrane|membrane|transmembrane transport|transport		0.527697	4.19856e-05	0.000122675	-0.0532471	0.73399	0.789149	-0.169284	0.265468	0.673603	-0.750228	3.9991e-12	4.77842e-10
GRMZM2G096753	PPCK3	protein phosphorylation|phosphorylation|protein kinase activity|kinase activity|protein tyrosine kinase activity|ATP binding|protein serine/threonine kinase activity|nucleotide binding|transferase activity, transferring phosphorus-cont		-0.91637	5.07643e-40	1.17648e-38	-1.41608	4.69199e-108	4.24206e-106	-0.0342694	0.560872	0.86617	-0.533979	4.33873e-12	5.15831e-10
GRMZM2G075283	LOC100280981	defense response|response to biotic stimulus		0.397698	0.0240316	0.0441355	0.630982	0.0465206	0.0734701	-1.42015	2.73284e-06	0.000185133	-1.18686	5.40789e-12	6.39745e-10
GRMZM2G006144		copper ion binding|mitochondrion|oxidoreductase activity|oxidation-reduction process	glycerol degradation IV|glycerol-3-phosphate shuttle|glycerol degradation I	-0.504313	0.00175748	0.00404505	-0.406214	2.63583e-05	7.0548e-05	0.74664	2.20262e-08	3.56286e-06	0.844739	5.80469e-12	6.83287e-10
GRMZM2G023858				0.248168	0.00662667	0.0137219	-0.329419	3.96843e-05	0.000103876	0.0276945	0.731589	0.933047	-0.549892	5.96895e-12	6.99161e-10
GRMZM2G173192	LOC100193279	oxidoreductase activity, acting on the CH-OH group|glycolysis|response to salt stress|catalytic activity|carbohydrate metabolic process|oxidoreductase activity|L-lactate dehydrogenase activity|cellular carbohydrate metabolic process|oxidation-reduction process|cytoplasm|nucleotide binding|response to abscisic acid stimulus|plasma membrane	glycerol-3-phosphate shuttle|pyruvate fermentation to lactate	0.983936	0.000235372	0.000622267	0.280662	0.450245	0.529315	-1.05657	0.0232473	0.193143	-1.75985	6.06163e-12	7.06537e-10
GRMZM2G324999	LOC100284462	sequence-specific DNA binding|regulation of transcription, DNA-dependent|sequence-specific DNA binding transcription factor		-0.398469	0.0240587	0.0441752	0.563295	5.05236e-06	1.47098e-05	-0.0289819	0.808686	0.956082	0.932782	7.27609e-12	8.43956e-10
GRMZM2G161299	cl6429_1(261)	transmembrane transport|transport|integral to membrane|membrane		0.409723	8.30462e-09	3.63928e-08	0.356945	1.77789e-11	8.47019e-11	0.434672	2.52039e-10	7.39875e-08	0.381894	7.66909e-12	8.85221e-10
GRMZM2G022180		calcium ion binding|chloroplast|plant-type cell wall|protein folding|endoplasmic reticulum|vacuole|membrane|mitochondrion|unfolded protein binding|plasma membrane		0.868732	3.5073e-25	4.28114e-24	0.940921	5.10568e-38	8.70271e-37	0.476921	8.977e-10	2.32016e-07	0.54911	9.95806e-12	1.14388e-09
GRMZM2G108273	tip4b	plant-type vacuole membrane|transporter activity|vacuole|integral to membrane|membrane|central vacuole|transport|vacuolar membrane		-0.308889	4.10863e-06	1.3565e-05	0.100732	0.0607766	0.0932112	0.00883722	0.888504	0.980865	0.418458	1.00065e-11	1.14392e-09
AC212219.3_FG005	LOC100273620	oxidoreductase activity, acting on paired donors,|response to karrikin|iron ion binding|oxidoreductase activity|oxidation-reduction process	leucopelargonidin and leucocyanidin biosynthesis|pinobanksin biosynthesis|flavonoid biosynthesis|leucodelphinidin biosynthesis	1.77698	6.78779e-125	1.04129e-122	1.50981	6.106e-110	5.71608e-108	-0.144809	0.0893803	0.411399	-0.411973	1.03794e-11	1.18052e-09
GRMZM2G403719	LOC100191734	protein phosphorylation|protein kinase activity|protein tyrosine kinase activity|ATP binding|protein serine/threonine kinase activity|transferase activity, transferring phosphorus-cont		1.95392	1.89602e-12	1.10689e-11	1.24846	1.56207e-05	4.30045e-05	-0.583523	0.114534	0.463253	-1.28898	1.0426e-11	1.18052e-09
GRMZM2G134398	pco070149	RNA binding|chloroplast|regulation of transcription, DNA-dependent		-0.768129	1.25543e-36	2.5341e-35	-0.546408	3.96189e-29	4.80641e-28	0.171913	0.000955147	0.0210682	0.393634	1.31401e-11	1.48078e-09
GRMZM2G374309	LOC100279471	protein phosphorylation|protein kinase activity|protein tyrosine kinase activity|plasma membrane|protein serine/threonine kinase activity|transferase activity, transferring phosphorus-cont|ATP binding		0.723723	0.0118986	0.023419	0.0727869	0.637208	0.704529	-1.19765	0.00102226	0.0221177	-1.84859	1.51934e-11	1.7041e-09
GRMZM2G475059	gst31	transferase activity|glutathione transferase activity|protein binding		0.508945	3.95856e-06	1.30968e-05	1.08617	4.4526e-36	7.03481e-35	-0.0758123	0.521751	0.848982	0.501415	1.64338e-11	1.83457e-09
GRMZM2G020556				-0.810359	7.65618e-10	3.66369e-09	-0.132606	0.172369	0.234205	0.100662	0.360963	0.752045	0.778415	1.66165e-11	1.8463e-09
GRMZM2G023346	LOC100279937	response to light stimulus|signal transducer activity		1.27954	1.74552e-11	9.57439e-11	0.590952	0.000653985	0.0014506	-0.0657903	0.660087	0.906854	-0.754378	1.72034e-11	1.90261e-09
GRMZM2G468657	LOC100284311	hydrolase activity|peptidase activity|proteolysis|aspartic-type endopeptidase activity		1.33697	4.67388e-08	1.90692e-07	0.950684	0.00136549	0.00287945	-0.504992	0.210588	0.607616	-0.891279	1.87408e-11	2.06305e-09
AC193630.3_FG003		sequence-specific DNA binding|regulation of transcription, DNA-dependent|sequence-specific DNA binding transcription factor		8.08215	6.94442e-15	4.79038e-14	3.8413	0.191427	0.25651	0	1	1	-4.24085	2.63203e-11	2.88408e-09
GRMZM2G351330		DNA binding|nucleus|sequence-specific DNA binding|regulation of transcription, DNA-dependent|transcription regulatory region sequence-specific|sequence-specific DNA binding transcription factor		-0.220901	0.0012135	0.00286199	-0.639604	1.5219e-24	1.51667e-23	-0.0450469	0.45391	0.810625	-0.463749	2.67093e-11	2.91327e-09
GRMZM2G152417	IDP708	catalytic activity|glyoxylate cycle|metabolic process|peroxisome|acetate metabolic process|acetate-CoA ligase activity	ethanol degradation II (cytosol)|ethanol degradation IV (peroxisomal)|acetate conversion to acetyl-CoA	1.2498	1.77415e-26	2.30272e-25	1.82658	4.58016e-79	2.30735e-77	-0.154844	0.325548	0.725209	0.421935	2.70912e-11	2.94144e-09
GRMZM2G382413	LOC100281686	Rab GTPase activator activity|intracellular|regulation of Rab GTPase activity		2.21695	4.98389e-140	1.11799e-137	1.77319	4.95766e-113	4.792e-111	-0.0268798	0.825436	0.961278	-0.470634	2.97428e-11	3.21466e-09
GRMZM2G339562	LOC100274353			-0.39198	0.000116262	0.000320965	-0.597852	1.0551e-08	3.99874e-08	-0.487807	9.06072e-07	7.50682e-05	-0.693679	3.19445e-11	3.43699e-09
GRMZM2G027697		DNA binding		-6.70506	0.15779	0.231453	1.04097	0.0418996	0.066847	1.89362	0.0180321	0.16409	9.63964	3.98063e-11	4.24853e-09
GRMZM2G477503		biosynthetic process		-2.27267	8.89851e-96	8.74334e-94	-2.9972	7.74052e-211	2.74707e-208	0.058268	0.51219	0.843862	-0.666255	3.99715e-11	4.24853e-09
GRMZM2G400714	TIDP3413	intracellular|zinc ion binding		0.139879	0.141544	0.21114	0.447145	1.89149e-08	7.03078e-08	0.28877	0.000724847	0.0168809	0.596036	4.00232e-11	4.24853e-09
GRMZM2G312877	LOC100283197	lyase activity		1.46749	5.71935e-30	8.7344e-29	0.629917	5.42505e-09	2.11713e-08	0.266459	0.0900413	0.413009	-0.571111	4.37577e-11	4.62432e-09
GRMZM5G893912	LOC100383595	nucleoside-triphosphatase activity|endoplasmic reticulum|ATP binding|mitochondrion|nucleotide binding|response to abscisic acid stimulus		0.0893685	0.436511	0.536594	-0.235408	0.102572	0.148654	-0.417915	0.00255856	0.0428132	-0.742692	5.07853e-11	5.34325e-09
GRMZM2G115658	LOC100192005	plant-type vacuole membrane|response to nematode|response to karrikin|zinc ion homeostasis|integral to membrane|response to zinc ion|transmembrane transport		0.625674	1.57726e-07	6.11115e-07	1.57096	1.5665e-54	4.377e-53	-0.369225	0.00490845	0.0680543	0.576059	5.13158e-11	5.37528e-09
GRMZM2G101545		protein binding		-0.111563	0.609405	0.696522	-0.441298	5.531e-05	0.000142472	1.33286	2.91491e-13	1.28353e-10	1.00313	5.60068e-11	5.84092e-09
GRMZM2G054803	LOC100283522	transferase activity|transferase activity, transferring alkyl or aryl (		0.497826	0.00359886	0.00782568	1.18235	2.41713e-21	2.06668e-20	-0.0366134	0.744233	0.937457	0.647907	6.2391e-11	6.47832e-09
GRMZM2G137321		nucleoside-triphosphatase activity|nucleotide binding|ATP binding		1.47398	1.14165e-82	8.56347e-81	1.02404	4.60762e-49	1.08691e-47	0.0250439	0.75762	0.942081	-0.424889	6.58407e-11	6.80678e-09
GRMZM2G363971				0.688592	8.21509e-11	4.27904e-10	0.391219	0.000181256	0.000434553	-0.233021	0.064041	0.344517	-0.530394	7.48647e-11	7.70621e-09
GRMZM2G065696	TIDP3699	plasma membrane		-0.574662	5.67854e-06	1.84334e-05	-0.938744	9.53993e-11	4.28405e-10	-0.557244	1.03609e-05	0.0005636	-0.921326	8.52016e-11	8.73243e-09
GRMZM2G010765	LOC100191687	response to nematode|drug transmembrane transport|drug transmembrane transporter activity|antiporter activity|membrane|transmembrane transport|plasma membrane		1.7187	6.25257e-55	2.3194e-53	1.4921	9.7834e-48	2.21131e-46	-0.289627	0.0376102	0.257203	-0.51623	1.25686e-10	1.28264e-08
GRMZM2G018716	LOC100279283	hydrolase activity, acting on glycosyl bonds|beta-fructofuranosidase activity|nectar secretion|levanase activity|hydrolase activity|carbohydrate metabolic process|metabolic process|inulinase activity|sucrose alpha-glucosidase activity|response to wounding|cell wall|starch metabolic process|response to karrikin|hydrolase activity, hydrolyzing O-glycosyl compoun|vacuole	sucrose degradation III|sucrose degradation I	0.200598	0.0666315	0.109502	-0.174443	0.170857	0.232457	-0.284146	0.0172539	0.159238	-0.659186	1.48922e-10	1.51328e-08
GRMZM2G144997		heat shock protein binding|unfolded protein binding|protein folding		0.901972	1.75128e-28	2.50402e-27	0.273642	0.000179058	0.000429761	0.134888	0.0856004	0.402876	-0.493441	1.50433e-10	1.52213e-08
GRMZM2G164591	LOC100281797	DNA binding|nucleus|transcription, DNA-dependent|regulation of transcription, DNA-dependent|sequence-specific DNA binding transcription factor		0.566843	7.63563e-06	2.44098e-05	0.964215	1.31144e-21	1.13518e-20	0.292487	0.0179281	0.163733	0.68986	1.52038e-10	1.53185e-08
GRMZM2G117971	pco080661a	defense response to fungus|response to salt stress|defense response to bacterium|response to herbivore|systemic acquired resistance|response to ethylene stimulus|response to virus|defense response to fungus, incompatible interacti		1.20851	2.33054e-43	6.03655e-42	1.06962	7.51874e-40	1.3637e-38	-0.415153	3.41404e-07	3.31344e-05	-0.554035	1.58624e-10	1.59146e-08
GRMZM2G071396		protein phosphorylation|protein binding|protein kinase activity|protein tyrosine kinase activity|ATP binding|transferase activity, transferring phosphorus-cont		-2.9713	1.47263e-54	5.42045e-53	-4.05764	7.97639e-85	4.51578e-83	-0.635314	1.02605e-05	0.000562386	-1.72165	1.70195e-10	1.70038e-08
GRMZM2G177386	LOC100381549	protein serine/threonine phosphatase activity|catalytic activity|protein dephosphorylation		0.169557	0.0455216	0.078192	0.437334	1.1364e-11	5.50666e-11	0.138478	0.102056	0.437952	0.406255	1.72228e-10	1.71348e-08
GRMZM2G381709		acid-amino acid ligase activity		-1.50174	2.73212e-40	6.38156e-39	-1.70787	1.49699e-66	5.69526e-65	-0.483264	4.2586e-07	3.92484e-05	-0.689389	1.75471e-10	1.73848e-08
GRMZM2G178645		nucleoside-triphosphatase activity|nucleotide binding|ATP binding		-1.97735	1.36929e-131	2.48542e-129	-2.08153	7.05971e-144	1.09004e-141	-0.564941	4.12904e-22	5.16738e-19	-0.669117	2.11024e-10	2.08204e-08
GRMZM2G115357	LOC100280600	plastid|protein dimerization activity|nucleus|transcription, DNA-dependent|regulation of transcription, DNA-dependent|regulation of translation|auxin mediated signaling pathway|response to auxin stimulus		-0.181023	0.150098	0.221734	0.379986	3.99692e-05	0.000104565	0.0707884	0.599821	0.885771	0.631797	2.13291e-10	2.09572e-08
GRMZM2G085974	LOC100382861	protein binding		-0.0832612	0.628823	0.713298	-0.78736	2.5172e-05	6.7563e-05	-0.34795	0.0380108	0.25879	-1.05205	2.14456e-10	2.09849e-08
GRMZM2G400929		lipid metabolic process|hydrolase activity, acting on ester bonds	triacylglycerol degradation	0.264046	0.0988011	0.15492	-0.0687353	0.727525	0.784077	-0.679547	0.00406009	0.058911	-1.01233	2.31738e-10	2.25831e-08
GRMZM2G406099	LOC100502379			1.26374	2.38165e-33	4.21989e-32	0.829414	9.65982e-18	6.83605e-17	-0.0285469	0.811942	0.957474	-0.462874	2.48697e-10	2.41368e-08
GRMZM2G323387	LOC100278798			-0.329907	0.0488345	0.0832619	0.347743	0.00244124	0.00495205	0.161868	0.267319	0.675356	0.839517	2.58304e-10	2.49673e-08
GRMZM2G026143				-1.17492	4.59677e-21	4.53535e-20	-1.78773	2.15455e-37	3.6002e-36	-0.410815	0.000101566	0.00367585	-1.02363	2.70253e-10	2.60165e-08
GRMZM2G035103		intracellular|zinc ion binding		0.32898	0.00161445	0.0037321	0.44502	1.13544e-09	4.69539e-09	0.364826	0.000346805	0.00961818	0.480867	2.74353e-10	2.63047e-08
GRMZM2G034534	LOC100280003	O-acyltransferase activity|lipid metabolic process		2.28612	3.763e-33	6.59371e-32	1.8809	9.88389e-29	1.17686e-27	-0.090031	0.587739	0.878229	-0.495256	2.86077e-10	2.73187e-08
GRMZM2G464572	LOC100502171	phosphate ion homeostasis|cellular response to phosphate starvation|phosphate ion transport|acid-amino acid ligase activity		-1.54726	2.86445e-49	8.95019e-48	-1.72507	1.36916e-78	6.79662e-77	-0.455352	2.56955e-07	2.67977e-05	-0.633164	2.93375e-10	2.79035e-08
GRMZM2G315726	LOC100216857	integral to membrane|membrane		-0.414519	0.0351202	0.0620191	-1.35426	8.26189e-09	3.16448e-08	-0.438907	0.0259287	0.207	-1.37865	3.20754e-10	3.03023e-08
GRMZM2G420883				-0.316808	0.00262139	0.00585547	0.358251	4.12459e-05	0.000107668	-0.0733299	0.460135	0.813948	0.601729	3.21145e-10	3.03023e-08
GRMZM2G069528				0.104002	0.0857852	0.136945	-0.199467	0.000258627	0.000606892	-0.0557438	0.312815	0.713957	-0.359212	3.81034e-10	3.58112e-08
GRMZM2G069146		DNA binding|regulation of transcription, DNA-dependent|sequence-specific DNA binding transcription factor		0.517396	0.116305	0.178812	0.298504	0.0181418	0.0313659	1.19634	3.65476e-05	0.00158872	0.977447	3.91745e-10	3.66728e-08
GRMZM2G071343		oxidoreductase activity|oxidation-reduction process		2.32587	0	0	2.0596	0	0	-0.0148082	0.815805	0.958849	-0.281076	4.06622e-10	3.79163e-08
GRMZM2G093032	pco131778b	peptidase activity|lytic vacuole|proteolysis|cysteine-type endopeptidase activity		-0.373163	1.33305e-08	5.71946e-08	-0.0561671	0.309564	0.386598	0.0672953	0.265551	0.67373	0.384291	4.29643e-10	3.99064e-08
GRMZM2G130062	LOC100280499	glucosinolate biosynthetic process|chloroplast|2-(2'-methylthio)ethylmalate synthase activity|carboxylic acid metabolic process|leucine biosynthetic process|catalytic activity|2-isopropylmalate synthase activity|chloroplast envelope|transferase activity, transferring acyl groups, ac	leucine biosynthesis|superpathway of leucine, valine, and isoleucine biosynthesis	1.47096	2.02525e-76	1.30152e-74	1.04277	4.39301e-50	1.07026e-48	0.0436092	0.620843	0.892803	-0.384579	4.92228e-10	4.55133e-08
GRMZM2G022645	LOC100272952	protein phosphorylation|cell wall macromolecule catabolic process|protein kinase activity|protein tyrosine kinase activity|ATP binding|protein serine/threonine kinase activity|transferase activity, transferring phosphorus-cont		0.0937498	0.436586	0.536603	-0.251677	0.0754715	0.113257	-0.369802	0.00709455	0.0885534	-0.715229	4.93836e-10	4.55133e-08
GRMZM2G150893	LOC100216995	response to light stimulus|defense response to fungus|negative regulation of growth|apoplast|response to salt stress|response to zinc ion|defense response to bacterium|oxidoreductase activity|vacuole|plant-type cell wall|oxidation-reduction process|unidimensional cell growth|membrane|heme binding|cell wall|response to oxidative stress|peroxidase activity|plasma membrane|metal ion binding	betanidin degradation	0.112154	0.140454	0.209715	0.551361	1.23174e-18	9.19568e-18	-0.0436035	0.576729	0.87365	0.395603	5.75163e-10	5.28039e-08
GRMZM2G110369	LOC100285820	oxidoreductase activity, acting on paired donors,|oxidoreductase activity|oxidation-reduction process		0.22017	0.132046	0.199162	0.720247	8.94086e-13	4.68273e-12	0.101245	0.569655	0.869719	0.601323	5.9924e-10	5.48028e-08
GRMZM2G014395		heme binding|electron carrier activity|oxidation-reduction process|oxidoreductase activity, acting on paired donors,|iron ion binding		1.23775	8.70994e-20	8.02111e-19	0.235693	0.0556733	0.0861737	0.165255	0.183335	0.573175	-0.836801	6.04349e-10	5.50583e-08
GRMZM2G093101	LOC100274120	plant-type cell wall|hydrolase activity|acid phosphatase activity|metal ion binding|cell wall|cellular response to phosphate starvation	NAD/NADH phosphorylation and dephosphorylation|phosphate acquisition|phosphate utilization in cell wall regeneration|thiamine biosynthesis II	-1.70081	3.81827e-141	8.72988e-139	-1.81732	7.73685e-202	2.45289e-199	-0.316979	1.07575e-08	1.99837e-06	-0.433483	6.07861e-10	5.51669e-08
GRMZM2G312736				-2.06009	7.40134e-160	2.28557e-157	-2.45753	5.21055e-256	3.17683e-253	-0.187438	0.00066321	0.0157226	-0.584884	7.1601e-10	6.4735e-08
GRMZM2G325650		kinase activity|phosphorylation|protein binding		-1.00664	6.98681e-23	7.60331e-22	-1.75352	9.61123e-82	5.06731e-80	0.118511	0.172381	0.56026	-0.62837	7.19051e-10	6.47636e-08
GRMZM2G005170	LOC100382633	structural molecule activity		1.02548	1.35062e-44	3.66191e-43	0.68997	1.20282e-26	1.31317e-25	-0.00116365	0.99501	1	-0.336674	8.01253e-10	7.18951e-08
GRMZM5G805389	LOC100501166			-1.4478	1.16438e-68	6.20777e-67	-1.79534	3.41386e-133	4.38783e-131	-0.152524	0.0270357	0.212402	-0.500068	8.71041e-10	7.78061e-08
GRMZM2G022699				-0.373123	0.0187878	0.0354062	-1.4087	3.72357e-07	1.21854e-06	-0.515044	0.00227785	0.0396216	-1.55062	8.73675e-10	7.78061e-08
GRMZM5G876379	LOC100274220			1.53828	5.49688e-94	5.16619e-92	1.01515	2.20799e-51	5.64533e-50	0.0978955	0.184331	0.574559	-0.425236	9.01258e-10	7.99631e-08
GRMZM5G834596	LOC100274169	intracellular|zinc ion binding		0.476344	7.88339e-06	2.51815e-05	1.09315	8.58419e-35	1.29187e-33	-0.0661128	0.51512	0.845109	0.550694	9.07652e-10	8.0231e-08
GRMZM2G097900	si606063b10	calcium ion binding		0.392919	3.23981e-05	9.6055e-05	0.739798	1.78109e-23	1.69132e-22	0.118572	0.215977	0.614467	0.465451	9.58484e-10	8.43473e-08
GRMZM2G097704	LOC100281723	hydrolase activity|triglyceride lipase activity|lipid metabolic process	phospholipases|triacylglycerol degradation	0.647808	1.10943e-16	8.56496e-16	0.244272	0.00052788	0.00118537	-0.037638	0.631093	0.896037	-0.441174	9.63585e-10	8.43473e-08
AC213612.3_FG001	LOC100285010			-1.95789	3.21469e-90	2.84159e-88	-2.21968	8.0313e-128	9.69382e-126	-0.424499	3.00673e-08	4.46838e-06	-0.686294	9.64861e-10	8.43473e-08
GRMZM2G099542		cellular metabolic process		-0.791669	2.37425e-13	1.47788e-12	-0.357653	9.0893e-06	2.57292e-05	0.138162	0.132128	0.495257	0.572178	9.84972e-10	8.579e-08
GRMZM2G092146	LOC100275352			2.21469	7.01558e-10	3.36663e-09	2.33432	2.10173e-05	5.69839e-05	-1.01739	0.23616	0.640663	-0.897763	1.07216e-09	9.27393e-08
GRMZM2G037015	LOC100191551	chloroplast|hydrolase activity, acting on ester bonds|plasma membrane|membrane	phospholipases	1.45832	8.51315e-31	1.3495e-29	1.4786	2.0547e-60	6.72031e-59	0.463028	0.00133827	0.0272867	0.483314	1.07256e-09	9.27393e-08
GRMZM2G092718		metal ion transport|metal ion binding		1.75359	1.95173e-06	6.68707e-06	1.18669	0.000499829	0.00112621	-0.64248	0.0686418	0.358402	-1.20938	1.09833e-09	9.46239e-08
GRMZM5G828488	LOC100282863	positive regulation of cellular response to phosph|cellular response to phosphate starvation		-0.984909	3.23465e-48	9.76058e-47	-1.4288	6.99192e-108	6.25015e-106	-0.053248	0.307098	0.710549	-0.497141	1.36896e-09	1.17513e-07
GRMZM2G165063	LOC100282091	protein binding|zinc ion binding		-0.355302	9.52543e-06	3.01432e-05	-0.013674	0.77456	0.823646	0.112502	0.103223	0.43991	0.45413	1.43218e-09	1.22498e-07
GRMZM2G117378		metabolic process|lipid metabolic process	isoleucine biosynthesis I|threonine biosynthesis from homoserine|threonine biosynthesis|superpathway of lysine, threonine and methionine biosynthesis II|methionine biosynthesis II	3.63038	0.000479528	0.00120837	2.91471	0.0254833	0.0427472	-0.692697	0.499644	0.837483	-1.40837	1.46616e-09	1.24955e-07
GRMZM2G370777	zmm19	DNA binding|protein dimerization activity|nucleus|transcription, DNA-dependent|regulation of transcription, DNA-dependent|sequence-specific DNA binding transcription factor		-0.376178	1.72623e-06	5.95477e-06	-0.286417	1.15563e-05	3.22784e-05	0.357845	2.83042e-07	2.87615e-05	0.447607	1.57049e-09	1.33368e-07
GRMZM2G057451	LOC100278470			0.0578573	0.304908	0.401712	-0.297847	2.19628e-09	8.8604e-09	0.0345051	0.525271	0.850694	-0.321199	1.58102e-09	1.33785e-07
GRMZM2G107380	LOC100278069			-1.05288	6.64556e-61	2.89411e-59	-0.643041	7.79972e-37	1.27465e-35	-0.0171786	0.741801	0.936677	0.392659	1.61665e-09	1.36314e-07
GRMZM2G049541	PPCK4	protein phosphorylation|phosphorylation|protein kinase activity|kinase activity|protein tyrosine kinase activity|ATP binding|protein serine/threonine kinase activity|nucleotide binding|transferase activity, transferring phosphorus-cont		-1.25888	3.68224e-57	1.433e-55	-1.48945	6.42911e-83	3.4982e-81	-0.34997	1.18682e-08	2.15422e-06	-0.580545	1.65098e-09	1.38717e-07
GRMZM2G147172				-0.936081	4.72642e-16	3.51532e-15	-1.55113	1.21411e-50	3.02295e-49	-0.0745089	0.451149	0.809027	-0.689558	1.81096e-09	1.51623e-07
GRMZM2G003988	pco141112	cell division|phospholipid transport|Golgi apparatus|plasma membrane|membrane		-0.127945	0.268789	0.361743	-0.624707	3.76451e-09	1.49262e-08	-0.125469	0.266627	0.674982	-0.622232	1.90335e-09	1.58799e-07
GRMZM5G822593		protein binding|iron ion binding|oxidation-reduction process|oxidoreductase activity, acting on single donors w|lipoxygenase activity|metal ion binding	divinyl ether biosynthesis II|jasmonic acid biosynthesis|traumatin and (Z)-3-hexen-1-yl acetate biosynthesis	0.231637	0.0626541	0.103724	0.260382	0.0789231	0.117934	-0.708544	1.33091e-05	0.000684989	-0.679799	1.97194e-09	1.63947e-07
GRMZM2G147544	LOC100275415	protein binding		-1.06893	4.6945e-59	1.93459e-57	-1.11415	1.15128e-77	5.59816e-76	-0.372662	1.20739e-11	4.22196e-09	-0.417883	2.04931e-09	1.69786e-07
GRMZM2G010048				1.09117	5.745e-07	2.08971e-06	1.06111	0.000150402	0.000364812	-0.777735	0.0179975	0.16409	-0.807796	2.17784e-09	1.79808e-07
GRMZM2G177050	LOC100280939	protein kinase activity|protein phosphorylation|transferase activity|response to pH|signal transduction|phosphorylation|vacuole|kinase activity|protein tyrosine kinase activity|ATP binding|protein serine/threonine kinase activity|nucleotide binding|transferase activity, transferring phosphorus-cont		-0.845219	3.63053e-21	3.60446e-20	-0.555302	5.43464e-14	3.07678e-13	0.236874	0.00142276	0.0284289	0.526791	2.39174e-09	1.96785e-07
GRMZM2G177883	LOC100382682	protein phosphorylation|protein binding|protein kinase activity|protein tyrosine kinase activity|ATP binding|protein serine/threonine kinase activity|transferase activity, transferring phosphorus-cont		0.398262	0.0408356	0.0709373	-0.234372	0.249845	0.322958	-0.36343	0.131546	0.494685	-0.996064	2.85546e-09	2.34128e-07
GRMZM2G051288	cl10657_1	protein tyrosine phosphatase activity|protein tyrosine/serine/threonine phosphatase acti|phosphatase activity|hydrolase activity|dephosphorylation|protein dephosphorylation		-0.0916095	0.386892	0.485693	0.492158	3.78612e-09	1.50094e-08	-0.0809235	0.436891	0.800708	0.502844	3.08177e-09	2.51815e-07
GRMZM2G129266	LOC100286158	transferase activity|acetyl CoA:(Z)-3-hexen-1-ol acetyltransferase acti|transferase activity, transferring acyl groups oth		-0.533495	4.86515e-14	3.17376e-13	-0.818308	2.20915e-33	3.1587e-32	-0.175279	0.0039911	0.058221	-0.460092	3.54889e-09	2.88992e-07
GRMZM5G874500	pco098162(316)	tRNA aminoacylation for protein translation|cysteine-tRNA ligase activity|cysteinyl-tRNA aminoacylation|ATP binding|cytoplasm|aminoacyl-tRNA ligase activity|nucleotide binding	tRNA charging pathway	1.08667	9.12973e-53	3.18309e-51	0.64701	1.28884e-25	1.34413e-24	0.0756028	0.292218	0.696318	-0.364053	3.92527e-09	3.1855e-07
GRMZM2G073548	LOC100286217			0.678104	0.0578945	0.0968084	2.44868	2.12235e-13	1.15905e-12	-0.872081	0.127762	0.489557	0.89849	4.02875e-09	3.25835e-07
GRMZM2G012119	pco104742	chloroplast|thylakoid|chlororespiration|chloroplast stroma		1.31308	5.33439e-130	9.19139e-128	1.68281	1.70156e-260	1.18999e-257	-0.0915179	0.115764	0.465735	0.278209	4.1568e-09	3.35052e-07
GRMZM2G109405	pco091663a	hydrolase activity		-0.350911	0.00010701	0.000296906	-0.474193	1.03068e-07	3.55947e-07	-0.411918	3.92256e-06	0.000251181	-0.535201	4.52721e-09	3.63676e-07
GRMZM2G410991	LOC100384051	cell wall macromolecule catabolic process		-0.0948037	0.141709	0.211271	-0.195008	0.0017033	0.00353876	-0.27546	1.11324e-05	0.000598884	-0.375663	4.55072e-09	3.64333e-07
GRMZM2G179733	LOC100194079	ubiquitin-protein ligase activity|protein binding|protein ubiquitination|metal ion binding|zinc ion binding	linalool biosynthesis|geranyl diphosphate biosynthesis|superpathway of geranylgeranyldiphosphate biosynthesis II (via MEP)|trans, trans-farnesyl diphosphate biosynthesis|superpathway of geranylgeranyldiphosphate biosynthesis I (via mevalonate)	-1.32765	0.0308358	0.0551662	0.421848	0.0114154	0.0205275	0.784002	0.0243515	0.198842	2.5335	4.72411e-09	3.76946e-07
GRMZM2G047788	LOC100272348			0.328438	0.00764246	0.0156253	0.626664	7.91397e-07	2.50771e-06	-0.946361	1.89548e-11	6.532e-09	-0.648134	4.75919e-09	3.78475e-07
GRMZM2G132212		protein phosphorylation|protein binding|protein kinase activity|protein tyrosine kinase activity|ATP binding|protein serine/threonine kinase activity|transferase activity, transferring phosphorus-cont		0.325843	0.00523973	0.0110698	0.191968	0.132597	0.186495	-0.476703	0.000545436	0.013652	-0.610578	5.19359e-09	4.11644e-07
GRMZM2G042323	cl38055_1			-2.55083	4.24858e-266	6.73484e-263	-2.60399	0	0	-0.449715	7.54129e-16	4.37358e-13	-0.502873	5.61583e-09	4.42841e-07
GRMZM2G085176		lipid metabolic process|hydrolase activity, acting on ester bonds	triacylglycerol degradation	-0.603997	1.93481e-06	6.63099e-06	-1.29969	1.29746e-18	9.66207e-18	-0.239861	0.0377955	0.258025	-0.935559	5.62444e-09	4.42841e-07
GRMZM2G364208	LOC100275239			0.596211	0.00228921	0.00516392	0.0218512	0.925148	0.944128	-0.360203	0.15935	0.541273	-0.934563	7.05381e-09	5.5355e-07
GRMZM2G351232		hydrolase activity|transcription factor complex|regulation of transcription, DNA-dependent|sequence-specific DNA binding transcription factor	NAD/NADH phosphorylation and dephosphorylation|phosphate acquisition|phosphate utilization in cell wall regeneration|thiamine biosynthesis II	-0.856788	7.96838e-34	1.44746e-32	-1.08367	1.38128e-67	5.40199e-66	-0.177418	0.00373526	0.0561067	-0.404302	7.2284e-09	5.65384e-07
GRMZM2G083855	LOC100278087			1.22486	5.6913e-05	0.000163637	0.416777	0.2007	0.267278	-0.328221	0.45939	0.813501	-1.1363	7.67588e-09	5.98416e-07
GRMZM2G142870		ATPase activity, coupled to transmembrane movement|nucleoside-triphosphatase activity|ATPase activity|ATP binding|integral to membrane|nucleotide binding|transmembrane transport|transport		0.578226	1.76811e-13	1.11017e-12	0.257851	0.000276807	0.000646999	-0.131097	0.0665679	0.352393	-0.451472	7.95312e-09	6.18004e-07
GRMZM2G033359	LOC100383126	cytoplasmic membrane-bounded vesicle|indole-3-acetic acid amido synthetase activity|secretion by cell		2.91198	1.43665e-09	6.72321e-09	1.09927	0.0135867	0.0241003	0.593427	0.480222	0.82559	-1.21928	8.21946e-09	6.3662e-07
GRMZM2G061485	LOC100285903			-0.842899	0.541714	0.636942	2.59232	3.71693e-07	1.21653e-06	0.528549	0.516504	0.846164	3.96377	8.28629e-09	6.39712e-07
GRMZM2G336824	pco138435(368)	transferase activity|methyltransferase activity|protein dimerization activity|O-methyltransferase activity|methylation		2.53645	2.90446e-126	4.60414e-124	2.72711	5.14478e-147	8.43673e-145	-0.623508	2.71389e-05	0.00124973	-0.432843	9.12505e-09	7.02186e-07
GRMZM2G166141		nutrient reservoir activity|apoplast|manganese ion binding		-0.451237	0.192578	0.274116	1.16713	1.57674e-07	5.34757e-07	-0.303275	0.311079	0.713018	1.31509	9.16642e-09	7.03094e-07
GRMZM5G842019	AY110023	protein binding|nucleic acid binding|zinc ion binding		-0.184909	0.0160612	0.0307045	0.0429405	0.45848	0.537131	0.163879	0.0165805	0.15582	0.391728	9.29556e-09	7.10707e-07
GRMZM2G361256	LOC100274125	ATPase activity, coupled to transmembrane movement|nucleoside-triphosphatase activity|ATPase activity|ATP binding|integral to membrane|nucleotide binding|transmembrane transport|transport		0.94393	9.25138e-28	1.27895e-26	1.00899	1.65521e-30	2.12514e-29	-0.457635	2.4234e-05	0.00114333	-0.39257	9.53677e-09	7.26812e-07
GRMZM2G161040	TIDP3504			0.237915	0.00822505	0.0167087	0.453959	2.06431e-11	9.78767e-11	0.175516	0.0592618	0.330084	0.391559	9.76493e-09	7.41823e-07
GRMZM2G083253		cytosolic ribosome|response to cold|nucleolus|ribonucleoprotein complex|structural constituent of ribosome|response to high light intensity|ribosome|intracellular|nucleotide binding|membrane|cell wall|translation|response to oxidative stress		1.15032	3.5367e-32	5.96846e-31	0.321599	0.000217874	0.000516769	0.319553	0.000613743	0.0148309	-0.509164	1.0393e-08	7.87023e-07
GRMZM2G165960	LOC100275610			-0.0212064	0.881201	0.916147	0.337344	1.54858e-05	4.26478e-05	0.127618	0.205462	0.602477	0.486168	1.0594e-08	7.99693e-07
GRMZM2G083347		DNA binding|regulation of transcription, DNA-dependent		0.921056	3.6e-28	5.08017e-27	0.665552	1.33434e-17	9.35925e-17	-0.182778	0.0337206	0.242566	-0.438282	1.08604e-08	8.17209e-07
GRMZM2G334181	LOC100281111	kinase activity|phosphorylation		-0.482862	5.34907e-05	0.000154282	-0.679379	1.44362e-06	4.45045e-06	-0.596477	1.12166e-06	8.8607e-05	-0.792994	1.10048e-08	8.25461e-07
GRMZM2G350711	LOC100279559	protein binding		1.77484	9.52402e-104	1.08355e-101	1.34092	5.29308e-81	2.77222e-79	0.0906573	0.377509	0.763616	-0.343264	1.24783e-08	9.33044e-07
GRMZM2G323888	umc1751			1.06797	7.93894e-09	3.48352e-08	0.0879965	0.59601	0.667763	0.244698	0.260251	0.667801	-0.735279	1.40127e-08	1.04449e-06
GRMZM2G472167	LOC100281595	dipeptide transport|hyperosmotic salinity response|response to nematode|tripeptide transport|response to phenylalanine|oligopeptide transporter activity|oligopeptide transport|defense response to bacterium|response to salicylic acid stimulus|dipeptide transporter activity|response to jasmonic acid stimulus|tripeptide transporter activity|response to leucine|response to wounding|response to abscis…		0.543335	1.55614e-10	7.89289e-10	0.500916	9.86398e-09	3.75168e-08	-0.343064	0.000978344	0.0214567	-0.385483	1.48953e-08	1.10682e-06
GRMZM2G404603				0.333392	0.0986629	0.15476	0.559885	1.00307e-05	2.82226e-05	0.536153	0.00790173	0.0954227	0.762647	1.5033e-08	1.11357e-06
GRMZM2G394941		DNA binding|regulation of transcription, DNA-dependent|zinc ion binding		-0.679478	5.46299e-13	3.3146e-12	-0.321254	4.41127e-06	1.29431e-05	0.15273	0.0453074	0.286569	0.510955	1.53182e-08	1.13117e-06
GRMZM2G171452	uaz270(357)	nucleic acid binding		0.335594	0.00110175	0.00261582	0.387931	0.000229728	0.00054326	-0.564148	1.05766e-06	8.43931e-05	-0.511811	1.63528e-08	1.20383e-06
GRMZM2G311898	LOC100281023	jasmonic acid mediated signaling pathway|response to salicylic acid stimulus|protein disulfide oxidoreductase activity|salicylic acid mediated signaling pathway|electron carrier activity|cell redox homeostasis		0.439836	4.84859e-05	0.000140597	0.63971	2.74921e-16	1.78122e-15	0.217242	0.0580216	0.32531	0.417117	1.66036e-08	1.21852e-06
GRMZM2G113421	LOC100281494	protein phosphorylation|protein kinase activity|protein tyrosine kinase activity|ATP binding|protein serine/threonine kinase activity|nucleotide binding|transferase activity, transferring phosphorus-cont		-0.207988	0.0328309	0.0583841	-0.604724	2.7426e-11	1.2888e-10	-0.133314	0.150927	0.528457	-0.53005	1.72938e-08	1.26526e-06
GRMZM2G162359	LOC100274481	catalytic activity|carbohydrate metabolic process|hydrolase activity, hydrolyzing O-glycosyl compoun|cation binding		0.106488	0.155736	0.228883	0.525989	1.38462e-16	9.13021e-16	-0.0380412	0.594891	0.88216	0.381459	1.76516e-08	1.28748e-06
GRMZM2G020150		DNA binding|regulation of transcription, DNA-dependent|sequence-specific DNA binding transcription factor		1.1901	8.61418e-21	8.3467e-20	1.47717	6.32776e-50	1.53532e-48	0.214888	0.144737	0.517373	0.50196	1.92864e-08	1.40243e-06
GRMZM2G338809		ammonium transmembrane transport|ammonium transmembrane transporter activity|ammonium transport|membrane		-0.0404271	0.660844	0.741784	-0.350699	0.000294021	0.000683873	-0.210317	0.0305332	0.227973	-0.520589	2.00982e-08	1.45699e-06
GRMZM2G378762	LOC100277347			0.273002	0.00479569	0.0102024	-0.164844	0.0645131	0.0983203	-0.042741	0.660948	0.906972	-0.480587	2.03469e-08	1.47054e-06
GRMZM2G017319				0.139355	0.0297718	0.0534669	0.264549	2.64925e-07	8.80173e-07	0.188145	0.0018249	0.0340527	0.313339	2.07953e-08	1.4984e-06
GRMZM2G134878				-0.101022	0.380182	0.479243	0.447799	6.24228e-07	1.99797e-06	-0.0330409	0.751697	0.9407	0.51578	2.08676e-08	1.49906e-06
GRMZM2G153103	LOC100272555			-0.805226	4.976e-21	4.90139e-20	-0.620004	2.15665e-20	1.7508e-19	0.279285	7.28035e-05	0.00281026	0.464508	2.29351e-08	1.64262e-06
GRMZM2G452896		proteolysis|serine-type peptidase activity		-0.00814695	0.921942	0.946134	-0.226313	0.0128777	0.0229322	-0.259464	0.00647022	0.0830269	-0.47763	2.34311e-08	1.67311e-06
GRMZM2G429322				-0.0470564	0.68001	0.757671	-0.594703	4.53926e-06	1.32908e-05	-0.153943	0.228431	0.630354	-0.70159	2.46335e-08	1.7537e-06
GRMZM2G472052	LOC100283658	RNA binding		-0.682648	1.42678e-20	1.36798e-19	-0.295761	8.46686e-06	2.4056e-05	-0.790262	4.38354e-33	1.48903e-29	-0.403375	2.55168e-08	1.81116e-06
GRMZM2G003306	LOC100501869	nucleosome|nucleolus|DNA binding|nucleosome assembly|nucleus|chromosome		-0.488019	0.0117462	0.0231517	-0.260571	0.0473434	0.0745753	0.77663	5.3686e-07	4.74553e-05	1.00408	2.64189e-08	1.86961e-06
GRMZM2G166297		protein serine/threonine phosphatase activity|catalytic activity|protein dephosphorylation		-0.34079	0.00310022	0.00681871	0.221235	0.0125118	0.0223202	-0.0176755	0.864563	0.973743	0.544349	2.68359e-08	1.89349e-06
GRMZM2G147727	si618065b11	tRNA 3'-end processing|hydrolase activity|3'-tRNA processing endoribonuclease activity		-0.255851	0.357695	0.456506	0.00503032	0.869052	0.90021	0.732605	0.00202605	0.0365243	0.993487	2.88292e-08	2.02811e-06
GRMZM2G367941	LOC100193121	transport|membrane		-0.202392	0.0420712	0.0729185	0.143453	0.049147	0.0771467	0.111866	0.237138	0.641651	0.457711	2.89785e-08	2.02883e-06
GRMZM2G152447	pco072542	phosphatase activity|hydrolase activity|response to hydrogen peroxide|vacuole|cellular phosphate ion homeostasis|dephosphorylation	NAD/NADH phosphorylation and dephosphorylation|phosphate acquisition|phosphate utilization in cell wall regeneration|thiamine biosynthesis II	-0.840435	7.33141e-38	1.55927e-36	-1.22504	1.83226e-99	1.36148e-97	0.0280222	0.620711	0.892803	-0.356579	2.90101e-08	2.02883e-06
GRMZM2G095261		metabolic process|transferase activity, transferring hexosyl groups	cytokinins-O-glucoside biosynthesis|flavonol glucosylation I	0.867971	8.81647e-21	8.53575e-20	0.514991	5.46705e-10	2.31474e-09	-0.0318235	0.636789	0.89765	-0.384803	2.94985e-08	2.05694e-06
GRMZM2G037189	pco105606b			-0.0690137	0.314593	0.411871	0.209181	0.000214438	0.000509177	0.07748	0.202308	0.599362	0.355675	2.96496e-08	2.06142e-06
GRMZM2G169726	LOC100283217			-0.0784768	0.60308	0.691086	-0.73662	1.51464e-05	4.17616e-05	-0.205691	0.172343	0.56026	-0.863834	3.06291e-08	2.12332e-06
GRMZM2G160005		response to hormone stimulus|DNA binding|nucleus|protein dimerization activity|regulation of transcription, DNA-dependent		-0.950793	6.70724e-16	4.94833e-15	-1.51616	3.85306e-42	7.49126e-41	-0.144077	0.146928	0.520979	-0.709449	3.09611e-08	2.14009e-06
GRMZM2G134917	LOC100382437	heat shock protein binding|protein folding|response to heat|metal ion binding|unfolded protein binding|ATP binding		0.312082	2.98254e-07	1.12089e-06	-0.0695249	0.204449	0.271631	0.0471304	0.390378	0.77117	-0.334477	3.3582e-08	2.31165e-06
GRMZM2G064302	eno1	phosphopyruvate hydratase activity|magnesium ion binding|glycolysis|lyase activity|cytoplasm|metal ion binding|phosphopyruvate hydratase complex		0.247833	0.0459629	0.0788419	-0.0881298	0.429705	0.509298	-0.345273	0.00201397	0.0364662	-0.681236	3.36374e-08	2.31165e-06
GRMZM2G405090	LOC100277341			-0.0504121	0.7268	0.794808	0.296537	0.00366938	0.00722393	0.289884	0.0212175	0.182886	0.636833	3.38284e-08	2.31808e-06
GRMZM2G049418	LOC100276935	response to abiotic stimulus|gibberellin biosynthetic process|oxidoreductase activity, acting on paired donors,|gibberellin 20-oxidase activity|oxidoreductase activity|iron ion binding|oxidation-reduction process|unidimensional cell growth|gibberellin metabolic process	gibberellin biosynthesis III (early C-13 hydroxylation)	1.78825	4.94483e-134	9.40625e-132	1.68057	5.89598e-134	7.74555e-132	-0.183371	0.0475751	0.293752	-0.291052	3.41533e-08	2.33361e-06
GRMZM2G071217		oxidoreductase activity|oxidation-reduction process		2.53195	0	0	2.2161	3.89528e-298	3.70488e-295	-0.00748894	0.92394	0.988265	-0.323335	4.28299e-08	2.91808e-06
GRMZM2G134903	ugu1	nucleic acid binding|intracellular|exonuclease activity		0.491014	0.000145563	0.000396652	-0.357574	0.00173272	0.00359581	0.28562	0.0441159	0.282213	-0.562969	4.30329e-08	2.92344e-06
GRMZM2G349749	LOC100272901	hydrolase activity|metabolic process|lipid metabolic process		0.627389	0.000200253	0.000535254	0.232163	0.167493	0.228612	-0.319201	0.117863	0.470534	-0.714427	4.31545e-08	2.92344e-06
GRMZM2G043862	LOC100273116			1.61728	2.73312e-178	1.08314e-175	1.27551	2.62355e-145	4.18676e-143	0.0742244	0.210343	0.607259	-0.267546	4.45512e-08	3.00948e-06
GRMZM2G031033	LOC100279079	response to oxidative stress|anaerobic respiration		3.58171	9.34354e-220	6.94283e-217	3.04257	3.80249e-256	2.44366e-253	0.273975	0.181574	0.571559	-0.265165	4.79139e-08	3.22747e-06
GRMZM2G115660	LOC100286125	calcium ion binding|Golgi transport complex|membrane		-0.592975	1.26469e-17	1.038e-16	-0.774322	6.73858e-32	9.17697e-31	-0.22428	0.000213852	0.00656972	-0.405626	5.28704e-08	3.55128e-06
GRMZM2G089159	pco137357	circadian rhythm|protein phosphorylation|photoperiodism, flowering|protein kinase activity|protein tyrosine kinase activity|ATP binding|membrane|protein serine/threonine kinase activity|transferase activity, transferring phosphorus-cont		-0.802854	1.02001e-18	8.88091e-18	-0.537251	5.45481e-15	3.28865e-14	0.201132	0.00702569	0.0878322	0.466736	5.45542e-08	3.65406e-06
GRMZM2G106177	LOC100284209	integral to membrane		1.36344	0.000378548	0.000969112	1.71854	0.00301222	0.00601282	-1.77183	0.00722733	0.0898805	-1.41673	5.50201e-08	3.67491e-06
GRMZM2G052100	LOC100285972	response to stress		0.29672	0.00250617	0.00561498	0.101764	0.266725	0.3414	-0.264487	0.0116768	0.125577	-0.459443	5.87224e-08	3.91121e-06
GRMZM2G085236		ATPase activity, coupled to transmembrane movement|nucleoside-triphosphatase activity|ATPase activity|ATP binding|integral to membrane|nucleotide binding|transmembrane transport|transport		0.599457	8.73833e-06	2.77595e-05	0.347503	0.0299278	0.0493978	-0.325451	0.0831858	0.39659	-0.577405	5.96908e-08	3.9646e-06
GRMZM5G833332				1.70382	1.92634e-29	2.87897e-28	1.4866	1.27447e-24	1.27382e-23	-0.189942	0.348678	0.742806	-0.407168	6.17164e-08	4.08772e-06
GRMZM2G179049		DNA binding|regulation of transcription, DNA-dependent		1.45724	7.12355e-21	6.95051e-20	0.904276	1.20761e-11	5.84105e-11	0.0844787	0.803332	0.954604	-0.46848	6.81686e-08	4.50253e-06
GRMZM2G431039		catalytic activity|carbohydrate metabolic process|hydrolase activity, hydrolyzing O-glycosyl compoun|cation binding		-0.44924	2.17339e-07	8.28852e-07	-0.543861	1.30794e-11	6.30579e-11	-0.381257	8.72369e-07	7.27832e-05	-0.475878	6.91318e-08	4.5535e-06
GRMZM2G025895	LOC100193434	sequence-specific DNA binding|regulation of transcription, DNA-dependent|sequence-specific DNA binding transcription factor		-0.402641	2.32952e-05	7.02937e-05	-0.212881	0.00220788	0.00450635	0.261589	0.00141573	0.028339	0.451348	7.08237e-08	4.65206e-06
GRMZM2G440208	LOC100856973	chloroplast|oxidoreductase activity, acting on the CH-OH group|response to salt stress|response to glucose stimulus|oxidoreductase activity|coenzyme binding|response to fructose stimulus|NADP binding|oxidation-reduction process|membrane|mitochondrion|pentose-phosphate shunt|nucleotide binding|response to cadmium ion|response to sucrose stimulus|phosphogluconate dehydrogenase (decarboxylating) a	pentose phosphate pathway (oxidative branch)|pentose phosphate pathway	0.248792	0.00277046	0.00614917	0.565235	6.95215e-16	4.39182e-15	0.0815435	0.288844	0.693096	0.397986	7.45846e-08	4.8856e-06
GRMZM2G121223	LOC100274578			-0.693791	1.64914e-18	1.41923e-17	-0.712721	2.91638e-21	2.48017e-20	-0.413275	3.03948e-08	4.48899e-06	-0.432206	7.50714e-08	4.90398e-06
GRMZM2G054115	LOC100283385	carbon-sulfur lyase activity|catalytic activity|pyridoxal phosphate binding|lyase activity	histidine biosynthesis	1.77645	1.00364e-114	1.34264e-112	1.90694	2.987e-203	9.86455e-201	0.108409	0.310415	0.712662	0.238894	7.66193e-08	4.99138e-06
GRMZM2G405017	LOC100278922			0.710617	0.043083	0.0744236	0.846595	4.49033e-07	1.45982e-06	0.690766	0.0596551	0.33173	0.826744	7.89685e-08	5.13036e-06
GRMZM2G161780	LOC100502176	integral to membrane		-0.554661	6.88811e-17	5.38768e-16	-0.594115	1.07702e-22	9.85357e-22	-0.316177	1.62754e-07	1.8084e-05	-0.355632	8.084e-08	5.23764e-06
GRMZM5G855337	LOC100194241	CTP synthase activity|pyrimidine nucleotide biosynthetic process	pyrimidine ribonucleotides de novo biosynthesis|pyrimidine ribonucleotides interconversion	0.208242	0.360414	0.459341	1.1433	2.48336e-11	1.17069e-10	-0.175709	0.535258	0.854124	0.759344	8.33384e-08	5.38484e-06
GRMZM2G061408		sequence-specific DNA binding|regulation of transcription, DNA-dependent|sequence-specific DNA binding transcription factor		-0.401977	2.61341e-05	7.83234e-05	-0.216682	0.00184657	0.0038164	0.267347	0.00118287	0.0247374	0.452642	8.3976e-08	5.41133e-06
GRMZM2G153920	LOC100281055	transporter activity|substrate-specific transmembrane transporter activ|transmembrane transporter activity|integral to membrane|membrane|transmembrane transport|transport		-0.563442	1.20467e-21	1.22886e-20	-0.0760599	0.130308	0.183635	-0.179187	0.000436699	0.0114697	0.308195	9.2054e-08	5.91584e-06
GRMZM2G148904	LOC100284758	mitochondrion|metabolic process|methyltransferase activity|response to cadmium ion		1.29256	1.44884e-97	1.45976e-95	1.42645	3.46324e-121	3.83018e-119	-0.389742	3.97081e-07	3.71724e-05	-0.255854	9.39472e-08	6.02123e-06
GRMZM2G094375		apoplast|oxidoreductase activity|copper ion binding|oxidation-reduction process|hydroquinone:oxygen oxidoreductase activity|lignin catabolic process		4.72167	2.01917e-06	6.9072e-06	4.10242	1.77408e-05	4.85431e-05	-0.0905755	0.814976	0.95862	-0.709828	9.59223e-08	6.13129e-06
GRMZM2G336448	LOC100191783	transmembrane transport|integral to membrane		2.05884	8.93578e-84	6.89854e-82	1.67547	6.78744e-69	2.73545e-67	-0.0309313	0.807278	0.95569	-0.414303	9.68803e-08	6.17592e-06
GRMZM2G070264		nucleic acid binding|helicase activity|DNA binding|ATP binding		0.337617	1.4458e-05	4.4682e-05	0.463608	1.12086e-14	6.62815e-14	0.191727	0.0150865	0.147989	0.317718	9.71676e-08	6.17768e-06
GRMZM2G120839		protein phosphorylation|protein kinase activity|protein tyrosine kinase activity|ATP binding|protein serine/threonine kinase activity|transferase activity, transferring phosphorus-cont		0.942959	3.08627e-07	1.15786e-06	0.51987	0.00598153	0.0113258	-0.227848	0.374688	0.761646	-0.650936	9.88318e-08	6.26673e-06
GRMZM2G179810	LOC100275070	transferase activity|nucleoside metabolic process|adenine salvage|adenine phosphoribosyltransferase activity|cytoplasm	adenine and adenosine salvage II	-0.556868	0.00670451	0.0138626	0.338635	0.0184171	0.0317957	-0.026265	0.787042	0.950408	0.869239	1.0424e-07	6.59209e-06
GRMZM2G139462	cl5001_1(636)	chloroplast|UMP kinase activity|pyrimidine nucleotide biosynthetic process|cellular amino acid biosynthetic process|uridylate kinase activity|phosphorylation|cytoplasm|kinase activity|transferase activity	proline biosynthesis I|pyrimidine ribonucleotides interconversion|citrulline biosynthesis|pyrimidine ribonucleotides de novo biosynthesis|superpathway of citrulline metabolism	0.844408	2.02298e-41	4.90341e-40	0.781291	5.71485e-51	1.44561e-49	0.355619	5.32443e-09	1.07292e-06	0.292503	1.07331e-07	6.76954e-06
GRMZM2G457287				0.572519	0.000505441	0.0012687	0.335069	0.0309427	0.0509209	-0.582629	0.000485389	0.0124237	-0.820079	1.11057e-07	6.98601e-06
GRMZM2G168707	pco144805	protein binding|metal ion binding|zinc ion binding		-0.606689	7.7832e-31	1.23709e-29	-0.78676	2.2081e-63	7.76689e-62	-0.103698	0.0225268	0.189809	-0.283769	1.13977e-07	7.15078e-06
GRMZM2G174449	LOC100273307			0.194805	0.119159	0.182539	-0.101411	0.418077	0.497848	-0.266396	0.0451142	0.285679	-0.562611	1.16056e-07	7.26208e-06
GRMZM2G117989	inra2(prp)	defense response to fungus|response to salt stress|defense response to bacterium|response to herbivore|systemic acquired resistance|response to ethylene stimulus|response to virus|defense response to fungus, incompatible interacti		0.857059	7.17036e-05	0.00020353	0.597996	0.0160366	0.0280195	-0.584558	0.0458007	0.288261	-0.843621	1.20443e-07	7.51675e-06
AC217050.4_FG004		DNA binding		0.0749599	0.286301	0.381767	0.334114	1.84933e-09	7.50784e-09	0.0457693	0.532029	0.852553	0.304923	1.20952e-07	7.52881e-06
GRMZM2G053338	LOC100285387	response to light stimulus|response to auxin stimulus|indole-3-acetic acid amido synthetase activity		1.14621	0.000488011	0.00122832	0.319107	0.377779	0.457421	-0.243627	0.574474	0.872473	-1.07073	1.26011e-07	7.81892e-06
GRMZM2G064962	si707046e01	phosphoric diester hydrolase activity|lipid metabolic process|glycerol metabolic process|glycerophosphodiester phosphodiesterase activity	glycerol degradation I	-1.96439	8.05404e-166	2.69731e-163	-2.34229	1.12792e-297	1.03153e-294	-0.0434047	0.428977	0.796445	-0.421299	1.26271e-07	7.81892e-06
GRMZM2G043470	LOC100381573	protein phosphorylation|protein kinase activity|protein tyrosine kinase activity|ATP binding|protein serine/threonine kinase activity|transferase activity, transferring phosphorus-cont		1.15205	3.33198e-07	1.24416e-06	0.565262	0.00497434	0.0095626	-0.162322	0.495361	0.834872	-0.749106	1.34623e-07	8.31448e-06
GRMZM2G048472	VTE2-1	cellular cell wall organization|transferase activity|regulation of defense response|integral to membrane|phloem sucrose loading|homogentisate phytyltransferase activity|unsaturated fatty acid biosynthetic process|response to temperature stimulus|prenyltransferase activity	geranyl diphosphate biosynthesis|superpathway of geranylgeranyldiphosphate biosynthesis II (via MEP)|trans, trans-farnesyl diphosphate biosynthesis|superpathway of geranylgeranyldiphosphate biosynthesis I (via mevalonate)	1.26851	9.85092e-51	3.25779e-49	1.93828	4.41815e-143	6.69139e-141	-0.357305	0.000902667	0.0201916	0.31247	1.40527e-07	8.65663e-06
GRMZM5G827496	LOC100274435	oligopeptide transporter activity|oligopeptide transport|membrane		1.1962	2.87581e-116	3.90749e-114	1.24697	2.76993e-142	4.09089e-140	-0.296238	1.03907e-07	1.22312e-05	-0.245468	1.44947e-07	8.90584e-06
GRMZM2G054807	LOC100191889			0.509121	0.0115308	0.0227534	0.796249	9.14366e-10	3.81034e-09	0.349303	0.105298	0.443539	0.63643	1.50554e-07	9.2265e-06
GRMZM2G006363	LOC100381647			-0.64634	2.65705e-26	3.40406e-25	-0.862365	1.61468e-53	4.37788e-52	-0.129116	0.0111552	0.121395	-0.345141	1.694e-07	1.03547e-05
GRMZM2G404702		cation transport|ATPase activity, coupled to transmembrane movement|copper ion transport|metal ion transport|copper ion binding|ATP binding|membrane|nucleotide binding|metal ion binding	copper transport II	0.402662	0.0249934	0.0457395	-0.117804	0.570062	0.644294	-0.255094	0.19997	0.596135	-0.77556	1.71336e-07	1.04462e-05
GRMZM2G474755	LOC100280482	calcium ion binding		0.448939	0.0570258	0.0955304	0.765233	4.50487e-08	1.61418e-07	0.316446	0.252855	0.660224	0.63274	1.84226e-07	1.12034e-05
GRMZM2G159200	LOC100274603			-0.904128	4.804e-31	7.7026e-30	-0.546082	2.51703e-18	1.8404e-17	0.0425506	0.506367	0.841103	0.400596	1.95166e-07	1.18384e-05
GRMZM2G005061	cl20008_1	cobalt ion binding		1.47308	8.36754e-19	7.3283e-18	1.91126	7.81545e-28	8.93441e-27	-1.03807	9.39477e-06	0.000521937	-0.599884	1.96099e-07	1.18647e-05
GRMZM2G125034		protein ubiquitination|protein binding|binding|ubiquitin-protein ligase activity|ubiquitin ligase complex		1.25004	1.43516e-15	1.03724e-14	1.03154	3.9045e-21	3.29809e-20	0.805334	3.5565e-07	3.39624e-05	0.586835	2.01524e-07	1.2162e-05
GRMZM2G089836		vacuole|beta-fructofuranosidase activity|plant-type cell wall|fructan beta-fructosidase activity|hydrolase activity, acting on glycosyl bonds|hydrolase activity|sucrose 1F-fructosyltransferase activity|carbohydrate metabolic process|metabolic process|sucrose alpha-glucosidase activity|hydrolase activity, hydrolyzing O-glycosyl compoun|plant-type vacuole		-1.39427	1.56295e-73	9.26778e-72	-1.13279	7.19956e-84	3.96276e-82	0.163705	0.0027668	0.0451537	0.42519	2.03682e-07	1.22611e-05
GRMZM2G591714				0.507567	0.000787336	0.00191444	1.2031	2.09603e-22	1.88786e-21	-0.203352	0.214434	0.612343	0.492176	2.11933e-07	1.27138e-05
GRMZM2G104118	LOC100282765	transferase activity, transferring glycosyl groups|transferase activity|beta-1,4-mannosylglycoprotein 4-beta-N-acetylgluco|protein N-linked glycosylation|membrane		0.107604	0.29553	0.391706	0.443911	2.18804e-08	8.08777e-08	0.0992173	0.3214	0.72239	0.435525	2.12271e-07	1.27138e-05
GRMZM2G102238	LOC100280563	peroxidase activity		-1.32251	1.96833e-54	7.22266e-53	-1.58522	1.40566e-91	9.23308e-90	-0.220347	0.00207055	0.0370177	-0.483059	2.29426e-07	1.37068e-05
GRMZM2G050450		transferase activity, transferring acyl groups oth		0.852042	3.36152e-09	1.52539e-08	0.946084	5.01072e-08	1.79004e-07	-0.638513	0.00266468	0.0440312	-0.544471	2.35674e-07	1.40447e-05
GRMZM5G826658	LOC100382788			0.662601	6.23133e-15	4.31099e-14	0.610864	3.89914e-15	2.37606e-14	-0.310026	0.000744184	0.0172636	-0.361764	2.37745e-07	1.41328e-05
GRMZM2G345717	a2	vacuole organization|oxidoreductase activity, acting on paired donors,|flavonoid biosynthetic process|anthocyanin-containing compound biosynthetic proce|oxidoreductase activity|leucocyanidin oxygenase activity|proanthocyanidin biosynthetic process|metal ion binding|L-ascorbic acid binding|response to wounding|response to jasmonic acid stimulus|oxidoreductase activity, acting on single donors w|ox…		-0.138575	0.210761	0.296047	0.643669	3.1407e-11	1.4692e-10	-0.317658	0.0076148	0.0933805	0.464586	2.43739e-07	1.44175e-05
GRMZM2G085189		protein binding		-0.376595	1.22913e-09	5.78969e-09	-0.104004	0.0388343	0.0623962	0.0264782	0.639281	0.898076	0.299069	2.43748e-07	1.44175e-05
GRMZM2G075244		oxidoreductase activity, acting on paired donors,|oxidoreductase activity|monooxygenase activity|electron carrier activity|metal ion binding|heme binding|iron ion binding|oxidation-reduction process		1.34189	0.00146117	0.00340495	2.19366	1.8883e-14	1.0986e-13	-0.14329	0.594813	0.88216	0.708489	2.45016e-07	1.44566e-05
GRMZM2G140994	umc2693	serine-type endopeptidase activity|intracellular|integral to membrane|zinc ion binding		0.464633	2.7941e-09	1.27765e-08	0.125733	0.0714754	0.107832	-0.00897034	0.91828	0.986762	-0.34787	2.50069e-07	1.47182e-05
GRMZM2G150215	LOC100283407			3.95842	0.00335375	0.00733291	0.50209	0.496705	0.573722	1.5088	0.805861	0.955319	-1.94753	2.5081e-07	1.47253e-05
GRMZM2G159587	LOC100283723	cofactor binding|oxidoreductase activity, acting on the CH-OH group|NAD binding|metabolic process|oxidation-reduction process|nucleotide binding		1.08236	3.87614e-09	1.75056e-08	0.317886	0.0537018	0.0834535	-0.0870293	0.604947	0.887681	-0.851505	2.56065e-07	1.49969e-05
GRMZM2G073427	gpm349	protein dimerization activity|sequence-specific DNA binding|regulation of transcription, DNA-dependent|sequence-specific DNA binding transcription factor		-1.46635	5.4332e-35	1.03684e-33	-0.875561	1.20225e-21	1.04371e-20	0.0058332	0.960482	0.997361	0.596625	2.57028e-07	1.50162e-05
GRMZM2G029543	pco095766	chloroplast|catalytic activity|transferase activity|metabolic process|[acyl-carrier-protein] S-malonyltransferase activi|protein binding|chloroplast stroma	fatty acid biosynthesis initiation I|superpathway of fatty acid biosynthesis II (plant)	0.5335	6.76574e-11	3.54664e-10	0.512167	2.12802e-11	1.00817e-10	-0.343438	0.000100401	0.00363924	-0.364771	2.69362e-07	1.56983e-05
GRMZM2G060886	pco129777b	methylation|transferase activity|choline biosynthetic process|pollen tube guidance|phosphatidylcholine biosynthetic process|metabolic process|methyltransferase activity|pollen tube growth|unidimensional cell growth|pollen development|post-embryonic root development	cyclopropane and cyclopropene fatty acid biosynthesis|choline biosynthesis I|phosphatidylcholine biosynthesis IV|cyclopropane fatty acid (CFA) biosynthesis|phospholipid biosynthesis II|phosphatidylcholine biosynthesis II|superpathway of phosphatidylcholine biosynthesis|phosphatidylcholine biosynthesis III	0.714514	8.53315e-20	7.86744e-19	1.18182	1.0009e-65	3.71286e-64	-0.0885387	0.229697	0.631488	0.378771	2.72213e-07	1.58256e-05
GRMZM2G066876		phosphatidylinositol phosphate kinase activity|cellular protein metabolic process|ATP binding|phosphatidylinositol metabolic process		-0.907271	7.15663e-27	9.47496e-26	-0.809859	1.28065e-29	1.58025e-28	0.328346	6.23188e-06	0.000361738	0.425759	2.94931e-07	1.70767e-05
GRMZM2G045135	umc1254	hydrolase activity|metabolic process|chloroplast		0.216728	0.000732759	0.00179384	0.239492	4.27974e-05	0.000111546	-0.321743	6.8645e-07	5.89257e-05	-0.298978	2.95169e-07	1.70767e-05
GRMZM2G009045				1.74237	1.87351e-15	1.34547e-14	2.55864	2.96162e-15	1.81545e-14	-1.34693	0.00486938	0.0676669	-0.530667	3.04619e-07	1.75807e-05
GRMZM2G106377		protein binding|zinc ion binding		0.600875	6.18869e-05	0.000177124	0.182726	0.205811	0.273167	-0.164425	0.340975	0.738339	-0.582574	3.08537e-07	1.77637e-05
GRMZM2G064382	umc1796	metal ion transmembrane transporter activity|iron ion transmembrane transporter activity|metal ion transport|copper ion transmembrane transport|integral to membrane|copper ion transmembrane transporter activity|zinc ion transmembrane transporter activity|response to nematode|zinc ion transmembrane transport|iron ion transmembrane transport|membrane|iron ion transport|response to zinc ion|transmem…		1.71937	4.21549e-38	9.09582e-37	2.14568	7.50796e-67	2.87942e-65	0.26533	0.0299156	0.225319	0.691643	3.09759e-07	1.7791e-05
GRMZM5G883969	phi064			-0.119699	0.22725	0.315168	-0.385017	0.000162233	0.000391791	-0.231095	0.0211517	0.182623	-0.496413	3.14754e-07	1.80149e-05
GRMZM2G125656		protein binding	adenosine nucleotides de novo biosynthesis|purine nucleotides de novo biosynthesis II	-0.682335	8.34607e-11	4.34437e-10	-0.288816	0.000528079	0.00118571	0.099381	0.26887	0.677106	0.492899	3.15174e-07	1.80149e-05
GRMZM2G101664	LOC100277462	intracellular|zinc ion binding		-1.38043	6.69608e-61	2.91077e-59	-1.12535	2.62461e-77	1.26845e-75	0.19667	0.000925073	0.0206345	0.451753	3.18385e-07	1.81548e-05
GRMZM2G456000	pco120949	plasma membrane|membrane		-1.09818	3.68753e-77	2.42216e-75	-0.732398	9.77327e-50	2.35688e-48	-0.071815	0.161967	0.545243	0.293966	3.21249e-07	1.82743e-05
AC214448.3_FG007	LOC100272830	integral to membrane		0.0167809	0.79623	0.851331	-0.0997434	0.113209	0.162269	-0.210855	0.0010307	0.0222461	-0.327379	3.27008e-07	1.85575e-05
GRMZM2G012269				-0.782457	4.99492e-24	5.75711e-23	-0.436966	1.24386e-11	6.00903e-11	0.0309841	0.667525	0.909646	0.376475	3.487e-07	1.97414e-05
GRMZM2G351318	LOC100276169			-0.355349	2.21898e-09	1.02392e-08	-0.597114	1.82692e-28	2.14626e-27	-0.0661002	0.212335	0.609919	-0.307866	3.53093e-07	1.99426e-05
GRMZM2G065989				-0.867315	1.05515e-43	2.77232e-42	-1.15033	2.21005e-94	1.52763e-92	-0.0394762	0.455502	0.81135	-0.32249	3.71555e-07	2.09357e-05
GRMZM5G881253	LOC100280031			-0.813786	1.07766e-22	1.1637e-21	-0.319542	4.18557e-06	1.23007e-05	-0.0975165	0.171975	0.560044	0.396728	3.80911e-07	2.14121e-05
GRMZM2G124229	LOC100274216	metabolic process|hydrolase activity		1.18514	0.000170166	0.000459379	0.457295	0.142721	0.198911	-0.181341	0.651193	0.90323	-0.909184	4.00221e-07	2.24445e-05
GRMZM2G431243		protein binding|DNA binding|nucleus		-0.589019	5.54825e-09	2.4747e-08	-0.809803	6.85381e-18	4.89399e-17	-0.2901	0.00171857	0.0325144	-0.510884	4.10514e-07	2.29675e-05
GRMZM2G038821	pdc2	carboxy-lyase activity|pyruvate decarboxylase activity|magnesium ion binding|lyase activity|catalytic activity|thiamine pyrophosphate binding|response to stress|metal ion binding		1.24363	1.28155e-30	2.01672e-29	1.12486	4.50644e-28	5.21177e-27	-0.243739	0.0679731	0.356477	-0.362508	4.15614e-07	2.31983e-05
GRMZM2G127141	simk1	response to fungus|cytoplasm|protein tyrosine kinase activity|hyperosmotic response|nucleotide binding|response to abscisic acid stimulus|response to cold|cortical microtubule organization|response to salt stress|protein kinase activity|kinase activity|ATP binding|response to indolebutyric acid stimulus|jasmonic acid and ethylene-dependent systemic resi|nucleus|transferase activity, transferring …		-0.41655	1.41843e-09	6.64059e-09	-0.43195	4.03469e-12	2.0193e-11	-0.316425	1.27307e-06	9.79644e-05	-0.331826	4.46566e-07	2.48676e-05
GRMZM2G430849	LOC100285247	DNA binding|regulation of transcription, DNA-dependent		1.34019	1.20383e-10	6.18242e-10	1.84007	1.08368e-29	1.34137e-28	-0.0875607	0.648773	0.901872	0.41232	4.90392e-07	2.72442e-05
GRMZM5G829544		thiolester hydrolase activity|fatty acid biosynthetic process	cis-vaccenate biosynthesis|palmitate biosynthesis II (bacteria and plants)|petroselinate biosynthesis|acyl-ACP thioesterase pathway|superpathway of fatty acid biosynthesis II (plant)|oleate biosynthesis I (plants)|stearate biosynthesis II (plants)|palmitoleate biosynthesis II	1.04384	3.52065e-13	2.16316e-12	0.600809	2.26937e-06	6.84784e-06	-0.0626076	0.644181	0.90012	-0.505636	4.91895e-07	2.7264e-05
GRMZM2G076972	LOC100279109			0.02945	0.727154	0.795101	-0.442681	1.0314e-08	3.9133e-08	0.0772355	0.378598	0.764228	-0.394896	4.97791e-07	2.75267e-05
GRMZM2G110333	LOC100283876	DNA binding|nucleus|transcription, DNA-dependent|regulation of transcription, DNA-dependent|sequence-specific DNA binding transcription factor		-0.366417	3.44743e-07	1.28464e-06	-0.031306	0.621648	0.690953	-0.00149771	0.966831	0.998058	0.333614	5.21281e-07	2.87587e-05
GRMZM2G030955	LOC100281187	protein ubiquitination|protein binding|zinc ion binding|ubiquitin-protein ligase activity|metal ion binding		-1.9096	1.0563e-57	4.17222e-56	-1.00728	7.43408e-27	8.17989e-26	-0.263608	0.00356605	0.0544595	0.638711	5.36292e-07	2.95184e-05
GRMZM2G018375	thi1	thiamine biosynthetic process|plastid|chloroplast|metal ion binding		0.298632	8.29091e-09	3.63394e-08	0.541773	3.28995e-33	4.662e-32	0	0.999873	1	0.243141	5.42232e-07	2.97764e-05
GRMZM2G000158	TIDP3717	nucleus|protein dimerization activity|auxin mediated signaling pathway|transcription, DNA-dependent|regulation of transcription, DNA-dependent		0.298523	0.0509986	0.0865186	-0.526243	0.191109	0.256227	1.5689	0.0305363	0.227973	0.744139	5.4421e-07	2.98162e-05
GRMZM2G477205	LOC100285455	heat shock protein binding|protein binding|protein folding|zinc ion binding|metal ion binding|unfolded protein binding		1.06674	1.13633e-18	9.87198e-18	0.645886	1.15917e-09	4.78852e-09	0.01163	0.99646	1	-0.409227	5.69115e-07	3.1109e-05
GRMZM2G152686		chloroplast|seed development|glycolysis|transferase activity|pyruvate kinase activity|fatty acid biosynthetic process|kinase activity|phosphorylation|lipid metabolic process|catalytic activity|mitochondrion|magnesium ion binding|potassium ion binding|response to cadmium ion|chloroplast stroma	superpathway of cytosolic glycolysis (plants), pyruvate dehydrogenase and TCA cycle|Rubisco shunt|glycolysis I|glycolysis III|glycolysis IV (plant cytosol)	0.234493	0.0052667	0.0111208	0.00202725	0.972411	0.980515	-0.144651	0.0949026	0.422085	-0.377116	5.8402e-07	3.18505e-05
GRMZM2G311036		transferase activity|methyltransferase activity|protein dimerization activity|O-methyltransferase activity|methylation		1.98322	2.08752e-37	4.36177e-36	1.95882	1.10971e-37	1.86875e-36	-0.520533	0.0100704	0.112737	-0.544926	5.91354e-07	3.21767e-05
GRMZM5G860607		electron carrier activity|protein disulfide oxidoreductase activity|cell redox homeostasis		0.760906	3.1871e-06	1.06452e-05	0.0475918	0.697727	0.758148	0.135167	0.514075	0.844645	-0.578147	6.24785e-07	3.39181e-05
GRMZM2G053140				-0.170277	0.00382861	0.0082851	-0.181348	0.000739537	0.00162566	-0.274761	5.34717e-07	4.74553e-05	-0.285832	6.60698e-07	3.57861e-05
GRMZM2G065194	LOC100280491	chloroplast|PSII associated light-harvesting complex II catabo|plastid|chlorophyll(ide) b reductase activity|oxidoreductase activity|chlorophyll catabolic process|metabolic process|nucleotide binding	2,3-dihydroxybenzoate biosynthesis|chlorophyll cycle|vibriobactin biosynthesis	-0.612443	2.43019e-14	1.62181e-13	-0.341029	1.5897e-07	5.3869e-07	0.0989883	0.165447	0.550418	0.370402	7.07233e-07	3.82195e-05
GRMZM2G423917	LOC100283162	protein binding		0.10502	0.223649	0.311079	0.582438	1.55362e-14	9.09008e-14	-0.0592232	0.454583	0.810625	0.418194	7.09182e-07	3.82379e-05
GRMZM2G438202		DNA binding|regulation of transcription, DNA-dependent|sequence-specific DNA binding transcription factor		0.717293	6.92765e-18	5.75763e-17	0.811752	7.29179e-32	9.91333e-31	0.261624	0.00135754	0.0275187	0.356082	7.10913e-07	3.82445e-05
GRMZM2G168249	LOC100280350	origin recognition complex|nucleoside-triphosphatase activity|protein binding|DNA replication|DNA binding|zinc ion binding|nucleus|metal ion binding|nucleotide binding|ATP binding		-0.0489846	0.694978	0.769795	-0.431674	0.000320518	0.000742019	-0.221202	0.179194	0.569027	-0.603891	7.30864e-07	3.92291e-05
GRMZM2G132238		proteolysis|cysteine-type endopeptidase activity	UDP-glucose biosynthesis (from glucose 6-phosphate)	-1.95377	4.98532e-60	2.10179e-58	-2.23311	2.02565e-100	1.53884e-98	-0.294652	0.00248948	0.0421615	-0.573986	7.69416e-07	4.12036e-05
GRMZM2G416110	LOC100285462	metabolic process|nucleotide binding|oxidoreductase activity	leucine degradation III|vibriobactin biosynthesis|phenylethanol biosynthesis|acetaldehyde biosynthesis I|valine degradation II|ethanol degradation II (cytosol)|2,3-dihydroxybenzoate biosynthesis|traumatin and (Z)-3-hexen-1-yl acetate biosynthesis|pyruvate fermentation to ethanol II	0.804001	6.03727e-09	2.68225e-08	1.37564	2.64704e-32	3.65938e-31	-0.151135	0.338595	0.736204	0.420501	7.72129e-07	4.12036e-05
GRMZM2G013773		tRNA aminoacylation for protein translation|aminoacyl-tRNA editing activity|isoleucine-tRNA ligase activity|cytoplasm|isoleucyl-tRNA aminoacylation|ATP binding|aminoacyl-tRNA ligase activity|nucleotide binding	tRNA charging pathway	1.79012	1.48944e-15	1.07509e-14	1.01432	1.03081e-07	3.55947e-07	0.0993072	0.755595	0.94132	-0.676487	7.72849e-07	4.12036e-05
GRMZM2G133021	cl8385_1(486)	protein binding		0.920507	2.53041e-36	5.06893e-35	0.651156	8.50277e-24	8.19866e-23	-0.0313097	0.672268	0.9112	-0.300661	8.45187e-07	4.49594e-05
GRMZM2G700291	SYMRK	protein phosphorylation|phosphorylation|protein kinase activity|kinase activity|protein tyrosine kinase activity|ATP binding|protein serine/threonine kinase activity|transferase activity, transferring phosphorus-cont		0.252538	0.190317	0.271451	0.254237	0.202645	0.269535	-0.77305	0.00119887	0.024962	-0.77135	8.47922e-07	4.50042e-05
GRMZM2G053206	LOC100272880	proteolysis|aspartic-type endopeptidase activity		2.40489	5.31408e-134	1.00284e-131	2.44052	4.05407e-141	5.80708e-139	-0.423205	0.000457054	0.0117685	-0.387575	8.50144e-07	4.50217e-05
GRMZM2G102711		RNA splicing|mitochondrial matrix|spliceosomal complex		2.64319	2.80746e-190	1.33511e-187	2.3914	8.89688e-200	2.71218e-197	-0.065935	0.528421	0.85134	-0.317719	8.56595e-07	4.52625e-05
GRMZM2G058970				0.762236	1.75262e-11	9.60668e-11	0.472311	1.90314e-06	5.79941e-06	-0.141952	0.230692	0.632978	-0.431878	8.80506e-07	4.64228e-05
GRMZM2G153814				1.624	9.40175e-144	2.25813e-141	1.40632	5.46006e-139	7.72794e-137	-0.0231506	0.746044	0.938166	-0.240836	9.51423e-07	5.00507e-05
GRMZM2G109070	LOC100274126	hydrolase activity|pheophytinase activity|chlorophyll catabolic process		1.0596	4.68781e-90	4.1284e-88	1.16286	7.13342e-143	1.06678e-140	0.129759	0.0127345	0.133569	0.23302	9.61046e-07	5.04454e-05
GRMZM2G141320	LOC100383973	carbohydrate binding|fatty acid metabolic process|carbohydrate metabolic process|chloroplast outer membrane|1,2-diacylglycerol 3-beta-galactosyltransferase ac|lipid glycosylation|cellular response to phosphate starvation|transferase activity, transferring hexosyl groups|galactolipid metabolic process|glycolipid biosynthetic process	glycolipid biosynthesis	-1.34179	3.40918e-75	2.09467e-73	-1.68158	1.73373e-148	2.90315e-146	-0.0253389	0.672724	0.911494	-0.365133	9.81341e-07	5.13972e-05
GRMZM2G051689	LOC100194234			0.883622	1.13529e-21	1.16057e-20	1.17829	7.96561e-54	2.18714e-52	-0.00624235	0.925796	0.988575	0.288428	1.04223e-06	5.44664e-05
GRMZM2G077914	LOC100193171	protein phosphorylation|protein kinase activity|protein tyrosine kinase activity|ATP binding|protein serine/threonine kinase activity|nucleotide binding|transferase activity, transferring phosphorus-cont		-0.291034	0.000744664	0.00181924	-0.521509	1.79723e-11	8.5589e-11	-0.172809	0.0309693	0.229428	-0.403284	1.07286e-06	5.59438e-05
GRMZM5G827286	LOC100383024	intracellular signal transduction|diacylglycerol kinase activity|protein kinase C-activating G-protein coupled rece		-0.261637	0.166911	0.242948	0.465014	0.000533207	0.00119666	-0.0436717	0.626631	0.894755	0.682979	1.07662e-06	5.6017e-05
GRMZM2G350658		phosphatidylserine biosynthetic process		-0.774977	4.86939e-07	1.78817e-06	0.121161	0.278432	0.353918	-0.250383	0.0671679	0.353971	0.645755	1.0949e-06	5.68441e-05
GRMZM2G169966	LOC100281430	sequence-specific DNA binding|regulation of transcription, DNA-dependent|sequence-specific DNA binding transcription factor		0.892085	0.00241975	0.00543211	1.02024	0.0407465	0.0651866	-1.13924	0.0356784	0.249518	-1.01108	1.13766e-06	5.89352e-05
GRMZM2G030436		transferase activity, transferring acyl groups oth		0.733824	5.0247e-10	2.4438e-09	0.0858781	0.338466	0.417256	0.226156	0.0967602	0.425925	-0.42179	1.15274e-06	5.95865e-05
GRMZM2G101287	pco102102	response to stress|response to desiccation		0.267887	0.014867	0.0286009	0.408639	8.33009e-07	2.63325e-06	0.286459	0.00851094	0.100034	0.42721	1.16494e-06	6.00866e-05
GRMZM2G369701		protein binding|identical protein binding		2.18705	0.00769208	0.01572	0.391344	0.998161	1	-0.0403014	0.994092	1	-1.836	1.18025e-06	6.07443e-05
GRMZM2G015024	rpl22	chloroplast|ribonucleoprotein complex|structural constituent of ribosome|plastid|RNA binding|ribosome|intracellular|rRNA binding|large ribosomal subunit|translation		-0.912467	4.4551e-08	1.82141e-07	-0.494897	0.000571299	0.00127793	0.380662	0.00856732	0.1005	0.798232	1.3264e-06	6.81193e-05
GRMZM2G086730		ATPase activity, coupled to transmembrane movement|nucleoside-triphosphatase activity|ATPase activity|ATP binding|integral to membrane|nucleotide binding|transmembrane transport|transport		0.119577	0.440586	0.540449	0.236527	0.162398	0.222654	-0.795811	4.27032e-05	0.00180998	-0.678861	1.36906e-06	7.01582e-05
GRMZM2G304573		sequence-specific DNA binding|regulation of transcription, DNA-dependent|sequence-specific DNA binding transcription factor		3.5192	0.022232	0.0411868	2.07388	0.523115	0.59925	-0.817316	0.740055	0.936211	-2.26264	1.39913e-06	7.15453e-05
GRMZM2G132682	LOC100501619	protein binding		-0.155278	0.477951	0.57645	0.520013	0.00175549	0.00363988	0.197608	0.546035	0.859105	0.872899	1.49975e-06	7.6526e-05
GRMZM2G032218		ATPase activity, coupled to transmembrane movement|nucleoside-triphosphatase activity|ATPase activity|ATP binding|integral to membrane|nucleotide binding|transmembrane transport|transport		0.322445	2.0213e-06	6.91348e-06	0.926384	1.54464e-53	4.19276e-52	-0.293593	4.34373e-06	0.000268972	0.310346	1.5348e-06	7.79901e-05
GRMZM2G121221		nucleosome|DNA binding|nucleus|nucleosome assembly|chromosome		0.0469692	0.607953	0.695397	0.211243	0.00698637	0.0130692	0.246099	0.00224274	0.0391541	0.410373	1.53501e-06	7.79901e-05
AC185254.4_FG002				1.20506	0.00252856	0.00566246	0.507633	0.354653	0.433704	-0.683394	0.269517	0.677511	-1.38082	1.54162e-06	7.80571e-05
GRMZM5G870446	pco103470b	response to cold|plastoglobule|thylakoid|chloroplast|structural molecule activity|stromule|nucleus|thylakoid lumen|chloroplast thylakoid membrane|response to abscisic acid stimulus|photoinhibition|chloroplast stroma	aerobic respiration -- electron donor II|NADH to cytochrome bd oxidase electron transfer|NAD/NADH phosphorylation and dephosphorylation	0.464974	7.58309e-10	3.63164e-09	0.540958	2.0489e-18	1.50553e-17	0.235974	0.00143163	0.0285102	0.311958	1.54289e-06	7.80571e-05
GRMZM2G379252	LOC100273590	chloroplast|cytosol|glutathione synthase activity|ligase activity|ATP binding|glutathione biosynthetic process|response to jasmonic acid stimulus	gamma-glutamyl cycle (plant pathway)|gamma-glutamyl cycle|glutathione biosynthesis	-0.516935	5.54548e-10	2.68446e-09	-0.864846	1.97172e-30	2.51927e-29	-0.0511648	0.47532	0.821796	-0.399077	1.58958e-06	8.02484e-05
GRMZM2G083350		sequence-specific DNA binding|regulation of transcription, DNA-dependent|sequence-specific DNA binding transcription factor		1.63543	0.00384199	0.00830802	0.482384	0.731066	0.787001	-0.714534	0.501614	0.838502	-1.86758	1.61753e-06	8.14863e-05
GRMZM2G003002	his1	nucleosome|DNA binding|nucleus|nucleosome assembly|chromosome		0.225706	0.00949035	0.0190544	0.404469	6.12489e-08	2.16916e-07	0.216784	0.00605765	0.0791194	0.395547	1.64125e-06	8.25068e-05
GRMZM2G449950	LOC100275361	DNA binding|regulation of transcription, DNA-dependent|zinc ion binding		-0.353547	2.25513e-06	7.66693e-06	-0.0728136	0.260343	0.334455	0.0641557	0.328901	0.727499	0.344889	1.65119e-06	8.2684e-05
GRMZM2G427054				-1.37246	2.04353e-24	2.41147e-23	-1.27041	1.41788e-18	1.05291e-17	-0.867286	9.72743e-13	3.85498e-10	-0.765231	1.65173e-06	8.2684e-05
GRMZM2G159477	LOC100216915	hydrolase activity		0.695412	0.00283121	0.00627055	-0.169048	0.499881	0.576831	0.0563879	0.901568	0.982724	-0.808072	1.70864e-06	8.53532e-05
GRMZM2G116629	si707033a12			-0.08983	0.485623	0.583867	-0.416907	0.00267675	0.00538977	-0.273776	0.0418596	0.273745	-0.600853	1.71519e-06	8.55005e-05
GRMZM2G071100	LOC100216594	calcium ion binding		-0.892884	7.83711e-39	1.74649e-37	-0.696936	1.62336e-40	3.00626e-39	0.136718	0.00996311	0.112064	0.332666	1.83682e-06	9.13721e-05
GRMZM5G833124	AY107881			-0.390981	5.26135e-09	2.35159e-08	0.0541909	0.352361	0.4313	-0.129872	0.0286466	0.219446	0.3153	1.87624e-06	9.31385e-05
GRMZM2G425004		protein binding		0.397378	0.00957418	0.0192065	0.717285	2.17961e-10	9.52e-10	0.210913	0.194946	0.589224	0.530821	1.93744e-06	9.59761e-05
GRMZM2G429940	LOC100284744	response to abiotic stimulus|hyperosmotic salinity response|multicellular organismal development|response to salt stress|transferase activity|protein phosphorylation|phosphorylation|protein kinase activity|kinase activity|protein tyrosine kinase activity|ATP binding|signal transduction|response to water deprivation|basipetal auxin transport|protein serine/threonine kinase activity|nucleotide bind…		-0.188785	0.00450842	0.00963867	0.122588	0.0322165	0.0528598	-0.00302157	0.958421	0.997235	0.308351	1.98346e-06	9.80514e-05
GRMZM2G118957	LOC100281338	zinc ion binding		-0.505773	6.24162e-08	2.5159e-07	-0.383725	2.43775e-08	8.95903e-08	0.254223	0.00189931	0.0348203	0.37627	2.01992e-06	9.96468e-05
GRMZM5G822829	LC	flavonoid metabolic process|plastid|DNA binding|protein dimerization activity|nucleus|transcription, DNA-dependent|regulation of transcription, DNA-dependent|mitochondrion		-0.0670518	0.739384	0.805363	0.354797	0.0124716	0.0222585	0.295213	0.109781	0.452809	0.717062	2.17299e-06	0.000106976
GRMZM2G075851	LOC100382889			-0.459941	3.93489e-07	1.45965e-06	-0.0416511	0.602046	0.673257	-0.0422554	0.569603	0.869719	0.376035	2.29696e-06	0.000112845
GRMZM2G167207	LOC100272474			0.795657	2.84456e-28	4.02607e-27	0.673025	1.14905e-25	1.19992e-24	-0.169588	0.0238027	0.196384	-0.292221	2.34387e-06	0.000114912
GRMZM2G063544		nucleic acid binding|zinc ion binding		0.851191	5.65215e-27	7.5166e-26	0.529865	1.37977e-14	8.1068e-14	0.0141407	0.807058	0.95564	-0.307185	2.37353e-06	0.000116127
GRMZM2G087625		protein phosphorylation|protein kinase activity|protein tyrosine kinase activity|ATP binding|protein serine/threonine kinase activity|transferase activity, transferring phosphorus-cont		-0.350192	0.0107503	0.0213195	-0.192562	0.427678	0.50734	-0.905585	1.80404e-07	1.97679e-05	-0.747955	2.38765e-06	0.000116578
GRMZM2G459363		transferase activity, transferring glycosyl groups		0.35804	1.29709e-07	5.06438e-07	0.0858228	0.145995	0.202879	-0.0221078	0.713172	0.926884	-0.294325	2.40572e-06	0.00011722
GRMZM5G812228	LOC100281457	metabolic process|catalytic activity|plasma membrane		-0.186212	0.315708	0.413103	-0.645863	0.000109359	0.000270418	-0.319141	0.168073	0.554137	-0.778791	2.41951e-06	0.000117651
GRMZM2G454056	LOC100274968			1.05717	1.62552e-21	1.65248e-20	1.12667	1.06638e-41	2.04321e-40	0.243258	0.0616669	0.337783	0.312756	2.48876e-06	0.000120771
GRMZM2G158069	LOC100304429			-1.0459	2.27857e-10	1.14063e-09	-0.446266	0.00052411	0.00117758	0.0993012	0.52734	0.851074	0.698935	2.56741e-06	0.000124334
GRMZM2G149952		chloroplast|response to cadmium ion|mitochondrion|sulfate assimilation|sulfate adenylyltransferase (ATP) activity|plasma membrane|chloroplast stroma	sulfate reduction II (assimilatory)|sulfate activation for sulfonation|sulfate reduction I (assimilatory)|superpathway of sulfate assimilation and cysteine biosynthesis|sulfite oxidation III	-0.834284	1.6121e-19	1.46812e-18	-0.981571	3.10727e-33	4.40839e-32	-0.277333	0.000555864	0.013768	-0.424621	2.64112e-06	0.000127643
GRMZM2G028535	pco085448	response to water deprivation|proline biosynthetic process|chloroplast|cellular amino acid biosynthetic process|oxidoreductase activity, acting on the aldehyde or|response to salt stress|metabolic process|transferase activity|glutamate 5-kinase activity|hyperosmotic salinity response|oxidoreductase activity|cytoplasm|embryo development ending in seed dormancy|root development|response to desiccat…	citrulline biosynthesis|proline biosynthesis I|superpathway of citrulline metabolism	0.912642	2.90349e-42	7.29801e-41	0.863379	4.09773e-54	1.13561e-52	0.32414	9.18746e-07	7.53308e-05	0.274877	2.79273e-06	0.000134697
GRMZM2G071907	LOC100273049	sequence-specific DNA binding|regulation of transcription, DNA-dependent|sequence-specific DNA binding transcription factor		0.0576774	0.476103	0.574601	0.209134	0.000820801	0.00179401	0.16076	0.0305658	0.228066	0.312216	2.81416e-06	0.000135456
GRMZM2G475185				0.724159	0.00130662	0.00306731	0.896869	1.92474e-10	8.43934e-10	0.356247	0.164326	0.548783	0.528957	2.95459e-06	0.000141928
GRMZM2G159996	umc1709	protein binding|intracellular|zinc ion binding		0.237729	0.00908655	0.0183133	0.551362	1.29647e-13	7.16252e-13	0.026062	0.796055	0.953087	0.339695	3.24113e-06	0.000155378
GRMZM2G023105	LOC100382593	intracellular|intracellular protein transport		0.267048	1.53909e-05	4.73865e-05	0.22717	3.09768e-05	8.21695e-05	-0.225594	0.000143434	0.00479685	-0.265473	3.52485e-06	0.000168639
GRMZM2G090043				0.824256	0.00351833	0.00766177	0.308004	0.146618	0.203623	-0.370993	0.131168	0.494437	-0.887244	3.69874e-06	0.000176604
GRMZM2G001363		carbohydrate metabolic process|carbohydrate binding		0.494551	1.31605e-10	6.72391e-10	0.2799	5.97294e-05	0.000153159	-0.0821405	0.292466	0.69668	-0.296791	3.75785e-06	0.000179066
GRMZM2G067591	LOC100273457	heme binding|electron carrier activity|oxidation-reduction process|oxidoreductase activity, acting on paired donors,|iron ion binding		0.208078	0.519737	0.615637	-0.471512	0.446558	0.525708	-0.720012	0.0118793	0.126951	-1.3996	3.88791e-06	0.000184894
GRMZM2G125838	LOC100285425	vacuole|calcium ion binding		-0.641959	5.62401e-21	5.52593e-20	-0.831449	4.48081e-43	8.91588e-42	-0.122632	0.0424422	0.275735	-0.312122	4.03699e-06	0.000191527
GRMZM2G130109	cl8738_1b			-0.794956	1.35332e-42	3.42698e-41	-0.327164	5.55083e-11	2.54067e-10	-0.205041	5.63934e-05	0.0022689	0.262751	4.04351e-06	0.000191527
GRMZM2G062885		protein binding		1.10411	2.81657e-55	1.05302e-53	1.12119	6.39455e-86	3.71759e-84	0.221766	0.00427253	0.0612002	0.238844	4.05898e-06	0.000191878
GRMZM2G047626	LOC100272660	DNA binding		-0.655835	2.81163e-21	2.81376e-20	-0.788802	6.51948e-37	1.06984e-35	-0.189764	0.00168215	0.0322046	-0.32273	4.20268e-06	0.000198277
GRMZM2G120876	LOC100280980	regulation of anion transport|voltage-gated anion channel activity|mitochondrial outer membrane|transmembrane transport|anion transport		1.37957	8.14612e-12	4.56728e-11	0.493714	0.0113343	0.0203971	0.316225	0.127746	0.489557	-0.569633	4.22292e-06	0.000198837
GRMZM2G151406		cation transport|ATP biosynthetic process|ATPase activity, coupled to transmembrane movement|catalytic activity|metal ion transport|metabolic process|ATP binding|integral to membrane|membrane|nucleotide binding|metal ion binding	copper transport II	0.262092	0.0938368	0.148039	-0.289651	0.0380292	0.0612475	-0.0446592	0.846176	0.96784	-0.596402	4.26039e-06	0.000199972
GRMZM2G135052		DNA binding		0.201942	0.000885314	0.00213586	-0.0655796	0.217298	0.286192	0.0247238	0.70554	0.92457	-0.242798	4.26385e-06	0.000199972
GRMZM2G066428	LOC100194339	integral to membrane|membrane		0.416682	0.296767	0.393055	0.778262	1.78714e-05	4.88893e-05	0.415561	0.372855	0.760727	0.777141	4.42115e-06	0.000206941
GRMZM2G073567		nucleic acid binding|nucleotide binding		0.630708	2.69116e-12	1.55808e-11	0.474688	6.18036e-09	2.39499e-08	-0.257293	0.00170114	0.0323658	-0.413313	4.52142e-06	0.000211219
GRMZM2G068763				-4.17946	4.09307e-92	3.72892e-90	-5.55477	1.09401e-108	1.00051e-106	-0.488032	8.65488e-05	0.00323578	-1.86334	4.58002e-06	0.000213537
GRMZM2G103647	LOC100284034	protein dimerization activity|sequence-specific DNA binding|regulation of transcription, DNA-dependent|sequence-specific DNA binding transcription factor		-0.185695	0.0286861	0.0517447	-0.0126091	0.864675	0.896692	0.210937	0.00514879	0.0705048	0.384023	4.65749e-06	0.000216724
GRMZM2G042789		serine-type endopeptidase inhibitor activity|response to wounding		3.87251	0	0	3.61449	0	0	-0.0590058	0.600419	0.88615	-0.317031	4.68227e-06	0.000217451
GRMZM2G108228	umc1555	protein binding|plasma membrane		-0.745954	1.29248e-41	3.15205e-40	-0.542435	1.73613e-32	2.41413e-31	0.0421638	0.370576	0.759093	0.245684	4.70981e-06	0.000218304
GRMZM2G117854	pco110617	DNA binding		0.600485	1.52952e-09	7.14096e-09	0.282382	0.00154199	0.00322474	-0.0360042	0.744367	0.937552	-0.354108	4.7514e-06	0.000219803
GRMZM2G466044		DNA binding|regulation of transcription, DNA-dependent|sequence-specific DNA binding transcription factor		0.344917	0.0298478	0.0535962	-0.223686	0.146694	0.203707	-0.0229679	0.844308	0.966771	-0.591571	4.83025e-06	0.000223017
GRMZM2G391288		recognition of pollen|protein phosphorylation|protein kinase activity|protein tyrosine kinase activity|ATP binding|protein serine/threonine kinase activity|transferase activity, transferring phosphorus-cont		0.648545	0.000568579	0.00141612	0.283907	0.099974	0.145322	-0.34568	0.101539	0.436994	-0.710318	4.94792e-06	0.000228007
GRMZM2G134888	LOC100284302	integral to membrane|membrane		-1.2491	2.42749e-37	5.06324e-36	-0.874509	5.78392e-27	6.39973e-26	0.0581831	0.491705	0.832981	0.432778	5.06398e-06	0.000232904
GRMZM2G063676	LOC100285213	response to stress|response to heat|ATP binding|cell wall|nucleotide binding|response to cadmium ion|plasma membrane		2.14757	7.81653e-221	5.99553e-218	1.86353	4.39592e-199	1.32312e-196	-0.00362312	0.951172	0.995382	-0.287658	5.11971e-06	0.000235012
GRMZM2G068715	LOC100285364	nucleic acid binding|chloroplast|ribonucleoprotein complex|innate immune response|thylakoid|response to cold|stromule|poly(U) RNA binding|chloroplast envelope|chloroplast thylakoid membrane|nucleotide binding|response to abscisic acid stimulus|chloroplast stroma		0.685708	6.85306e-23	7.47144e-22	0.885	1.56523e-47	3.51778e-46	0.101438	0.118427	0.471841	0.30073	5.18977e-06	0.000237769
GRMZM2G377904		protein serine/threonine phosphatase activity|catalytic activity|protein dephosphorylation		0.0378648	0.761962	0.823917	0.378329	1.52945e-05	4.21553e-05	0.0611133	0.625809	0.894598	0.401578	5.23569e-06	0.000239412
GRMZM2G129058		recognition of pollen|protein phosphorylation|protein kinase activity|protein tyrosine kinase activity|ATP binding|protein serine/threonine kinase activity|transferase activity, transferring phosphorus-cont		0.791444	8.92722e-05	0.000250291	-0.0138811	0.989797	0.994313	0.00923919	0.993768	1	-0.796086	5.33399e-06	0.000243439
GRMZM2G039396	prpo1	chloroplast|oxidoreductase activity|oxygen-dependent protoporphyrinogen oxidase activi|porphyrin-containing compound biosynthetic process|oxidation-reduction process|chloroplast envelope|nucleotide binding	chlorophyllide a biosynthesis I|heme biosynthesis from uroporphyrinogen-III I|heme biosynthesis I	-1.29012	3.49324e-103	3.91803e-101	-1.02113	1.28312e-90	8.26829e-89	0.00047071	0.992812	1	0.269461	5.63747e-06	0.000256322
GRMZM5G889138		quinone binding|oxidation-reduction process|oxidoreductase activity, acting on NADH or NADPH|NAD binding	aerobic respiration -- electron donor II|NADH to cytochrome bd oxidase electron transfer|NAD/NADH phosphorylation and dephosphorylation	1.09943	1.81173e-16	1.37766e-15	0.742243	1.25765e-09	5.17555e-09	-0.104616	0.493265	0.833904	-0.461799	5.63784e-06	0.000256322
GRMZM2G068952	LOC100191314	cytosolic ribosome|chloroplast|nucleolus|structural constituent of ribosome|ribosome|vacuole|membrane|cell wall|translation|cytosolic large ribosomal subunit|plasma membrane		0.649518	1.73385e-11	9.51697e-11	0.462667	4.20844e-07	1.37193e-06	-0.167239	0.152331	0.531105	-0.35409	5.67345e-06	0.000257449
GRMZM2G128421	LOC100283322	protein dimerization activity|nucleus|transcription, DNA-dependent|regulation of transcription, DNA-dependent|regulation of translation|auxin mediated signaling pathway|response to auxin stimulus		0.628739	8.94747e-05	0.000250773	0.840582	9.52859e-14	5.30486e-13	0.229225	0.238279	0.643257	0.441068	5.83251e-06	0.000264163
GRMZM2G009387	umc2545			0.140286	0.0942812	0.148652	-0.278845	0.000200524	0.000478002	0.0520472	0.504734	0.840196	-0.367084	5.85212e-06	0.000264547
GRMZM2G028218	LOC100283585	heat shock protein binding|ATP binding|response to heat|unfolded protein binding|protein folding		0.256761	1.27813e-05	3.97741e-05	0.0564141	0.272192	0.347201	-0.0551896	0.309249	0.712211	-0.255536	5.90574e-06	0.000266095
GRMZM2G141723				-0.276703	0.000753289	0.00183898	-0.324754	1.71297e-05	4.69739e-05	-0.304348	0.000237905	0.00710668	-0.352399	5.90874e-06	0.000266095
GRMZM2G138259				0.678299	7.01415e-06	2.25382e-05	0.640496	0.000118774	0.000292423	-0.460298	0.0190624	0.170209	-0.498101	5.96577e-06	0.000268155
GRMZM2G131727	LOC100280208			0.00490446	0.964727	0.977656	0.375805	3.78955e-09	1.50205e-08	-0.0777132	0.303357	0.708498	0.293187	6.00833e-06	0.000269558
GRMZM2G046885	m26	regulation of timing of transition from vegetative|protein homodimerization activity|floral meristem determinacy|DNA binding|protein dimerization activity|protein heterodimerization activity|floral whorl development|negative regulation of flower development|sequence-specific DNA binding transcription factor|nucleus|transcription, DNA-dependent|regulation of transcription, DNA-dependent|maintenanc…		0.0794037	0.198459	0.281192	0.298639	1.84643e-07	6.21963e-07	-0.486652	1.50074e-14	7.92991e-12	-0.267417	6.17754e-06	0.000276539
GRMZM2G172369		alpha-mannosidase activity|metabolic process|cation binding|carbohydrate binding|plant-type cell wall|apoplast|hydrolase activity, acting on glycosyl bonds|hydrolase activity|catalytic activity|carbohydrate metabolic process|mannosidase activity|vacuole|hydrolase activity, hydrolyzing O-glycosyl compoun|cell wall|zinc ion binding|mannose metabolic process|plasma membrane		0.482603	1.38996e-09	6.51627e-09	0.270441	0.000177164	0.000425516	-0.119304	0.125592	0.485661	-0.331466	6.18718e-06	0.000276539
GRMZM2G114906	LOC100501256			-0.428731	2.9746e-05	8.85564e-05	-0.12783	0.0885963	0.130677	0.0999611	0.326967	0.726071	0.400862	6.37017e-06	0.000284184
GRMZM2G022679		oxidoreductase activity, acting on paired donors,|iron ion binding|oxidoreductase activity|oxidation-reduction process	gibberellin inactivation I (2beta-hydroxylation)|hypoglycin biosynthesis|gamma-glutamyl cycle	0.732417	0.000541467	0.00135313	1.76405	4.93653e-19	3.75989e-18	-0.524572	0.0611613	0.335787	0.507056	6.47389e-06	0.00028827
GRMZM2G155662	gpm491	chloroplast|negative regulation of telomere maintenance via te|DNA binding|regulation of transcription, DNA-dependent|nucleoid|telomeric DNA binding|plastid chromosome		-0.597541	3.02181e-16	2.26422e-15	-0.262579	1.4344e-05	3.96502e-05	-0.0283374	0.689154	0.918259	0.306625	6.54458e-06	0.000290633
GRMZM2G047139	pco109727	hydrolase activity|lipid metabolic process|hydrolase activity, acting on ester bonds		0.789478	6.94183e-23	7.56128e-22	0.548712	5.87698e-14	3.31773e-13	-0.0672443	0.427659	0.795561	-0.30801	6.5514e-06	0.000290633
GRMZM2G407495				-1.22105	3.82271e-20	3.58283e-19	-1.1698	8.21904e-38	1.38999e-36	0.53278	4.95033e-08	6.65022e-06	0.584037	6.5718e-06	0.000290995
GRMZM2G134756	TIDP3108	tRNA aminoacylation for protein translation|cytoplasm|ATP binding|tyrosine-tRNA ligase activity|aminoacyl-tRNA ligase activity|nucleotide binding	tRNA charging pathway	1.04851	4.36667e-58	1.74213e-56	0.835472	6.36565e-49	1.49273e-47	-0.0244131	0.708146	0.925119	-0.23745	6.67471e-06	0.000295003
AC211349.4_FG001		tRNA aminoacylation for protein translation|tRNA aminoacylation|phenylalanyl-tRNA aminoacylation|cytoplasm|magnesium ion binding|ATP binding|aminoacyl-tRNA ligase activity|tRNA binding|nucleotide binding|phenylalanine-tRNA ligase activity|tRNA processing	tRNA charging pathway	0.492205	7.884e-11	4.11019e-10	0.428225	1.13413e-12	5.90482e-12	0.344092	3.32215e-06	0.00021882	0.280112	6.7817e-06	0.000299175
GRMZM2G071277	LOC100284526	protein binding|metal ion binding|zinc ion binding		0.370777	0.237992	0.327316	0.585834	0.000368716	0.00084635	0.506928	0.108842	0.450879	0.721985	6.79993e-06	0.000299424
GRMZM2G088312	LOC100275506			-0.435407	3.8395e-05	0.000112752	-0.69792	4.58406e-11	2.11609e-10	-0.238976	0.0171458	0.158981	-0.501488	6.89461e-06	0.000302826
GRMZM2G324248	LOC100274790			0.499901	0.00297309	0.00655886	0.676504	5.16921e-09	2.01961e-08	0.306423	0.0965566	0.425486	0.483026	6.90266e-06	0.000302826
GRMZM2G050501	pco078642	protein binding|nucleolus|nucleus|ribosome biogenesis		0.882635	5.4493e-09	2.43194e-08	0.280135	0.0497497	0.0780103	0.0987889	0.464096	0.816451	-0.503711	6.95343e-06	0.000304491
AF546187.1_FG012	LOC100281147	zinc ion binding		1.86932	1.4384e-08	6.14597e-08	0.977101	9.78716e-05	0.000243659	0.30606	0.557591	0.863974	-0.586163	7.05671e-06	0.000308441
GRMZM2G039173				-0.955116	4.46266e-22	4.67253e-21	-0.523118	2.30133e-12	1.17326e-11	0.0137493	0.865893	0.974368	0.445747	7.06958e-06	0.000308441
GRMZM2G371033		DNA binding|nucleus		1.17911	9.43978e-05	0.000263759	0.513258	0.0742607	0.111645	-0.0921743	0.810997	0.956922	-0.758024	7.21526e-06	0.000314221
GRMZM2G318652				1.57691	0.000369415	0.00094726	0.923707	0.0305783	0.0503875	-0.258034	0.574775	0.872733	-0.911233	7.39547e-06	0.00032148
GRMZM2G068151	LOC100280894	protein phosphorylation|phosphorylation|protein kinase activity|kinase activity|protein tyrosine kinase activity|ATP binding|transferase activity, transferring phosphorus-cont		0.576874	3.99155e-08	1.63951e-07	0.389373	3.14744e-05	8.3387e-05	-0.191156	0.0829042	0.395982	-0.378657	7.5092e-06	0.000325828
GRMZM2G000052		methyltransferase activity|oxidation-reduction process|oxidoreductase activity|methylation	chlorophyllide a biosynthesis I|heme biosynthesis from uroporphyrinogen-III I|spermine and spermidine degradation II|heme biosynthesis I	0.0744123	0.286415	0.381876	0.439144	7.98822e-14	4.47453e-13	-0.0832707	0.193936	0.587884	0.281461	7.64342e-06	0.000331048
GRMZM2G010016	LOC100279169			1.37027	2.39554e-10	1.19691e-09	1.47639	2.51636e-25	2.59808e-24	0.348833	0.250615	0.657885	0.454956	7.73018e-06	0.000333979
GRMZM2G092661	LOC100280235			-0.334152	0.0284758	0.0513925	-1.0044	8.45221e-15	5.03827e-14	0.0499525	0.692923	0.919409	-0.620296	7.73919e-06	0.000333979
GRMZM5G876434	LOC100382539	protein binding		-0.1931	0.00323687	0.0070989	0.0760843	0.152479	0.210794	-0.00219906	0.938576	0.992019	0.266986	7.91998e-06	0.000341162
GRMZM2G055883	LOC100382468	defense response to fungus|GTPase activity|vacuole|GTP binding|mitochondrion|response to cadmium ion|plasma membrane		-0.0497801	0.675261	0.753713	0.0529906	0.572852	0.646631	-0.582132	1.17772e-06	9.24215e-05	-0.479362	7.93914e-06	0.000341369
GRMZM2G443953	LOC100383405	membrane coat|intracellular protein transport|vesicle-mediated transport|structural molecule activity|protein binding		0.788243	3.29584e-06	1.09883e-05	0.182551	0.311221	0.38832	0.0211931	0.770863	0.945263	-0.584499	8.13988e-06	0.000349275
GRMZM2G079682	LOC100194350	transferase activity, transferring glycosyl groups|transferase activity|beta-1,4-mannosylglycoprotein 4-beta-N-acetylgluco|protein N-linked glycosylation|membrane		-0.690294	5.72371e-11	3.01348e-10	-0.115377	0.161649	0.221768	-0.130658	0.137203	0.504659	0.444259	8.15926e-06	0.000349275
GRMZM2G142748				-0.568454	3.42117e-13	2.10584e-12	-0.65062	1.80195e-20	1.47088e-19	-0.263251	0.000148079	0.00490067	-0.345417	8.16708e-06	0.000349275
AC197764.4_FG003		protein binding		0.830794	0.00789731	0.0160993	1.44217	0.00372096	0.00731578	-1.60097	0.0026215	0.0435294	-0.989594	8.29473e-06	0.000354097
GRMZM5G805585	IDP1436	fatty-acyl-CoA synthase activity|metabolic process|jasmonic acid biosynthetic process|catalytic activity|peroxisome	4-hydroxybenzoate biosynthesis V|flavonoid biosynthesis|simplecoumarins biosynthesis|phenylpropanoid biosynthesis|suberin biosynthesis	0.324844	0.00066189	0.00163008	0.185392	0.0322004	0.0528406	-0.217936	0.0406209	0.268973	-0.357389	8.32711e-06	0.000354842
GRMZM2G011006	LOC100193480			-0.800489	4.24096e-13	2.59299e-12	-1.13049	9.79251e-27	1.07401e-25	-0.216281	0.0198553	0.175387	-0.546285	8.51433e-06	0.000362171
GRMZM5G847466	LOC100283698	calcium ion binding		0.100475	0.492814	0.590562	0.307952	0.00173894	0.00360681	0.251109	0.0700836	0.362114	0.458586	8.9446e-06	0.000379794
GRMZM2G049798	LOC100283727	transferase activity, transferring glycosyl groups|transferase activity|metabolic process|transferase activity, transferring hexosyl groups	cytokinins-O-glucoside biosynthesis	-0.701029	4.37987e-18	3.67872e-17	-0.386395	4.04548e-09	1.59816e-08	0.0390315	0.552039	0.861133	0.353665	9.0182e-06	0.000382236
GRMZM2G042171		sulfate transport|integral to membrane|membrane|transmembrane transport|sulfate transmembrane transporter activity|secondary active sulfate transmembrane transporter		-0.356351	7.32056e-08	2.92847e-07	-0.0745513	0.212751	0.281137	-0.573849	3.89241e-22	5.14187e-19	-0.292049	9.22754e-06	0.000390414
GRMZM2G375517	LOC100282088	response to stress		3.03262	1.11595e-14	7.57929e-14	3.2967	5.16301e-16	3.28515e-15	-0.641935	0.328536	0.727396	-0.377859	9.31456e-06	0.000393396
GRMZM2G041729		calcium ion binding|detection of calcium ion|response to salt stress|response to osmotic stress|response to water deprivation|membrane|cellular potassium ion homeostasis|hypotonic salinity response|cytoplasm		2.19841	1.69111e-21	1.71843e-20	2.78879	2.57927e-70	1.08166e-68	-0.0992421	0.32192	0.722819	0.49113	9.35697e-06	0.000394486
GRMZM2G170400	LOC100383478	phosphoethanolamine N-methyltransferase activity|methylation|transferase activity|choline biosynthetic process|pollen tube guidance|phosphatidylcholine biosynthetic process|metabolic process|methyltransferase activity|pollen tube growth|unidimensional cell growth|pollen development|post-embryonic root development	cyclopropane and cyclopropene fatty acid biosynthesis|choline biosynthesis I|phosphatidylcholine biosynthesis IV|cyclopropane fatty acid (CFA) biosynthesis|phospholipid biosynthesis II|phosphatidylcholine biosynthesis II|superpathway of phosphatidylcholine biosynthesis|phosphatidylcholine biosynthesis III	0.0422169	0.817493	0.867734	0.709521	2.54202e-09	1.02016e-08	-0.216348	0.232158	0.635113	0.450955	9.42622e-06	0.000396702
AC193598.3_FG002		defense response|ADP binding		8.68299	2.23914e-08	9.40269e-08	-0.876498	0.517058	0.593598	7.62693	0.0208796	0.181498	-1.93257	9.52076e-06	0.000399973
GRMZM2G094510	LOC100278059			2.19058	5.36589e-08	2.17656e-07	1.45079	1.08325e-06	3.37981e-06	0.176507	0.947776	0.994748	-0.563282	9.79739e-06	0.000410869
GRMZM2G033846	LOC100281015	calcium ion binding		1.068	2.65686e-43	6.87431e-42	1.54526	1.72283e-105	1.47889e-103	-0.138777	0.0546533	0.316268	0.338479	1.01229e-05	0.000423772
GRMZM2G437460	pco123854	response to hormone stimulus|DNA binding|nucleus|transcription, DNA-dependent|regulation of transcription, DNA-dependent		0.425695	4.1044e-06	1.35548e-05	0.149962	0.0724742	0.10918	-0.0945274	0.307044	0.710549	-0.370261	1.01454e-05	0.000423967
GRMZM5G877708		guanosine tetraphosphate metabolic process		-0.240149	0.00024541	0.000647008	0.0529837	0.322577	0.400451	-0.0365623	0.588123	0.878455	0.256571	1.05935e-05	0.000441917
GRMZM2G174396		metabolic process|catalytic activity|trehalose biosynthetic process		-0.830259	2.51455e-16	1.89572e-15	-0.483712	4.04075e-10	1.72808e-09	0.093075	0.246689	0.653969	0.439621	1.07805e-05	0.000448928
GRMZM2G100475	LOC100304211			0.226819	0.244018	0.333962	-0.402951	0.0441754	0.0701296	-0.11212	0.619889	0.892518	-0.74189	1.08988e-05	0.000453064
GRMZM2G176489		sequence-specific DNA binding|regulation of transcription, DNA-dependent|sequence-specific DNA binding transcription factor		1.44199	0.00396282	0.00854907	0.711181	0.140885	0.196679	-0.381567	0.369325	0.758551	-1.11238	1.09243e-05	0.000453329
GRMZM2G145041	si606002e05	DNA binding		-0.458453	5.32812e-14	3.46532e-13	-0.813685	1.435e-51	3.68084e-50	0.0793559	0.142272	0.512694	-0.275877	1.1505e-05	0.000476597
GRMZM2G043198	pdh2	pyruvate dehydrogenase (acetyl-transferring) activ|nucleolus|catalytic activity|defense response to bacterium|oxidoreductase activity|metabolic process|oxidation-reduction process|mitochondrion|plasma membrane		-0.0154943	0.808379	0.860567	-0.312321	8.98427e-08	3.12458e-07	0.012561	0.832648	0.963755	-0.284266	1.1895e-05	0.000491894
AC193786.3_FG005		DNA binding|protein dimerization activity		-0.462622	0.00107576	0.00255835	-1.94381	6.03318e-58	1.84155e-56	0.76769	8.37072e-13	3.37354e-10	-0.7135	1.20489e-05	0.000496814
GRMZM2G154211	LOC100273198	sulfate transport|integral to membrane|membrane|transmembrane transport|sulfate transmembrane transporter activity|secondary active sulfate transmembrane transporter		1.098	8.54344e-102	9.27606e-100	1.07317	2.93155e-114	2.89238e-112	-0.167883	0.0025916	0.0431232	-0.192715	1.20628e-05	0.000496814
GRMZM2G423643		protein binding|cytoplasm		-0.0478351	0.8192	0.868853	-0.632159	0.00618189	0.0116763	-0.314156	0.156802	0.537495	-0.89848	1.20931e-05	0.000496814
GRMZM2G391815	LOC100502270	nucleoside-triphosphatase activity|nucleotide binding|ATP binding|ATPase activity|membrane		0.0933011	0.557918	0.651292	-0.259555	0.08863	0.130719	-0.268917	0.166063	0.551334	-0.621773	1.20975e-05	0.000496814
GRMZM2G022777	gpm464	nucleoside-triphosphatase activity|nucleotide binding|ATP binding		1.48268	6.80268e-69	3.65133e-67	1.06062	8.03595e-48	1.82153e-46	0.129881	0.168378	0.55466	-0.292178	1.22588e-05	0.000502567
AC182482.3_FG003	LOC100284569	cation transport|transmembrane transport|integral to membrane|cation transmembrane transporter activity		-0.13063	0.0715385	0.11671	0.212835	0.000418251	0.000952786	-0.0740261	0.306296	0.710549	0.269439	1.26068e-05	0.000515944
GRMZM2G344388	LOC100272290	protein phosphorylation|protein kinase activity|protein tyrosine kinase activity|ATP binding|protein serine/threonine kinase activity|nucleotide binding|transferase activity, transferring phosphorus-cont		-0.124557	0.0706304	0.115418	-0.166902	0.00225017	0.00458637	0.323701	5.77043e-08	7.56416e-06	0.281356	1.27735e-05	0.000521871
GRMZM2G123986	LOC100284905	cellular response to sulfur starvation|protein binding|regulation of sulfur utilization		-0.186426	0.13277	0.20005	-0.448376	0.00152383	0.00318986	-0.302439	0.0189391	0.169298	-0.564389	1.29032e-05	0.000526266
GRMZM2G093776		catalytic activity		0.115249	0.097543	0.153275	0.427853	2.16324e-13	1.18084e-12	-0.0501996	0.461576	0.815211	0.262405	1.29428e-05	0.000526974
GRMZM2G095400	cl765_1	cofactor metabolic process|biotin synthase activity|catalytic activity|biotin biosynthetic process|zinc ion binding|iron-sulfur cluster binding	biotin biosynthesis from 7-keto-8-aminopelargonate	0.473174	4.67166e-06	1.53133e-05	0.574322	7.16827e-09	2.76162e-08	-0.488294	2.81199e-05	0.00128509	-0.387146	1.32111e-05	0.000536982
GRMZM2G075701	smt2	sterol biosynthetic process|negative regulation of DNA endoreduplication|steroid biosynthetic process|xylem and phloem pattern formation|multidimensional cell growth|metabolic process|methyltransferase activity|pattern specification process|S-adenosylmethionine-dependent methyltransferase a	plant sterol biosynthesis|cyclopropane fatty acid (CFA) biosynthesis|cyclopropane and cyclopropene fatty acid biosynthesis	0.13929	0.253741	0.344792	0.247288	0.00873286	0.0160645	0.292625	0.00944866	0.107963	0.400623	1.35111e-05	0.000548238
GRMZM2G033962		protein binding|two-component signal transduction system (phosphor|two-component response regulator activity|regulation of transcription, DNA-dependent		-1.85914	2.59653e-108	3.21564e-106	-1.37242	9.4049e-88	5.66151e-86	-0.111512	0.0966116	0.425571	0.375202	1.37398e-05	0.000556566
GRMZM2G075461	LOC100279819	oxidoreductase activity, acting on paired donors,|oxidoreductase activity|monooxygenase activity|electron carrier activity|metal ion binding|heme binding|iron ion binding|oxidation-reduction process		1.48811	0.00741405	0.0152041	5.26651	5.75464e-08	2.04321e-07	-3.03069	0.115826	0.465735	0.747714	1.38019e-05	0.000558133
GRMZM2G003090	pco062216			0.628652	3.89806e-20	3.64914e-19	0.306053	3.62935e-07	1.19016e-06	0.0763159	0.288226	0.692733	-0.246283	1.3874e-05	0.000560094
GRMZM2G168747		transporter activity|transport|membrane		2.41167	1.46109e-34	2.73988e-33	1.92874	5.45063e-29	6.56893e-28	0.0386088	0.781645	0.949287	-0.444315	1.40276e-05	0.000565336
GRMZM2G361120				-0.737777	6.99444e-05	0.000198821	0.346698	0.0187337	0.0322976	-0.371253	0.0282904	0.217763	0.713223	1.40822e-05	0.000566578
GRMZM2G047509	IDP125			0.181182	0.0204512	0.0382032	0.38921	3.67602e-10	1.57919e-09	0.0697542	0.366338	0.756407	0.277782	1.42157e-05	0.000569759
GRMZM2G135322				1.23399	1.20532e-29	1.8197e-28	1.31585	9.00075e-37	1.46689e-35	-0.446602	0.000872529	0.0196389	-0.364741	1.42246e-05	0.000569759
GRMZM2G035341		SCF ubiquitin ligase complex|protein binding|Cul3-RING ubiquitin ligase complex|metal ion binding|response to auxin stimulus|zinc ion binding		-0.103341	0.116728	0.179358	-0.136471	0.0148356	0.0261226	0.307023	2.58974e-07	2.68903e-05	0.273892	1.42332e-05	0.000569759
GRMZM2G061626	LOC100284530	intracellular|zinc ion binding		1.517	6.9456e-09	3.06633e-08	0.878234	3.02629e-05	8.04193e-05	0.128623	0.796289	0.953124	-0.510142	1.42729e-05	0.000570389
GRMZM2G105466	LOC100304324	chloroplast|riboflavin biosynthetic process|3,4-dihydroxy-2-butanone-4-phosphate synthase acti|GTP cyclohydrolase II activity|membrane	flavin biosynthesis I (bacteria and plants)	-0.298104	4.69951e-05	0.000136557	0.0418529	0.493247	0.570449	-0.0410277	0.536127	0.854368	0.298929	1.4451e-05	0.000576535
GRMZM2G035579				-1.51885	1.05178e-89	9.19461e-88	-1.85561	2.50225e-172	5.61306e-170	0.00425977	0.948819	0.994775	-0.332498	1.47979e-05	0.000589387
GRMZM2G144028	LOC100273535	protein phosphorylation|protein kinase activity|protein tyrosine kinase activity|ATP binding|protein serine/threonine kinase activity|nucleotide binding|transferase activity, transferring phosphorus-cont		-0.258063	0.00474795	0.0101044	-0.407888	1.09373e-05	3.06504e-05	-0.259446	0.00356067	0.0544473	-0.409271	1.50845e-05	0.000599798
GRMZM2G081359	si945007g12	catalytic activity		0.281466	0.16234	0.237079	1.02185	1.20242e-10	5.35215e-10	-0.209809	0.346664	0.742053	0.530577	1.52441e-05	0.000605133
GRMZM2G108949				0.564788	0.0992819	0.155581	-0.688486	0.180547	0.243868	-0.212819	0.520676	0.848832	-1.46609	1.56218e-05	0.000619091
GRMZM2G152135	HYD3	xanthophyll biosynthetic process|carotene metabolic process|oxidoreductase activity|fatty acid biosynthetic process|iron ion binding|oxidation-reduction process|integral to membrane|membrane		1.41214	1.78245e-102	1.9713e-100	1.93536	1.48924e-216	6.10539e-214	-0.286268	0.000132888	0.00451403	0.236949	1.5701e-05	0.000621195
GRMZM2G168502	LOC100217285	membrane		-0.883047	2.86443e-11	1.54691e-10	-0.689282	6.2246e-10	2.62706e-09	0.35978	0.00168404	0.0322107	0.553544	1.58778e-05	0.000627146
GRMZM2G131611	LOC100281740	zinc ion binding		-0.219448	0.0106454	0.0211326	0.206084	0.00359482	0.00708476	-0.102846	0.21111	0.608149	0.322686	1.61589e-05	0.000637191
GRMZM2G085845	LOC100279597	oxidoreductase activity, acting on paired donors,|oxidoreductase activity|monooxygenase activity|electron carrier activity|metal ion binding|heme binding|iron ion binding|oxidation-reduction process		-0.281057	1.77664e-05	5.42714e-05	-0.358772	1.17391e-09	4.84771e-09	-0.202986	0.00063905	0.0153179	-0.280702	1.64127e-05	0.000645229
GRMZM5G856027		quinone binding|oxidation-reduction process|oxidoreductase activity, acting on NADH or NADPH|NAD binding		1.10501	8.30298e-17	6.46458e-16	0.751852	6.58413e-10	2.77093e-09	-0.0944303	0.543608	0.85776	-0.447588	1.6417e-05	0.000645229
GRMZM2G424981				0.638165	0.0189538	0.0356892	0.214415	0.394494	0.474183	-0.615117	0.0349885	0.247311	-1.03887	1.66752e-05	0.000654296
AC195347.4_FG004	LOC100278330			0.375121	8.65032e-07	3.0884e-06	0.13063	0.0548518	0.0851015	-0.066159	0.355215	0.747393	-0.31065	1.68933e-05	0.000661615
GRMZM2G093643	LOC100217150	cation transport|cation transmembrane transporter activity|integral to membrane|solute:hydrogen antiporter activity|nucleotide binding|transmembrane transport|transport		-1.01782	4.46761e-46	1.27681e-44	-0.75266	1.68689e-34	2.51164e-33	0.0390277	0.524164	0.850444	0.304187	1.69174e-05	0.000661615
GRMZM2G071844	LOC100282449			1.38446	2.09311e-69	1.1389e-67	1.07826	7.59435e-57	2.23488e-55	0.0414912	0.654625	0.904489	-0.264714	1.74262e-05	0.000680393
GRMZM2G339563		chloroplast|fruit development|flower development|plastid|protochlorophyllide reductase activity|electron transport chain|chlorophyll catabolic process|oxidoreductase activity|cell death|metal ion binding|pheophorbide a oxygenase activity|mitochondrion|2 iron, 2 sulfur cluster binding|defense response to bacterium, incompatible intera|chlorophyllide a oxygenase [overall] activity|iron-sulfur clust…		0.219152	0.000610293	0.00151272	0.453615	9.14311e-16	5.73325e-15	0.0338571	0.56213	0.866591	0.268321	1.78174e-05	0.000694528
AC214648.3_FG003	LOC100282127	integral to membrane|plasma membrane|membrane		-0.537523	3.66448e-14	2.41703e-13	-0.265036	1.14051e-05	3.18972e-05	0.0232449	0.709105	0.925519	0.295731	1.82391e-05	0.000709802
GRMZM2G108514	LOC100274380	carboxy-lyase activity|pyridoxal phosphate binding|cellular amino acid metabolic process|carboxylic acid metabolic process|lyase activity|catalytic activity		-1.05426	1.0272e-37	2.16723e-36	-0.197136	0.00580654	0.011019	-0.49216	4.0528e-13	1.66151e-10	0.364964	1.8323e-05	0.000711901
GRMZM2G460566	LOC100502467			0.752854	6.89904e-29	1.00765e-27	0.517874	1.0078e-17	7.12561e-17	-0.0447892	0.470913	0.820487	-0.279769	1.85438e-05	0.000718476
GRMZM2G035465	umc1460	protein dimerization activity|nucleus|transcription, DNA-dependent|regulation of transcription, DNA-dependent|regulation of translation|auxin mediated signaling pathway|response to auxin stimulus		-0.252971	2.36058e-05	7.11947e-05	-0.0398816	0.436852	0.516327	0.0368696	0.489076	0.83141	0.249959	1.85526e-05	0.000718476
GRMZM2G083847	LOC100274521	metabolic process|amino acid binding		0.610282	5.27047e-28	7.3675e-27	0.67702	1.5079e-48	3.5083e-47	0.132671	0.0160594	0.153419	0.199409	1.87785e-05	0.000726043
GRMZM2G420280				0.910395	0.00376391	0.00815324	1.40693	0.012394	0.0221333	-1.35733	0.0389406	0.262377	-0.860789	1.90488e-05	0.000735297
GRMZM2G020631	IN2-2	chloroplast envelope|response to cadmium ion|oxidoreductase activity|plasma membrane|oxidation-reduction process		0.95137	1.53919e-30	2.41418e-29	0.978574	1.52452e-52	4.03225e-51	0.21672	0.0199125	0.175754	0.243924	1.91311e-05	0.000737276
GRMZM2G013677	cl67235_-1b			-0.118278	0.424461	0.524521	0.354538	0.00304183	0.00606681	0.0453613	0.757437	0.942081	0.518177	1.9326e-05	0.000743584
GRMZM2G017537	LOC100279775	regulation of transcription from RNA polymerase II|RNA polymerase II transcription cofactor activity|mediator complex		0.796157	4.97398e-22	5.18506e-21	0.836569	1.47467e-28	1.73933e-27	-0.359301	2.47757e-05	0.00116196	-0.31889	1.9586e-05	0.000751712
GRMZM2G087254	aprl2	cysteine biosynthetic process|chloroplast|catalytic activity|sulfate reduction|phosphoadenylyl-sulfate reductase (thioredoxin) ac|metabolic process|adenylyl-sulfate reductase activity|oxidation-reduction process|oxidoreductase activity, acting on a sulfur group|chloroplast stroma|sulfate assimilation|cell redox homeostasis	sulfate reduction II (assimilatory)	-1.13019	1.25602e-26	1.63827e-25	-1.43498	2.22756e-53	6.00532e-52	-0.131889	0.145879	0.519655	-0.436683	1.96005e-05	0.000751712
GRMZM5G897926	LOC100275546	transcription from plastid promoter|nucleoid|chloroplast|plastid chromosome|positive regulation of transcription, DNA-dependen		1.44423	1.25282e-83	9.57864e-82	1.40198	5.66197e-117	5.80303e-115	0.299811	0.000113656	0.00397427	0.257557	2.01967e-05	0.000773327
GRMZM2G098460	LOC100280957			-0.158435	0.00808875	0.0164529	0.055818	0.259631	0.333703	0.0244234	0.681341	0.915472	0.238677	2.03013e-05	0.000776085
GRMZM2G174558	LOC100281268	DNA binding		-0.364036	0.0091272	0.0183858	0.390448	0.000794793	0.00174036	-0.265461	0.0578217	0.325034	0.489023	2.04553e-05	0.000780715
GRMZM2G004397		Golgi vesicle transport|vesicle-mediated transport|membrane		-0.865127	1.94191e-40	4.56724e-39	-0.671401	2.55048e-35	3.9126e-34	0.0780955	0.164621	0.549145	0.271821	2.11633e-05	0.000806445
GRMZM2G045154				-1.89009	1.27006e-89	1.10621e-87	-1.63415	2.12946e-128	2.63721e-126	0.215769	0.000172581	0.00555296	0.471709	2.12204e-05	0.000807327
GRMZM2G083655				-0.918573	4.75656e-52	1.63206e-50	-1.11213	6.03923e-91	3.90219e-89	-0.0917043	0.0597414	0.33186	-0.285257	2.12832e-05	0.000808078
AC209898.2_FG004	LOC100275696			0.533994	3.94097e-09	1.77858e-08	0.214601	0.00721703	0.0134688	-0.00300186	0.96113	0.997361	-0.322394	2.13081e-05	0.000808078
GRMZM2G023591	LOC100283883	nucleic acid binding|nucleotide binding|ribonucleoprotein complex		1.3155	1.18653e-27	1.63177e-26	1.12733	1.8564e-37	3.11075e-36	0.530681	8.86119e-05	0.00330253	0.342507	2.22753e-05	0.000842969
GRMZM2G023847	LOC100191824	copper ion binding|electron carrier activity		0.826619	2.6471e-05	7.92729e-05	0.538128	0.0067551	0.0126744	-0.287633	0.26092	0.668406	-0.576124	2.22991e-05	0.000842969
GRMZM2G701207	LOC100194006	proton-transporting ATPase activity, rotational me|proton-transporting two-sector ATPase complex, cat|N-acetyltransferase activity|ATP hydrolysis coupled proton transport	adenosine nucleotides de novo biosynthesis	-0.518895	2.39558e-19	2.15847e-18	-0.457163	1.18963e-22	1.08588e-21	0.164577	0.00109679	0.0233061	0.22631	2.24379e-05	0.000846869
GRMZM2G099678	pco073188	catalytic activity|nucleoside metabolic process		2.56225	1.36274e-179	5.6848e-177	2.72307	2.67562e-211	9.78784e-209	-0.37885	0.0060949	0.0794979	-0.218025	2.27389e-05	0.000856869
GRMZM2G060311	LOC100285559	integral to membrane		-2.42685	1.17119e-224	9.60299e-222	-2.73338	0	0	-0.127907	0.00983227	0.111299	-0.434443	2.34269e-05	0.000880304
GRMZM2G067242	LOC100501892	plant-type cell wall|nucleoside-triphosphatase activity|zinc ion binding|ATP binding|cell wall|nucleotide binding		1.53444	3.31978e-21	3.30454e-20	0.752383	1.28348e-07	4.38738e-07	0.357449	0.0295318	0.223775	-0.424613	2.34348e-05	0.000880304
GRMZM2G043254		transmembrane transport|integral to membrane		3.03909	4.99326e-09	2.2358e-08	4.00848	1.75012e-10	7.69924e-10	-2.07298	0.0247053	0.200629	-1.10359	2.39866e-05	0.000898372
GRMZM2G122290	cl8500_1a	structural constituent of ribosome|large ribosomal subunit|RNA binding|ribosome|intracellular|translation		1.74181	1.10293e-30	1.74256e-29	1.30312	4.9575e-23	4.60108e-22	0.0623602	0.723009	0.930561	-0.376329	2.39914e-05	0.000898372
GRMZM2G344993	umc2700	transferase activity, transferring glycosyl groups|transferase activity|metabolic process|transferase activity, transferring hexosyl groups	nitrogen fixation	0.56241	7.64463e-15	5.26119e-14	0.892263	4.05458e-48	9.28804e-47	-0.0693954	0.30957	0.712211	0.260457	2.46267e-05	0.000920714
GRMZM2G135839	LOC100276134	hydrolase activity		-2.78785	2.23009e-175	8.28546e-173	-3.14505	3.76686e-295	3.31735e-292	-0.0357031	0.646676	0.900484	-0.392901	2.47623e-05	0.000924328
GRMZM2G021277	LOC100383025	carboxy-lyase activity|pyridoxal phosphate binding|cellular amino acid metabolic process|carboxylic acid metabolic process|lyase activity|catalytic activity		2.93196	1.57501e-10	7.9835e-10	5.11528	1.11194e-13	6.16025e-13	-2.87539	0.0294331	0.223597	-0.692073	2.48039e-05	0.000924432
AC217271.3_FG001	LOC100276056			0.500232	0.000747747	0.00182602	-0.26376	0.0419678	0.0669456	0.220864	0.15073	0.528095	-0.543127	2.50601e-05	0.000932518
GRMZM2G041415	myb8	response to salt stress|response to osmotic stress|DNA binding|response to salicylic acid stimulus|response to jasmonic acid stimulus|cold acclimation|nucleus|response to wounding|response to gibberellin stimulus|response to abscisic acid stimulus		0.287036	0.00295754	0.00652785	-0.138162	0.0979775	0.142708	0.0938517	0.384557	0.767307	-0.331347	2.55867e-05	0.000950627
AC177908.3_FG002	LOC100281481	transferase activity, transferring glycosyl groups|transferase activity	homogalacturonan biosynthesis	-0.660486	2.53072e-07	9.56836e-07	0.0266814	0.871669	0.902283	-0.213517	0.0830713	0.396243	0.473651	2.58564e-05	0.00095861
GRMZM2G104538	cl25041_1a	chloroplast|plastid|transferase activity|phytol kinase activity|phosphorylation|vitamin E biosynthetic process|kinase activity|integral to membrane|membrane|chloroplast membrane|transferase activity, transferring phosphorus-cont	phosphatidylglycerol biosynthesis II (non-plastidic)|CDP-diacylglycerol biosynthesis I|phosphatidylglycerol biosynthesis I (plastidic)|CDP-diacylglycerol biosynthesis II|phospholipid biosynthesis II	0.0791279	0.489947	0.587996	0.410228	3.47026e-06	1.02798e-05	0.0291643	0.787867	0.950574	0.360264	2.58822e-05	0.00095861
GRMZM2G366607		hydrolase activity		-0.544099	8.03399e-15	5.51798e-14	-0.557392	9.08065e-18	6.4396e-17	-0.292743	2.47038e-06	0.000170017	-0.306036	2.61709e-05	0.000967794
GRMZM2G178917	LOC100281392	lipid biosynthetic process|oxidoreductase activity|oxidation-reduction process	cyclopropane fatty acid (CFA) biosynthesis|cyclopropane and cyclopropene fatty acid biosynthesis	1.41533	2.7913e-131	5.02815e-129	1.20554	2.10332e-124	2.43964e-122	0.0086812	0.871251	0.975588	-0.201102	2.6295e-05	0.000970873
GRMZM2G036590	pco143734	chloroplast|protein homodimerization activity|mitochondrial matrix|thylakoid|protein folding|copper ion binding|mitochondrion|adenyl-nucleotide exchange factor activity|chaperone binding|chloroplast stroma		1.74431	5.75211e-135	1.11198e-132	1.93722	9.23226e-229	4.30441e-226	0.0427681	0.601646	0.886643	0.235681	2.71347e-05	0.00100032
GRMZM2G121151	LOC100275474	zinc ion binding		0.161876	0.0204743	0.0382404	0.397294	9.38344e-11	4.21696e-10	0.0523235	0.405992	0.781548	0.287742	2.72235e-05	0.00100205
GRMZM2G138710		nucleotide binding		1.91055	1.19902e-42	3.04273e-41	1.96013	7.0474e-45	1.47382e-43	-0.283245	0.194466	0.588487	-0.233666	2.78051e-05	0.00102187
GRMZM2G450233	gpm233	oxidoreductase activity|metal ion binding|heme binding|response to oxidative stress|peroxidase activity|oxidation-reduction process		-0.407129	5.03417e-08	2.04795e-07	-0.517281	2.25854e-13	1.23117e-12	-0.207308	0.0033617	0.0520406	-0.31746	2.82709e-05	0.00103738
AC209835.4_FG004	csu842			2.28761	9.8627e-158	2.96855e-155	1.89921	1.44382e-135	1.95063e-133	0.0684119	0.454451	0.810625	-0.319989	2.87258e-05	0.00105245
GRMZM2G552418				0.572853	7.39545e-08	2.95743e-07	0.824278	1.79756e-23	1.70628e-22	0.046986	0.758098	0.942081	0.298411	2.87922e-05	0.00105326
GRMZM2G089873		metal ion transport|metal ion binding		1.69358	0.00133487	0.00313055	-0.245003	0.0706093	0.106688	0.629218	0.0788965	0.385453	-1.30937	2.89232e-05	0.00105643
GRMZM2G010933		copper ion binding|mitochondrial intermembrane space|copper chaperone activity|copper ion transport		1.56655	5.01814e-65	2.41541e-63	1.53968	1.68559e-106	1.48444e-104	0.264103	0.0160798	0.153491	0.237234	2.90167e-05	0.00105822
GRMZM2G149935	si605047e03	transferase activity, transferring glycosyl groups|carbohydrate binding|Golgi apparatus|transferase activity|galactosyltransferase activity|protein glycosylation|integral to membrane|membrane		0.928942	4.71682e-09	2.11656e-08	0.443161	0.00216564	0.00442736	0.0514529	0.746983	0.938502	-0.434328	2.93761e-05	0.00106969
GRMZM2G441903	umc2234	DNA binding|metal ion binding|zinc ion binding		0.190039	0.00174216	0.00401173	0.332602	2.90172e-10	1.25563e-09	0.102296	0.0666247	0.352594	0.244859	2.97136e-05	0.00108032
GRMZM2G097981	LOC100281855	metabolic process|nucleotide binding|oxidoreductase activity	leucine degradation III|vibriobactin biosynthesis|phenylethanol biosynthesis|acetaldehyde biosynthesis I|valine degradation II|ethanol degradation II (cytosol)|2,3-dihydroxybenzoate biosynthesis|traumatin and (Z)-3-hexen-1-yl acetate biosynthesis|pyruvate fermentation to ethanol II	-0.458929	0.000234482	0.000620054	-0.755648	1.26151e-08	4.75074e-08	-0.281664	0.017996	0.16409	-0.578383	2.99108e-05	0.00108583
GRMZM2G052890	ZAG1	ovule development|maintenance of floral organ identity|DNA binding|protein dimerization activity|carpel development|nucleus|transcription, DNA-dependent|regulation of transcription, DNA-dependent|stamen development|leaf development|sequence-specific DNA binding transcription factor		0.169771	0.554122	0.64807	0.729467	0.00482554	0.0093059	-1.63861	1.73691e-08	2.95001e-06	-1.07892	3.13934e-05	0.00113792
GRMZM2G076423	LOC100193907	protein phosphorylation|protein kinase activity|protein tyrosine kinase activity|plasma membrane|protein serine/threonine kinase activity|transferase activity, transferring phosphorus-cont|ATP binding		-0.701993	3.09136e-26	3.93714e-25	-0.252366	8.81294e-06	2.49707e-05	-0.181553	0.00202251	0.0365158	0.268074	3.14902e-05	0.00113969
GRMZM2G057037	umc2609			1.09621	1.23874e-50	4.07962e-49	0.747972	1.16698e-33	1.68173e-32	0.112855	0.181878	0.571823	-0.23538	3.1592e-05	0.00114163
GRMZM2G320606		protein binding		-1.35478	1.69809e-24	2.00782e-23	-1.87243	1.09924e-55	3.15292e-54	-0.071892	0.48811	0.830806	-0.589538	3.19084e-05	0.00115132
GRMZM2G103783	si660055c12(566)	protein binding|DNA binding		0.180207	0.0531206	0.089728	0.401963	1.15818e-07	3.97679e-07	0.0999559	0.272974	0.680446	0.321712	3.24643e-05	0.0011696
GRMZM2G045473	LOC100194162	inorganic phosphate transmembrane transporter acti|phosphate ion transport|response to abscisic acid stimulus|vacuole|nucleus|integral to membrane|transmembrane transporter activity|cellular response to phosphate starvation|transmembrane transport|plasma membrane		0.316897	1.04264e-07	4.10735e-07	0.168016	0.00167334	0.00348078	-0.0778252	0.181837	0.571823	-0.226706	3.29778e-05	0.00118496
GRMZM2G146240	LOC100382358	transmembrane transport|integral to membrane		-0.773845	6.80039e-32	1.13553e-30	-0.457805	5.14169e-16	3.27246e-15	-0.0487191	0.395272	0.774135	0.267321	3.29904e-05	0.00118496
GRMZM2G099907	LOC100282044	copper ion binding|quinone binding|chloroplast|amine metabolic process		-0.474688	1.31087e-12	7.75178e-12	-0.292474	5.93044e-08	2.10312e-07	0.0745662	0.198623	0.594565	0.25678	3.3584e-05	0.00120447
GRMZM2G157522				-0.300575	0.0611714	0.101595	0.158632	0.150869	0.208786	0.044702	0.827145	0.961895	0.503909	3.38718e-05	0.00121296
GRMZM2G078887	pco141631			0.491344	1.67188e-18	1.43776e-17	0.245837	1.07192e-06	3.34534e-06	0.0232477	0.658427	0.905973	-0.22226	3.39703e-05	0.00121465
GRMZM2G068982	LOC100192977	cellular process|aminopeptidase activity|hydrolase activity|peptidase activity|metal ion binding|proteolysis|metalloexopeptidase activity		-0.624968	2.98553e-17	2.39103e-16	-0.533716	2.94824e-17	2.02611e-16	0.206406	0.00147629	0.0292019	0.297658	3.44861e-05	0.00122999
GRMZM2G070279	LOC100194367	metabolic process|nucleotide binding|oxidoreductase activity	leucine degradation III|vibriobactin biosynthesis|phenylethanol biosynthesis|acetaldehyde biosynthesis I|valine degradation II|ethanol degradation II (cytosol)|2,3-dihydroxybenzoate biosynthesis|traumatin and (Z)-3-hexen-1-yl acetate biosynthesis|pyruvate fermentation to ethanol II	0.533027	0.00304488	0.00670753	0.126489	0.438224	0.517691	-0.148743	0.440053	0.802967	-0.555281	3.45026e-05	0.00122999
GRMZM2G020429		nucleoside metabolic process	Rubisco shunt|phosphopantothenate biosynthesis I|salvage pathways of pyrimidine ribonucleotides|pantothenate and coenzyme A biosynthesis II|oxygenic photosynthesis|Calvin-Benson-Bassham cycle	-1.07802	7.80182e-54	2.82792e-52	-1.252	1.05252e-93	7.23317e-92	-0.113354	0.0565832	0.321761	-0.287328	3.48314e-05	0.00123985
GRMZM2G056270	LOC100282790	protein binding|metal ion binding|zinc ion binding		1.08787	1.12504e-66	5.72829e-65	0.85671	5.29175e-52	1.37667e-50	-0.0135717	0.810472	0.956777	-0.244727	3.49184e-05	0.00124109
GRMZM2G450863		nucleic acid binding|sulfate assimilation|sulfate adenylyltransferase (ATP) activity|proteolysis|nucleotide binding|cysteine-type peptidase activity	sulfate reduction II (assimilatory)|sulfate activation for sulfonation|sulfate reduction I (assimilatory)|superpathway of sulfate assimilation and cysteine biosynthesis|sulfite oxidation III	-1.40219	8.24495e-67	4.23431e-65	-1.14876	3.3724e-56	9.76724e-55	-0.593635	2.82166e-17	1.91696e-14	-0.340208	3.52149e-05	0.00124839
GRMZM2G153799		oxidoreductase activity|oxidation-reduction process		2.234	2.42703e-239	2.62318e-236	1.94604	1.81826e-220	8.15748e-218	0.0347433	0.621659	0.893208	-0.253216	3.52289e-05	0.00124839
GRMZM2G055469	LOC100192968	calmodulin binding|response to abscisic acid stimulus|plasma membrane		0.938392	0.00106759	0.00253952	0.313792	0.143312	0.199641	-0.0989316	0.493906	0.834216	-0.723531	3.57033e-05	0.00126332
GRMZM2G391042		cation transport|ATP biosynthetic process|ATPase activity, coupled to transmembrane movement|calcium ion transmembrane transport|catalytic activity|calmodulin binding|metabolic process|hydrolase activity, acting on acid anhydrides, cat|calcium-transporting ATPase activity|ATP binding|membrane|nucleotide binding|metal ion binding		1.10609	1.72836e-11	9.48904e-11	0.854534	2.01508e-08	7.47265e-08	-0.21731	0.345219	0.741185	-0.468868	3.62733e-05	0.00128159
GRMZM2G135387	LOC100382386	oxidoreductase activity, acting on paired donors,|oxidoreductase activity|monooxygenase activity|electron carrier activity|metal ion binding|heme binding|iron ion binding|oxidation-reduction process		0.773971	9.50376e-09	4.13959e-08	0.401681	0.0007986	0.00174805	0.00132018	0.959174	0.9973	-0.37097	3.63313e-05	0.00128173
GRMZM2G176430	pco128969	transporter activity|malate transmembrane transport|malate transmembrane transporter activity|vacuole|sodium ion transport|membrane|transmembrane transport		0.759787	0.0134835	0.0262451	0.333126	0.25145	0.324715	-0.460856	0.185434	0.576448	-0.887517	3.6797e-05	0.00129624
GRMZM2G114044	LOC100272417			-0.326319	9.54666e-05	0.000266558	-0.0482347	0.485658	0.563453	0.0303836	0.679231	0.914529	0.308468	3.69076e-05	0.00129821
GRMZM2G056961	LOC100275427			-0.521216	2.13038e-13	1.3296e-12	-0.77873	2.49076e-34	3.67858e-33	-0.0494112	0.420902	0.792136	-0.306925	3.70302e-05	0.0013006
GRMZM2G173863	TIDP2845			0.566655	2.24491e-11	1.2201e-10	0.639109	7.30751e-21	6.09463e-20	0.207623	0.0156713	0.151384	0.280077	3.75426e-05	0.00131665
AC226235.2_FG001	irl1	nucleotide binding|cytoplasm|oxidoreductase activity|response to stress|oxidation-reduction process|response to oxidative stress|response to cadmium ion|plasma membrane	brassinosteroid biosynthesis II	-1.46524	3.48357e-59	1.44056e-57	-1.1849	1.05319e-41	2.02121e-40	-0.718056	1.08801e-22	1.72471e-19	-0.437713	3.76367e-05	0.00131801
GRMZM2G058472	cl108_1	glucuronoxylan glucuronosyltransferase activity|transferase activity, transferring glycosyl groups|Golgi apparatus|transferase activity|starch metabolic process|glucuronoxylan biosynthetic process		0.195746	0.000226166	0.000599329	0.134539	0.00517631	0.00991959	-0.138474	0.00885404	0.102849	-0.199681	3.79925e-05	0.00132661
GRMZM2G168166	LOC100384247			1.24939	7.36646e-36	1.45361e-34	0.827863	1.72523e-22	1.56276e-21	0.135783	0.271983	0.679401	-0.285747	3.79939e-05	0.00132661
GRMZM2G311756		catalytic activity		1.18381	2.37477e-29	3.53362e-28	0.995526	1.59999e-26	1.73958e-25	-0.159195	0.146458	0.520548	-0.347484	3.81677e-05	0.00133072
GRMZM2G155370	IDP1459	protein binding		-0.572439	5.10228e-07	1.8685e-06	-0.174809	0.0332613	0.0543939	0.03216	0.711021	0.926503	0.42979	3.8313e-05	0.00133383
GRMZM2G331833	LOC100272778	nucleoside-triphosphatase activity|protein folding|nucleotide binding|ATP binding|unfolded protein binding		0.466973	3.5733e-09	1.61809e-08	0.449743	7.95181e-13	4.18314e-12	0.286383	0.000223604	0.00680777	0.269153	3.83839e-05	0.00133435
GRMZM2G134857	LOC100277899			0.340577	0.228261	0.316311	0.495278	0.00138571	0.00291821	0.464816	0.111	0.455299	0.619518	3.92914e-05	0.0013639
GRMZM2G151921		phosphatidylinositol phosphorylation		0.823499	0.0707045	0.115523	2.24271	9.34012e-10	3.88948e-09	-0.605495	0.269002	0.677201	0.813714	3.94526e-05	0.0013675
GRMZM2G095778	LOC100191654	intramolecular lyase activity		1.24285	2.87681e-48	8.72511e-47	1.18466	3.31606e-55	9.43172e-54	-0.184006	0.0848826	0.401101	-0.242192	4.10768e-05	0.00142173
GRMZM2G036427	LOC100283791	response to stress|iron-sulfur cluster binding		0.242453	0.000524367	0.00131329	0.120346	0.0550398	0.0853264	-0.161343	0.0116965	0.125732	-0.283449	4.12531e-05	0.00142575
GRMZM2G092474	LOC100276695			1.11786	8.97525e-10	4.2623e-09	0.784664	4.28958e-06	1.25938e-05	-0.120646	0.531921	0.852553	-0.453845	4.13768e-05	0.00142795
GRMZM2G112830	cl426_1a	metabolic process|catalytic activity|trehalose biosynthetic process	trehalose biosynthesis I	-0.0128221	0.881367	0.91624	0.571349	1.42889e-13	7.88309e-13	-0.246913	0.00371244	0.0559166	0.337259	4.17731e-05	0.00143954
GRMZM2G308365		protein phosphorylation|protein kinase activity|protein tyrosine kinase activity|ATP binding|protein serine/threonine kinase activity|transferase activity, transferring phosphorus-cont		1.26336	0.0226394	0.0418666	0.315243	0.692899	0.753798	-0.552512	0.454592	0.810625	-1.50063	4.19618e-05	0.00144395
GRMZM2G440003			methyl indole-3-acetate interconversion	0.188754	0.288201	0.383891	-0.0105828	0.991002	0.995164	-0.422072	0.0415258	0.272612	-0.621409	4.21091e-05	0.00144636
GRMZM2G099960				0.461538	1.45746e-08	6.22518e-08	0.286651	0.00012002	0.000295244	-0.141832	0.0702499	0.362815	-0.316719	4.21535e-05	0.00144636
GRMZM2G364612		protein binding|zinc ion binding		0.064721	0.664253	0.744466	0.241949	0.0121812	0.0217991	0.235226	0.0940217	0.420033	0.412454	4.22594e-05	0.0014479
GRMZM2G064163	pco075678	transferase activity|catalytic activity|spermidine synthase activity|plasma membrane|spermidine biosynthetic process	spermidine biosynthesis I	-0.543506	3.00465e-13	1.85619e-12	-0.605147	4.22864e-20	3.38776e-19	-0.238496	0.000286383	0.00824409	-0.300136	4.27851e-05	0.0014638
GRMZM2G132875	LOC100191526	oxidation-reduction process|oxidoreductase activity|response to salt stress		1.69237	1.20219e-26	1.56891e-25	2.17324	1.60999e-54	4.49323e-53	-0.147998	0.462514	0.815544	0.332867	4.38166e-05	0.00149694
GRMZM2G000280	LOC100192732			-0.323485	8.71e-08	3.45754e-07	-0.16175	0.00114275	0.00244179	0.0674383	0.211131	0.608149	0.229173	4.43192e-05	0.00151194
AC210669.3_FG001	LOC100284736	cellular glucan metabolic process|apoplast|hydrolase activity|carbohydrate metabolic process|xyloglucan:xyloglucosyl transferase activity|cell wall|hydrolase activity, hydrolyzing O-glycosyl compoun		0.230076	0.141602	0.211177	0.547954	2.93162e-05	7.8043e-05	0.183955	0.1367	0.50379	0.501833	4.49094e-05	0.00152988
GRMZM2G083526	LOC100280351	wax biosynthetic process|oxidoreductase activity|fatty acid biosynthetic process|iron ion binding|cuticle hydrocarbon biosynthetic process|oxidation-reduction process|integral to membrane|membrane|cuticle development|nucleotide binding|plasma membrane|pollen sperm cell differentiation	cuticular wax biosynthesis|heptadecane biosynthesis	0.098377	0.483896	0.582262	0.329641	0.00477591	0.00921842	0.195375	0.0960963	0.424674	0.426638	4.4984e-05	0.00153023
GRMZM2G021378	LOC100384255	protein binding|membrane|vesicle-mediated transport|SNAP receptor activity|intracellular protein transport|response to abscisic acid stimulus|plasma membrane		-0.0043875	0.985141	0.992235	0.267201	0.0290741	0.0481624	-0.715744	7.86291e-08	9.63733e-06	-0.444155	4.53401e-05	0.00154014
GRMZM2G332821	LOC100382857	protein phosphorylation|protein kinase activity|protein tyrosine kinase activity|ATP binding|protein serine/threonine kinase activity|transferase activity, transferring phosphorus-cont		0.372853	0.00041928	0.0010657	0.0792744	0.38651	0.466341	-0.0663608	0.524944	0.850694	-0.359939	4.55178e-05	0.00154397
GRMZM5G813783	cl29474_1(761)			-0.350239	3.98822e-05	0.00011686	-0.251129	0.000451109	0.00102322	0.227806	0.00258299	0.0430401	0.326916	4.62827e-05	0.00156768
GRMZM2G129804	cl24029_1	chloroplast|translational elongation|cytoplasm|peptide biosynthetic process|chloroplast stroma|translation elongation factor activity		-0.187467	0.00193449	0.00442163	-0.000932014	0.988408	0.993128	0.0454301	0.413773	0.787516	0.231965	4.63998e-05	0.00156941
GRMZM2G352618	LOC100277700			-0.0127499	0.933583	0.954618	-0.818234	9.54746e-12	4.64939e-11	0.273217	0.0313251	0.230961	-0.532266	4.64859e-05	0.00156956
GRMZM2G149576	LOC100382501	integral to membrane		-0.0399381	0.585751	0.675716	0.191108	0.00275033	0.00552763	0.0619465	0.339086	0.736732	0.292992	4.65814e-05	0.00156956
GRMZM2G073376	LOC100281775	transferase activity, transferring glycosyl groups|transferase activity|metabolic process|transferase activity, transferring hexosyl groups	cytokinins-O-glucoside biosynthesis	-0.869688	1.67515e-33	3.00163e-32	-0.877139	1.52223e-40	2.82337e-39	-0.296049	3.38707e-06	0.00022248	-0.3035	4.66022e-05	0.00156956
GRMZM2G119272				-0.570701	9.64966e-15	6.58203e-14	-0.300477	4.33578e-07	1.41131e-06	0.0079222	0.901226	0.982724	0.278146	4.6885e-05	0.00157596
GRMZM2G044038	cl63836_1	protein phosphorylation|transferase activity|signal transduction|phosphorylation|protein kinase activity|kinase activity|protein tyrosine kinase activity|ATP binding|protein serine/threonine kinase activity|nucleotide binding|transferase activity, transferring phosphorus-cont		-0.520319	8.71259e-06	2.76888e-05	-0.2974	0.00173258	0.00359581	0.220441	0.0365509	0.253089	0.44336	4.6925e-05	0.00157596
GRMZM2G127537	LOC100194027	DNA binding|nucleus|sequence-specific DNA binding|regulation of transcription, DNA-dependent|sequence-specific DNA binding transcription factor|transcription, DNA-dependent		0.106708	0.127507	0.19326	-0.106572	0.0942841	0.137913	-0.0551965	0.393145	0.772388	-0.268476	4.70725e-05	0.00157847
GRMZM2G071015	IDP789	protein binding		0.267412	0.000361324	0.000928817	0.00625836	0.928689	0.946847	-0.0177414	0.783358	0.949629	-0.278895	4.71324e-05	0.00157847
GRMZM2G003963	LOC100191158			-0.532799	3.87414e-15	2.72623e-14	-0.655327	7.94885e-28	9.07383e-27	-0.148004	0.0138653	0.14039	-0.270532	4.72405e-05	0.00157987
GRMZM2G124684	LOC100283965	hydrolase activity|peptidase activity|proteolysis|aspartic-type endopeptidase activity		1.22139	5.46982e-05	0.000157574	1.26682	0.000645761	0.00143316	-0.686416	0.160923	0.543605	-0.64099	4.77655e-05	0.00159316
GRMZM2G086788	LOC100285964	chloroplast|intracellular|ribonucleoprotein complex|structural constituent of ribosome|ribosome|membrane|rRNA binding|chloroplast envelope|translation|chloroplast stroma		0.207343	0.0022156	0.00500832	0.136605	0.0152296	0.026735	0.323799	2.73798e-07	2.8062e-05	0.253061	4.77721e-05	0.00159316
GRMZM2G052365	LOC100381627	negative regulation of catalytic activity|serine-type endopeptidase activity|proteolysis|plant-type cell wall|identical protein binding		2.31466	7.43139e-32	1.23916e-30	2.54204	5.36124e-70	2.23648e-68	0.129963	0.664944	0.908368	0.357346	4.94271e-05	0.00164605
GRMZM2G330635		transferase activity|glutathione transferase activity|protein binding		1.56302	4.15113e-84	3.22567e-82	1.77494	1.80222e-133	2.35457e-131	0.0826883	0.299032	0.703492	0.294611	4.97265e-05	0.0016537
GRMZM2G031102		lipid transport		-0.0232428	0.847274	0.890373	0.711603	1.68168e-10	7.40501e-10	-0.275576	0.0272609	0.213297	0.45927	5.05706e-05	0.00167942
GRMZM2G133430	LOC100275437			0.235409	0.0104092	0.020718	-0.184877	0.0237282	0.0400689	0.0881672	0.340492	0.737994	-0.332119	5.09382e-05	0.00168927
GRMZM2G332838		nucleosome|chloroplast|nucleolus|response to water deprivation|DNA binding|thylakoid|nucleosome assembly|nucleus|chromosome|plasma membrane		0.147641	0.121857	0.185965	0.214146	0.00954234	0.0174175	0.303491	0.00042785	0.0113038	0.369996	5.10831e-05	0.00169172
GRMZM5G805732	IDP630	L-lysine transmembrane transporter activity|L-glutamate transmembrane transporter activity|amino acid transmembrane transport|amino acid transmembrane transporter activity|L-arginine import|L-glutamate import|lysine transport|basic amino acid transport|transport|integral to membrane|membrane|arginine transmembrane transporter activity|transmembrane transport|plasma membrane		-0.0353142	0.723258	0.792043	-0.0929725	0.574748	0.648464	-0.393032	0.00221249	0.0388256	-0.45069	5.18137e-05	0.00171353
GRMZM2G143187		transmembrane transport		0.526188	0.0149231	0.0286972	0.710099	0.00371768	0.00731023	-0.85287	0.00278933	0.045459	-0.66896	5.21012e-05	0.00172064
GRMZM2G004036		nucleotide binding		1.40393	7.98587e-124	1.20182e-121	1.16958	1.61113e-104	1.33949e-102	0.0131745	0.825291	0.961278	-0.221178	5.30708e-05	0.00175023
GRMZM2G465685			histidine biosynthesis	0.666188	1.8091e-20	1.72619e-19	0.365597	1.29236e-08	4.86307e-08	0.0239873	0.729438	0.932391	-0.276604	5.43142e-05	0.00178876
GRMZM2G473162	LOC100284669	clathrin coat assembly|clathrin binding|clathrin coat|phospholipid binding|1-phosphatidylinositol binding		-0.0630796	0.567757	0.660024	0.25571	0.00515465	0.00988048	0.0626826	0.567236	0.869394	0.381472	5.51167e-05	0.00181268
GRMZM2G405815		RNA binding|ribonuclease activity		0.188189	0.0591952	0.0986989	0.317909	2.60352e-05	6.97354e-05	0.176814	0.0754249	0.375389	0.306534	5.60982e-05	0.00184241
GRMZM2G061184	LOC100193168			-0.320283	0.0391543	0.0684316	0.181926	0.0928543	0.136105	-0.018064	0.84776	0.96853	0.484145	5.63823e-05	0.00184918
GRMZM5G804358		ATP synthesis coupled electron transport|NADH dehydrogenase (ubiquinone) activity|oxidation-reduction process		1.50373	6.45466e-18	5.37203e-17	0.887586	1.43115e-09	5.86724e-09	0.126815	0.663669	0.907686	-0.489324	5.66781e-05	0.00185632
GRMZM2G037875	LOC100382252	catalytic activity|pyridoxal phosphate binding|molybdenum ion binding		0.132945	0.12547	0.190731	0.258118	0.000498942	0.00112443	0.202144	0.0138477	0.140294	0.327317	5.69772e-05	0.00186355
GRMZM2G072529	ACO31	oxidoreductase activity, acting on paired donors,|oxidoreductase activity|oxidation-reduction process	ethylene biosynthesis from methionine	0.382008	5.58086e-06	1.81286e-05	0.147945	0.0476598	0.0750003	-0.0574821	0.503002	0.838958	-0.291545	5.80828e-05	0.00189711
GRMZM2G062488	LOC100383596	transferase activity|beta-1,4-mannosylglycoprotein 4-beta-N-acetylgluco|protein N-linked glycosylation|membrane		-0.989375	5.79955e-73	3.38825e-71	-0.81161	9.09555e-74	4.15113e-72	0.0489931	0.258583	0.665916	0.226758	5.81933e-05	0.00189811
GRMZM2G383154	LOC100275611	photosystem II oxygen evolving complex assembly|protein binding|chloroplast		-0.381079	3.63147e-08	1.49912e-07	-0.321516	3.08677e-08	1.12125e-07	0.202551	0.000987773	0.0215677	0.262114	5.92906e-05	0.00193125
GRMZM2G171518	pco132517(219)	nucleic acid binding|ribonucleoprotein complex|RNA processing|RNA binding|nucleus|nucleotide binding		2.0315	2.12795e-44	5.71087e-43	1.5658	1.22371e-31	1.65045e-30	-0.113199	0.389732	0.770779	-0.578895	5.98738e-05	0.0019462
GRMZM2G045070	pco096148(316)	isomerase activity|binding		1.70066	4.81778e-95	4.63794e-93	1.45393	6.54406e-83	3.55262e-81	-0.0769524	0.309958	0.712211	-0.323684	5.99133e-05	0.0019462
GRMZM2G424857	LOC100274074	vacuole|metabolic process|hydrolase activity, acting on carbon-nitrogen (but		0.446901	5.69046e-05	0.000163633	0.736734	8.07831e-17	5.40023e-16	0.0451001	0.724189	0.930954	0.334933	6.00107e-05	0.0019467
GRMZM2G178546	LOC100285860	metabolic process|catalytic activity|trehalose biosynthetic process	trehalose biosynthesis I	0.319452	0.124547	0.189498	-0.455122	0.0203744	0.034866	0.103724	0.773579	0.946451	-0.670851	6.01343e-05	0.00194806
GRMZM2G469414		protein binding|ADP binding|defense response		1.24869	8.59811e-08	3.41597e-07	1.0608	2.25992e-07	7.55256e-07	-0.445756	0.0753115	0.375049	-0.63365	6.04506e-05	0.00195564
GRMZM2G082633		O-acyltransferase activity|lipid metabolic process		0.160137	0.015883	0.0303932	0.452796	1.37856e-15	8.5698e-15	-0.0447945	0.473257	0.821426	0.247864	6.12209e-05	0.00197787
GRMZM2G359986	LOC100382104	protein phosphorylation|protein kinase activity|protein tyrosine kinase activity|ATP binding|protein serine/threonine kinase activity|nucleotide binding|transferase activity, transferring phosphorus-cont		0.312316	0.155161	0.228122	0.757296	0.0159179	0.0278491	-1.16466	0.000457318	0.0117685	-0.71968	6.19736e-05	0.00199947
GRMZM2G139813	LOC100279999	pyridoxal phosphate binding|cellular amino acid metabolic process|biosynthetic process|1-aminocyclopropane-1-carboxylate synthase activit|transferase activity|vitamin E biosynthetic process|transaminase activity|catalytic activity|1-aminocyclopropane-1-carboxylate biosynthetic pro	4-hydroxyphenylpyruvate biosynthesis|methionine salvage I|superpathway of phenylalanine biosynthesis|histidine biosynthesis|methionine biosynthesis II|ethylene biosynthesis from methionine|homocysteine and cysteine interconversion|superpathway of lysine, threonine and methionine biosynthesis II|phenylalanine biosynthesis I	0.999121	1.29407e-06	4.53639e-06	1.40051	4.0415e-20	3.24111e-19	0.12343	0.673695	0.911716	0.524823	6.22451e-05	0.00200551
GRMZM2G387394	LOC100281894	transferase activity|transferase activity, transferring acyl groups oth		-0.248671	0.16249	0.237263	0.716552	7.76824e-06	2.21612e-05	-0.417547	0.0355896	0.249148	0.547677	6.27361e-05	0.00201859
GRMZM2G005082	cl23834_1	hydrolase activity, acting on glycosyl bonds|plant-type cell wall|cation binding|hydrolase activity|catalytic activity|carbohydrate metabolic process|metabolic process|hydrolase activity, hydrolyzing O-glycosyl compoun|anchored to plasma membrane|plasma membrane		0.334461	2.60969e-06	8.80686e-06	0.145602	0.0201963	0.0345836	-0.060867	0.391035	0.771393	-0.249726	6.54357e-05	0.00210261
GRMZM2G151249	LOC100273401	nutrient reservoir activity|apoplast|manganese ion binding		-0.107036	0.346804	0.445554	-0.336784	0.00467073	0.00902858	-0.198035	0.0837842	0.398205	-0.427782	6.75933e-05	0.00216901
GRMZM2G080959	LOC100278490			0.55929	0.000419416	0.00106593	0.878538	3.3829e-13	1.82359e-12	0.0877253	0.634844	0.897036	0.406974	6.77496e-05	0.00217109
GRMZM2G011858	IDP808	thylakoid membrane|flavin adenine dinucleotide binding|oxidoreductase activity|copper ion binding|NADP binding|oxidation-reduction process|ferredoxin-NADP+ reductase activity	photosynthesis light reactions|oxygenic photosynthesis	1.25793	1.03344e-45	2.91841e-44	1.03939	3.21315e-41	6.08783e-40	-0.0387547	0.728355	0.932391	-0.25729	6.81696e-05	0.00218161
GRMZM2G003307	LOC100194058			0.845661	3.87648e-33	6.78256e-32	0.450149	1.41906e-13	7.83251e-13	0.150506	0.0352632	0.248147	-0.245007	6.89326e-05	0.00220306
GRMZM2G095964				0.697435	6.11739e-27	8.11715e-26	0.478164	1.5842e-16	1.04116e-15	-0.0288882	0.632872	0.89644	-0.248159	6.97002e-05	0.00222461
GRMZM2G150172	LOC100217283	pollen tube guidance|pollen tube reception|synergid death|plasma membrane|double fertilization forming a zygote and endosper		-0.0248187	0.809169	0.861177	0.386928	7.14961e-07	2.27429e-06	-0.100591	0.29462	0.699152	0.311156	7.05865e-05	0.00224987
GRMZM2G056369		metabolic process|catalytic activity|carboxylic acid metabolic process|isocitrate lyase activity|lyase activity	superpathway of glyoxylate cycle|glyoxylate cycle	5.44911	2.72407e-14	1.81437e-13	12.3043	4.69385e-14	2.66819e-13	-7.2062	0.227565	0.629514	-0.351051	7.09871e-05	0.00225961
GRMZM2G014004	LOC100502378	protein binding		0.169497	0.0113758	0.0224719	-0.0152715	0.807894	0.85121	-0.0491564	0.403843	0.779765	-0.233925	7.22805e-05	0.00229771
GRMZM2G007195		catalytic activity|nucleotide binding|cellular metabolic process|coenzyme binding	UDP-D-xylose and UDP-D-glucuronate biosynthesis|brassinosteroid biosynthesis II	-0.000311995	0.993201	0.997985	0.545405	1.50038e-15	9.31492e-15	-0.263496	0.000546675	0.0136542	0.282221	7.33213e-05	0.00232662
GRMZM2G154664	LOC100382190	alanine-tRNA ligase activity|nucleic acid binding|chloroplast|tRNA aminoacylation|cytoplasm|alanyl-tRNA aminoacylation|embryo development ending in seed dormancy|ligase activity, forming aminoacyl-tRNA and relate|ATP binding|membrane|mitochondrion|nucleotide binding|chloroplast stroma	CMP-KDO biosynthesis II (from D-arabinose 5-phosphate)|tRNA charging pathway	-0.34102	1.667e-08	7.0858e-08	-0.221781	1.83079e-05	5.00201e-05	0.113714	0.0346031	0.24583	0.232954	7.33856e-05	0.00232662
GRMZM2G003318	fbn1	chloroplast thylakoid membrane|plastoglobule|thylakoid|chloroplast|structural molecule activity		-0.47555	1.37056e-14	9.2794e-14	-0.170168	0.00161725	0.00337175	-0.0663363	0.226201	0.628048	0.239045	7.38037e-05	0.00233676
GRMZM2G043843				0.237389	0.597802	0.686593	0.418094	0.0389877	0.0626153	0.765036	0.0732036	0.370488	0.945741	7.40991e-05	0.00234299
AC234154.1_FG008	TIDP3610	O-acyltransferase activity|lipid metabolic process	phospholipases	-0.772396	0.000304363	0.000790771	-1.0294	3.97588e-07	1.29825e-06	-0.594631	0.00251064	0.0423803	-0.851634	7.43926e-05	0.00234915
GRMZM2G450044	LOC100278192			0.0187984	0.844357	0.888014	-0.50001	5.44117e-10	2.30419e-09	0.180127	0.042049	0.274283	-0.338682	7.45283e-05	0.00235031
GRMZM2G152919	LOC100383857	protein ubiquitination|binding|ubiquitin-protein ligase activity|ubiquitin ligase complex		-0.0911528	0.143628	0.213756	0.114814	0.0271192	0.0452519	0.0197439	0.73278	0.933464	0.225711	7.46426e-05	0.0023508
GRMZM2G016637				1.06678	8.81673e-05	0.00024728	0.54334	0.0230754	0.0390525	-0.0793531	0.711151	0.926503	-0.602797	7.78123e-05	0.00244738
GRMZM2G158734	LOC100193064	regulation of defense response to virus|hydrolase activity|catalytic activity|protein serine/threonine phosphatase activity|phosphoprotein phosphatase activity|metal ion binding|protein dephosphorylation		-0.476002	1.33854e-06	4.68192e-06	0.0200076	0.782747	0.830085	-0.16632	0.0801568	0.389052	0.32969	7.8639e-05	0.00247012
GRMZM2G076484	LOC100383160	nucleic acid binding|hydrolase activity|ATP binding|ATP-dependent helicase activity|helicase activity|nucleotide binding		0.750172	5.26731e-11	2.78573e-10	0.221475	0.0224109	0.0380415	0.188952	0.122618	0.480267	-0.339745	7.94864e-05	0.00249344
GRMZM2G073192				0.206768	0.0405795	0.0705645	0.545018	6.15661e-11	2.80498e-10	-0.0258114	0.806553	0.955457	0.312439	8.04939e-05	0.00252172
GRMZM5G879127				0.194208	0.0560603	0.0941016	0.539042	1.61343e-10	7.11369e-10	-0.0297397	0.798733	0.953782	0.315094	8.08018e-05	0.00252744
GRMZM2G172230	LOC100383653	chloroplast|protein metabolic process|nucleoside-triphosphatase activity|ATP binding|chloroplast envelope|nucleotide binding		2.41104	3.70673e-189	1.72821e-186	2.95905	0	0	-0.334067	0.00273054	0.0447838	0.213937	8.0889e-05	0.00252744
GRMZM2G107073	LOC100284797	hydrolase activity, acting on glycosyl bonds|cellular cell wall organization|polygalacturonase activity|hydrolase activity|carbohydrate metabolic process|metabolic process|extracellular region|cell wall	homogalacturonan degradation	0.0996311	0.238115	0.32743	0.510758	9.5246e-13	4.97859e-12	-0.124552	0.125384	0.485331	0.286574	8.10162e-05	0.00252809
GRMZM2G081582	LOC100285115	phenylalanine ammonia-lyase activity|lyase activity|ammonia-lyase activity|cytoplasm|phenylpropanoid metabolic process|L-phenylalanine catabolic process|catalytic activity|biosynthetic process	benzoate biosynthesis III (CoA-dependent, non-beta-oxidative)|suberin biosynthesis|trans-cinnamoyl-CoA biosynthesis|benzoate biosynthesis II (CoA-independent, non-beta-oxidative)|phenylpropanoid biosynthesis, initial reactions	0.523855	1.23151e-09	5.79975e-09	0.279512	0.000333278	0.000769909	-0.0531596	0.524213	0.850444	-0.297502	8.11948e-05	0.00253034
AC233893.1_FG006		protein phosphorylation|protein binding|protein kinase activity|protein tyrosine kinase activity|ATP binding|nucleotide binding|transferase activity, transferring phosphorus-cont		0.15608	0.241202	0.330966	-0.313806	7.92284e-05	0.000199671	0	0.223785	0.624769	-0.469885	8.26052e-05	0.00257093
GRMZM2G041269	LOC100383585			-0.508222	1.61004e-13	1.01521e-12	-0.34994	4.00862e-10	1.71464e-09	0.0961529	0.110034	0.453056	0.254435	8.30049e-05	0.00257999
GRMZM2G416156				0.403112	2.30674e-06	7.83232e-06	0.0434046	0.550634	0.625291	0.0562704	0.508009	0.842422	-0.303437	8.32555e-05	0.0025844
GRMZM2G069405	pco108558	nucleic acid binding|nucleotide binding|intracellular|transport		1.88483	2.7554e-22	2.921e-21	1.18602	3.68576e-13	1.98236e-12	0.244342	0.289379	0.693575	-0.454467	8.38323e-05	0.00259891
GRMZM2G442387		protein binding|binding		0.443921	0.00374861	0.00812233	0.0194905	0.819849	0.860374	-0.0332529	0.780774	0.949206	-0.457683	8.45412e-05	0.00261747
GRMZM2G445634	LOC100283151	protein binding		1.68753	3.38442e-59	1.402e-57	1.8162	4.49014e-85	2.57269e-83	0.255969	0.01077	0.11878	0.384645	8.61278e-05	0.00266313
GRMZM2G087662	IDP502			-0.909179	6.16392e-15	4.26932e-14	-1.07752	1.12811e-22	1.03091e-21	-0.30649	0.00349857	0.053705	-0.474831	8.659e-05	0.00267394
GRMZM2G043348	LOC100501277			0.758801	2.39942e-15	1.7128e-14	0.997858	7.91147e-38	1.33892e-36	0.015649	0.935829	0.991138	0.254706	8.70418e-05	0.00268377
GRMZM2G174716	LOC100284263	RNA processing|RNA binding|RNA modification|pseudouridine synthesis|pseudouridine synthase activity		0.469527	8.51775e-15	5.8418e-14	0.377189	1.99334e-12	1.02106e-11	-0.122371	0.0450308	0.285531	-0.214708	8.71338e-05	0.00268377
GRMZM2G061702	cl32678_1b	cell wall|response to salt stress		-0.271026	0.00227933	0.00514309	-0.366194	3.79653e-06	1.12086e-05	-0.230145	0.00588854	0.0773119	-0.325313	8.85156e-05	0.00271799
GRMZM2G084859	umc2346	extracellular region|cell proliferation|growth factor activity		-0.472967	5.57844e-07	2.03286e-06	-0.831658	1.98134e-22	1.78794e-21	-0.012241	0.866908	0.974533	-0.370932	8.85705e-05	0.00271799
GRMZM2G063806				-0.261692	0.0184976	0.0349132	0.0430277	0.653398	0.718949	0.104384	0.279051	0.685442	0.409103	8.85878e-05	0.00271799
GRMZM2G083195	umc2266	cutin biosynthetic process|flower development|1-acylglycerol-3-phosphate O-acyltransferase activ|transferase activity|metabolic process|transferase activity, transferring acyl groups		0.0717215	0.257742	0.349446	0.0254149	0.631437	0.699511	0.272084	2.30062e-06	0.000161369	0.225777	8.89994e-05	0.0027271
GRMZM2G176225	LOC100281741	calcium ion binding|protein phosphorylation|protein binding|phosphorylation|protein kinase activity|kinase activity|protein tyrosine kinase activity|ATP binding|protein serine/threonine kinase activity|transferase activity, transferring phosphorus-cont		-0.974211	1.64169e-44	4.43592e-43	-0.899196	1.63922e-59	5.23187e-58	0.192943	0.0011562	0.0242864	0.267959	8.98828e-05	0.00274386
GRMZM2G064197	LOC100282682	DNA binding		-0.880666	8.73761e-11	4.53928e-10	-0.36528	0.000733574	0.00161359	-0.0503346	0.639924	0.898448	0.465051	8.99184e-05	0.00274386
GRMZM2G024851	LOC100281065	sequence-specific DNA binding|regulation of transcription, DNA-dependent|sequence-specific DNA binding transcription factor		-0.19456	0.0225345	0.0416985	0.0647008	0.342775	0.421541	0.02946	0.733622	0.93383	0.28872	8.99893e-05	0.00274386
GRMZM2G004161	LOC100191305	positive regulation of telomerase activity|transcription cofactor activity|circadian rhythm|nucleus|cytoplasm|zinc ion binding|response to nitrate|protein binding|histone acetyltransferase activity|response to carbohydrate stimulus|regulation of transcription, DNA-dependent|pollen development|regulation of response to stress|response to auxin stimulus|embryo sac development		0.813384	4.28889e-14	2.81018e-13	0.461427	1.95516e-06	5.94804e-06	0.00243315	0.999043	1	-0.349524	9.0008e-05	0.00274386
GRMZM2G043878		kinase activity|phosphorylation|response to karrikin		-0.282024	0.145764	0.216286	0.836648	2.61749e-06	7.85345e-06	-0.541713	0.0127408	0.133576	0.576958	9.05463e-05	0.00275673
GRMZM2G000278	LOC542190	protein phosphorylation|phosphorylation|protein kinase activity|kinase activity|protein tyrosine kinase activity|ATP binding|protein serine/threonine kinase activity|nucleotide binding|transferase activity, transferring phosphorus-cont		0.338305	0.000238547	0.000630032	0.743136	1.24857e-22	1.13836e-21	-0.133834	0.172269	0.56024	0.270997	9.09435e-05	0.00276529
GRMZM2G137802	LOC100281947	sequence-specific DNA binding|regulation of transcription, DNA-dependent|sequence-specific DNA binding transcription factor		-0.398835	8.88822e-07	3.16953e-06	-0.586788	1.83295e-14	1.0685e-13	-0.138329	0.057019	0.3233	-0.326282	9.16075e-05	0.00278192
GRMZM2G103900	LOC100191538			0.261678	0.00116094	0.00274566	0.0511167	0.408459	0.488454	0.480595	1.86861e-10	5.62428e-08	0.270034	9.22457e-05	0.00279583
GRMZM2G005630	LOC100285216			-0.86802	1.26689e-16	9.73004e-16	-0.513385	9.13079e-10	3.80564e-09	0.0319594	0.707206	0.924887	0.386595	9.23008e-05	0.00279583
GRMZM2G016370	LOC100193306	DNA binding		-0.417446	2.2357e-14	1.49453e-13	-0.534508	1.15424e-27	1.31004e-26	-0.0991368	0.0368936	0.254277	-0.2162	9.30845e-05	0.00281465
GRMZM2G093276	LOC100281849	zinc ion transmembrane transporter activity|zinc ion transmembrane transport|metal ion transport|cytoplasmic membrane-bounded vesicle|integral to membrane|metal ion transmembrane transporter activity|membrane|transmembrane transport		0.300135	4.05574e-06	1.33978e-05	0.644194	5.21906e-30	6.55567e-29	-0.128768	0.0497806	0.300552	0.215291	9.31588e-05	0.00281465
GRMZM2G100741	LOC100277857			-0.463323	0.0102959	0.0205193	0.11358	0.391073	0.47088	0.0169811	0.980062	1	0.593884	9.53942e-05	0.00287853
GRMZM2G007791	LOC100383767	nucleic acid binding|protein binding		0.461348	2.37444e-07	9.00182e-07	0.10918	0.157793	0.217231	0.061667	0.525527	0.850694	-0.290501	9.65065e-05	0.00290841
GRMZM2G163418	LOC100281358	sequence-specific DNA binding|regulation of transcription, DNA-dependent|sequence-specific DNA binding transcription factor		-0.0910441	0.268118	0.360982	0.0670305	0.292915	0.369433	0.11551	0.138307	0.505334	0.273584	9.74237e-05	0.00293233
GRMZM2G101245	LOC100191690	protein phosphorylation|phosphorylation|protein kinase activity|kinase activity|protein tyrosine kinase activity|ATP binding|protein serine/threonine kinase activity|transferase activity, transferring phosphorus-cont		0.405087	0.0818512	0.131424	0.222226	0.297707	0.374524	-0.531945	0.0418469	0.273745	-0.714805	9.83312e-05	0.0029559
GRMZM2G138255	si660056a04	protein binding|ligase activity|binding		-0.301903	0.00017939	0.000482527	-0.062253	0.389668	0.469426	0.0477634	0.604674	0.887681	0.287413	0.000100141	0.00300622
GRMZM2G045467	LOC100285437	transferase activity, transferring glycosyl groups|transferase activity|Golgi apparatus	homogalacturonan biosynthesis	-0.248284	0.217938	0.304259	0.574361	0.000506674	0.00114077	-0.205813	0.322459	0.723002	0.616832	0.000100258	0.00300622
GRMZM2G032253	LOC100281322	chloroplast|photosynthetic electron transport in photosystem I|NAD(P)H dehydrogenase complex (plastoquinone)|metal ion binding|electron carrier activity|chloroplast thylakoid membrane|iron-sulfur cluster binding		-0.273701	0.000113916	0.000314745	-0.0206452	0.742826	0.796884	0.0217893	0.726786	0.932088	0.274846	0.000101821	0.00304926
GRMZM2G387383		nucleoside-triphosphatase activity|proteolysis|nucleotide binding|ATP-dependent peptidase activity|ATP binding	superpathway of phenylalanine biosynthesis|superpathway of tryptophan biosynthesis|chorismate biosynthesis I	2.52307	1.45783e-25	1.81109e-24	2.16583	7.31093e-25	7.40056e-24	-0.117768	0.874469	0.976523	-0.475009	0.000104281	0.00311898
GRMZM2G154312	LOC100856929	plasma membrane		1.70644	2.20801e-51	7.41554e-50	1.03607	4.28784e-26	4.55772e-25	0.311291	0.00620669	0.0804704	-0.359082	0.000105082	0.00313899
GRMZM2G138744		cell wall|response to salt stress		-0.161223	0.188997	0.269908	-0.459454	6.9769e-05	0.000177354	-0.165791	0.164559	0.549115	-0.464023	0.000106081	0.00316146
AC225718.2_FG006	LOC100285110	calcium ion binding		0.83889	7.78102e-09	3.41738e-08	0.664001	1.16263e-09	4.80199e-09	0.62551	1.0322e-05	0.000562928	0.450621	0.0001061	0.00316146
GRMZM2G323013		protein binding|zinc ion binding		-0.129116	0.456568	0.555848	-0.511953	0.00445001	0.00863209	-0.25757	0.14957	0.526184	-0.640408	0.000106633	0.00317336
GRMZM2G031139				-0.869097	1.52812e-16	1.1661e-15	-0.522246	7.14773e-10	3.00227e-09	0.038239	0.683095	0.916198	0.38509	0.000108576	0.00322714
GRMZM2G445791		metabolic process|structural constituent of ribosome|fatty acid metabolic process|intracellular|translation|flavin adenine dinucleotide binding|oxidoreductase activity, acting on the CH-CH group|oxidation-reduction process|peroxisome|fatty acid beta-oxidation|acyl-CoA oxidase activity|ribosome|acyl-CoA dehydrogenase activity	pantothenate and coenzyme A biosynthesis II|beta-alanine biosynthesis II|superpathway of glyoxylate cycle|jasmonic acid biosynthesis|fatty acid beta-oxidation II (core pathway)	0.329801	0.0142799	0.0276325	0.0233027	0.802505	0.846507	-0.129124	0.361137	0.752045	-0.435622	0.000109163	0.00324054
GRMZM2G099867	pco149616(391)	lipid transport		-0.0190314	0.867643	0.906145	0.713946	8.39516e-10	3.5058e-09	-0.271118	0.0345811	0.245747	0.461859	0.000109737	0.00325351
GRMZM2G178886	umc2199	electron carrier activity|protein disulfide oxidoreductase activity|cell redox homeostasis		0.353787	0.000232003	0.00061384	0.743619	8.00731e-20	6.32131e-19	-0.0684205	0.456847	0.812059	0.321411	0.00011013	0.00326111
GRMZM2G576752	LOC100280308	protein phosphorylation|protein kinase activity|protein tyrosine kinase activity|ATP binding|protein serine/threonine kinase activity|nucleotide binding|transferase activity, transferring phosphorus-cont		-1.61066	1.50273e-102	1.66971e-100	-1.51229	2.19543e-85	1.26706e-83	-0.48537	3.59541e-17	2.37477e-14	-0.387001	0.000110446	0.0032664
GRMZM2G165272		nucleus|sequence-specific DNA binding|regulation of transcription, DNA-dependent|sequence-specific DNA binding transcription factor		0.406433	3.18541e-14	2.11041e-13	0.205698	1.34636e-05	3.73642e-05	0.0117842	0.830777	0.963104	-0.188951	0.000112171	0.00331328
GRMZM2G348873	pco153568a	serine-type endopeptidase activity|chloroplast|catalytic activity|protein binding|photosystem II repair|thylakoid|chloroplast thylakoid lumen|nucleus|thylakoid lumen|chloroplast thylakoid membrane|proteolysis|chloroplast thylakoid		-0.00162115	0.972118	0.983229	0.133427	0.00115137	0.00245867	0.0403776	0.362189	0.752744	0.175426	0.000112967	0.00333266
GRMZM2G047910		metabolic process|transferase activity, transferring hexosyl groups	cytokinins-O-glucoside biosynthesis|flavonol glucosylation I	1.15167	8.31801e-06	2.64986e-05	1.65004	1.33327e-17	9.3545e-17	-0.0496477	0.798919	0.953782	0.448731	0.000113895	0.00335587
GRMZM2G115566				0.232783	0.172561	0.249871	0.314427	0.0167299	0.0291026	0.483835	0.00188458	0.034657	0.565478	0.000114648	0.00337388
GRMZM2G164580		catalytic activity|pyridoxal phosphate binding		-0.35139	0.000267749	0.000701547	-0.152481	0.0402655	0.0644736	0.126255	0.171994	0.560044	0.325164	0.000116742	0.00343127
AC210013.4_FG011		catalytic activity		0.14361	0.0164923	0.031468	0.288692	6.78964e-09	2.62127e-08	0.061154	0.297509	0.701781	0.206236	0.000118333	0.00347372
GRMZM2G171311	LOC100279725	protein binding		-0.379932	1.77985e-06	6.12906e-06	-0.147235	0.0195976	0.0336748	0.046056	0.519636	0.848503	0.278753	0.0001185	0.00347435
GRMZM2G419305		RNA binding|DNA binding		0.0677701	0.377232	0.476636	0.21607	0.000240806	0.000567875	0.0906639	0.218081	0.61659	0.238964	0.000118959	0.00348352
GRMZM2G179976		cytosolic ribosome|chloroplast|nucleolus|ribonucleoprotein complex|structural constituent of ribosome|response to salt stress|cytosol|ribosome|intracellular|response to cold|copper ion binding|translational elongation|nucleus|ribosome biogenesis|membrane|response to zinc ion|response to cadmium ion|plasma membrane		0.26766	0.00627711	0.0130607	-0.117913	0.1301	0.183428	0.0617754	0.464575	0.816733	-0.323798	0.000119686	0.00350037
GRMZM2G090177	LOC100273265	protein binding		0.480108	4.5344e-11	2.41044e-10	0.434665	5.78077e-11	2.64235e-10	-0.218585	0.00231227	0.0400154	-0.264028	0.000119829	0.00350037
GRMZM2G312069	LOC100274473	oxidoreductase activity, acting on paired donors,|oxidoreductase activity|monooxygenase activity|electron carrier activity|metal ion binding|heme binding|iron ion binding|oxidation-reduction process		0.212276	0.187345	0.267952	0.0842662	0.359979	0.439268	0.541138	0.000395894	0.0106009	0.413129	0.000121011	0.00353054
GRMZM2G469142	LOC100283070			-0.167427	0.00665582	0.0137763	-0.038031	0.465197	0.543598	0.096697	0.0803992	0.389278	0.226093	0.000122659	0.0035694
GRMZM2G053273	pco063534b	structural molecule activity		-0.0516111	0.46674	0.565654	-0.288543	5.60188e-06	1.62441e-05	-0.0277742	0.655695	0.904757	-0.264706	0.000122806	0.0035694
GRMZM2G084587	LOC100282539	kinase activity|phosphorylation|protein binding		0.179341	0.00436989	0.009365	0.0944152	0.0948358	0.138633	-0.14265	0.0161721	0.154045	-0.227576	0.00012285	0.0035694
GRMZM2G072584		protein phosphorylation|protein kinase activity|protein tyrosine kinase activity|ATP binding|protein serine/threonine kinase activity|transferase activity, transferring phosphorus-cont		0.0815339	0.283126	0.37817	0.293223	1.8578e-06	5.6707e-06	0.0390273	0.622689	0.893502	0.250716	0.000122943	0.0035694
GRMZM2G058227	si605064b07	vacuole|phosphoric diester hydrolase activity|lipid metabolic process|glycerol metabolic process|glycerophosphodiester phosphodiesterase activity	glycerol degradation I	-2.10729	1.89439e-125	2.92498e-123	-2.07126	1.10103e-114	1.10466e-112	-0.538791	3.18173e-19	2.52184e-16	-0.50276	0.000123323	0.00357607
GRMZM2G147787				0.689152	8.03732e-10	3.8345e-09	0.581351	7.68386e-08	2.68845e-07	-0.202929	0.13762	0.50488	-0.31073	0.000123577	0.00357908
GRMZM2G134334		DNA binding|metal ion binding|zinc ion binding		0.470496	8.47441e-07	3.02787e-06	0.596149	8.30926e-13	4.36154e-12	0.229299	0.00895909	0.103738	0.354953	0.000124289	0.00359532
GRMZM2G022090				0.144766	0.0694454	0.113661	0.304079	1.4936e-06	4.59799e-06	0.0996141	0.201981	0.59885	0.258928	0.00012472	0.00360338
GRMZM2G154789				-1.09356	5.08277e-49	1.57778e-47	-1.02492	3.44898e-62	1.18683e-60	0.216635	0.00037209	0.0101593	0.285275	0.000125018	0.00360762
GRMZM2G317614	LOC100280684	protein binding		1.27879	0.00146541	0.00341279	0.743197	0.0476061	0.0749208	-0.339841	0.441318	0.804016	-0.875432	0.00012693	0.00365835
GRMZM5G831577	LOC100280792	nucleus		-0.330208	0.00523218	0.0110558	-0.0479146	0.588283	0.660849	0.0965752	0.381331	0.765848	0.378868	0.000128351	0.00369483
GRMZM2G106190	pco072676(750)	chloroplast|2 iron, 2 sulfur cluster binding|plastid|electron transport chain|metal ion binding|electron carrier activity|iron-sulfur cluster binding		-0.419135	0.000105875	0.000293996	-0.208668	0.0130013	0.0231326	0.160005	0.0894759	0.411679	0.370472	0.000128947	0.00370749
GRMZM2G087233	qm1	cytosolic ribosome|chloroplast|nucleolus|ribonucleoprotein complex|structural constituent of ribosome|ribosome|chloroplast envelope|developmental process|vacuole|intracellular|membrane|response to UV-B|translation|cytosolic large ribosomal subunit|plasma membrane|cellular response to UV-B		0.465074	9.03772e-09	3.94817e-08	0.648152	7.47838e-20	5.91947e-19	0.112029	0.13351	0.498211	0.295106	0.000130342	0.00374309
GRMZM2G141784	LOC100282737	heat shock protein binding|unfolded protein binding|protein folding		0.123387	0.0522807	0.0884853	-0.164887	0.00271223	0.00545705	0.0715542	0.251671	0.659025	-0.21672	0.000131064	0.00375926
GRMZM5G879278	LOC100274081	cytoplasm|nucleus		0.158644	0.0919541	0.145504	-0.0419224	0.537862	0.613101	-0.123236	0.22748	0.629514	-0.323802	0.000132168	0.00378639
GRMZM2G167220	cko3	electron transport chain|cytokinin dehydrogenase activity|cytokinin metabolic process|secretion by cell|oxidoreductase activity, acting on CH-OH group of|catalytic activity|flavin adenine dinucleotide binding|oxidoreductase activity|vacuole|UDP-N-acetylmuramate dehydrogenase activity|cytoplasmic membrane-bounded vesicle|meristem development|oxidation-reduction process	cytokinins degradation	-0.601153	1.21985e-10	6.25658e-10	-0.993721	2.18851e-32	3.03254e-31	0.0241747	0.790976	0.951484	-0.368393	0.000133218	0.00381186
GRMZM2G041959	LOC100382458	protein binding|peroxisome		2.1458	2.66029e-49	8.32499e-48	1.89276	1.77156e-50	4.38338e-49	-0.0275215	0.886374	0.979832	-0.280553	0.000134062	0.00382939
GRMZM2G100336		small ribosomal subunit|structural constituent of ribosome|RNA binding|ribosome|intracellular|translation		-0.455101	0.00372982	0.00808484	-0.475462	0.000258086	0.000605862	0.596587	1.70962e-05	0.000848672	0.576226	0.000134153	0.00382939
GRMZM2G322950				0.221556	0.251429	0.342096	-0.0411817	0.967916	0.976913	-0.375535	0.0996768	0.432424	-0.638273	0.000134822	0.00384387
GRMZM2G139952	pco081025			1.54654	8.4908e-47	2.47117e-45	1.10743	6.58914e-36	1.03349e-34	0.171504	0.19904	0.595049	-0.267602	0.000135234	0.00384754
GRMZM2G010017	LOC100191653	hydrolase activity|catalytic activity|protein serine/threonine phosphatase activity|phosphoprotein phosphatase activity|metal ion binding|protein dephosphorylation|plasma membrane		-0.52647	3.39249e-12	1.94988e-11	-0.130559	0.0331451	0.0542374	-0.135587	0.0575061	0.323793	0.260323	0.000135563	0.00384754
GRMZM2G002361	LOC100502008			0.754156	2.46978e-17	1.98601e-16	0.402029	8.31123e-08	2.89857e-07	0.0871514	0.392011	0.771852	-0.264976	0.000135594	0.00384754
GRMZM2G086750	LOC100194183	chloroplast		-0.738346	6.47746e-33	1.12753e-31	-0.591904	2.36684e-30	3.00795e-29	0.0819934	0.129175	0.49173	0.228435	0.000135597	0.00384754
GRMZM2G027331	TIDP3737	chloroplast|chloroplast stroma	betanidin degradation	-1.17175	2.92032e-69	1.58537e-67	-1.06556	9.37877e-71	4.0327e-69	-0.370248	9.64144e-11	3.05672e-08	-0.264061	0.000135907	0.00385173
GRMZM2G452960		zinc ion binding		-1.43618	1.85834e-28	2.65391e-27	-1.48204	1.02889e-33	1.48633e-32	-0.501775	4.40417e-06	0.000272006	-0.547637	0.00013618	0.00385487
GRMZM2G176548	LOC100278223			0.202648	0.00821342	0.0166894	-0.000651094	0.991827	0.995724	-0.0499009	0.53577	0.854368	-0.2532	0.000136735	0.00386597
GRMZM2G387569	LOC100193865			-0.797739	9.04907e-17	7.02019e-16	-0.346808	1.22319e-05	3.40772e-05	-0.11013	0.197986	0.593416	0.340801	0.000137631	0.00388669
GRMZM2G374971	sip1	peptidase inhibitor activity|defense response|defense response to fungus|response to salt stress|killing of cells of other organism|negative regulation of peptidase activity|defense response to fungus, incompatible interacti|serine-type endopeptidase inhibitor activity		0.628493	6.64938e-06	2.1424e-05	0.496676	0.000327675	0.000757714	-0.252613	0.118882	0.472785	-0.38443	0.000139541	0.00393594
GRMZM2G168431		proteolysis|aspartic-type endopeptidase activity		-0.806958	2.61149e-06	8.81169e-06	-1.429	4.81688e-09	1.88785e-08	-0.368474	0.0180293	0.16409	-0.990516	0.000140929	0.0039704
GRMZM2G017047	LOC100381743	inorganic phosphate transmembrane transporter acti|response to nematode|integral to membrane|Golgi apparatus|transmembrane transport		-0.476978	0.000496259	0.00124763	0.00240129	0.980698	0.986632	-0.0379491	0.754058	0.94102	0.44143	0.000143225	0.00403029
GRMZM5G806257		nucleotidyltransferase activity|protein binding|binding|RNA metabolic process|biosynthetic process	superpathway of sulfate assimilation and cysteine biosynthesis|cysteine biosynthesis I	0.479885	1.05812e-07	4.16488e-07	0.145958	0.0672707	0.102111	0.037092	0.642274	0.899222	-0.296834	0.000143659	0.00403773
GRMZM2G091456	LOC100274333	squalene monooxygenase activity|flavin adenine dinucleotide binding|oxidoreductase activity|metabolic process|oxidation-reduction process|integral to membrane	plant sterol biosynthesis|epoxysqualene biosynthesis	-0.158094	0.0106498	0.0211396	-0.210003	0.000144802	0.000352056	-0.174173	0.00263286	0.043657	-0.226082	0.000145899	0.00409404
GRMZM2G176085	LOC100285899	oxidoreductase activity|metal ion binding|heme binding|response to oxidative stress|peroxidase activity|oxidation-reduction process	betanidin degradation	-0.209787	0.0364045	0.0640825	-0.621912	4.31438e-11	1.99548e-10	0.0295688	0.811798	0.957474	-0.382556	0.000146006	0.00409404
GRMZM2G022269	LOC100273405	translational elongation|intracellular|GTPase activity|zinc ion binding|ATP binding|cobalt ion binding|GTP binding|mitochondrion|cell wall|nucleotide binding|response to cadmium ion|translation elongation factor activity		1.22725	1.16306e-34	2.19312e-33	0.753761	2.75048e-18	2.00616e-17	0.164823	0.0925499	0.41766	-0.308669	0.000146519	0.00410355
GRMZM2G339728				0.309417	0.000869587	0.00210154	0.21277	0.0148346	0.0261226	-0.214543	0.0308195	0.228931	-0.31119	0.000147195	0.00411373
GRMZM2G031308	uaz7c01g04	endoplasmic reticulum		-0.30254	9.9233e-06	3.13355e-05	-0.430205	1.27509e-12	6.61275e-12	-0.124141	0.0446517	0.284321	-0.251807	0.000147228	0.00411373
GRMZM2G125239	LOC100274187			0.34347	1.00925e-05	3.1836e-05	0.589789	1.2116e-20	9.99635e-20	-0.0102416	0.88835	0.980741	0.236077	0.000147422	0.00411431
GRMZM2G173926	LOC100194073	transferase activity, transferring glycosyl groups|transferase activity|metabolic process|transferase activity, transferring hexosyl groups	cytokinins-O-glucoside biosynthesis|flavonol glucosylation I	1.12471	1.44344e-05	4.46148e-05	1.6104	8.21811e-17	5.48905e-16	-0.0445885	0.800269	0.953929	0.441102	0.000147816	0.00411633
GRMZM2G060355	LOC100272460			0.071377	0.38872	0.487627	0.0956487	0.135202	0.189699	0.233618	0.00234144	0.040344	0.25789	0.00014784	0.00411633
GRMZM2G174347	LOC100280582	DNA binding|nucleus|transcription, DNA-dependent|regulation of transcription, DNA-dependent|sequence-specific DNA binding transcription factor		0.376756	0.00085647	0.00207194	0.500212	1.50728e-08	5.64055e-08	0.225448	0.0378715	0.258255	0.348905	0.000148644	0.00413388
GRMZM2G374827		glucosylceramide catabolic process|catalytic activity|sphingolipid metabolic process|glucosylceramidase activity|integral to membrane|membrane		0.231209	0.0101345	0.0202366	-0.0323471	0.737032	0.791847	-0.0249163	0.765297	0.943488	-0.288472	0.000149333	0.00414818
GRMZM2G459663	LOC100281153	calcium ion binding		0.3241	0.0611885	0.101609	-0.0903127	0.636143	0.703544	-0.0723452	0.539733	0.855988	-0.486758	0.00014996	0.00416074
GRMZM5G856084		heat shock protein binding|ATP binding|response to heat|unfolded protein binding|protein folding		0.396412	3.76693e-10	1.85253e-09	0.628014	1.00093e-28	1.1912e-27	0.00578138	0.917891	0.986716	0.237383	0.000152924	0.00423012
GRMZM2G394410	LOC100193661			0.463215	2.435e-16	1.83691e-15	0.40875	1.31876e-17	9.25543e-17	0.250197	2.37231e-06	0.000164938	0.195732	0.000152958	0.00423012
GRMZM2G159364	LOC100304187			1.32288	7.8649e-19	6.89317e-18	0.891849	6.28033e-12	3.104e-11	0.0385541	0.808267	0.955883	-0.39248	0.000152995	0.00423012
GRMZM2G410357	LOC100501399	binding		0.300195	0.00015159	0.000411898	0.217851	0.00194528	0.0040058	-0.191848	0.0128079	0.133866	-0.274191	0.000154629	0.00426651
GRMZM2G476009	LOC100286230	DNA binding|DNA-directed RNA polymerase activity|nucleus|transcription, DNA-dependent		0.741838	4.12191e-26	5.21889e-25	0.480583	1.15334e-14	6.81345e-14	0.0184157	0.797992	0.953735	-0.24284	0.00015467	0.00426651
GRMZM2G094712	pco118382	cellular amino acid metabolic process|transaminase activity|pyridoxal phosphate binding|nitrogen compound metabolic process|biosynthetic process|L-aspartate:2-oxoglutarate aminotransferase activi|plastid|transferase activity|peroxisome|copper ion binding|cytosol|leaf senescence|L-phenylalanine:2-oxoglutarate aminotransferase ac|catalytic activity|membrane|cell wall|plasma membrane	aspartate degradation II|threonine biosynthesis|aspartate biosynthesis|isoleucine biosynthesis I|ethylene biosynthesis from methionine	1.46938	1.56583e-66	7.88819e-65	1.81398	1.95508e-128	2.43392e-126	-0.0556745	0.496442	0.835366	0.288922	0.000155195	0.00427604
GRMZM5G868757	IDP2367	protein binding|proteasome complex		0.467041	2.44102e-10	1.2181e-09	0.56372	6.4731e-21	5.4139e-20	0.13437	0.0681863	0.357123	0.231049	0.000157092	0.00432331
GRMZM2G340048	LOC100381909	protein phosphorylation|protein kinase activity|protein tyrosine kinase activity|plasma membrane|protein serine/threonine kinase activity|transferase activity, transferring phosphorus-cont|ATP binding		-0.50011	0.00554996	0.0116702	-1.03211	2.69148e-08	9.84434e-08	-0.194332	0.224496	0.62549	-0.726328	0.000157504	0.00432963
GRMZM2G376930		serine-type endopeptidase activity|proteolysis		-1.98095	4.08135e-21	4.04359e-20	-1.45131	4.18265e-18	3.01928e-17	0.253523	0.125754	0.485971	0.783163	0.000157859	0.0043323
GRMZM2G019777		protein ubiquitination|protein binding|binding|ubiquitin-protein ligase activity|ubiquitin ligase complex		0.123969	0.60334	0.691317	0.632979	0.00017949	0.000430668	0.0226653	0.841517	0.965635	0.531675	0.000157966	0.0043323
GRMZM5G878379		protein phosphorylation|protein kinase activity|protein tyrosine kinase activity|ATP binding|protein serine/threonine kinase activity|transferase activity, transferring phosphorus-cont		-0.220757	0.0160852	0.0307454	0.176748	0.0173335	0.0300625	-0.096866	0.259324	0.666698	0.300639	0.000158368	0.00433834
GRMZM2G060720	LOC100280728			-0.52406	5.06015e-06	1.65253e-05	-0.258279	0.00337531	0.00667761	0.134449	0.20444	0.601706	0.400231	0.000158648	0.00434101
GRMZM2G431309	si486079h08a	transcription, DNA-dependent|regulation of transcription, DNA-dependent		0.184427	0.00583004	0.0122095	0.365317	5.45767e-11	2.50043e-10	0.0401226	0.533714	0.853497	0.221013	0.000160644	0.00439057
GRMZM2G013986	pco096605	negative regulation of catalytic activity|serine-type endopeptidase activity|proteolysis|identical protein binding		-0.31133	0.0013243	0.00310668	0.0820246	0.312522	0.389616	-0.0619515	0.497987	0.836154	0.331404	0.000161883	0.00441935
GRMZM2G001645	LOC100274191	sterol biosynthetic process|hydroxymethylglutaryl-CoA reductase activity|oxidoreductase activity, acting on the CH-OH group|coenzyme A metabolic process|hydroxymethylglutaryl-CoA reductase (NADPH) activi|coenzyme binding|endoplasmic reticulum|isoprenoid biosynthetic process|NADP binding|oxidation-reduction process|integral to membrane|triterpenoid biosynthetic process	superpathway of geranylgeranyldiphosphate biosynthesis I (via mevalonate)|mevalonate pathway I	-0.295064	0.00141647	0.00330788	0.0162602	0.843186	0.879666	0.00258424	0.937554	0.991644	0.313909	0.0001625	0.00443111
GRMZM2G030099	LOC100191682	integral to membrane		1.16702	2.08612e-06	7.12287e-06	0.955653	0.00019772	0.000471648	-0.305223	0.461343	0.814993	-0.516591	0.0001637	0.00445871
GRMZM2G135027	LOC100304330	metabolic process|transferase activity, transferring acyl groups	CDP-diacylglycerol biosynthesis I|triacylglycerol biosynthesis|phosphatidylglycerol biosynthesis II (non-plastidic)|CDP-diacylglycerol biosynthesis II|phospholipid biosynthesis II|phosphatidylglycerol biosynthesis I (plastidic)	-0.758852	7.61269e-23	8.26551e-22	-0.469722	9.54274e-14	5.31026e-13	-0.0223647	0.716681	0.927766	0.266766	0.000164074	0.00445888
GRMZM2G173596	LOC100286212	protein binding		0.489115	0.121912	0.18602	0.679268	4.53564e-05	0.000117957	0.336887	0.371328	0.759651	0.52704	0.000164081	0.00445888
GRMZM2G017629				1.4341	0.00904116	0.0182311	2.48624	0.0241647	0.0407105	-2.74723	0.044209	0.282733	-1.69509	0.000164828	0.00446925
GRMZM5G892675		nucleoside-triphosphatase activity|nucleotide binding|ATP binding|ATPase activity|membrane		1.28151	8.22113e-05	0.00023134	1.85863	7.76694e-05	0.000196116	-1.5052	0.0118132	0.126643	-0.92808	0.000164839	0.00446925
GRMZM2G039906	LOC100273403	membrane		0.981665	5.5735e-46	1.58525e-44	0.794553	1.56042e-37	2.61847e-36	-0.0290571	0.695819	0.920858	-0.216169	0.000166382	0.00450319
GRMZM2G008247	glu2	hydrolase activity, acting on glycosyl bonds|cation binding|hydrolase activity|catalytic activity|carbohydrate metabolic process|metabolic process|hydrolase activity, hydrolyzing O-glycosyl compoun		2.45256	2.40402e-31	3.93141e-30	1.57467	2.76928e-16	1.79325e-15	0.097576	0.605644	0.888242	-0.780318	0.000166469	0.00450319
GRMZM2G113959		catalytic activity|pyridoxal phosphate binding|glycine hydroxymethyltransferase activity|L-serine metabolic process|glycine metabolic process	glycine biosynthesis I|photorespiration|folate transformations II (plants)|superpathway of serine and glycine biosynthesis I|folate polyglutamylation|folate transformations I	-0.243383	0.000745954	0.00182201	-0.402731	4.95967e-11	2.28548e-10	-0.089106	0.199974	0.596135	-0.248454	0.000167158	0.00451669
GRMZM2G020508	pco093477			-0.113127	0.262312	0.35455	-0.264245	0.00290049	0.00580831	-0.213479	0.0212678	0.18316	-0.364597	0.000167725	0.00452686
GRMZM2G132774		regulation of cyclin-dependent protein kinase acti|protein kinase binding		0.0701699	0.73955	0.80547	0.569019	0.000154414	0.000374123	0.00974045	0.996586	1	0.508589	0.000168423	0.00453542
GRMZM2G026758	LOC100216741	metabolic process|nucleotide binding|oxidoreductase activity	2,3-dihydroxybenzoate biosynthesis|vibriobactin biosynthesis	1.32321	1.54694e-11	8.5166e-11	0.676092	4.57297e-05	0.00011885	0.0900922	0.720436	0.92934	-0.557022	0.000168423	0.00453542
GRMZM2G028986		heme binding|defense response to bacterium|metal ion binding|endoplasmic reticulum		0.063858	0.379892	0.478953	-0.099942	0.12284	0.174601	-0.105955	0.102552	0.438976	-0.269756	0.000168831	0.00454124
GRMZM2G153206	umc1785			0.3799	6.89545e-06	2.21807e-05	0.626357	5.73277e-18	4.10831e-17	0.0283065	0.675778	0.912725	0.274764	0.000172573	0.00463665
GRMZM2G121948	vpsh26	retromer complex|vacuolar transport|multivesicular body|membrane		-2.33191	9.00816e-234	8.92483e-231	-2.49059	0	0	-0.162759	0.00261706	0.043486	-0.321439	0.000176652	0.0047409
GRMZM2G089484	mpk6	protein kinase activity|transferase activity, transferring phosphorus-cont|protein phosphorylation|transferase activity|MAP kinase activity|phosphorylation|vacuole|kinase activity|protein tyrosine kinase activity|ATP binding|protein serine/threonine kinase activity|nucleotide binding|plasma membrane		-0.905778	1.7601e-31	2.89031e-30	-0.734832	3.54736e-29	4.30572e-28	0.110379	0.102681	0.439193	0.281324	0.000181207	0.00485766
GRMZM2G448151		small ribosomal subunit|structural constituent of ribosome|RNA binding|ribosome|intracellular|translation		-0.173257	0.348976	0.447668	-0.0134834	0.934596	0.95136	0.541447	0.00104448	0.0224758	0.701221	0.000182257	0.00488029
GRMZM5G857944	LOC100282696	nucleus|regulation of transcription, DNA-dependent|sequence-specific DNA binding transcription factor		-0.953281	6.92449e-11	3.62347e-10	-0.373603	0.00166013	0.0034542	-0.0741754	0.565379	0.868376	0.505502	0.000185651	0.00496462
GRMZM2G366935	LOC100194024	protein phosphorylation|protein kinase activity|protein tyrosine kinase activity|ATP binding|protein serine/threonine kinase activity|transferase activity, transferring phosphorus-cont		-0.929109	4.15954e-23	4.59171e-22	-0.509268	3.02511e-11	1.41708e-10	-0.0849411	0.293325	0.69762	0.334899	0.000185823	0.00496462
GRMZM2G084979				1.62805	0.011903	0.0234238	0.985411	0.510418	0.586982	-0.972604	0.595765	0.882735	-1.61524	0.000186125	0.00496589
GRMZM2G013318	pco114058	GTP binding|membrane		2.07723	1.77654e-138	3.77166e-136	1.54682	8.62542e-96	6.08591e-94	0.240418	0.00260612	0.0433345	-0.289992	0.000186289	0.00496589
GRMZM2G008234	LOC100502464	DNA binding|nucleus|transcription, DNA-dependent|regulation of transcription, DNA-dependent|sequence-specific DNA binding transcription factor		0.802207	0.384554	0.483371	-1.87074	0.00204914	0.00420582	0.632548	0.920117	0.987261	-2.0404	0.000190877	0.00508251
GRMZM2G101741	LOC100281357			0.801275	0.104984	0.163468	1.47109	2.19668e-06	6.64199e-06	0.119577	0.90035	0.982724	0.78939	0.000191274	0.00508739
GRMZM5G895313	pco063886	nucleic acid binding|response to cold|nucleolus|seed development|cytoplasm|DNA binding|vegetative to reproductive phase transition of mer|zinc ion binding|single-stranded DNA binding|nucleus|metal ion binding|regulation of transcription, DNA-dependent|stamen development|double-stranded DNA binding|mRNA binding|DNA duplex unwinding|plasma membrane		1.22258	2.16194e-19	1.95396e-18	0.484784	9.14451e-05	0.000228497	0.258982	0.0355098	0.248998	-0.478813	0.0001936	0.00514348
GRMZM2G006676				1.00673	8.38685e-07	2.99838e-06	1.16655	1.49021e-12	7.69308e-12	0.45385	0.0176397	0.161695	0.613675	0.000195672	0.00519272
GRMZM2G150928				-0.0292223	0.814838	0.865738	-0.139877	0.22104	0.290268	-0.329767	0.00846633	0.0997089	-0.440422	0.000196999	0.00521791
GRMZM2G159759	pco114073b	hydrolase activity|lipid metabolic process|hydrolase activity, acting on ester bonds	triacylglycerol degradation	0.0440665	0.686439	0.763003	0.3393	6.69069e-06	1.92441e-05	-0.00932805	0.882442	0.978762	0.285905	0.00019706	0.00521791
GRMZM2G058026	LOC100280120	hydrolase activity|peptidase activity|proteolysis|aspartic-type endopeptidase activity		-0.0642534	0.370576	0.469974	-0.195826	0.00352204	0.00694765	-0.122353	0.0839083	0.398556	-0.253925	0.00019919	0.00526845
GRMZM2G141535	cl1856_2(520)	abscisic acid biosynthetic process|aldehyde oxidase activity|indole-3-acetaldehyde oxidase activity|2 iron, 2 sulfur cluster binding|aryl-aldehyde oxidase activity|cytoplasm|auxin biosynthetic process|oxidoreductase activity|flavin adenine dinucleotide binding|FAD binding|abscisic aldehyde oxidase activity|glucosinolate metabolic process|molybdopterin cofactor binding|metal ion binding|oxidoreduc…	adenosine nucleotides degradation II|abscisic acid biosynthesis|benzoate biosynthesis III (CoA-dependent, non-beta-oxidative)|aldehyde oxidation I|guanosine nucleotides degradation II|IAA biosynthesis I|adenosine nucleotides degradation I|benzoate biosynthesis II (CoA-independent, non-beta-oxidative)	0.967675	2.34733e-06	7.96216e-06	1.45147	6.08733e-21	5.09664e-20	-0.0311441	0.827018	0.96181	0.452649	0.000200285	0.00529154
GRMZM2G310410	LOC100383603	protein phosphorylation|response to stress|protein kinase activity|protein tyrosine kinase activity|ATP binding|transferase activity, transferring phosphorus-cont		0.421119	0.00398007	0.00858396	-0.162432	0.20852	0.276238	0.141471	0.381199	0.765848	-0.44208	0.00020054	0.00529238
GRMZM2G143357	ALS2	chloroplast|catalytic activity|magnesium ion binding|plastid|cellular amino acid biosynthetic process|response to herbicide|acetolactate synthase activity|flavin adenine dinucleotide binding|thiamine pyrophosphate binding|metal ion binding|transferase activity|branched-chain amino acid biosynthetic process|valine biosynthetic process|isoleucine biosynthetic process	aerobic respiration -- electron donor II|isoleucine biosynthesis I|valine biosynthesis|isoleucine biosynthesis I (from threonine)|superpathway of leucine, valine, and isoleucine biosynthesis	0.445409	1.63268e-05	5.01121e-05	0.139459	0.137418	0.192559	-0.0043642	0.970569	0.998719	-0.310315	0.000202283	0.00533247
GRMZM2G085078		glutamate synthase activity, NADH or NADPH as acce|glutamate synthase activity|catalytic activity|glutamate biosynthetic process|nitrogen compound metabolic process|oxidoreductase activity|oxidoreductase activity, acting on the CH-NH2 grou|metabolic process|flavin adenine dinucleotide binding|oxidation-reduction process|FMN binding|iron-sulfur cluster binding|iron ion binding|glutamate synthase (…	ammonia assimilation cycle II|glutamate biosynthesis IV	0.747223	1.10927e-12	6.59569e-12	0.560032	3.33393e-09	1.3281e-08	-0.180544	0.0749621	0.3747	-0.367736	0.000204156	0.00537589
AC210204.3_FG002	LOC100274244	protein binding		1.03477	3.35122e-18	2.83578e-17	0.61478	1.25057e-08	4.71139e-08	-0.0205636	0.849699	0.968768	-0.44055	0.000204727	0.00538496
GRMZM2G062391	pco124988	protein dimerization activity|sequence-specific DNA binding|regulation of transcription, DNA-dependent|sequence-specific DNA binding transcription factor		0.0607442	0.719622	0.789459	0.257454	0.047839	0.0752674	0.245187	0.108765	0.450824	0.441897	0.000207179	0.00544342
GRMZM2G018006	LOC100279580	pyridoxal phosphate binding|cellular amino acid metabolic process|biosynthetic process|L-aspartate:2-oxoglutarate aminotransferase activi|1-aminocyclopropane-1-carboxylate synthase activit|transferase activity|1-aminocyclopropane-1-carboxylate biosynthetic pro|catalytic activity|aromatic-amino-acid:2-oxoglutarate aminotransferas	aspartate degradation II|4-hydroxyphenylpyruvate biosynthesis|methionine salvage I|isoleucine biosynthesis I|superpathway of phenylalanine biosynthesis|ethylene biosynthesis from methionine|threonine biosynthesis|aspartate biosynthesis|phenylalanine biosynthesis I	-0.261834	1.13333e-05	3.54863e-05	-0.130621	0.00646786	0.012171	0.0777578	0.149048	0.525358	0.208971	0.00020829	0.00546658
GRMZM2G126292	LOC100216703	negative regulation of defense response|DNA replication|DNA binding|nucleoside-triphosphatase activity|ATP binding|nucleotide binding		-0.0934001	0.380243	0.479295	-0.471266	3.40889e-07	1.12173e-06	0.0176567	0.845852	0.967714	-0.360209	0.000208677	0.0054707
GRMZM2G096831	LOC100283391			1.7677	1.13945e-50	3.75781e-49	1.5943	2.89061e-51	7.35898e-50	-0.0642155	0.604856	0.887681	-0.237611	0.000211732	0.00554466
GRMZM2G000764		methyltransferase activity		0.00687654	0.968625	0.980334	0.416133	0.0248921	0.0418351	0.137942	0.329663	0.728236	0.547199	0.000213214	0.00557735
GRMZM2G059502	LOC100192597	heat shock protein binding|unfolded protein binding|protein folding		-0.593246	1.17293e-09	5.53593e-09	-0.271475	0.00132398	0.00279761	0.0358677	0.670642	0.910595	0.357638	0.000217058	0.00567166
GRMZM5G831993	TIDP3207	nucleotide binding|RNA binding|nucleic acid binding|metal ion binding|zinc ion binding		1.54584	9.60845e-98	9.72212e-96	1.31123	1.98143e-86	1.16332e-84	-0.0175403	0.799801	0.953929	-0.252153	0.000221262	0.00577515
GRMZM2G170047		heme binding|electron carrier activity|oxidation-reduction process|oxidoreductase activity, acting on paired donors,|iron ion binding	IAA biosynthesis I	0.665609	3.89381e-08	1.60102e-07	0.409538	0.000215392	0.000511291	-0.0776242	0.576982	0.873796	-0.333695	0.000222376	0.00579786
GRMZM2G037485	TIDP2768			-0.714925	3.59247e-15	2.53327e-14	-0.634131	4.30351e-12	2.14931e-11	-0.43052	3.96765e-07	3.71724e-05	-0.349726	0.000224248	0.00584027
GRMZM2G179658				-0.487275	4.1092e-07	1.52028e-06	-0.299568	7.78507e-05	0.000196553	0.133697	0.118607	0.472307	0.321404	0.000227501	0.00591852
GRMZM2G008792	CKX12	cytokinin dehydrogenase activity|cytokinin metabolic process|oxidoreductase activity, acting on CH-OH group of|catalytic activity|flavin adenine dinucleotide binding|oxidoreductase activity|UDP-N-acetylmuramate dehydrogenase activity|oxidation-reduction process	cytokinins degradation|betanidin degradation	0.158085	0.0934318	0.147528	0.535413	7.65639e-12	3.75523e-11	-0.0983253	0.294269	0.698874	0.279002	0.000227782	0.00591934
GRMZM2G008839				3.64176	0.000472483	0.00119188	0.405509	0.798195	0.843088	1.64264	0.237939	0.642848	-1.59361	0.000229091	0.00594687
GRMZM2G017966		translational initiation|translation initiation factor activity		0.627568	4.26787e-18	3.58719e-17	0.461869	7.96705e-13	4.19024e-12	-0.0814705	0.25166	0.659025	-0.24717	0.000231625	0.00600608
GRMZM2G123558	LOC100191938			0.0713057	0.363885	0.46302	0.280842	5.58391e-05	0.000143773	0.0773457	0.27431	0.681484	0.286882	0.000232977	0.00603457
GRMZM2G023444	pco062997c	protein phosphorylation|phosphorylation|protein kinase activity|kinase activity|protein tyrosine kinase activity|ATP binding|transferase activity, transferring phosphorus-cont		0.751031	0.000128939	0.00035395	0.313523	0.0945094	0.138201	-0.038821	0.918343	0.986775	-0.476329	0.000233925	0.00605252
GRMZM2G434506	si614068e02	protein binding		-0.905005	2.24837e-39	5.12085e-38	-0.98992	2.15553e-59	6.83388e-58	-0.168994	0.00564123	0.0752312	-0.25391	0.000234259	0.00605459
GRMZM2G149422				-0.0633061	0.709825	0.781761	0.00443804	0.923201	0.942692	0.408275	0.0176665	0.161816	0.476019	0.000235228	0.00607302
GRMZM2G330049	LOC100285849	defense response to fungus|protein phosphorylation|transferase activity|signal transduction|phosphorylation|protein kinase activity|kinase activity|protein tyrosine kinase activity|ATP binding|protein serine/threonine kinase activity|nucleotide binding|transferase activity, transferring phosphorus-cont		-0.341313	2.00715e-06	6.86704e-06	-0.196855	0.000903551	0.00196046	0.108066	0.0903278	0.413259	0.252524	0.000235492	0.00607324
GRMZM2G071659		protein binding		-0.815524	8.28102e-18	6.85129e-17	-0.975595	3.43896e-31	4.53531e-30	-0.183427	0.0297067	0.224529	-0.343498	0.000236572	0.00609447
GRMZM2G002010				-0.558894	9.34043e-15	6.37659e-14	-0.752458	1.50184e-30	1.93344e-29	-0.0783114	0.21028	0.607169	-0.271876	0.000238025	0.00612486
GRMZM2G060837	LOC100191978	apoplast|cellular glucan metabolic process|carbohydrate metabolic process|xyloglucan:xyloglucosyl transferase activity|cell wall|hydrolase activity, hydrolyzing O-glycosyl compoun		-0.0318601	0.918966	0.943814	0.46693	0.00965766	0.0176172	0.0974671	0.541067	0.856483	0.596258	0.000238266	0.00612486
GRMZM2G536644	LOC100191825	chloroplast|heat shock protein binding|protein folding|response to heat|metal ion binding|chloroplast thylakoid membrane|unfolded protein binding|ATP binding		-0.913436	6.65648e-43	1.70008e-41	-0.755105	8.31872e-41	1.55505e-39	0.0818005	0.152813	0.531897	0.240132	0.000238927	0.00612875
GRMZM2G082387	LOC100281386	transcription, DNA-dependent|regulation of transcription, DNA-dependent		0.131689	0.0437899	0.0755396	0.0813425	0.169678	0.231197	-0.177433	0.00518372	0.0707163	-0.22778	0.000238933	0.00612875
GRMZM2G322817	LOC100274866			0.555641	1.2863e-09	6.04851e-09	0.17523	0.0260959	0.0436946	0.121014	0.242102	0.64835	-0.259396	0.000239883	0.00614648
GRMZM2G446253		phosphopyruvate hydratase activity|magnesium ion binding|glycolysis|phosphopyruvate hydratase complex	Rubisco shunt|superpathway of cytosolic glycolysis (plants), pyruvate dehydrogenase and TCA cycle|glycolysis I|glycolysis III|glycolysis IV (plant cytosol)|gluconeogenesis I	-0.687572	2.04747e-07	7.83846e-07	-1.01169	1.22998e-16	8.13984e-16	-0.171218	0.135929	0.502195	-0.495336	0.000241706	0.00618653
GRMZM2G108133	LOC100501192	catalytic activity|carbohydrate metabolic process|hydrolase activity, hydrolyzing O-glycosyl compoun|cation binding		1.01641	1.58168e-60	6.81326e-59	1.34349	1.78421e-125	2.07965e-123	-0.106872	0.0700226	0.362107	0.220203	0.000242696	0.00620518
GRMZM2G163939	LOC100501306	nucleosome|chloroplast|nucleolus|DNA binding|nucleosome assembly|nucleus|chromosome		-0.501325	2.38209e-09	1.09579e-08	-0.525681	8.27827e-14	4.63154e-13	0.319677	1.42208e-05	0.000725625	0.295321	0.000244395	0.00624191
GRMZM2G331701	LOC100284772	response to stress		2.19775	1.40028e-20	1.34365e-19	2.90229	1.77963e-38	3.07529e-37	-0.438998	0.316449	0.716894	0.265538	0.000245148	0.00625443
GRMZM2G085924	hsbp1	transferase activity|methyltransferase activity|protein dimerization activity|O-methyltransferase activity|methylation		-1.03198	1.55723e-07	6.03647e-07	-1.54589	2.57941e-40	4.75819e-39	1.19111	1.48211e-19	1.25863e-16	0.677204	0.000246047	0.00627063
GRMZM5G801958				-1.47575	2.28117e-82	1.70037e-80	-1.35882	5.22102e-101	4.00469e-99	0.161992	0.0105547	0.116893	0.278927	0.00024636	0.0062719
GRMZM2G125775	LOC100127535	metal ion binding|zinc ion binding		1.63822	3.73292e-61	1.63766e-59	1.76339	8.33242e-105	7.001e-103	0.0871953	0.523203	0.849936	0.21237	0.000248421	0.00631759
GRMZM2G035805				-0.691713	1.10135e-16	8.50809e-16	-0.500969	6.01918e-15	3.62248e-14	0.105331	0.123431	0.482139	0.296076	0.000249023	0.00632615
GRMZM2G147780	LOC100280417	Rho guanyl-nucleotide exchange factor activity		1.03814	9.83685e-36	1.92987e-34	0.69133	1.74916e-22	1.58203e-21	0.118508	0.204095	0.601419	-0.2283	0.000253992	0.00644548
GRMZM2G099622		protein binding|nucleic acid binding|zinc ion binding		-0.0692468	0.536498	0.631934	0.143135	0.0832328	0.123625	0.116443	0.277908	0.685032	0.328825	0.000255607	0.00647574
GRMZM2G098305	LOC100285474	single-stranded DNA binding|DNA replication|DNA binding		1.98363	4.26132e-29	6.28961e-28	1.50735	1.19834e-23	1.14849e-22	0.125915	0.454256	0.810625	-0.35036	0.000255729	0.00647574
GRMZM2G126745				0.193554	0.0261428	0.0476018	0.272285	6.02338e-05	0.000154319	0.178596	0.039821	0.265674	0.257327	0.000259534	0.00656511
GRMZM2G056355		protein phosphorylation|protein kinase activity|protein tyrosine kinase activity|ATP binding|protein serine/threonine kinase activity|transferase activity, transferring phosphorus-cont		-1.80536	2.12092e-161	6.72417e-159	-1.96093	4.76586e-248	2.69816e-245	-0.111599	0.0333718	0.240678	-0.267165	0.000261431	0.00660606
GRMZM2G052699	LOC100280394	catalytic activity		0.456185	0.000950661	0.00228124	0.790588	2.2549e-13	1.22946e-12	0.0355289	0.864962	0.973912	0.369931	0.000262482	0.00662558
GRMZM2G148561	LOC100285361	sequence-specific DNA binding|regulation of transcription, DNA-dependent|sequence-specific DNA binding transcription factor		0.151046	0.544533	0.639688	0.598626	0.000462898	0.00104807	0.0973008	0.701035	0.922871	0.544881	0.000263145	0.00663528
GRMZM2G701058			choline biosynthesis III|phosphatidylcholine biosynthesis I|phosphatidylethanolamine biosynthesis II|phospholipid biosynthesis II|phosphatidylcholine biosynthesis II|superpathway of phosphatidylcholine biosynthesis	-1.92532	4.64266e-237	4.7997e-234	-1.91238	8.12407e-304	8.04893e-301	-0.248615	7.62258e-08	9.44008e-06	-0.235674	0.000264479	0.00666183
GRMZM2G052178	pco061701			1.00895	3.07195e-25	3.76325e-24	0.622045	1.49419e-14	8.75093e-14	0.128228	0.25741	0.664716	-0.258674	0.000265448	0.00667918
GRMZM2G132607	LOC100273018	chloroplast|ribokinase activity|D-ribose metabolic process|transferase activity|phosphorylation|kinase activity|phosphotransferase activity, alcohol group as acce		-1.49925	4.62498e-56	1.75395e-54	-1.01082	2.42597e-38	4.174e-37	-0.138626	0.0767357	0.379576	0.349812	0.000265805	0.00668108
GRMZM2G005024	TSB2	tryptophan synthase activity|chloroplast|lyase activity|plastid|cellular amino acid biosynthetic process|tryptophan biosynthetic process|response to salt stress|aromatic amino acid family biosynthetic process|tryptophan metabolic process|response to oxidative stress|chloroplast stroma		-0.160824	0.00771469	0.0157621	0.01412	0.784156	0.83132	0.0323777	0.546242	0.859105	0.207321	0.000266199	0.00668394
GRMZM2G057509	pco121811	acetylglucosaminyltransferase activity|membrane		0.0766524	0.241429	0.331201	0.282065	2.71273e-07	9.00257e-07	0.00745739	0.9045	0.982955	0.21287	0.00026781	0.00671679
GRMZM2G333811		protein binding		0.866302	0.00195272	0.00445988	1.51726	5.46452e-12	2.71264e-11	-0.171734	0.573534	0.871795	0.479222	0.000268073	0.00671679
GRMZM2G115480	LOC100275425			-0.0831839	0.365661	0.464658	0.126474	0.112945	0.161988	0.116274	0.159878	0.541766	0.325932	0.000268743	0.0067265
GRMZM2G122108	LOC100216718	cellular response to phosphate starvation		-1.11724	3.8606e-73	2.27221e-71	-1.13835	4.44136e-94	3.06106e-92	-0.220206	1.6232e-05	0.000812557	-0.241323	0.000270263	0.00675743
GRMZM2G003909	LOC100217260			0.642983	0.0439971	0.0758583	-2.76034	1.97529e-23	1.86828e-22	2.14865	2.51241e-10	7.39875e-08	-1.25468	0.000270652	0.00676005
GRMZM2G044460	LOC100382514			-0.0972513	0.303639	0.400439	0.293123	0.000319151	0.000739069	-0.0746406	0.396243	0.775054	0.315734	0.000273063	0.00680906
GRMZM5G821439	cl37268_1	transcription, DNA-dependent|regulation of transcription, DNA-dependent		-1.26613	1.69233e-52	5.8574e-51	-0.919615	1.02773e-42	2.02968e-41	-0.0494859	0.484307	0.829025	0.297025	0.000273187	0.00680906
GRMZM2G064725	LOC100283166	kinase activity|protein binding|phosphorylation|cellular response to nitrogen levels		-0.171983	0.0809793	0.130235	-0.385917	2.30234e-05	6.20763e-05	-0.121094	0.198113	0.593512	-0.335028	0.000278877	0.0069436
GRMZM2G037265	LOC100274312	transferase activity, transferring glycosyl groups|transferase activity|galactinol-sucrose galactosyltransferase activity|catalytic activity	stachyose biosynthesis	-0.779752	7.09094e-29	1.03441e-27	-1.18004	6.96397e-83	3.77196e-81	0.13935	0.0162562	0.154307	-0.260933	0.00027933	0.0069476
AC211892.4_FG002				-1.48155	1.67885e-15	1.20859e-14	-2.33317	1.7033e-39	3.03835e-38	0.0510881	0.716424	0.927766	-0.800529	0.000280604	0.006972
GRMZM2G131055	LOC100279381	transferase activity, transferring glycosyl groups|transferase activity		0.397184	0.0211647	0.0393783	0.255263	0.0169082	0.0293735	0.530725	0.00163274	0.0315893	0.388804	0.000283011	0.00702445
GRMZM2G093399				-0.997148	7.62176e-25	9.19017e-24	-0.497	2.89611e-10	1.25359e-09	-0.165541	0.0414616	0.272343	0.334607	0.000283802	0.00703675
GRMZM2G391795	LOC100502249	metabolic process|hydrolase activity		-0.244791	0.0927104	0.146525	0.0682228	0.495762	0.572856	0.107056	0.461745	0.815238	0.42007	0.00028643	0.00709451
GRMZM2G007481		transmembrane transport|integral to membrane		2.87932	1.77535e-12	1.03951e-11	4.15319	4.17748e-17	2.84212e-16	-2.19689	0.00807273	0.0967416	-0.923017	0.000288602	0.00714088
GRMZM2G028556	gst7	transferase activity|glutathione transferase activity|protein binding		-0.758366	4.39994e-29	6.48214e-28	-0.462933	3.72828e-17	2.54598e-16	-0.0495957	0.338744	0.736392	0.245837	0.000290977	0.00719216
GRMZM2G094879	LOC100276017			-0.20984	0.028598	0.0516015	-0.0311747	0.691694	0.752832	0.142046	0.100493	0.434916	0.320711	0.000292333	0.00721818
GRMZM2G071264				0.0267456	0.829729	0.876536	-0.343046	0.00542541	0.0103577	-0.103922	0.433915	0.79851	-0.473714	0.000297515	0.00733849
GRMZM2G010628	LOC100275572			-1.11148	4.25378e-23	4.68922e-22	-0.78949	1.9797e-18	1.45603e-17	0.0839272	0.380984	0.765848	0.405921	0.000297895	0.00734026
GRMZM5G820287		metabolic process|nucleotide binding|tRNA aminoacylation for protein translation|cytoplasm|fatty acid metabolic process|flavin adenine dinucleotide binding|oxidoreductase activity, acting on the CH-CH group|oxidation-reduction process|peroxisome|fatty acid beta-oxidation|aminoacyl-tRNA ligase activity|acyl-CoA oxidase activity|acyl-CoA dehydrogenase activity|ATP binding	pantothenate and coenzyme A biosynthesis II|beta-alanine biosynthesis II|superpathway of glyoxylate cycle|jasmonic acid biosynthesis|fatty acid beta-oxidation II (core pathway)	0.393652	0.0104555	0.0208025	0.059671	0.660035	0.724743	-0.119644	0.441876	0.804199	-0.453625	0.000300571	0.00739852
GRMZM2G068455	LOC100193663	carbohydrate metabolic process|chloroplast|nucleotide binding|oxidoreductase activity, acting on the CH-OH group|apoplast|malate metabolic process|catalytic activity|chloroplast envelope|oxidoreductase activity|response to cold|stromule|tricarboxylic acid cycle|oxidation-reduction process|membrane|mitochondrion|malate dehydrogenase activity|L-malate dehydrogenase activity|plasma membrane|chloropl…	aspartate degradation II|superpathway of glyoxylate cycle|superpathway of cytosolic glycolysis (plants), pyruvate dehydrogenase and TCA cycle|glyoxylate cycle|TCA cycle variation III (eukaryotic)|gluconeogenesis I	-0.0831313	0.384288	0.483164	0.280245	0.0011415	0.00243935	-0.060786	0.580076	0.875415	0.30259	0.000301332	0.00740959
GRMZM2G366065	LOC100382433	response to karrikin|nucleus|transmembrane transport|integral to membrane		0.194551	0.0347383	0.0614223	0.0887865	0.264343	0.338844	-0.191484	0.0403623	0.267708	-0.297249	0.000302708	0.00743573
GRMZM2G068024		RNA polyadenylation|RNA 3'-end processing|RNA binding|polynucleotide adenylyltransferase activity|nucleotidyltransferase activity|nucleus|transcription, DNA-dependent	phosphatidylcholine biosynthesis IV|GDP-glucose biosynthesis|ascorbate biosynthesis I (L-galactose pathway)|vibriobactin biosynthesis|sulfite oxidation II|starch biosynthesis|phospholipid biosynthesis II|glycogen biosynthesis I (from ADP-D-Glucose)|superpathway of phosphatidylcholine biosynthesis|phosphatidylcholine biosynthesis III|stachyose degradation	0.0258972	0.739474	0.805424	-0.285945	1.32994e-05	3.69215e-05	0.0672211	0.384992	0.767332	-0.244621	0.000303303	0.00744266
GRMZM2G135320	LOC100278107			0.946693	6.821e-19	5.99371e-18	0.764202	1.46508e-15	9.09808e-15	-0.0948821	0.400988	0.777166	-0.277373	0.000307102	0.00752812
GRMZM5G829304				0.398799	0.0107339	0.0212941	0.602413	2.26063e-07	7.55387e-07	0.159722	0.325463	0.725156	0.363336	0.000310267	0.00759142
GRMZM2G392106				1.69934	0.000138061	0.000377421	1.40224	0.0282315	0.0469204	-0.294841	0.599589	0.885602	-0.591941	0.000310323	0.00759142
GRMZM2G359581		cysteine-type endopeptidase inhibitor activity		0.212724	0.471624	0.570411	0.933208	4.06635e-06	1.19651e-05	-0.0465855	0.757679	0.942081	0.673898	0.000313492	0.00766031
GRMZM2G051720	LOC100278251			-1.91047	6.62726e-14	4.26476e-13	-0.919177	3.05769e-06	9.1087e-06	-0.083531	0.641163	0.898869	0.907762	0.00031386	0.00766031
GRMZM2G118316	pco098048	heat shock protein binding|protein folding|response to heat|metal ion binding|unfolded protein binding|ATP binding		0.815271	5.17735e-39	1.1592e-37	0.576505	1.47216e-26	1.60426e-25	0.046307	0.472758	0.820984	-0.192459	0.000314105	0.00766031
GRMZM2G149383		nucleotide binding	superpathway of cytosolic glycolysis (plants), pyruvate dehydrogenase and TCA cycle|glycolysis IV (plant cytosol)|glycolysis III|glycolysis I	-0.154547	0.0205323	0.0383396	0.0351843	0.543654	0.618458	0.0425027	0.468213	0.819193	0.232234	0.000314627	0.00766516
GRMZM2G111872	LOC100304361	transition metal ion binding|metal ion transport|metal ion binding|plasma membrane		0.599725	4.58187e-07	1.68728e-06	1.03328	8.468e-24	8.16845e-23	-0.0613063	0.685735	0.917207	0.372244	0.000316192	0.0076954
GRMZM5G852876				-0.275742	0.000195553	0.000523633	0.00935383	0.877188	0.906387	-0.0273235	0.686529	0.917536	0.257772	0.000317429	0.00771586
GRMZM2G017080	si945020e03(579)	hydrolase activity|catalytic activity	triacylglycerol degradation	-0.807011	3.12312e-25	3.82004e-24	-1.01923	7.06252e-50	1.71011e-48	-0.0722732	0.279816	0.68627	-0.284491	0.000317681	0.00771586
GRMZM2G432060	LOC100285391			0.247722	0.22381	0.311214	0.54622	5.65932e-05	0.000145573	0.148454	0.515981	0.845904	0.446952	0.000318699	0.00773268
GRMZM2G361855		DNA replication|DNA binding		-0.880217	2.81217e-24	3.28912e-23	-0.89902	5.80518e-30	7.26503e-29	-0.30115	9.74055e-05	0.00357424	-0.319953	0.000332155	0.00805096
GRMZM2G156099	LOC100382107	chloroplast|nucleolus|regulation of adaxial/abaxial pattern formation|shoot development|cytosol|production of ta-siRNAs involved in RNA interferen|nuclear speck|primary miRNA processing|zinc ion binding|regulation of meristem development		0.284831	0.000123841	0.000340701	0.269653	3.07251e-05	8.15653e-05	-0.218533	0.00263983	0.0437243	-0.233712	0.000333638	0.00807867
GRMZM2G057983	LOC100502506	malate transport		-0.913519	6.65246e-46	1.88987e-44	-0.760833	8.05204e-49	1.88446e-47	0.0662401	0.240482	0.645604	0.218925	0.000337652	0.00816754
GRMZM2G109332		electron transport chain|cytochrome-c oxidase activity|respiratory electron transport chain|copper ion binding|heme binding|integral to membrane|membrane|electron carrier activity		1.29979	5.11823e-18	4.28526e-17	0.628062	7.42743e-07	2.36046e-06	0.253401	0.141188	0.510532	-0.418323	0.000339394	0.00820134
GRMZM2G086636	LOC100283241	chloroplast|endoplasmic reticulum|Golgi apparatus|cytosol|small GTPase mediated signal transduction|protein transport|vesicle-mediated transport|intracellular protein transport|plasma membrane|GTP binding|intracellular|nucleotide binding|transport		-0.0533434	0.422793	0.522977	0.062907	0.277844	0.353255	0.107999	0.0987918	0.430469	0.22425	0.000341424	0.00824201
GRMZM5G855200	LOC100502250	transferase activity, transferring phosphorus-cont		0.175377	0.00551375	0.0116023	0.38905	3.6475e-13	1.96355e-12	-0.0102545	0.870018	0.975256	0.203419	0.000342677	0.00826386
GRMZM2G166383	LOC100283913	chloroplast|integral to membrane|chloroplast inner membrane|chloroplast envelope	phosphatidylglycerol biosynthesis II (non-plastidic)|CDP-diacylglycerol biosynthesis I|phosphatidylglycerol biosynthesis I (plastidic)|CDP-diacylglycerol biosynthesis II|phospholipid biosynthesis II	-0.0137251	0.918605	0.943484	0.237449	0.0133526	0.0237098	0.112577	0.335896	0.734483	0.363752	0.00034404	0.00828833
GRMZM2G441656	LOC100277911			0.529767	3.22026e-10	1.59391e-09	0.16798	0.0230044	0.0389378	0.0953626	0.267743	0.675977	-0.266424	0.000344712	0.00829612
GRMZM2G056014	cap1	endoplasmic reticulum membrane|cation transport|response to manganese ion|manganese ion transport|hydrolase activity, acting on acid anhydrides, cat|hydrolase activity|catalytic activity|endoplasmic reticulum|metabolic process|cellular manganese ion homeostasis|ATP binding|integral to membrane|membrane|ATPase activity, coupled to transmembrane movement|nucleotide binding|response to cadmium ion|p…		0.59903	1.48336e-18	1.27934e-17	0.423189	3.88579e-12	1.9456e-11	-0.0416369	0.535611	0.854278	-0.217478	0.00034641	0.00832856
GRMZM2G302080		sulfate assimilation|sulfate adenylyltransferase (ATP) activity	sulfate reduction II (assimilatory)|sulfate activation for sulfonation|sulfate reduction I (assimilatory)|superpathway of sulfate assimilation and cysteine biosynthesis|sulfite oxidation III	-1.16316	3.3201e-21	3.30454e-20	-1.30229	4.15962e-31	5.46752e-30	-0.326159	0.00220427	0.0387661	-0.465288	0.000351482	0.00844196
GRMZM2G422240				2.83248	2.13313e-13	1.33093e-12	3.09081	1.64162e-12	8.45451e-12	-0.564201	0.51364	0.84438	-0.305871	0.00035549	0.00852962
GRMZM2G055754	pco146460a			0.207429	0.0402088	0.0700018	-0.111525	0.192211	0.257371	0.0118097	0.883419	0.978887	-0.307145	0.000358241	0.00858694
GRMZM2G059132	LOC100193547			-0.279433	0.0992915	0.155582	0.0696585	0.536863	0.612197	0.142401	0.43541	0.799692	0.491492	0.000363246	0.00869816
GRMZM2G120579	LOC100276033	response to cold|chloroplast|stromule|chloroplast envelope|chloroplast thylakoid membrane|chloroplast stroma		-0.475674	6.28249e-13	3.79921e-12	-0.347151	1.66511e-09	6.78775e-09	0.105171	0.0692295	0.359979	0.233695	0.000363761	0.00870172
GRMZM2G171333	LOC100275508			1.0626	3.01981e-69	1.63565e-67	0.912253	4.20615e-64	1.50623e-62	-0.0377419	0.55412	0.861788	-0.188092	0.000364288	0.00870557
GRMZM2G127230		nucleoside-triphosphatase activity|SRP-dependent cotranslational protein targeting to|GTP binding|signal recognition particle|nucleotide binding|7S RNA binding		0.788405	8.26481e-39	1.83664e-37	0.692686	4.23663e-44	8.69937e-43	0.278559	4.06649e-06	0.00025648	0.18284	0.000370524	0.00884569
GRMZM2G033862				1.42242	1.37113e-44	3.7133e-43	1.20408	7.28258e-56	2.09389e-54	0.463425	4.68409e-05	0.00194039	0.245087	0.000371549	0.00886127
GRMZM2G145440	LOC100281233	kinase activity|phosphorylation		-1.43091	4.28056e-28	6.01199e-27	-0.625024	2.46684e-06	7.4155e-06	-1.29702	3.60097e-27	7.78398e-24	-0.491142	0.000372636	0.00887828
GRMZM2G172883	hda101	histone deacetylase activity|NAD-dependent histone deacetylase activity (H3-K14|chromatin modification|histone deacetylase activity (H3-K14 specific)|histone deacetylase activity (H4-K16 specific)|hydrolase activity|jasmonic acid and ethylene-dependent systemic resi|histone H3 deacetylation|histone H4 deacetylation|histone deacetylation|histone acetylation|nucleus|transcription, DNA-dependent|reg…		-0.124188	0.0338994	0.0600641	-0.088637	0.071045	0.107259	0.157283	0.00385068	0.0568979	0.192835	0.000373561	0.00889143
GRMZM2G124815		transferase activity, transferring acyl groups oth		1.2172	0.000727656	0.00178234	0.92546	0.017266	0.0299541	-0.351739	0.511175	0.843735	-0.643481	0.00037489	0.00891324
GRMZM2G074358	LOC100501680	DNA binding|regulation of transcription, DNA-dependent		-0.821445	1.6858e-11	9.26177e-11	-0.89988	1.59455e-11	7.63394e-11	-0.436707	6.45665e-05	0.00254604	-0.515143	0.000375227	0.00891324
GRMZM2G147714		cofactor binding|oxidoreductase activity, acting on the CH-OH group|NAD binding|metabolic process|oxidation-reduction process|nucleotide binding	formate oxidation to CO2	-0.369533	0.00162063	0.00374603	-0.604495	1.71243e-08	6.38115e-08	-0.171929	0.132938	0.496855	-0.406891	0.000377353	0.00895479
GRMZM2G316534	LOC100285513	transferase activity, transferring glycosyl groups|transferase activity|integral to Golgi membrane|protein glycosylation|sialyltransferase activity		0.456595	4.23116e-07	1.56419e-06	0.225455	0.00515831	0.00988669	-0.0426233	0.642221	0.899222	-0.273763	0.000378684	0.00897742
GRMZM2G436295				-0.454227	4.12515e-06	1.36143e-05	-0.553309	2.68801e-10	1.16613e-09	-0.245986	0.00472675	0.0661317	-0.345068	0.0003867	0.00915833
GRMZM2G109865				0.67405	0.00100119	0.00239308	0.459453	0.0185655	0.0320378	-0.282643	0.248964	0.656424	-0.49724	0.000387382	0.00915862
GRMZM2G117993	umc2614	peptidase activity|signal peptidase complex|signal peptide processing|integral to membrane		0.348267	0.000962761	0.00230795	0.364962	0.000163471	0.000394461	-0.370125	0.00037291	0.010167	-0.353431	0.000387483	0.00915862
GRMZM2G162266	LOC100277042	vacuolar sorting signal binding		0.00096366	0.983501	0.991528	0.2782	0.000853951	0.00186167	0.00769132	0.920848	0.987261	0.284928	0.000393543	0.0092887
GRMZM2G130332	pco102509	cytoplasm|chloroplast|lysine biosynthetic process via diaminopimelate|diaminopimelate epimerase activity	superpathway of lysine, threonine and methionine biosynthesis II|lysine biosynthesis VI	0.282729	5.17405e-06	1.6881e-05	0.400143	1.42021e-14	8.33412e-14	0.0791413	0.183488	0.573321	0.196556	0.000393768	0.0092887
GRMZM2G003506	LOC100285512	integral to membrane|plasma membrane		0.525203	0.0126544	0.0247508	0.235699	0.189683	0.254573	-0.266434	0.212304	0.609903	-0.555938	0.000395283	0.00931521
GRMZM2G097802	LOC100281395	integral to membrane|membrane		-0.817166	1.71644e-24	2.0285e-23	-0.736609	2.05181e-24	2.03283e-23	-0.360147	5.35114e-07	4.74553e-05	-0.27959	0.000395839	0.00931864
GRMZM2G003937				-0.106779	0.51886	0.614782	0.225193	0.0625854	0.0956644	0.12527	0.501949	0.838686	0.457241	0.000396213	0.00931864
GRMZM2G044383	gst30	transferase activity|glutathione transferase activity|protein binding		0.0373516	0.867133	0.905838	-0.0336848	0.970569	0.97901	-0.515842	0.0121467	0.12917	-0.586878	0.000397548	0.0093408
GRMZM2G358467				2.91247	0	0	2.90441	0	0	-0.224895	0.000909702	0.0203107	-0.232949	0.00039836	0.00935066
GRMZM2G070252	LOC100383120	kinase activity|ATP binding|membrane		-0.265449	0.00255071	0.00570884	0.0623527	0.407458	0.487621	-0.0516337	0.555696	0.862997	0.276169	0.000403643	0.00946531
GRMZM5G843352				-0.466598	2.66831e-06	8.99192e-06	-0.55437	3.28523e-10	1.41592e-09	-0.258426	0.00321378	0.0502745	-0.346198	0.000404293	0.00947122
GRMZM2G702229	LOC100285275	peroxidase activity		-1.62692	4.1515e-73	2.43139e-71	-1.60793	4.15299e-84	2.29118e-82	-0.384366	1.15426e-07	1.33883e-05	-0.365369	0.000405336	0.00948631
GRMZM2G143102	gpm29	transferase activity, transferring glycosyl groups	homogalacturonan biosynthesis	-0.15293	0.345065	0.443847	0.449467	0.000877836	0.00190954	-0.149501	0.372101	0.760372	0.452895	0.000408005	0.00953938
GRMZM2G119468		catalytic activity|pyridoxal phosphate binding		-0.52056	0.000295859	0.000770445	0.00879534	0.951478	0.964293	-0.0797983	0.530808	0.852436	0.449557	0.000408578	0.00954104
GRMZM2G084583		response to UV-B|DNA binding|response to salicylic acid stimulus|response to jasmonic acid stimulus|nucleus|transcription, DNA-dependent|regulation of transcription, DNA-dependent		0.552143	2.00356e-12	1.1668e-11	0.136097	0.035777	0.0580529	0.182801	0.0212782	0.183184	-0.233245	0.000408879	0.00954104
GRMZM2G120933	LOC100274553	zinc ion binding		1.04924	9.10634e-53	3.1796e-51	0.853559	5.75251e-47	1.27359e-45	0.0120977	0.869577	0.975256	-0.183578	0.000411744	0.00959849
GRMZM2G036448	LOC100279609	integral to membrane|membrane		0.268325	9.50979e-05	0.000265591	0.234132	0.000229104	0.000541999	-0.183512	0.0105199	0.116725	-0.217705	0.000420499	0.00979298
GRMZM2G057942	LOC100304311	aminopeptidase activity|hydrolase activity|zinc ion binding|peptidase activity|metal ion binding|metallopeptidase activity|proteolysis|response to cadmium ion|plasma membrane		0.314127	4.12528e-06	1.36143e-05	0.140678	0.0163795	0.0285572	-0.0366349	0.569397	0.869719	-0.210084	0.000422407	0.00982778
GRMZM2G056513	LOC100275283			0.980787	2.063e-06	7.04899e-06	1.0044	1.10339e-06	3.43948e-06	-0.484241	0.0634935	0.342968	-0.460629	0.000427176	0.00992903
GRMZM2G126386	LOC100274771	calcium ion binding|oxygen evolving complex|extrinsic to membrane|photosynthesis|photosystem II		0.0721131	0.200803	0.28414	0.320199	5.1061e-11	2.34932e-10	-0.0614959	0.240891	0.646273	0.18659	0.000430201	0.00998957
GRMZM2G032419	LOC100273853	nucleic acid binding|ribonucleoprotein complex|snRNA pseudouridine synthesis|pseudouridine synthase activity|ribosome biogenesis|snoRNA binding|box H/ACA snoRNP complex		0.818438	0.000627235	0.00155261	-0.0595661	0.194696	0.260348	0.325967	0.0560423	0.320176	-0.552037	0.000430965	0.00999755
GRMZM2G160417	LOC100382638	very long-chain fatty acid metabolic process|fatty acid elongase activity|response to light stimulus|catalytic activity|lipid biosynthetic process|transferase activity, transferring acyl groups oth|response to cold|endoplasmic reticulum|metabolic process|fatty acid biosynthetic process|membrane|cuticle development|fatty acid elongation	cis-vaccenate biosynthesis|palmitate biosynthesis II (bacteria and plants)|fatty acid elongation -- saturated|petroselinate biosynthesis|superpathway of fatty acid biosynthesis II (plant)|stearate biosynthesis II (plants)	0.260362	0.000481613	0.00121299	0.0200447	0.781737	0.829457	-0.00858256	0.905339	0.982955	-0.248899	0.000437397	0.0101356
GRMZM2G349839		hydrolase activity		2.6312	8.18317e-50	2.62236e-48	3.17796	5.22503e-67	2.01037e-65	-0.810647	0.00300083	0.0477283	-0.263884	0.000437769	0.0101356
GRMZM2G476477		protein phosphorylation|protein kinase activity|protein tyrosine kinase activity|ATP binding|protein serine/threonine kinase activity|transferase activity, transferring phosphorus-cont		0.935099	0.000970802	0.00232488	0.200954	0.404019	0.48409	0.16319	0.634815	0.897036	-0.570955	0.000439207	0.010159
GRMZM2G063473	LOC100194271	RNA binding		0.235502	0.000778563	0.00189524	0.253344	9.58449e-06	2.70551e-05	0.195057	0.00381363	0.0566936	0.212899	0.000441017	0.010191
GRMZM2G154366				-0.929884	1.04298e-37	2.19858e-36	-1.18475	9.28974e-78	4.52646e-76	0.00244127	0.960882	0.997361	-0.252429	0.00044241	0.0102132
GRMZM2G005938		protein binding		0.468593	1.3263e-10	6.77334e-10	0.373409	3.89374e-10	1.6685e-09	0.318203	5.37076e-06	0.000319265	0.223018	0.000443285	0.0102235
GRMZM2G144726	umc1159			1.25763	2.021e-43	5.25769e-42	0.664469	1.04444e-17	7.3759e-17	0.326639	0.000416266	0.0110592	-0.266517	0.000445484	0.0102643
GRMZM2G003970		galactosyltransferase activity|protein glycosylation|membrane		-0.714829	4.05678e-19	3.60876e-18	-0.671491	7.99534e-18	5.69031e-17	-0.350286	7.00773e-07	5.99388e-05	-0.306947	0.000452939	0.0104124
GRMZM2G326235				0.909712	2.09462e-16	1.58466e-15	0.596181	8.03462e-10	3.36055e-09	0.0285602	0.85839	0.971203	-0.28497	0.000453957	0.0104124
GRMZM2G082335				0.272834	0.0463832	0.0794482	-0.03938	0.848976	0.88419	-0.0863865	0.536611	0.85457	-0.398601	0.000454211	0.0104124
GRMZM2G176521	LOC100277948			-0.523219	0.000196629	0.000526277	-0.0139311	0.942648	0.957471	-0.0861084	0.468139	0.819193	0.42318	0.000454213	0.0104124
GRMZM2G161905		transferase activity|glutathione transferase activity|protein binding		0.628513	3.39406e-05	0.000100353	1.28964	1.1609e-20	9.58139e-20	-0.327822	0.0676002	0.355599	0.333308	0.000454743	0.0104124
GRMZM5G849600	LOC100281555	DNA binding|protein dimerization activity		-1.25085	1.21694e-10	6.24437e-10	-1.07917	3.36376e-05	8.88156e-05	-1.04565	2.60123e-08	3.96345e-06	-0.873966	0.000454824	0.0104124
GRMZM5G867030	LOC100274509	protein binding		0.43614	1.55952e-11	8.58386e-11	0.245038	1.73594e-05	4.75709e-05	-0.0112837	0.836448	0.964092	-0.202387	0.000454979	0.0104124
GRMZM2G032222	LOC100280392	mitochondrion|electron-transferring-flavoprotein dehydrogenase a|response to absence of light|oxidation-reduction process|leucine catabolic process		1.2701	1.32888e-76	8.60982e-75	1.36603	1.08331e-126	1.2752e-124	0.0996563	0.18869	0.580499	0.195583	0.00045629	0.010419
GRMZM5G804708	clpP	serine-type endopeptidase activity|chloroplast|chloroplastic endopeptidase Clp complex|serine-type peptidase activity|hydrolase activity|plastid|peptidase activity|ATP binding|chloroplast thylakoid membrane|proteolysis|nucleotide binding|plastid stroma|chloroplast stroma		-1.64506	8.64366e-44	2.27859e-42	-1.50001	3.96795e-50	9.67692e-49	0.257981	0.0088332	0.102657	0.403031	0.00045644	0.010419
GRMZM2G114988	cl377_-3	oxidoreductase activity, acting on paired donors,|oxidoreductase activity|monooxygenase activity|electron carrier activity|metal ion binding|heme binding|iron ion binding|oxidation-reduction process		-0.0142025	0.889301	0.92195	0.442283	3.54911e-05	9.34456e-05	-0.0939753	0.458767	0.813162	0.362511	0.00045658	0.010419
GRMZM2G030688				-0.392508	0.032084	0.0571498	0.0497718	0.732611	0.7882	0.136847	0.392868	0.772388	0.579126	0.000458109	0.0104438
GRMZM2G407825		cation transport|magnesium ion binding|phospholipid-translocating ATPase activity|hydrolase activity, acting on acid anhydrides, cat|ATP binding|integral to membrane|membrane|ATPase activity, coupled to transmembrane movement|phospholipid transport|nucleotide binding|metal ion binding		0.979972	4.5954e-12	2.61598e-11	0.778787	1.28032e-09	5.26523e-09	-0.120953	0.47053	0.820287	-0.322138	0.000464399	0.0105771
GRMZM5G862955	COX2	chloroplast|heme binding|cytochrome-c oxidase activity|respiratory electron transport chain|secretion by cell|mitochondrial inner membrane|respiratory chain|oxidoreductase activity|electron transport chain|copper ion binding|electron carrier activity|aerobic respiration|cytoplasmic membrane-bounded vesicle|oxidation-reduction process|integral to membrane|membrane|mitochondrion|mitochondrial respi…		1.12046	6.8371e-24	7.83104e-23	0.649063	1.68391e-11	8.04179e-11	0.143771	0.216342	0.614784	-0.327624	0.00046537	0.0105891
GRMZM2G087041	pco105307	chloroplast thylakoid membrane|chloroplast		-0.466493	1.88153e-09	8.72444e-09	-0.250762	0.000136365	0.000332732	0.0429096	0.536646	0.85457	0.258641	0.00046624	0.0105987
GRMZM2G170013	gpm587	plastid membrane|chlorophyll(ide) b reductase activity|plastid|PSII associated light-harvesting complex II catabo|oxidoreductase activity|chlorophyll catabolic process|metabolic process|nucleotide binding	citrulline biosynthesis|chlorophyll cycle|proline biosynthesis I|superpathway of citrulline metabolism	-0.394754	1.29361e-06	4.53544e-06	-0.569347	3.21659e-15	1.9682e-14	-0.102991	0.159577	0.541493	-0.277583	0.000469991	0.0106738
GRMZM2G106819	LOC100381528			-0.491647	0.000352892	0.000908516	-0.218173	0.0346482	0.0563982	0.146505	0.233755	0.637412	0.419978	0.000475149	0.0107716
GRMZM2G366392	LOC100283320	carboxy-lyase activity|adenosylmethionine decarboxylase activity|lyase activity|spermine biosynthetic process|polyamine biosynthetic process|spermidine biosynthetic process	spermine biosynthesis|spermidine biosynthesis I	0.089814	0.118113	0.181217	0.256603	3.00691e-07	9.94415e-07	0.0286393	0.583383	0.876629	0.195428	0.000475204	0.0107716
GRMZM2G181000	csu131		serine racemization	0.925661	3.79856e-60	1.61002e-58	0.756897	6.84329e-50	1.65871e-48	-0.0180124	0.733974	0.933975	-0.186777	0.00048342	0.0109474
GRMZM2G106600	LOC100286077	hydrolase activity|acid phosphatase activity|chloroplast|metal ion binding		-0.594353	6.933e-29	1.01199e-27	-0.715113	2.3668e-52	6.23231e-51	-0.0678222	0.137067	0.504355	-0.188582	0.000487709	0.011034
GRMZM5G808836				0.567011	0.182264	0.261613	-0.695349	0.474027	0.552412	-0.40988	0.382746	0.766266	-1.67224	0.000489866	0.0110723
GRMZM5G875864	LOC100192092	transferase activity, transferring glycosyl groups		0.860764	1.49739e-10	7.60788e-10	0.501041	1.99271e-05	5.41701e-05	0.0557545	0.723909	0.930954	-0.303968	0.000490726	0.011079
GRMZM2G321778				0.896053	3.97738e-09	1.79423e-08	0.294655	0.0167595	0.0291392	0.231929	0.185148	0.576085	-0.369469	0.000491097	0.011079
GRMZM2G073755	pco148104			1.11958	1.89746e-41	4.61328e-40	0.667224	2.58091e-20	2.08808e-19	0.197452	0.0186773	0.167525	-0.254903	0.000496142	0.0111823
GRMZM2G156296	IDP2411	transferase activity, transferring acyl groups oth	sucrose degradation III|starch degradation	0.278797	0.00474393	0.0100992	0.13853	0.13111	0.18471	-0.139709	0.191485	0.584409	-0.279976	0.000497232	0.0111962
GRMZM2G046070	cad1	lignin biosynthetic process|apoplast|response to bacterium|plant-type hypersensitive response|oxidoreductase activity|transferase activity, transferring acyl groups oth|zinc ion binding|cinnamyl-alcohol dehydrogenase activity|metal ion binding|aryl-alcohol dehydrogenase (NAD+) activity|nucleotide binding|oxidation-reduction process	mannitol degradation II	0.511271	0.0018847	0.00431614	0.658647	5.71983e-08	2.03176e-07	0.211283	0.187993	0.579384	0.358658	0.000498204	0.0112048
GRMZM2G024733	LOC100304285			-0.41325	0.00141419	0.00330319	0.354689	0.00128055	0.00271406	-0.372686	0.00328854	0.0511412	0.395253	0.000498554	0.0112048
GRMZM2G019171	LOC100191405	protein binding|peroxisome		0.601973	3.47343e-10	1.71529e-09	1.14712	1.86586e-43	3.76626e-42	-0.269578	0.00877349	0.102263	0.275564	0.000502533	0.0112835
GRMZM2G164956		nucleic acid binding|RNA binding|nucleus|ATP binding|ATP-dependent helicase activity|helicase activity		1.23482	6.73469e-47	1.97213e-45	0.878375	3.56133e-30	4.49714e-29	0.0769058	0.352989	0.745413	-0.279539	0.000505735	0.0113447
AC184831.3_FG003		metabolic process|transferase activity, transferring hexosyl groups	cytokinins-O-glucoside biosynthesis|flavonol glucosylation I	0.188502	0.0366456	0.0644688	-0.000574596	0.975457	0.982939	-0.0896476	0.347766	0.742257	-0.278725	0.000508951	0.0113981
GRMZM2G122126	LOC100285593	defense response to oomycetes|chloroplast|carbohydrate metabolic process|6-phosphogluconolactonase activity|defense response to bacterium|cellular response to redox state|peroxisome|pentose-phosphate shunt|chloroplast stroma	pentose phosphate pathway (oxidative branch)|pentose phosphate pathway	-0.746702	5.04877e-09	2.2587e-08	-1.25814	5.45462e-42	1.05533e-40	0.929654	6.66718e-20	5.87156e-17	0.418212	0.000509073	0.0113981
GRMZM2G062914	LOC100381337	protein phosphorylation|transferase activity|MAP kinase activity|response to hydrogen peroxide|phosphorylation|protein kinase activity|kinase activity|protein tyrosine kinase activity|ATP binding|protein serine/threonine kinase activity|nucleotide binding|transferase activity, transferring phosphorus-cont		0.146925	0.0186266	0.0351288	0.0685077	0.221678	0.291058	-0.132434	0.022303	0.188391	-0.210852	0.000511166	0.0114342
GRMZM2G317450	LOC100279738	protein dimerization activity		-0.060124	0.246342	0.336628	-0.00685786	0.877527	0.906609	0.114194	0.0165859	0.15582	0.16746	0.000514238	0.0114921
GRMZM2G032648	LOC100273954	protein binding		-0.192723	0.0562084	0.0943207	0.10476	0.177814	0.240599	-0.00863516	0.910763	0.984727	0.288848	0.000517917	0.0115634
GRMZM2G333875		protein phosphorylation|protein kinase activity|protein tyrosine kinase activity|ATP binding|protein serine/threonine kinase activity|transferase activity, transferring phosphorus-cont		0.526993	1.60335e-05	4.92563e-05	0.289811	0.0042949	0.00834962	-0.0814904	0.433355	0.798466	-0.318672	0.000518712	0.0115703
GRMZM2G384884		oxidoreductase activity, acting on paired donors,|oxidoreductase activity|monooxygenase activity|electron carrier activity|metal ion binding|heme binding|iron ion binding|oxidation-reduction process	anthranilate degradation IV (aerobic)	1.19779	1.45463e-20	1.39356e-19	0.947412	1.59801e-16	1.04994e-15	-0.0355278	0.782723	0.949287	-0.285901	0.000521108	0.0116055
GRMZM2G096877		protein binding		-0.334217	0.00471519	0.0100464	-0.0713969	0.436515	0.516012	0.1034	0.418821	0.790621	0.36622	0.000521268	0.0116055
GRMZM2G403493		structural constituent of ribosome|protein phosphorylation|ribosome|intracellular|protein kinase activity|nitronate monooxygenase activity|oxidation-reduction process|translation|transferase activity, transferring phosphorus-cont|ATP binding		-2.58882	1.22387e-90	1.08993e-88	-2.67961	9.39008e-123	1.07345e-120	-0.398938	5.98676e-05	0.00239652	-0.489736	0.000532206	0.0118278
GRMZM2G024806	LOC100501153			-0.446409	3.25053e-09	1.47756e-08	-0.346618	7.51512e-09	2.89103e-08	0.137313	0.0373202	0.255956	0.237105	0.000532246	0.0118278
GRMZM2G050997	cko2	electron transport chain|cytokinin dehydrogenase activity|cytokinin metabolic process|secretion by cell|oxidoreductase activity, acting on CH-OH group of|catalytic activity|flavin adenine dinucleotide binding|oxidoreductase activity|vacuole|UDP-N-acetylmuramate dehydrogenase activity|cytoplasmic membrane-bounded vesicle|meristem development|oxidation-reduction process	cytokinins degradation	1.11434	4.69042e-46	1.33728e-44	1.3008	3.15702e-65	1.15845e-63	-0.365225	0.000566888	0.0139828	-0.178757	0.000537219	0.0119272
GRMZM2G141632				-0.26733	0.135056	0.203007	-0.615999	0.00188529	0.00388967	-0.26733	0.126431	0.487241	-0.615999	0.000540898	0.0119976
GRMZM2G010460	pco104496	acid-amino acid ligase activity		-0.441713	1.95075e-09	9.03135e-09	-0.381887	2.35603e-10	1.02622e-09	0.172311	0.00823172	0.0979228	0.232137	0.000542666	0.0120256
GRMZM2G052630	LOC100382372	oxidoreductase activity, acting on the CH-CH group|flavin adenine dinucleotide binding|oxidoreductase activity|metabolic process|oxidation-reduction process|acyl-CoA dehydrogenase activity	valine degradation I|pantothenate and coenzyme A biosynthesis II|beta-alanine biosynthesis II|leucine degradation I|isoleucine degradation I	0.262672	0.00298102	0.00657416	0.791325	1.02227e-25	1.06987e-24	-0.283399	0.00183024	0.0340527	0.245254	0.00054596	0.0120741
GRMZM2G155935	LOC100280315	poly(ADP-ribose) glycohydrolase activity|carbohydrate metabolic process|defense response to fungus		0.65064	4.09335e-16	3.05019e-15	0.399444	6.11903e-09	2.37381e-08	0.0155203	0.885063	0.979479	-0.235675	0.000546307	0.0120741
GRMZM2G051917				0.69981	6.9989e-05	0.000198924	-0.196472	0.015486	0.02714	0.451021	0.00137848	0.0277541	-0.445261	0.000546376	0.0120741
AC177946.2_FG004			Rubisco shunt|superpathway of cytosolic glycolysis (plants), pyruvate dehydrogenase and TCA cycle|glycolysis I|glycolysis III|glycolysis IV (plant cytosol)|gluconeogenesis I	0.956798	8.68544e-06	2.76099e-05	1.06991	2.15483e-10	9.41865e-10	0.459929	0.0230579	0.192106	0.573044	0.000552696	0.0122024
GRMZM2G017647	LOC100278968			0.230814	0.0150567	0.0289378	0.374805	1.2195e-06	3.78754e-06	0.129326	0.160415	0.542825	0.273317	0.000557816	0.012304
GRMZM2G040452	LOC100285228	catalytic activity		-0.614468	3.58648e-09	1.62344e-08	-0.484018	2.37346e-10	1.03344e-09	0.200362	0.0208138	0.181153	0.330811	0.00056116	0.0123663
GRMZM2G088482	LOC100286177	response to wounding		0.0890784	0.277103	0.371313	0.351201	3.06544e-07	1.01278e-06	-0.0244782	0.743492	0.937328	0.237644	0.000562089	0.0123753
GRMZM2G461159	IDP754	carboxy-lyase activity|adenosylmethionine decarboxylase activity|lyase activity|spermine biosynthetic process|polyamine biosynthetic process|spermidine biosynthetic process		0.204011	0.263323	0.355655	-0.0776163	0.590896	0.66344	-0.220967	0.287527	0.692546	-0.502594	0.000569366	0.0125239
GRMZM2G079616	LOC100191290	transferase activity|transferase activity, transferring acyl groups oth		-1.05327	2.67028e-67	1.37433e-65	-0.853346	4.65799e-65	1.70659e-63	0.0201425	0.675513	0.912545	0.220071	0.000571411	0.0125573
GRMZM5G838396	rps3	small ribosomal subunit|chloroplast|ribonucleoprotein complex|structural constituent of ribosome|plastid|RNA binding|ribosome|intracellular|rRNA binding|membrane|nucleoid|translation		-0.347297	0.0602217	0.100206	-0.0309379	0.849809	0.884826	0.324786	0.0475067	0.293609	0.641145	0.000572533	0.0125704
GRMZM2G006894		cation transport|metabolic process|catalytic activity|ATPase activity, coupled to transmembrane movement|hydrolase activity|response to water deprivation|ATP biosynthetic process|hydrogen-exporting ATPase activity, phosphorylativ|ATPase activity|vacuole|ATP catabolic process|nucleus|ATP binding|integral to membrane|membrane|regulation of stomatal movement|nucleotide binding|response to abscisic a…		0.285493	0.0015459	0.00358234	0.110909	0.172479	0.234315	-0.135091	0.0971026	0.426735	-0.309676	0.000579807	0.0127183
GRMZM2G057305	TIDP3654			-0.0941634	0.206517	0.290893	0.0649799	0.276339	0.351586	0.0715924	0.303717	0.708852	0.230736	0.000585288	0.0128267
GRMZM2G047002	pco082302	protein binding		0.454079	3.20939e-09	1.46053e-08	0.434326	3.5927e-10	1.5448e-09	-0.242629	0.000501804	0.0127548	-0.262382	0.000586281	0.0128366
GRMZM2G153523		proteolysis|aspartic-type endopeptidase activity		0.363221	0.00026024	0.000683302	0.541908	7.07747e-12	3.48495e-11	0.0696089	0.499114	0.837113	0.248296	0.000592964	0.012971
AC233955.1_FG008	LOC100277134			0.0404209	0.819589	0.869154	-0.201948	0.362246	0.441581	-0.310938	0.0867702	0.405333	-0.553307	0.000593669	0.0129745
GRMZM2G134396	pco130446	intracellular signal transduction|phosphatidylinositol phospholipase C activity|cytosol|signal transduction|IMP biosynthetic process|purine ribonucleoside monophosphate biosynthetic p|embryo development ending in seed dormancy|AMP deaminase activity|nucleus|lipid metabolic process|deaminase activity|response to abscisic acid stimulus	adenosine nucleotides degradation I	0.982642	1.36848e-26	1.78299e-25	0.789736	5.5784e-23	5.16322e-22	-0.0616495	0.521092	0.848982	-0.254555	0.000599051	0.0130801
AC233883.1_FG006	LOC100278888			1.38651	0.000241004	0.000636097	1.04593	0.00323224	0.00641913	-0.255598	0.491145	0.832554	-0.596173	0.00060187	0.0131296
GRMZM2G013650				-0.418095	5.40138e-10	2.6195e-09	-0.248447	1.30763e-05	3.63233e-05	0.0512497	0.398823	0.776231	0.220898	0.000604292	0.0131704
GRMZM2G152370	LOC100502220	protein binding		-0.149949	0.312399	0.40972	0.227872	0.061555	0.0942834	0.0660059	0.679091	0.914529	0.443827	0.000605161	0.0131772
GRMZM2G123900	LOC100273972	DNA binding|regulation of transcription, DNA-dependent|zinc ion binding		0.420566	0.000556261	0.00138791	0.718595	1.88554e-13	1.03281e-12	-0.0241925	0.833839	0.9638	0.273836	0.000609931	0.0132689
GRMZM2G144668	LOC100285293	oxidoreductase activity, acting on paired donors,|oxidoreductase activity|oxidation-reduction process	ethylene biosynthesis from methionine	0.607976	5.51401e-15	3.83145e-14	0.938163	1.54115e-43	3.11876e-42	-0.142281	0.0975605	0.428006	0.187906	0.000610866	0.0132771
GRMZM2G401026	pco096436b			0.952535	4.26334e-32	7.17435e-31	0.163115	0.0221949	0.0376911	0.518519	2.35216e-12	8.739e-10	-0.2709	0.000613792	0.0133285
GRMZM2G172413	LOC100279030			-0.114372	0.318102	0.41546	0.148437	0.111928	0.160743	0.0636869	0.555291	0.86265	0.326496	0.00062137	0.0134808
GRMZM5G879235	rpoA	chloroplast|plastid|transferase activity|DNA binding|protein dimerization activity|nucleotidyltransferase activity|transcription, DNA-dependent|nucleoid|DNA-directed RNA polymerase activity		-1.08739	6.12701e-30	9.34496e-29	-1.18871	3.74378e-50	9.1396e-49	0.420535	2.33074e-07	2.46313e-05	0.319216	0.000622045	0.0134831
GRMZM5G892338		transporter activity|transport|membrane		-0.00831048	0.881308	0.916218	0.143472	0.119193	0.169935	-0.485733	6.0413e-07	5.30074e-05	-0.333951	0.00062388	0.0135106
GRMZM2G073805	LOC100383117	transcription, DNA-dependent|regulation of transcription, DNA-dependent		1.08929	0.00688779	0.0142107	0.00272824	0.800876	0.845412	0.289325	0.661871	0.907014	-0.797235	0.000630085	0.0136325
GRMZM2G124477				0.834554	0.000167868	0.00045338	0.238286	0.184247	0.248203	0.119282	0.702637	0.923202	-0.476986	0.000630987	0.0136396
GRMZM2G527891	LOC100856903	metabolic process|catalytic activity|trehalose biosynthetic process	trehalose biosynthesis I	-0.835835	4.57447e-21	4.51522e-20	-0.747145	8.84306e-25	8.9211e-24	0.201053	0.00818314	0.0975332	0.289744	0.000634546	0.0137041
GRMZM2G111394	LOC100277509			-0.260278	0.0177857	0.0337059	-0.0430288	0.62542	0.694106	0.110697	0.270851	0.678713	0.327946	0.000635487	0.013711
GRMZM2G443180	LOC100191881			-0.535541	1.16314e-07	4.55636e-07	-0.877965	4.47713e-20	3.5808e-19	-0.0274365	0.764006	0.943056	-0.369861	0.000636018	0.013711
GRMZM2G153977		proteolysis|aspartic-type endopeptidase activity|lipid metabolic process		0.0826122	0.379555	0.478636	-0.27164	0.000998037	0.00215152	0.0597617	0.519904	0.848615	-0.29449	0.000637004	0.0137167
GRMZM2G107984	LOC100501766	nucleic acid binding|protein complex|nucleolus|response to salt stress|hydrolase activity|RNA binding|DNA binding|response to cold|Group II intron splicing|ATP binding|response to water deprivation|mitochondrion|cell wall|helicase activity|ATP-dependent helicase activity		1.79154	8.88547e-95	8.5193e-93	1.44502	5.28857e-80	2.7278e-78	0.0975797	0.269341	0.677426	-0.248938	0.000637437	0.0137167
GRMZM2G145527	LOC100277088			0.215784	0.000670161	0.00165028	0.422226	8.71159e-15	5.18768e-14	-0.00976808	0.880017	0.978035	0.196674	0.000638331	0.0137235
GRMZM2G177895	LOC100284014	protein binding		-0.452759	1.21409e-12	7.19735e-12	-0.281126	4.50532e-07	1.46389e-06	0.0448501	0.421755	0.79239	0.216484	0.000641083	0.0137703
GRMZM5G871572		protein binding|acid-amino acid ligase activity|zinc ion binding		-0.368377	1.70172e-08	7.22694e-08	-0.260083	9.56041e-07	3.00023e-06	0.0953471	0.106772	0.446569	0.203641	0.000646039	0.0138642
GRMZM2G428410	pco085724	FMN binding|oxidoreductase activity|oxidation-reduction process		0.850054	1.14113e-27	1.57206e-26	0.613995	3.76225e-20	3.02328e-19	0.0164468	0.86142	0.972364	-0.219612	0.000650144	0.0139397
GRMZM2G068239		protein binding|zinc ion binding		0.314164	0.0542225	0.0913427	0.523053	6.35677e-06	1.83236e-05	0.140427	0.449619	0.808981	0.349316	0.000652671	0.0139813
GRMZM2G440313	cl36574_1b			-0.221573	0.0031756	0.00697353	-0.0720847	0.257674	0.331582	0.0690081	0.397894	0.775735	0.218497	0.00065387	0.0139944
GRMZM2G449123	pco145474	RNA binding|binding		0.94802	1.22554e-06	4.3038e-06	0.28014	0.0879231	0.129757	0.182193	0.450716	0.809027	-0.485687	0.00065735	0.0140562
GRMZM2G095562	LOC100382481			-0.51469	1.14105e-15	8.30482e-15	-0.297324	7.77324e-08	2.71852e-07	-0.0042109	0.944386	0.993435	0.213156	0.000657956	0.0140565
GRMZM2G131340				0.197177	0.00438753	0.0093988	0.294137	6.55425e-07	2.09275e-06	0.1278	0.0437613	0.280738	0.22476	0.000662939	0.0141502
GRMZM2G049790				1.972	3.2673e-104	3.75313e-102	1.98737	2.17956e-121	2.42176e-119	-0.227344	0.0601879	0.33304	-0.211979	0.000663662	0.014153
GRMZM5G874167	IDP825	DNA-directed RNA polymerase IV complex|cytoplasm|DNA binding|protein dimerization activity|nucleolus|nucleus|transcription, DNA-dependent|DNA-directed RNA polymerase II, core complex|DNA-directed RNA polymerase activity		0.799567	3.73055e-08	1.53708e-07	0.232109	0.0760581	0.114015	0.207687	0.161043	0.543854	-0.359771	0.00066611	0.0141924
GRMZM2G146878	LOC100382233			-0.475809	1.8393e-11	1.00679e-10	-0.295755	1.5222e-06	4.6818e-06	0.0591047	0.336158	0.734598	0.239159	0.000667836	0.0142165
GRMZM2G012021	LOC100191843	response to cold|response to freezing		-0.288168	0.102918	0.160651	0.0316486	0.870394	0.901168	0.148145	0.351163	0.744338	0.467961	0.000673042	0.0143145
GRMZM2G388892		DNA-directed RNA polymerase activity|nucleus|DNA binding|ribonucleoside binding|transcription, DNA-dependent		2.28537	2.7594e-62	1.24267e-60	1.63418	5.95363e-48	1.3599e-46	0.342171	0.0347219	0.246379	-0.309022	0.000675062	0.0143404
GRMZM2G096546	pco072994a			0.53274	1.71473e-14	1.15439e-13	0.650832	1.8917e-29	2.32339e-28	0.0696018	0.337217	0.735186	0.187694	0.000675467	0.0143404
GRMZM2G076946	LOC100174972	hydrolase activity, acting on glycosyl bonds|cation binding|hydrolase activity|catalytic activity|carbohydrate metabolic process|metabolic process|hydrolase activity, hydrolyzing O-glycosyl compoun		-0.540392	0.00108795	0.00258539	-1.11914	8.02929e-16	5.05081e-15	0.0608662	0.504088	0.839723	-0.517887	0.000677085	0.0143619
GRMZM2G414503		integral to Golgi membrane|protein glycosylation|sialyltransferase activity		1.03058	4.95669e-17	3.90912e-16	0.770391	1.06416e-12	5.55024e-12	-0.0172743	0.876689	0.976992	-0.277465	0.000678424	0.0143775
AC211891.4_FG003			anthranilate degradation IV (aerobic)	0.215729	0.0242249	0.0444527	0	1	1	-7.06967	0.179274	0.569118	-7.2854	0.000680231	0.014403
GRMZM2G125747				-0.335324	1.32411e-05	4.11192e-05	-0.123832	0.0651747	0.0992205	0.0437921	0.518606	0.84789	0.255285	0.000682191	0.0144316
GRMZM2G058760		thylakoid membrane|flavin adenine dinucleotide binding|oxidoreductase activity|copper ion binding|NADP binding|oxidation-reduction process|ferredoxin-NADP+ reductase activity|nucleotide binding	photosynthesis light reactions|oxygenic photosynthesis	-0.470024	1.87107e-06	6.42831e-06	-0.0836454	0.3226	0.400458	-0.0710797	0.419095	0.790703	0.315299	0.000689248	0.0145679
GRMZM2G017654	pco067729	protein kinase activity|protein phosphorylation|cytosol|protein binding|binding|vacuole|protein tyrosine kinase activity|transferase activity, transferring phosphorus-cont|plasma membrane organization|pollen development|protein serine/threonine kinase activity|plasma membrane|ATP binding		0.36179	0.000196421	0.000525838	0.698628	2.05907e-16	1.34581e-15	-0.0252933	0.790901	0.951484	0.311545	0.000692756	0.0146291
GRMZM2G107116	LOC100383447	binding		-0.328657	0.000113536	0.000313769	-0.642806	9.89318e-18	6.99911e-17	0.0330836	0.664031	0.907686	-0.281065	0.000695367	0.0146712
GRMZM2G142390		protein phosphorylation|protein kinase activity|protein tyrosine kinase activity|ATP binding|protein serine/threonine kinase activity|transferase activity, transferring phosphorus-cont		1.32481	5.89257e-05	0.000168954	1.54267	9.23111e-06	2.61151e-05	-0.782024	0.0877493	0.407202	-0.564163	0.000697698	0.0147073
GRMZM2G546834				-0.109535	0.0635316	0.104987	0.0735078	0.123323	0.175203	-0.00323495	0.938572	0.992019	0.179807	0.000699101	0.0147239
GRMZM2G479906		nucleoside-triphosphatase activity|nucleotide binding|ATP binding|ATPase activity|membrane		-1.90154	6.10844e-33	1.06486e-31	-1.40675	2.18137e-26	2.35446e-25	0.0308447	0.813593	0.957797	0.525642	0.000703774	0.0148036
GRMZM2G032478				0.0418602	0.557139	0.650574	-0.194613	0.00204474	0.00419752	0.000181887	0.991872	1	-0.236292	0.000704133	0.0148036
GRMZM2G097395	pco135901b	vacuole|plasma membrane		-0.431114	2.00316e-08	8.46476e-08	-0.42862	6.41592e-10	2.70444e-09	-0.250489	0.000457039	0.0117685	-0.247995	0.000715239	0.0150238
GRMZM2G071484		protein ubiquitination|binding|ubiquitin-protein ligase activity|ubiquitin ligase complex		11.0674	0.0102297	0.0204064	2.73241	0.140295	0.19599	6.79442	0.436572	0.800558	-1.54061	0.000727655	0.0152711
GRMZM2G420436	LOC100281483	metal ion transmembrane transporter activity|chloroplast|metal ion transport|chloroplast envelope|magnesium ion transport|membrane|magnesium ion transmembrane transporter activity|transmembrane transport		-0.146668	0.0168932	0.0321657	0.0480851	0.373043	0.4527	0.00767493	0.900715	0.982724	0.202428	0.000734988	0.0154114
GRMZM2G376061		intracellular|zinc ion binding		3.20565	0.000129089	0.00035432	3.59166	0.00180852	0.00374231	-0.883344	0.934586	0.990628	-0.497342	0.000743487	0.0155759
GRMZM2G102550	LOC100502545	chloroplast|diterpene phytoalexin metabolic process|plastid|transferase activity|endoplasmic reticulum|isoprenoid biosynthetic process|farnesyltranstransferase activity|membrane|mitochondrion|etioplast	nonaprenyl diphosphate biosynthesis III|superpathway of geranylgeranyldiphosphate biosynthesis II (via MEP)|superpathway of geranylgeranyldiphosphate biosynthesis I (via mevalonate)|geranylgeranyldiphosphate biosynthesis	0.798293	0.00300393	0.00662285	0.0830823	0.653762	0.719251	0.155359	0.704565	0.924005	-0.559852	0.000744941	0.0155926
GRMZM2G119865		DNA binding|regulation of transcription, DNA-dependent|sequence-specific DNA binding transcription factor		0.908988	5.07317e-25	6.16087e-24	0.650772	1.38398e-17	9.69888e-17	0.0329835	0.77209	0.945814	-0.225233	0.000751068	0.015707
GRMZM2G159053				-0.0410887	0.651376	0.732971	0.428929	4.79456e-08	1.71462e-07	-0.196514	0.0282393	0.217446	0.273504	0.00075289	0.0157313
GRMZM5G887054	RPL19	cytosolic ribosome|nucleolus|ribonucleoprotein complex|structural constituent of ribosome|ribosome|intracellular|membrane|translation|cytosolic large ribosomal subunit|plasma membrane		2.66154	2.62903e-135	5.14617e-133	2.01405	7.00604e-96	4.95803e-94	0.310242	0.0024749	0.0420701	-0.337247	0.000754307	0.0157471
GRMZM2G362298	LOC100191750	transferase activity|transferase activity, transferring acyl groups oth		1.94349	1.35012e-22	1.45001e-21	1.8392	1.33095e-23	1.27353e-22	-0.15961	0.576654	0.87365	-0.2639	0.000759312	0.0158376
GRMZM2G393349	LOC100284490	protein binding|metal ion binding|zinc ion binding		0.679417	1.27528e-19	1.16764e-18	0.429704	7.27659e-11	3.29756e-10	0.0202871	0.799331	0.953782	-0.229426	0.00077274	0.0161036
GRMZM2G165679				-0.0380881	0.661322	0.742161	-0.301133	6.21397e-05	0.00015898	0.00536	0.970393	0.998719	-0.257685	0.000781659	0.0162752
GRMZM2G175076	LOC100285085	response to karrikin|isomerase activity|flavonoid biosynthetic process|intramolecular lyase activity|chalcone isomerase activity	pinobanksin biosynthesis|flavonoid biosynthesis	0.456018	7.21455e-06	2.31383e-05	0.439503	1.09134e-05	3.05904e-05	-0.253572	0.0342335	0.244813	-0.270087	0.000794111	0.0165076
GRMZM2G029845	NRH1a	hydrolase activity|metabolic process|UDP-glucosyltransferase activity|hydrolase activity, acting on glycosyl bonds	adenosine nucleotides degradation I	0.0581851	0.525048	0.6206	0.06762	0.308417	0.385448	0.224249	0.00474675	0.0663277	0.233683	0.000794208	0.0165076
GRMZM2G374065				0.39077	2.86999e-05	8.55922e-05	0.727104	5.61136e-21	4.70974e-20	-0.0964106	0.348556	0.742806	0.239923	0.000801744	0.0166497
GRMZM2G083836	pco123869	asparaginyl-tRNA aminoacylation|tRNA aminoacylation for protein translation|chloroplast|nucleic acid binding|asparagine-tRNA ligase activity|cytoplasm|ligase activity|ATP binding|mitochondrion|aminoacyl-tRNA ligase activity|translation|nucleotide binding|response to cadmium ion	tRNA charging pathway	0.818624	6.0684e-42	1.50778e-40	0.491312	1.87809e-20	1.52988e-19	0.139779	0.016191	0.154045	-0.187534	0.000804301	0.0166882
GRMZM2G459291	pco091750(242)	hydrolase activity|catalytic activity|phosphoric diester hydrolase activity|metal ion binding		-0.365179	2.56046e-07	9.67157e-07	0.0327713	0.576431	0.650054	-0.179012	0.0064853	0.0831307	0.218938	0.00080526	0.0166935
GRMZM2G010490	LOC100193375	membrane		-0.151228	0.0464967	0.0796369	-0.327549	3.07427e-07	1.01514e-06	0.41637	9.81363e-10	2.4563e-07	0.24005	0.000817214	0.0169266
GRMZM2G082322	cl56055_1	RNA processing|RNA binding		0.461958	2.61353e-08	1.09006e-07	0.287681	8.7562e-05	0.000219348	-0.0483191	0.598343	0.884867	-0.222596	0.000818666	0.0169419
GRMZM2G041344		protein binding|zinc ion binding		-0.651272	5.20071e-07	1.90221e-06	-0.462286	1.09256e-06	3.40707e-06	0.211241	0.0631151	0.342091	0.400228	0.000822171	0.0169996
GRMZM2G035042	LOC100281405	chloroplast|developmental process|brassinosteroid mediated signaling pathway|GTP binding	adenosine nucleotides degradation I|purine nucleotides de novo biosynthesis II	0.675976	5.80011e-10	2.80201e-09	0.952829	3.69529e-26	3.93668e-25	0	0.986067	1	0.276853	0.00082679	0.0170704
GRMZM2G124411	LOC100283914	cytosolic ribosome|response to cold|nucleolus|ribonucleoprotein complex|structural constituent of ribosome|response to high light intensity|ribosome|intracellular|nucleotide binding|membrane|cell wall|translation|response to oxidative stress		0.637893	1.04013e-13	6.62354e-13	0.248346	0.00103403	0.00222386	0.130005	0.114614	0.463327	-0.259542	0.000827297	0.0170704
GRMZM5G867125	LOC100277230			-1.2622	1.84179e-68	9.79732e-67	-1.0583	3.02427e-67	1.17502e-65	0.0348863	0.56269	0.866591	0.238785	0.000827745	0.0170704
GRMZM2G169449	LOC100192025	protein binding|ligase activity|metal ion binding|zinc ion binding		-0.33331	0.000170821	0.000461041	-0.104683	0.155927	0.21496	0.0323459	0.720837	0.929531	0.260972	0.000829021	0.0170819
GRMZM2G087741	LG3	DNA binding|nucleus|sequence-specific DNA binding|regulation of transcription, DNA-dependent|sequence-specific DNA binding transcription factor		-4.9542	0.022449	0.0415532	-0.528549	0.240317	0.312254	0.809569	0.308912	0.712211	5.23522	0.000832051	0.0171295
GRMZM2G077015		catalytic activity|carbohydrate metabolic process|hydrolase activity, hydrolyzing O-glycosyl compoun|cation binding		1.07465	1.27801e-16	9.81221e-16	0.791131	1.31647e-10	5.84446e-10	-0.0339234	0.8106	0.956794	-0.317438	0.000839618	0.0172703
GRMZM2G078090				-0.793537	3.94316e-24	4.57591e-23	-0.899206	2.24725e-37	3.74984e-36	-0.162969	0.0151653	0.148579	-0.268639	0.000841834	0.0172984
GRMZM2G014276	LOC100193557	nucleolus|embryonic pattern specification|cell division|protein binding|rRNA processing|small-subunit processome|embryo development ending in seed dormancy		0.447675	0.0601576	0.100117	0.0500552	0.737143	0.79193	-0.234529	0.346768	0.742053	-0.632149	0.00084244	0.0172984
GRMZM5G856436	LOC100282535			1.30284	3.7991e-31	6.14942e-30	1.46454	1.19433e-60	3.9388e-59	0.0724688	0.591822	0.880567	0.23417	0.000844409	0.01732
AC198403.3_FG001	LOC100285530	DNA binding|nucleus|transcription, DNA-dependent|regulation of transcription, DNA-dependent|sequence-specific DNA binding transcription factor		1.4077	7.97102e-06	2.54512e-05	1.32307	0.101878	0.147819	-0.96245	0.994623	1	-1.04709	0.000844949	0.01732
GRMZM2G070429	LOC100284245	hydrolase activity|triglyceride lipase activity|lipid metabolic process	triacylglycerol degradation	-0.264543	0.00176268	0.00405623	-0.511706	7.17316e-12	3.52768e-11	-0.0183086	0.763528	0.942812	-0.265472	0.000847441	0.0173561
GRMZM2G070912				-0.405005	0.000366774	0.000941302	-0.425248	2.5206e-05	6.76389e-05	-0.353518	0.000437213	0.0114697	-0.37376	0.000851959	0.0174336
GRMZM2G110233				1.00343	3.17212e-22	3.35678e-21	0.436177	7.12408e-07	2.26648e-06	0.303159	0.00398995	0.058221	-0.264089	0.000856245	0.0174963
GRMZM2G010447				-0.659259	9.6511e-22	9.90008e-21	-0.384442	4.16079e-11	1.92556e-10	-0.0481503	0.416735	0.789569	0.226667	0.000856491	0.0174963
GRMZM2G046284	IDP1438	cytosolic ribosome|chloroplast|apoplast|glycolysis|lyase activity|catalytic activity|plastoglobule|membrane|thylakoid|fructose-bisphosphate aldolase activity|thylakoid lumen|chloroplast envelope|response to abscisic acid stimulus|response to cadmium ion|chloroplast stroma		0.701613	0.0241297	0.0442918	-0.333167	0.237042	0.308471	0	0.999998	1	-1.03478	0.000860541	0.0175513
GRMZM2G020814		protein binding|zinc ion binding		-0.336119	5.0825e-06	1.65937e-05	-0.648417	5.59932e-25	5.70196e-24	0.0808359	0.212782	0.610345	-0.231462	0.000860662	0.0175513
GRMZM2G041899		protein binding|zinc ion binding		-0.0629252	0.609471	0.696542	-0.0641148	0.67087	0.734436	-0.40494	0.00524375	0.0714124	-0.40613	0.00086477	0.01762
GRMZM2G159926	umc2380	DNA binding		1.23802	1.61447e-24	1.9099e-23	1.08768	9.67906e-24	9.30269e-23	-0.109285	0.463891	0.816451	-0.259625	0.000866061	0.0176312
GRMZM5G807823				0.91976	0.00112915	0.00267634	0.238647	0.492944	0.570182	0.0479743	0.720379	0.929317	-0.633139	0.000879073	0.0178808
GRMZM2G092588	LOC100274517	mitochondrion|galactolipid galactosyltransferase activity|biosynthetic process|chloroplast outer membrane|galactolipid biosynthetic process	glycolipid biosynthesis	-1.00243	3.58921e-76	2.28805e-74	-0.870402	2.08593e-79	1.06208e-77	0.0455876	0.327339	0.726137	0.17762	0.000880595	0.0178942
GRMZM2G432266	LOC100278405			0.0474901	0.646744	0.728966	0.110414	0.294576	0.371233	-0.371834	0.00117282	0.0245919	-0.308909	0.000881289	0.0178942
GRMZM2G089721	LOC100382916	intracellular|zinc ion binding		-0.0578502	0.694181	0.769131	0.316537	0.00592463	0.0112278	0.0112968	0.995678	1	0.385684	0.00088199	0.0178942
GRMZM2G033644	LOC100283617	cofactor binding|dihydrolipoyllysine-residue (2-methylpropanoyl)tra|transferase activity|acetyltransferase activity|fatty-acyl-CoA biosynthetic process|zinc ion binding|metabolic process|transferase activity, transferring acyl groups	valine degradation I	0.334209	3.36514e-05	9.95722e-05	0.22545	0.0012499	0.00265405	-0.125025	0.13221	0.495409	-0.233784	0.00088515	0.017943
GRMZM2G026013	cl15744_1			1.23145	8.12373e-69	4.35059e-67	1.03992	7.31954e-64	2.5938e-62	-0.0138428	0.821104	0.959838	-0.205368	0.00088808	0.0179834
GRMZM2G113093	csr1	chloroplast|signal sequence binding|signal recognition particle, chloroplast targeting|protein import into chloroplast thylakoid membrane|nucleoside-triphosphatase activity|SRP-dependent cotranslational protein targeting to|GTP binding|signal recognition particle|nucleotide binding|7S RNA binding|chloroplast stroma		-0.539275	4.60164e-15	3.2125e-14	-0.411088	4.12956e-12	2.06548e-11	0.0969922	0.10468	0.442375	0.225179	0.000888655	0.0179834
GRMZM2G151536	LOC100284059	response to far red light|SCF ubiquitin ligase complex|defense response to fungus|shade avoidance|jasmonic acid mediated signaling pathway|response to insect|defense response to bacterium|response to jasmonic acid stimulus|negative regulation of defense response|SCF-dependent proteasomal ubiquitin-dependent prot|response to wounding|stomatal movement|regulation of flower development		-0.885172	3.19044e-50	1.03214e-48	-0.602949	3.97775e-33	5.62325e-32	-0.0840527	0.0830987	0.396294	0.19817	0.000892563	0.0180352
GRMZM2G021786	LOC100192739	transferase activity, transferring glycosyl groups|transferase activity|metabolic process|transferase activity, transferring hexosyl groups	cytokinins-O-glucoside biosynthesis	-1.37	0.501357	0.598367	0.871746	0.263705	0.338172	0.612155	0.187114	0.578329	2.8539	0.000892736	0.0180352
GRMZM2G150193				1.05201	5.71723e-39	1.27767e-37	1.00821	2.25656e-44	4.66173e-43	-0.199544	0.0141528	0.141874	-0.243339	0.00089502	0.018066
GRMZM2G439311	AY110631	protein binding		-0.515806	1.1902e-22	1.28173e-21	-0.332024	1.86501e-13	1.02227e-12	-0.0121429	0.794099	0.952287	0.17164	0.000896087	0.0180722
GRMZM2G044060	LOC100382771	protein binding		0.285577	0.000247987	0.000653368	0.0436644	0.53317	0.608599	0.0157726	0.852478	0.969143	-0.22614	0.000897498	0.0180853
GRMZM2G042179	pco105881	UDP-glucuronate 4-epimerase activity|racemase and epimerase activity, acting on carbohy|catalytic activity|carbohydrate metabolic process|coenzyme binding|cellular metabolic process|nucleotide binding	galactose degradation III|UDP-D-galacturonate biosynthesis I (from UDP-D-glucuronate)|UDP-galactose biosynthesis (salvage pathway from galactose using UDP-glucose)|galactose degradation I (Leloir pathway)|GDP-L-fucose biosynthesis I (from GDP-D-mannose)|UDP-galactose biosynthesis|brassinosteroid biosynthesis II|colanic acid building blocks biosynthesis|stachyose degradation	-0.257177	0.0104192	0.0207355	-0.0608852	0.415966	0.495831	0.0875785	0.316062	0.716253	0.283871	0.000904828	0.0182176
GRMZM2G320827	LOC100277445			-0.264764	0.0542092	0.0913268	0.126383	0.257386	0.331283	0.00403258	0.981134	1	0.395179	0.000912891	0.0183644
GRMZM2G126002	pco064579	L-galactose dehydrogenase activity|L-ascorbic acid biosynthetic process	ascorbate biosynthesis I (L-galactose pathway)	-0.204101	0.0057187	0.0119953	-0.233377	0.000383063	0.000877163	-0.201564	0.00502773	0.0693844	-0.23084	0.000919289	0.0184775
GRMZM2G400470	LOC100194322	response to water deprivation|defense response, incompatible interaction|response to cold|MAPK cascade|protein serine/threonine kinase activity|response to salt stress|cytoplasm|response to molecule of bacterial origin|defense response to bacterium|activation of MAPK activity|response to hydrogen peroxide|MAP kinase kinase activity|cold acclimation|protein tyrosine kinase activity|ATP binding|res…		-0.476528	1.64542e-05	5.0464e-05	-0.46175	9.1298e-06	2.58377e-05	-0.358808	0.000722844	0.0168508	-0.344031	0.000921556	0.0185074
GRMZM2G138067	LOC100275502			-0.822452	2.62144e-29	3.89336e-28	-0.56808	1.59107e-19	1.24204e-18	-0.0128453	0.835934	0.964092	0.241527	0.000922633	0.0185134
GRMZM2G127853	LOC100280834			0.344504	0.00237592	0.00534076	0.774477	5.19672e-16	3.30572e-15	-0.156537	0.175861	0.565363	0.273437	0.000931421	0.018674
GRMZM2G059151	gpm74	6-phosphofructokinase complex|6-phosphofructokinase activity|diphosphate-fructose-6-phosphate 1-phosphotransfer|glycolysis|transferase activity|fructose 6-phosphate metabolic process|embryo development ending in seed dormancy|ATP binding|membrane|cell wall|photosynthesis|response to cadmium ion	superpathway of cytosolic glycolysis (plants), pyruvate dehydrogenase and TCA cycle|glycolysis IV (plant cytosol)|glycolysis III|glycolysis I	-1.35304	3.87347e-77	2.53031e-75	-1.48257	1.83031e-119	1.9429e-117	-0.11324	0.0641464	0.344628	-0.242772	0.00093285	0.0186869
GRMZM2G056393	pco134899	translational elongation|intracellular|GTPase activity|ATP binding|GTP binding|mitochondrion|response to cadmium ion|translation elongation factor activity		0.498574	1.28402e-08	5.52005e-08	0.14848	0.0474389	0.0746972	0.0869356	0.305657	0.710382	-0.263158	0.000937161	0.0187574
GRMZM2G131516	SCR	radial pattern formation|multicellular organismal development|gravitropism|maintenance of protein location in nucleus|asymmetric cell division|nucleus|sequence-specific DNA binding|regulation of transcription, DNA-dependent|stomatal complex morphogenesis|transcription, DNA-dependent		0.468787	4.19905e-11	2.23868e-10	0.727762	4.6519e-32	6.36437e-31	-0.0670069	0.405539	0.781244	0.191968	0.000943062	0.0188498
GRMZM2G479243		protein phosphorylation|protein kinase activity|protein tyrosine kinase activity|ATP binding|protein serine/threonine kinase activity|transferase activity, transferring phosphorus-cont		4.34302	0	0	4.28571	0	0	0.263863	0.0291586	0.222154	0.206551	0.000943361	0.0188498
GRMZM2G138496				0.129777	0.164891	0.240341	0.42418	1.64194e-08	6.12905e-08	-0.0553662	0.543636	0.85776	0.239037	0.000946507	0.0188968
GRMZM5G887345		acid-amino acid ligase activity		-1.83056	4.18252e-118	5.85012e-116	-1.77994	7.37079e-136	1.0015e-133	-0.347679	4.09451e-08	5.77008e-06	-0.297065	0.000947855	0.0189078
GRMZM2G149567	pco133857	chloroplast|protein metabolic process|nucleoside-triphosphatase activity|ATP binding|chloroplast envelope|nucleotide binding		-0.675259	2.16241e-20	2.05342e-19	-0.537414	2.379e-18	1.74162e-17	0.0948885	0.131377	0.494599	0.232733	0.000960329	0.0191406
GRMZM2G174669	BE997321	rRNA (adenine) methyltransferase activity|transferase activity|rRNA processing|rRNA modification|rRNA methyltransferase activity|rRNA (adenine-N6,N6-)-dimethyltransferase activity		0.249734	0.00207822	0.00472201	0.499099	1.56147e-13	8.60254e-13	-0.020513	0.791945	0.951767	0.228852	0.000962631	0.0191615
GRMZM2G024811	LOC100276446	protein folding		1.5634	1.51345e-40	3.57013e-39	1.12687	2.94072e-29	3.58771e-28	0.160214	0.195526	0.590226	-0.276312	0.000962989	0.0191615
GRMZM2G057116	LOC100193498	sequence-specific DNA binding|regulation of transcription, DNA-dependent|sequence-specific DNA binding transcription factor		-0.335461	0.0252616	0.0461558	-0.688789	1.41236e-06	4.35806e-06	-0.119064	0.384962	0.767332	-0.472393	0.000979348	0.0194707
GRMZM2G339699	LOC100281060	transferase activity, transferring glycosyl groups|purine nucleobase biosynthetic process|chloroplast|purine nucleotide biosynthetic process|transferase activity|nucleoside metabolic process|metabolic process|leaf morphogenesis|metal ion binding|cell wall|iron-sulfur cluster binding|plastid stroma|amidophosphoribosyltransferase activity	5-aminoimidazole ribonucleotide biosynthesis I|5-aminoimidazole ribonucleotide biosynthesis II|purine nucleotides de novo biosynthesis II|superpathway of 5-aminoimidazole ribonucleotide biosynthesis	-0.247363	7.9291e-05	0.000223492	-0.115353	0.0315507	0.0518532	0.0709769	0.201967	0.59885	0.202986	0.000980626	0.0194798
GRMZM2G449681	LOC100281160	sequence-specific DNA binding|regulation of transcription, DNA-dependent|sequence-specific DNA binding transcription factor		1.5511	6.06916e-52	2.07346e-50	1.05361	4.56612e-34	6.67732e-33	0.228944	0.0390385	0.26255	-0.268545	0.000985771	0.0195657
GRMZM2G330453	LOC100275597	integral to membrane|membrane		-0.388171	1.85804e-10	9.36026e-10	-0.147462	0.00333021	0.00659661	-0.0505856	0.341482	0.738361	0.190123	0.000987435	0.0195824
GRMZM2G006480	LOC100191816	pyridoxal phosphate binding|cellular amino acid metabolic process|biosynthetic process|1-aminocyclopropane-1-carboxylate synthase activit|transferase activity|transaminase activity|catalytic activity|1-aminocyclopropane-1-carboxylate biosynthetic pro	ethylene biosynthesis from methionine	0.0144538	0.798438	0.852886	0.0203649	0.686841	0.74844	0.171195	0.00130562	0.0268092	0.177106	0.000994279	0.0197016
AC210193.4_FG002	LOC100276953			1.24168	0.00767474	0.0156859	-0.891296	4.57861e-07	1.48628e-06	1.2824	0.000122834	0.00424529	-0.850576	0.00100527	0.0199028
GRMZM2G083402		protein phosphorylation|protein kinase activity|protein tyrosine kinase activity|ATP binding|protein serine/threonine kinase activity|transferase activity, transferring phosphorus-cont		-0.455401	0.00467692	0.0099718	-0.203566	0.120334	0.171346	0.230843	0.132907	0.496817	0.482678	0.00101446	0.020068
GRMZM5G803565	LOC100274598			0.184562	0.0125591	0.0245826	0.339986	8.14415e-08	2.84322e-07	0.0719769	0.300571	0.705038	0.227401	0.00101678	0.0200972
GRMZM2G032721		plastid|ribosome|intracellular|translation|structural constituent of ribosome		0.544444	5.1916e-10	2.52188e-09	0.572671	1.35979e-15	8.45752e-15	0.212095	0.0143533	0.14322	0.240322	0.00103807	0.020501
GRMZM2G019411	LOC100284984	hydrolase activity|pectinesterase activity|cell wall modification|cell wall|aspartyl esterase activity|pectin metabolic process	homogalacturonan degradation	-1.56674	4.03367e-130	7.10463e-128	-1.32694	2.10058e-109	1.94349e-107	-0.483899	8.55969e-21	8.84923e-18	-0.2441	0.00104246	0.0205706
GRMZM2G407223				2.18639	1.15309e-41	2.82661e-40	3.09682	2.11067e-49	5.06434e-48	-1.16429	0.000266324	0.00778925	-0.253859	0.00104896	0.0206818
GRMZM2G311347				2.40673	1.83198e-14	1.23123e-13	2.19039	1.33289e-18	9.91347e-18	-0.152596	0.564628	0.868009	-0.368928	0.00105152	0.0207151
GRMZM2G080567	umc1295a			0.209277	0.133511	0.200989	0.308047	0.0109048	0.0196865	0.350121	0.00538758	0.0728702	0.448891	0.00105512	0.0207688
GRMZM2G022837	si486016e08b	defense response to fungus|biosynthetic process|response to bacterium|plastid|salicylic acid biosynthetic process|defense response to bacterium|phylloquinone biosynthetic process|negative regulation of defense response|isochorismate synthase activity|systemic acquired resistance|stomatal movement	1,4-dihydroxy-2-naphthoate biosynthesis II (plants)|2,3-dihydroxybenzoate biosynthesis|vibriobactin biosynthesis	-0.190863	0.000773796	0.00188441	-0.186114	0.000102611	0.000254738	0.174562	0.000529089	0.013327	0.179312	0.00105854	0.0208187
GRMZM2G118917	LOC100383056	nucleobase-containing compound metabolic process|nucleic acid binding|catalytic activity|intracellular|cellular metabolic process|3'-5' exonuclease activity|nucleotide binding		1.09568	3.2543e-23	3.6075e-22	0.519074	1.14499e-08	4.33046e-08	0.312002	0.00824053	0.0979228	-0.2646	0.00106163	0.0208624
GRMZM2G020040	LOC100279899	nucleotide binding|ATP binding		0.360384	1.66787e-05	5.10999e-05	0.805164	1.04084e-28	1.23683e-27	-0.195926	0.0142135	0.142243	0.248855	0.00106436	0.0208985
GRMZM5G838812	LOC100502208			-0.408743	0.0191563	0.036022	-0.339772	0.0369114	0.0596803	-0.589023	0.0010135	0.0219882	-0.520052	0.00106523	0.0208985
GRMZM2G432560				-1.22803	5.91404e-41	1.41473e-39	-1.05048	2.22986e-49	5.33953e-48	0.126199	0.0922115	0.416924	0.303753	0.00106741	0.020924
GRMZM2G065225		protein binding|phosphatidylinositol phosphorylation		-0.916557	7.94168e-36	1.56452e-34	-0.822134	1.97127e-44	4.07945e-43	0.144255	0.0167105	0.156557	0.238678	0.00108576	0.0212663
AC209213.4_FG002				-0.328284	0.0132921	0.025898	-0.0633061	0.569981	0.644246	0.0866059	0.501742	0.838577	0.351584	0.00109352	0.0214007
GRMZM2G038165		protein phosphorylation|protein binding|protein kinase activity|protein tyrosine kinase activity|ATP binding|protein serine/threonine kinase activity|transferase activity, transferring phosphorus-cont		0.101702	0.279062	0.373562	-0.0760331	0.360197	0.439463	-0.093085	0.333592	0.732411	-0.270821	0.00109823	0.0214751
GRMZM2G180622	LOC100283557			0.19899	0.0903162	0.143179	0.730336	6.5664e-13	3.46969e-12	-0.210078	0.0954154	0.423233	0.321269	0.00110298	0.0215502
GRMZM2G011915	LOC100284678	transferase activity|biosynthetic process	trans-lycopene biosynthesis II (plants)	-0.432496	3.18326e-06	1.06338e-05	-0.0998596	0.214902	0.283539	-0.0715237	0.410579	0.78537	0.261113	0.00110537	0.0215791
GRMZM2G049322	LOC100274687			0.22688	0.00984838	0.019715	0.525311	9.4218e-13	4.92702e-12	-0.0540263	0.538848	0.855551	0.244404	0.00111342	0.0217186
GRMZM2G477872	umc1335	nucleoside-triphosphatase activity|nucleotide binding|ATP binding|ATPase activity|membrane		0.436874	0.00676773	0.0139836	0.193022	0.172135	0.233968	-0.181685	0.248363	0.655739	-0.425538	0.00111989	0.0218268
GRMZM2G038303	LOC100280919	DNA binding|nucleus|CCAAT-binding factor complex|regulation of transcription, DNA-dependent|sequence-specific DNA binding transcription factor		0.494601	0.0140915	0.0272945	0.892665	3.17787e-08	1.15258e-07	0.0843511	0.618252	0.892048	0.482414	0.00112209	0.0218518
GRMZM5G896540	LOC100383079	carbohydrate binding|protein phosphorylation|protein kinase activity|protein tyrosine kinase activity|ATP binding|protein serine/threonine kinase activity|transferase activity, transferring phosphorus-cont		0.739809	1.90022e-11	1.03918e-10	0.625438	1.64901e-09	6.72675e-09	-0.133441	0.314504	0.714803	-0.247812	0.00112326	0.0218566
AC218148.2_FG008	cl42883_1	protein binding		0.876688	1.20005e-10	6.16434e-10	0.626737	1.56752e-11	7.50854e-11	0.526336	0.000271473	0.00792034	0.276384	0.00112577	0.0218876
GRMZM2G110408	pco103778a	thylakoid lumen|chloroplast|nucleoside-triphosphatase activity|photoinhibition|metalloendopeptidase activity|thylakoid|protein catabolic process|zinc ion binding|thylakoid membrane organization|ATP binding|integral to membrane|chloroplast envelope|chloroplast thylakoid membrane|proteolysis|nucleotide binding|membrane	chlorophyllide a biosynthesis I	0.104076	0.411655	0.511365	0.451548	7.28596e-05	0.000184835	0.0707787	0.533533	0.853466	0.418251	0.00112837	0.0219203
GRMZM2G310069	LOC100383761	cytoplasm|perinuclear region of cytoplasm|hydrolase activity, acting on carbon-nitrogen (but|histidine catabolic process to glutamate and forma		-0.43623	2.8481e-06	9.56122e-06	-0.489556	2.60771e-10	1.13233e-09	0.343788	3.2316e-05	0.0014331	0.290463	0.00113414	0.0220105
GRMZM2G011129	nbp1	nucleic acid binding|nucleotide binding|ribonucleoprotein complex		0.225992	0.00089554	0.0021579	0.392616	1.08128e-10	4.83376e-10	0.0552847	0.367461	0.757581	0.221909	0.00113546	0.0220105
GRMZM2G022088	pco137802(98)	transporter activity|intracellular|transport		0.504364	1.89722e-12	1.10732e-11	0.429176	1.03781e-11	5.03923e-11	-0.128633	0.0818312	0.393004	-0.20382	0.0011358	0.0220105
GRMZM5G822237				0.80562	2.30306e-06	7.82205e-06	1.28223	1.27265e-19	9.98717e-19	-0.131284	0.449395	0.80885	0.345323	0.00113999	0.0220613
GRMZM2G074987				-0.282689	0.0560929	0.0941401	0.203675	0.0891655	0.131443	-0.0807087	0.557254	0.863922	0.405655	0.00114027	0.0220613
GRMZM2G157505	LOC100286251			-1.38502	1.45084e-56	5.54631e-55	-1.32657	2.79926e-57	8.34096e-56	-0.385823	6.80158e-08	8.60255e-06	-0.327372	0.0011573	0.0223726
GRMZM2G010987	LOC100283088	transferase activity, transferring glycosyl groups|transferase activity|metabolic process|transferase activity, transferring hexosyl groups	cytokinins-O-glucoside biosynthesis	-0.0354365	0.548715	0.643106	0.320344	4.95021e-10	2.10302e-09	-0.170056	0.00137677	0.0277431	0.185724	0.00117015	0.022596
GRMZM2G086994	LOC100284552	nucleic acid binding|zinc ion binding		-0.274101	0.000365534	0.000938321	-0.175263	0.00947704	0.0173089	-0.330568	6.23739e-06	0.000361738	-0.231731	0.00117076	0.022596
GRMZM2G106213	Agpsemzm	nucleotidyltransferase activity|chloroplast|biosynthetic process|apoplast|plastid|catalytic activity|amyloplast|heterotetrameric ADPG pyrophosphorylase complex|starch biosynthetic process|photoperiodism, flowering|metabolic process|transferase activity|glycogen biosynthetic process|glucose-1-phosphate adenylyltransferase activity|chloroplast stroma	phosphatidylcholine biosynthesis IV|GDP-glucose biosynthesis|ascorbate biosynthesis I (L-galactose pathway)|vibriobactin biosynthesis|sulfite oxidation II|starch biosynthesis|phospholipid biosynthesis II|glycogen biosynthesis I (from ADP-D-Glucose)|superpathway of phosphatidylcholine biosynthesis|phosphatidylcholine biosynthesis III|stachyose degradation	0.570178	0.0049038	0.0104137	0.775268	5.27014e-05	0.000136062	0.21469	0.0564254	0.321492	0.41978	0.00117428	0.0226456
GRMZM2G110258	LOC100193975			-0.707101	7.11296e-25	8.58538e-24	-0.561205	9.6975e-22	8.44951e-21	0.0732525	0.218848	0.617365	0.219148	0.00118101	0.0227569
GRMZM2G112337	LOC100285152	positive regulation of microtubule polymerization|phragmoplast|aspartic-type endopeptidase activity|hydrolase activity|cytoplasm|microtubule bundle formation|cortical microtubule, transverse to long axis|peptidase activity|nucleus|microtubule nucleation|microtubule polymerization|cortical microtubule|proteolysis|anaphase|cytokinesis|spindle|preprophase band|microtubule binding		1.65027	8.35425e-171	2.96488e-168	1.52585	5.59001e-179	1.34262e-176	-0.047731	0.425716	0.794544	-0.172155	0.00118325	0.0227817
GRMZM2G155503				0.0734088	0.71263	0.784087	-0.443507	0.00550089	0.0104934	0.00715447	0.971274	0.998916	-0.509761	0.00119826	0.0230519
GRMZM2G025854		carbohydrate metabolic process|magnesium ion binding|intramolecular transferase activity, phosphotransf	UDP-glucose biosynthesis (from glucose 6-phosphate)|sucrose degradation III|GDP-glucose biosynthesis|glucose and glucose-1-phosphate degradation|glycogen degradation III|starch biosynthesis|glycogen degradation I|glycogen degradation II|sucrose biosynthesis|starch degradation	-0.659436	7.81218e-15	5.37028e-14	-0.786649	9.26132e-26	9.71397e-25	-0.143805	0.0521848	0.308197	-0.271018	0.00120003	0.0230673
GRMZM2G093838	LOC100382288	nucleic acid binding|intracellular|zinc ion binding		-0.0861086	0.543477	0.638604	0.470585	9.38975e-05	0.000234305	-0.181847	0.216537	0.614784	0.374847	0.00120464	0.0231373
GRMZM2G079143				1.12787	1.06312e-23	1.20548e-22	0.728773	4.17746e-14	2.38377e-13	0.130788	0.275938	0.683197	-0.268306	0.00120969	0.0232146
GRMZM2G079376		protein kinase activity|carbohydrate binding|protein phosphorylation|response to salicylic acid stimulus|transmembrane receptor protein serine/threonine ki|transferase activity, transferring phosphorus-cont|protein tyrosine kinase activity|ATP binding|mitochondrion|protein serine/threonine kinase activity|nucleotide binding|plasma membrane		0.744287	1.48648e-11	8.19513e-11	0.637556	7.93338e-10	3.31879e-09	-0.139927	0.292379	0.696611	-0.246658	0.00121062	0.0232146
GRMZM2G069201		protein phosphorylation|protein binding|protein kinase activity|protein tyrosine kinase activity|ATP binding|protein serine/threonine kinase activity|transferase activity, transferring phosphorus-cont		0.10049	0.285237	0.380644	-0.0815223	0.332967	0.411608	-0.0857574	0.363769	0.754279	-0.26777	0.00121319	0.0232452
GRMZM2G031983		sequence-specific DNA binding transcription factor|sequence-specific DNA binding|regulation of transcription, DNA-dependent|zinc ion binding		-0.563678	1.74118e-08	7.39055e-08	-0.300479	0.000121182	0.000297948	0.0384677	0.662611	0.907313	0.301667	0.00121433	0.0232483
GRMZM2G027437	LOC100304384			-0.185777	0.0127944	0.0250083	-0.0818096	0.212952	0.281357	0.117014	0.0908546	0.414439	0.220982	0.00121794	0.0232777
GRMZM2G021406	umc1296	cytosol|nucleus|protein homodimerization activity	lysine degradation I	0.932114	3.31017e-65	1.60631e-63	0.990565	3.48324e-100	2.62935e-98	0.0896659	0.121852	0.478592	0.148117	0.00121838	0.0232777
GRMZM2G048085		response to jasmonic acid stimulus|response to oxidative stress|response to wounding	thiosulfate disproportionation III (rhodanese)	-0.688529	1.3057e-35	2.55111e-34	-0.651396	6.23917e-46	1.33774e-44	0.142906	0.00179468	0.0335487	0.180039	0.00121924	0.0232777
GRMZM2G167594		phosphoric ester hydrolase activity		-1.18068	4.31906e-48	1.29343e-46	-1.34043	7.52611e-80	3.8735e-78	-0.101446	0.134084	0.499047	-0.261194	0.00121978	0.0232777
GRMZM2G013200	umc2291			0.997258	2.97907e-46	8.56547e-45	1.02614	5.22397e-57	1.54882e-55	-0.22991	0.00160044	0.0310909	-0.201025	0.00122391	0.0233378
GRMZM2G102625		nucleic acid binding|helicase activity|DNA binding|ATP binding		0.488727	2.20095e-08	9.25941e-08	0.068479	0.363949	0.443362	0.187525	0.0351995	0.248139	-0.232722	0.00123279	0.0234883
GRMZM2G105019	IDP1602	defense response|defense response to fungus|jasmonic acid mediated signaling pathway|protein binding|nucleus|protein catabolic process|auxin mediated signaling pathway|ubiquitin-dependent protein catabolic process		0.77676	6.05342e-19	5.34292e-18	0.445921	1.25066e-08	4.71139e-08	0.0540956	0.49902	0.837113	-0.276743	0.00124723	0.0237442
GRMZM2G170934	LOC100279445			0.377532	1.39436e-08	5.9728e-08	0.12375	0.0355057	0.0576441	0.0596936	0.357767	0.750705	-0.194089	0.00124995	0.0237771
GRMZM2G060842	pco136249b			-0.0954096	0.274561	0.368426	-0.0681018	0.347924	0.426792	0.219937	0.012251	0.129815	0.247245	0.00127533	0.0242404
GRMZM2G154958				-0.157315	0.242942	0.332857	-0.172064	0.212629	0.281032	-0.399394	0.00376475	0.0562654	-0.414143	0.0012939	0.0245544
AC217842.3_FG001		nucleolus|protein phosphorylation|cytoplasm|phosphorylation|protein kinase activity|kinase activity|protein tyrosine kinase activity|nucleus|ATP binding|protein serine/threonine kinase activity|transferase activity, transferring phosphorus-cont		-0.124562	0.324117	0.421924	0.0953636	0.302937	0.379978	0.0902183	0.362583	0.753051	0.310144	0.00129392	0.0245544
GRMZM2G074097	thi2	thiamine biosynthetic process|plastid|chloroplast|metal ion binding		1.58669	5.34263e-47	1.57419e-45	1.35768	3.0099e-41	5.72098e-40	-0.0851331	0.471766	0.82077	-0.314141	0.00129652	0.0245842
GRMZM2G428391	pco083553	response to stress|nucleotide binding|ATP binding		-0.245678	0.0452839	0.0778288	-0.58376	9.85383e-08	3.40955e-07	-0.0521518	0.63128	0.896076	-0.390234	0.00129908	0.0246132
GRMZM2G091837	SGR2	plastid|PSII associated light-harvesting complex II catabo|chlorophyll catabolic process		1.98497	3.74948e-77	2.45607e-75	1.76997	1.1982e-83	6.5496e-82	0.0587217	0.806238	0.955457	-0.156277	0.00130238	0.024656
GRMZM2G132759	UBC	nucleotide binding|ligase activity|ATP binding|acid-amino acid ligase activity		0.832176	2.11223e-20	2.00737e-19	0.683971	4.72502e-17	3.20638e-16	-0.139807	0.0886173	0.409285	-0.288011	0.00130553	0.024688
GRMZM2G139765		DNA binding|regulation of transcription, DNA-dependent|sequence-specific DNA binding transcription factor		-0.345866	0.184226	0.26403	0.573022	0.00489577	0.0094268	-0.263741	0.25811	0.665555	0.655146	0.00130615	0.024688
GRMZM2G158616		cell wall macromolecule catabolic process		-0.844527	2.13233e-22	2.27162e-21	-0.480057	3.68602e-11	1.71351e-10	-0.0989641	0.189952	0.582148	0.265505	0.00131458	0.0248276
GRMZM2G010435	LOC100283896	hydrolase activity|peptidase activity|proteolysis|cysteine-type peptidase activity	phospholipases	0.875579	6.32639e-06	2.04193e-05	0.274283	0.110909	0.159511	0.178962	0.397232	0.775645	-0.422334	0.0013157	0.0248291
GRMZM2G061783	LOC100273223	transferase activity, transferring phosphorus-cont|tRNA splicing, via endonucleolytic cleavage and li		0.272249	0.270962	0.364192	0.0572431	0.707503	0.766913	0.804711	0.000661057	0.0157029	0.589706	0.00132125	0.0249093
GRMZM2G133958	LOC100274389			0.0461607	0.432087	0.532092	-0.0282731	0.592974	0.665372	-0.108507	0.0486387	0.297523	-0.182941	0.00132204	0.0249093
GRMZM5G823629	LOC100193090	nucleotide-sugar transmembrane transporter activit|integral to membrane|Golgi membrane|nucleotide-sugar transport|membrane|transmembrane transport|plasma membrane		-0.0635266	0.345663	0.444423	0.138996	0.0151091	0.0265512	-0.00514066	0.921832	0.98749	0.197382	0.00132375	0.0249216
GRMZM2G114557	LOC100502377	proteolysis|serine-type peptidase activity|integral to membrane|membrane		-0.367649	4.11136e-09	1.85186e-08	-0.262149	4.82995e-07	1.56275e-06	0.0860171	0.114855	0.463748	0.191517	0.00134259	0.0252247
GRMZM2G144254	LOC100381948	magnesium ion transmembrane transporter activity|magnesium ion transport|membrane		0.0731308	0.459077	0.55836	0.174345	0.0150582	0.0264693	0.142733	0.120405	0.475975	0.243947	0.00134271	0.0252247
GRMZM2G080842				-0.341121	0.0473743	0.0810291	-0.188619	0.150811	0.208718	0.301418	0.0890512	0.410599	0.45392	0.00134303	0.0252247
GRMZM2G346982	LOC100384008			-0.00416074	0.959006	0.973768	-0.264121	0.00144131	0.00302645	-0.015595	0.87531	0.976654	-0.275555	0.00134716	0.0252824
GRMZM2G304108				0.128515	0.407609	0.507388	-0.296638	0.0356723	0.0578948	-0.0109027	0.913564	0.985515	-0.436055	0.00135107	0.0253358
GRMZM2G089698	pco096884	transferase activity|transferase activity, transferring acyl groups oth	benzoylanthranilate biosynthesis	0.905306	3.4683e-12	1.99057e-11	1.02005	3.62724e-11	1.68718e-10	-0.402991	0.0920098	0.416544	-0.288251	0.0013599	0.0254667
GRMZM2G143512		cation transport|copper-transporting ATPase activity|ATPase activity, coupled to transmembrane movement|copper ion transport|catalytic activity|metal ion transport|copper ion binding|metabolic process|ATP metabolic process|ATP biosynthetic process|ATP binding|integral to membrane|membrane|nucleotide binding|metal ion binding	copper transport II	-0.0860797	0.435683	0.535854	0.293935	0.000829435	0.00181188	-0.0787538	0.453385	0.810506	0.301261	0.00136071	0.0254667
GRMZM2G015933	LOC100280966	kinase activity|phosphorylation|protein binding		-0.900191	1.99447e-14	1.33741e-13	-1.19577	4.76283e-29	5.76339e-28	-0.106891	0.295865	0.700085	-0.40247	0.00136126	0.0254667
GRMZM2G131853		protein phosphorylation|protein kinase activity|protein tyrosine kinase activity|ATP binding|protein serine/threonine kinase activity|transferase activity, transferring phosphorus-cont		1.13133	2.79434e-77	1.84566e-75	1.12339	1.05629e-96	7.58805e-95	-0.155354	0.013014	0.135047	-0.16329	0.00136234	0.0254667
GRMZM2G007160	LOC100381431			-1.60242	4.16543e-128	6.87816e-126	-1.21278	1.94673e-102	1.53276e-100	-0.174717	0.00157269	0.0307528	0.214924	0.00136509	0.0254981
GRMZM2G113396	LOC100282225	regulation of photomorphogenesis|nucleus|acid-amino acid ligase activity		0.794143	6.37811e-15	4.41125e-14	0.428128	5.75387e-07	1.84836e-06	0.12333	0.270173	0.678156	-0.242685	0.00137123	0.0255927
GRMZM2G465987		recognition of pollen|protein phosphorylation|protein binding|protein kinase activity|protein tyrosine kinase activity|ATP binding|protein serine/threonine kinase activity|transferase activity, transferring phosphorus-cont		0.891913	0.060306	0.100326	0.144506	0.764459	0.815126	-0.160913	0.628042	0.895137	-0.90832	0.00137352	0.0256153
GRMZM2G146819				-0.642354	2.02298e-16	1.53388e-15	-0.867934	8.59374e-37	1.40152e-35	-0.0199616	0.769379	0.944609	-0.245541	0.00137797	0.0256634
GRMZM2G055037	LOC100285989	protein binding|ligase activity|metal ion binding|zinc ion binding		-0.458662	8.37022e-11	4.35508e-10	-0.693407	4.84844e-29	5.864e-28	0.00796527	0.896676	0.981482	-0.22678	0.00137826	0.0256634
GRMZM2G111711		sequence-specific DNA binding|regulation of transcription, DNA-dependent|sequence-specific DNA binding transcription factor		1.16921	0.028571	0.0515566	0.463492	0.343979	0.422759	-0.355436	0.485015	0.829146	-1.06115	0.00139391	0.0259147
GRMZM2G035213	cl364_1	metabolic process|methylation|transferase activity|vitamin E biosynthetic process|tocopherol O-methyltransferase activity|methyltransferase activity	cyclopropane fatty acid (CFA) biosynthesis|cyclopropane and cyclopropene fatty acid biosynthesis|vitamin E biosynthesis	-0.0495919	0.434913	0.535046	0.0753797	0.171961	0.233757	0.073667	0.189743	0.58178	0.198639	0.00139393	0.0259147
GRMZM2G567452				0.479706	1.44343e-07	5.60823e-07	0.653733	1.8207e-17	1.26811e-16	0.0839735	0.347969	0.742464	0.258001	0.00140954	0.0261844
GRMZM2G473709	LOC100383622		aerobic respiration -- electron donor II	-0.561078	3.65666e-10	1.80241e-09	-0.54081	3.99471e-11	1.85122e-10	-0.301294	0.000263765	0.00773343	-0.281027	0.00141069	0.0261854
GRMZM2G106462		carbohydrate transport|transport|integral to membrane|plasma membrane|membrane	aerobic respiration -- electron donor II	-0.325993	0.135296	0.203329	0.0175246	0.869644	0.90047	0.2032	0.340359	0.73788	0.546718	0.00141526	0.0262407
GRMZM2G044128	LOC100502498	pseudouridine synthase activity|nucleolus|cytosol|RNA binding|RNA modification|RNA processing|pseudouridine synthesis		1.0211	9.83082e-12	5.48855e-11	0.540621	0.000188102	0.000449698	0.162769	0.181005	0.571314	-0.317712	0.00141588	0.0262407
GRMZM2G107402		glutamyl-tRNA reductase activity|nucleotide binding|NADP binding|oxidation-reduction process|tetrapyrrole biosynthetic process	chorismate biosynthesis I|superpathway of phenylalanine biosynthesis|tetrapyrrole biosynthesis I|superpathway of tryptophan biosynthesis|heme biosynthesis I	-0.592364	5.43048e-15	3.77451e-14	-0.260418	4.04073e-05	0.000105629	-0.105519	0.115288	0.464617	0.226426	0.00142142	0.0263228
GRMZM2G321153	LOC100276598	protein phosphorylation|protein kinase activity|protein tyrosine kinase activity|ATP binding|protein serine/threonine kinase activity|nucleotide binding|transferase activity, transferring phosphorus-cont		-0.896529	1.0798e-07	4.24458e-07	-0.771868	2.60392e-09	1.04464e-08	0.358185	0.016781	0.157032	0.482846	0.00142323	0.0263349
GRMZM2G153899	LOC100279602	mitochondrion|plastid|plasma membrane|membrane		0.770223	6.09475e-06	1.96984e-05	0.751232	1.36072e-06	4.20306e-06	-0.363642	0.0804028	0.389278	-0.382632	0.00142428	0.0263349
GRMZM2G040387	LOC100275555			-0.400423	2.59187e-08	1.08141e-07	-0.225215	0.000135244	0.000330304	0.0386851	0.533566	0.853466	0.213893	0.00143641	0.0265385
GRMZM2G035073	LOC100501658	oxidoreductase activity, acting on paired donors,|oxidoreductase activity|monooxygenase activity|electron carrier activity|metal ion binding|heme binding|iron ion binding|oxidation-reduction process		-1.05375	9.09475e-36	1.78723e-34	-0.929977	7.76324e-46	1.65853e-44	0.162165	0.00980652	0.111197	0.285942	0.00144308	0.026641
GRMZM2G038183	LOC100275604			0.344866	0.000143054	0.000390397	0.511363	3.36789e-12	1.69306e-11	0.0718669	0.47231	0.82077	0.238364	0.00144742	0.0267004
GRMZM2G137849	pco089012	chloroplast|nucleotide transport|plastid|nucleotide transmembrane transporter activity|integral to membrane|membrane|transmembrane transport|transport		-0.923382	2.13587e-48	6.51113e-47	-0.663506	1.58041e-36	2.54773e-35	-0.0638808	0.24239	0.648553	0.195995	0.00145109	0.0267474
GRMZM2G406603	LOC100281497	thiolester hydrolase activity|fatty acid biosynthetic process|acyl-[acyl-carrier-protein] hydrolase activity	cis-vaccenate biosynthesis|palmitate biosynthesis II (bacteria and plants)|petroselinate biosynthesis|acyl-ACP thioesterase pathway|superpathway of fatty acid biosynthesis II (plant)|oleate biosynthesis I (plants)|stearate biosynthesis II (plants)|palmitoleate biosynthesis II	1.7883	4.1051e-176	1.54938e-173	1.86396	1.22571e-230	5.82899e-228	-0.240162	0.000862406	0.0194927	-0.164499	0.00146134	0.0268983
GRMZM2G117298	pco147353	regulation of cyclin-dependent protein kinase acti|protein kinase binding		-0.16543	0.0321369	0.0572342	-0.224401	0.00034148	0.000787634	0.281927	6.40931e-05	0.00253425	0.222956	0.00146154	0.0268983
GRMZM5G863076	LOC100285307	integral to membrane|plasma membrane|membrane		-0.411011	0.000219449	0.000582748	-0.197234	0.0662731	0.100706	-0.562189	7.04065e-07	6.00045e-05	-0.348411	0.00146462	0.026934
GRMZM2G089448	LOC100382689	zinc ion binding		-0.629788	9.1067e-08	3.60898e-07	-0.246553	0.00666938	0.0125294	-0.0278521	0.853676	0.969388	0.355383	0.00146606	0.0269397
AC233910.1_FG004		protein binding|zinc ion binding		-0.212015	0.0289616	0.0521744	0.0693661	0.36871	0.448014	-0.0224349	0.786031	0.950084	0.258946	0.00146831	0.0269575
GRMZM2G084406	pco080240	cytosol|protein binding|nucleus		0.874175	5.39301e-47	1.58707e-45	1.00852	4.12176e-82	2.19256e-80	0.0400148	0.521652	0.848982	0.174359	0.0014693	0.0269575
GRMZM2G122717		protein binding		0.0232077	0.757568	0.820396	-0.0298051	0.662611	0.7269	-0.150037	0.0209932	0.181717	-0.20305	0.00148051	0.0271423
GRMZM2G050177		catalytic activity	stachyose degradation	-1.17258	1.49393e-32	2.55192e-31	-1.60407	4.87699e-77	2.3333e-75	0.109384	0.177867	0.567232	-0.322106	0.00148206	0.0271498
GRMZM2G304091	LOC100381542			-0.742248	2.25938e-17	1.8199e-16	-0.447922	2.09283e-10	9.1561e-10	-0.0216617	0.754185	0.94102	0.272664	0.00150161	0.0274867
GRMZM2G104942	pco101103(181)	transmembrane transport|integral to membrane		-0.850555	2.59597e-32	4.39964e-31	-1.15067	1.22564e-73	5.57234e-72	0.0745396	0.22756	0.629514	-0.225581	0.00150284	0.027488
GRMZM2G055538	LOC100193124			0.991584	4.16946e-40	9.69124e-39	0.791022	1.02744e-32	1.43709e-31	-0.0200503	0.762815	0.942812	-0.220612	0.00151002	0.027584
GRMZM5G832740	LOC100284550			0.0552784	0.526213	0.621698	-0.124776	0.114915	0.164446	-0.0710776	0.407741	0.78329	-0.251132	0.0015104	0.027584
GRMZM2G116919	uaz7c01b12	ubiquitin-dependent protein catabolic process|acid-amino acid ligase activity		0.396847	9.40942e-09	4.10001e-08	0.339583	2.38111e-08	8.76441e-08	-0.140814	0.0410377	0.27061	-0.198079	0.00151267	0.0276042
GRMZM2G020938	gpm55	nucleolus|protein phosphorylation|cytoplasm|phosphorylation|protein kinase activity|kinase activity|protein tyrosine kinase activity|nucleus|ATP binding|protein serine/threonine kinase activity|transferase activity, transferring phosphorus-cont		0.88731	1.20631e-20	1.16081e-19	0.662255	1.55464e-15	9.64168e-15	0.00894489	0.955603	0.996476	-0.21611	0.00151618	0.027647
GRMZM2G026930	A1	3-beta-hydroxy-delta5-steroid dehydrogenase activi|oxidoreductase activity, acting on the CH-OH group|flavonoid biosynthetic process|anthocyanin-containing compound biosynthetic proce|catalytic activity|oxidoreductase activity|coenzyme binding|steroid biosynthetic process|cellular metabolic process|oxidation-reduction process|nucleotide binding|dihydrokaempferol 4-reductase activity		-0.103203	0.383493	0.482395	0.555239	7.65323e-07	2.43027e-06	-0.350396	0.0108199	0.119164	0.308046	0.00152368	0.0277625
GRMZM2G031057	LOC100501085			0.064245	0.334405	0.432734	0.116954	0.0448421	0.0710931	0.154385	0.00988891	0.111705	0.207094	0.0015306	0.0278672
GRMZM2G131391	LOC100384153			-0.0520925	0.588662	0.678093	0.205163	0.00804298	0.0148853	-0.0109271	0.891444	0.981142	0.246329	0.00153321	0.0278785
GRMZM2G169951		transmembrane transport|integral to membrane		-0.202258	0.00648295	0.0134548	-0.376893	7.85297e-09	3.01369e-08	-0.0539517	0.419433	0.790964	-0.228587	0.00153357	0.0278785
GRMZM2G001223	LOC100279555	DNA binding		-2.13601	0.00120603	0.00284578	-0.660073	0.976428	0.983751	0.254743	0.516699	0.846265	1.73068	0.00153807	0.0279391
GRMZM2G020514	LOC100276989			-0.486796	0.0018818	0.00431033	-0.285398	0.0137527	0.0243657	0.220813	0.112141	0.458397	0.422211	0.00154114	0.0279735
GRMZM2G020976				-0.225017	0.0131257	0.0256115	-0.277701	0.000640862	0.00142309	-0.2154	0.0139369	0.140599	-0.268084	0.00155103	0.0281316
GRMZM2G028516	LOC100273288	endoplasmic reticulum membrane|calcium ion binding|defense response to bacterium|defense response signaling pathway, resistance gen|protein folding|endoplasmic reticulum|plant-type hypersensitive response|calcium ion homeostasis|anthocyanin-containing compound metabolic process|unfolded protein binding		-0.570944	3.85918e-17	3.06799e-16	-0.418357	4.16273e-12	2.08119e-11	-0.363395	2.26051e-09	5.11909e-07	-0.210808	0.00157072	0.0284668
GRMZM2G134260		DNA binding|nucleus|sequence-specific DNA binding|regulation of transcription, DNA-dependent|transcription regulatory region sequence-specific|sequence-specific DNA binding transcription factor		-0.0263561	0.837642	0.882745	0.264047	0.00771138	0.0143173	0.0254886	0.808757	0.956082	0.315892	0.00157339	0.0284937
GRMZM5G852779		catalytic activity|proteolysis|metalloendopeptidase activity|metal ion binding|zinc ion binding		0.318262	0.0185516	0.0350068	-0.0152587	0.937999	0.953844	-0.0125934	0.869845	0.975256	-0.346114	0.00157931	0.0285691
GRMZM2G022972				-0.138326	0.445436	0.545199	-0.166783	0.493404	0.570575	-0.625767	0.0144358	0.143741	-0.654225	0.00157996	0.0285691
GRMZM2G344903		heme binding|electron carrier activity|oxidation-reduction process|oxidoreductase activity, acting on paired donors,|iron ion binding		-0.374901	0.00908508	0.0183119	-0.0281442	0.821054	0.861221	0.0824417	0.525334	0.850694	0.429199	0.00158827	0.0286975
GRMZM2G099666		metabolic process|fatty acid metabolic process|flavin adenine dinucleotide binding|oxidoreductase activity, acting on the CH-CH group|oxidation-reduction process|peroxisome|fatty acid beta-oxidation|acyl-CoA oxidase activity|acyl-CoA dehydrogenase activity	pantothenate and coenzyme A biosynthesis II|beta-alanine biosynthesis II|superpathway of glyoxylate cycle|jasmonic acid biosynthesis|fatty acid beta-oxidation II (core pathway)	0.63239	1.1025e-16	8.51421e-16	0.435261	1.37728e-10	6.10419e-10	-0.0172995	0.821554	0.959899	-0.214429	0.00159044	0.0287148
GRMZM2G462639	cl26792_1(160)	protein binding		0.627184	1.22213e-20	1.17556e-19	0.638705	1.1781e-26	1.28676e-25	-0.191887	0.00672214	0.0852475	-0.180365	0.00159577	0.0287893
GRMZM2G118355	LOC100192746	nucleosome|DNA binding|nucleus|nucleosome assembly|chromosome		0.537472	1.5238e-09	7.11705e-09	0.777532	2.08959e-22	1.88277e-21	0.0376574	0.641976	0.899201	0.277717	0.00160114	0.0288642
GRMZM2G034326	pco144871	DNA-directed RNA polymerase II, core complex|DNA-directed RNA polymerase activity|transcription, DNA-dependent		0.972535	3.27983e-30	5.07074e-29	0.657726	1.09408e-18	8.19627e-18	0.0757074	0.371892	0.760365	-0.239102	0.0016095	0.028993
GRMZM2G073814	umc2594	cofactor binding|amino acid binding|oxidoreductase activity, acting on the CH-OH group|NAD binding|oxidoreductase activity|metabolic process|oxidation-reduction process|L-serine biosynthetic process|nucleotide binding|phosphoglycerate dehydrogenase activity	superpathway of sulfate assimilation and cysteine biosynthesis|superpathway of serine and glycine biosynthesis I|serine biosynthesis	0.706343	4.68187e-12	2.66393e-11	0.397411	2.90664e-05	7.73955e-05	0.0121445	0.805793	0.955319	-0.296787	0.00161311	0.0290359
GRMZM2G025409	ppr5			-0.00441245	0.943395	0.962005	0.0553946	0.332595	0.411234	0.12727	0.06396	0.344315	0.187077	0.00161569	0.0290603
GRMZM2G171277	LOC100272434	protein binding|metal ion binding|zinc ion binding		0.140442	0.123237	0.187745	-0.0042705	0.958268	0.969769	-0.119207	0.204182	0.601468	-0.26392	0.00161892	0.0290966
GRMZM2G005384	LOC100276078			1.36836	0.00172943	0.00398512	-3.45943	5.24069e-10	2.22246e-09	2.95532	7.01581e-10	1.8957e-07	-1.87247	0.00162261	0.0291408
GRMZM2G013630				1.01058	4.19655e-46	1.20223e-44	1.03281	3.54128e-56	1.02439e-54	-0.222027	0.00256631	0.0429127	-0.199803	0.00162658	0.0291901
GRMZM2G167741	LOC100384383			1.19604	2.65351e-22	2.81549e-21	0.980485	6.76149e-21	5.64717e-20	-0.0334833	0.766423	0.94376	-0.249042	0.00162902	0.0292117
GRMZM2G330218	LOC100194005			-0.283153	1.36924e-05	4.24149e-05	-0.205534	0.000119245	0.00029346	0.105312	0.0987581	0.430469	0.18293	0.00163111	0.0292273
GRMZM2G113228	LOC100285087	DNA N-glycosylase activity|catalytic activity|DNA binding|endonuclease activity|base-excision repair|chloroplast nucleoid|DNA repair|4 iron, 4 sulfur cluster binding		0.949153	7.87254e-32	1.30996e-30	0.762809	3.08989e-28	3.60154e-27	-0.0117658	0.856154	0.97066	-0.19811	0.00164579	0.0294681
GRMZM5G880102				-0.781766	2.60766e-24	3.06046e-23	-0.658239	9.84219e-26	1.03141e-24	0.105473	0.111703	0.457077	0.229	0.00165047	0.0295297
GRMZM2G101900	pco130702b	chloroplast|cellular amino acid metabolic process|transferase activity|carboxyl- or carbamoyltransferase activity|amino acid binding|pyrimidine ribonucleotide biosynthetic process|cellular response to phosphate starvation|aspartate carbamoyltransferase activity|'de novo' pyrimidine nucleobase biosynthetic proce|chloroplast stroma	arginine biosynthesis I|proline biosynthesis II (from arginine)|urea cycle|pyrimidine ribonucleotides de novo biosynthesis|uridine-5'-phosphate biosynthesis|citrulline degradation|citrulline biosynthesis|arginine biosynthesis II (acetyl cycle)|superpathway of citrulline metabolism	0.931535	1.55911e-08	6.6438e-08	0.379516	0.00906207	0.0166212	0.165034	0.339507	0.736967	-0.386985	0.00165384	0.0295678
GRMZM2G039961				0.582943	5.13727e-07	1.87987e-06	0.423613	0.000114211	0.000281771	-0.130668	0.316925	0.717188	-0.289999	0.00166268	0.0297034
GRMZM2G003368		transition metal ion binding|fatty acid metabolic process|acyl-[acyl-carrier-protein] desaturase activity|oxidoreductase activity|oxidation-reduction process	oleate biosynthesis I (plants)|superpathway of fatty acid biosynthesis II (plant)	0.0924044	0.000857573	0.0020741	-2.33773	1.46641e-20	1.20111e-19	1.67845	3.99806e-20	3.65638e-17	-0.751687	0.00166751	0.0297672
GRMZM5G806488	rps7	small ribosomal subunit|chloroplast|ribonucleoprotein complex|structural constituent of ribosome|plastid|RNA binding|ribosome|intracellular|rRNA binding|membrane|mitochondrion|translation|thylakoid		-1.12592	2.56549e-26	3.2992e-25	-0.840612	2.89856e-20	2.33951e-19	0.0416861	0.658721	0.905973	0.326991	0.00167548	0.0298872
GRMZM2G308860		nucleoside-triphosphatase activity|nucleotide binding|ATP binding|ATPase activity|membrane		0.404576	2.22673e-09	1.0273e-08	0.300344	5.13135e-09	2.00515e-08	0.267521	7.63907e-05	0.00292028	0.163288	0.00169528	0.0302102
GRMZM2G027856	LOC100304258	protein binding|zinc ion binding		0.0471231	0.808458	0.860613	-0.334666	0.0532042	0.0827993	-0.122644	0.482962	0.828049	-0.504433	0.0016963	0.0302102
GRMZM2G096475	mlg3			0.800241	0.257739	0.349446	2.49931	4.24607e-05	0.000110693	-0.738318	0.766738	0.943845	0.960755	0.001698	0.0302102
GRMZM2G449165	LOC100285155			-0.41832	2.21238e-06	7.52803e-06	-0.274849	0.00012372	0.000303874	0.113128	0.160138	0.542339	0.256598	0.00169867	0.0302102
GRMZM2G157316	LOC100191325	protein binding		-0.0946056	0.30884	0.406037	0.291075	7.60386e-05	0.000192325	-0.145839	0.0994403	0.431767	0.239842	0.00170123	0.030233
GRMZM2G036282	LOC100272587			0.488715	7.57822e-05	0.000214212	0.868094	1.74833e-17	1.21983e-16	-0.126156	0.366719	0.7568	0.253222	0.00170735	0.0303192
GRMZM2G444560		nucleoside-triphosphatase activity|nucleotide binding|ATP binding		-0.775644	6.07743e-14	3.92155e-13	-0.411069	0.00047471	0.00107376	-0.737199	3.82747e-13	1.62517e-10	-0.372624	0.00170875	0.0303214
GRMZM2G164945		alpha-L-fucosidase activity|catalytic activity|carbohydrate metabolic process|cation binding		-0.0750208	0.508317	0.605155	-0.0674363	0.529054	0.604626	-0.328537	0.0054502	0.0734249	-0.320952	0.00172085	0.0305133
GRMZM2G091811	LOC100382361	chloroplast|heat shock protein binding|protein folding|response to heat|metal ion binding|chloroplast thylakoid membrane|unfolded protein binding|ATP binding		-0.156237	0.0476182	0.0813935	0.0404815	0.541902	0.616789	0.0259788	0.726937	0.93216	0.222697	0.00172514	0.0305666
GRMZM2G153536	LOC100281255	metabolic process|L-leucine transaminase activity|transferase activity|L-isoleucine transaminase activity|branched-chain-amino-acid transaminase activity|transaminase activity|branched-chain amino acid metabolic process|catalytic activity|L-valine transaminase activity	valine biosynthesis|isoleucine degradation I|isoleucine biosynthesis I (from threonine)|superpathway of leucine, valine, and isoleucine biosynthesis|leucine biosynthesis|leucine degradation III|valine degradation II|valine degradation I|pantothenate biosynthesis I|isoleucine biosynthesis I|leucine degradation I	1.8523	3.18185e-66	1.5828e-64	1.96313	1.02308e-108	9.39263e-107	0.0404178	0.808399	0.955914	0.151247	0.00173281	0.0306796
GRMZM2G028393	sci1	serine-type endopeptidase inhibitor activity|response to wounding		3.21349	7.63783e-248	9.55854e-245	2.31631	1.43588e-155	2.6467e-153	0.610783	1.16417e-12	4.53798e-10	-0.286396	0.00174265	0.0308309
GRMZM2G093441	pco086414a	catalytic activity		-1.61501	1.5813e-126	2.5235e-124	-1.69828	3.84766e-183	9.53016e-181	-0.131542	0.0179337	0.163733	-0.214813	0.00175828	0.0310844
GRMZM2G150813	LOC100274278	nucleic acid binding|metal ion binding|zinc ion binding		-0.673848	1.25516e-06	4.40456e-06	-0.292211	0.0101541	0.0184435	0.0021348	0.993096	1	0.383772	0.00176077	0.0310866
GRMZM2G134385	gpm697	binding		0.995112	1.66633e-16	1.26994e-15	0.542338	1.56986e-07	5.325e-07	0.136386	0.286675	0.691322	-0.316388	0.00176102	0.0310866
GRMZM2G029641		proteolysis|serine-type carboxypeptidase activity		-0.241698	0.000465796	0.00117614	-0.510678	1.22868e-17	8.64622e-17	0.0621532	0.34327	0.740007	-0.206827	0.00177655	0.0313374
GRMZM2G165631		integral to membrane		0.734155	1.32203e-07	5.15417e-07	0.408684	0.000816743	0.0017853	-0.020694	0.913559	0.985515	-0.346165	0.0017799	0.0313731
GRMZM2G018177	LOC100194114	metabolic process|catalytic activity|isomerase activity|triose-phosphate isomerase activity		-0.165625	0.0271941	0.0493134	0.0483206	0.459837	0.538276	0.015765	0.818631	0.959452	0.229711	0.00179391	0.0315967
GRMZM2G028568	LOC100384436	protein phosphorylation|protein kinase activity|protein tyrosine kinase activity|ATP binding|protein serine/threonine kinase activity|nucleotide binding|transferase activity, transferring phosphorus-cont		-0.599954	4.48503e-05	0.000130692	-0.831544	6.14888e-09	2.38434e-08	-0.224771	0.0897102	0.412438	-0.456361	0.00180362	0.0317443
GRMZM2G029029	IDP89	RNA binding		0.885031	2.05379e-35	3.99305e-34	0.710239	2.59587e-30	3.29549e-29	-0.019191	0.782413	0.949287	-0.193983	0.00181871	0.0319861
GRMZM2G120320	LOC100281342	sequence-specific DNA binding|regulation of transcription, DNA-dependent|sequence-specific DNA binding transcription factor		0.972166	2.0572e-25	2.5411e-24	1.26741	4.06701e-53	1.08658e-51	-0.0314244	0.73719	0.935461	0.263823	0.00182879	0.0321397
GRMZM2G057186	LOC100283852	L-ascorbic acid biosynthetic process|galactose-1-phosphate guanylyltransferase (GDP) ac|defense response to bacterium|glucose-1-phosphate guanylyltransferase (GDP) acti|mannose-1-phosphate guanylyltransferase (GDP) acti|response to jasmonic acid stimulus|response to ozone|response to heat|GDP-D-glucose phosphorylase activity|defense response by callose deposition in cell wal|quercetin 4'-O-glucos…		0.28854	0.0948403	0.149414	0	1	1	-0.247803	0.11109	0.455432	-0.536343	0.00183248	0.0321659
GRMZM2G434277	LOC100273714	protein kinase activity|protein tyrosine kinase activity|ATP binding|transferase activity, transferring phosphorus-cont|protein phosphorylation		0.923358	6.23966e-20	5.78202e-19	0.731295	3.64713e-16	2.34509e-15	-0.0741299	0.493246	0.833904	-0.266193	0.00183299	0.0321659
GRMZM2G006071		nucleic acid binding|nucleotide binding		0.714399	2.81702e-09	1.28764e-08	0.51791	1.47616e-06	4.54548e-06	-0.0904167	0.550718	0.860663	-0.286905	0.00184217	0.0323032
GRMZM2G117007	LOC100275781	nucleic acid binding|zinc ion binding		0.453979	5.5558e-08	2.24938e-07	0.283668	7.01704e-05	0.000178317	0.417569	4.80521e-08	6.49195e-06	0.247258	0.00185319	0.0324638
GRMZM2G146786	IDP2421	nucleus		0.405665	5.13773e-05	0.000148547	0.198889	0.0191244	0.0329165	-0.0427338	0.62568	0.894598	-0.249509	0.00185406	0.0324638
GRMZM2G027546	LOC100384586	acid-amino acid ligase activity		0.075766	0.327724	0.42557	0.188387	0.00214075	0.00438005	0.0808827	0.287993	0.692709	0.193503	0.00185908	0.0325278
GRMZM2G147814		cell cycle|nucleus		0.467925	2.49349e-06	8.4327e-06	0.680393	1.87524e-17	1.30569e-16	0.0216648	0.88294	0.978858	0.234133	0.00186105	0.0325382
GRMZM5G839530	LOC100384460			0.0893318	0.632614	0.716844	0.108605	0.620175	0.689831	-0.52605	0.0252951	0.203818	-0.506778	0.00186262	0.0325417
GRMZM2G029055		tRNA aminoacylation for protein translation|cytoplasm|methionyl-tRNA aminoacylation|methionine-tRNA ligase activity|aminoacyl-tRNA ligase activity|nucleotide binding|ATP binding	tRNA charging pathway	0.240286	0.00170998	0.00394372	0.208737	0.000663096	0.00146958	0.232007	0.00202486	0.0365243	0.200457	0.00186668	0.0325716
GRMZM5G857930	si614066c03	DNA binding|nuclear chromosome, telomeric region|telomere maintenance		-0.159467	0.0987755	0.154906	0.0439084	0.607763	0.678756	0.0502689	0.56116	0.866277	0.253644	0.00186707	0.0325716
GRMZM2G012276	LOC100283690	chloroplast|plastoglobule|peroxiredoxin activity|oxidoreductase activity|chloroplast stromal thylakoid|oxidation-reduction process|chloroplast envelope|chloroplast thylakoid membrane|antioxidant activity		0.169969	0.00338731	0.00739949	0.334708	8.54669e-11	3.85257e-10	0.0146184	0.780102	0.948767	0.179358	0.0018742	0.032672
GRMZM2G125072	LOC100381626	heat shock protein binding|iron-sulfur cluster binding|unfolded protein binding|protein folding		0.220279	0.226213	0.314005	0.723992	6.94102e-07	2.2106e-06	-0.10718	0.544494	0.858194	0.396534	0.00187648	0.0326878
GRMZM2G139931	umc1112	potassium ion transmembrane transporter activity|plant-type vacuole|potassium ion transmembrane transport|membrane|plasma membrane|vacuolar membrane		-0.113253	0.21424	0.300048	0.167854	0.0199334	0.0341925	-0.0518021	0.541578	0.8569	0.229305	0.00189196	0.0329335
GRMZM2G038252		DNA binding|nucleus|sequence-specific DNA binding|regulation of transcription, DNA-dependent|sequence-specific DNA binding transcription factor		0.181955	0.0428316	0.0740421	0.0475036	0.540123	0.615088	-0.106887	0.249058	0.656553	-0.241338	0.00190642	0.0331609
GRMZM2G023163	pco095943	glycerol-3-phosphate metabolic process|response to microbial phytotoxin|response to bacterium|transferase activity|response to molecule of bacterial origin|carbohydrate metabolic process|phosphorylation|phosphotransferase activity, alcohol group as acce|kinase activity|glycerol catabolic process|response to karrikin|glycerol kinase activity	glycerol degradation IV|glycerol degradation I	-0.165564	0.12318	0.187683	-0.259836	0.00524388	0.0100402	-0.198597	0.0602819	0.333112	-0.292869	0.00193378	0.0336122
GRMZM2G085892	LOC100283386	protein binding|zinc ion binding		0.286341	0.0154637	0.0296648	-0.158268	0.118386	0.168926	0.139801	0.255992	0.66268	-0.304808	0.00193643	0.0336337
GRMZM2G109547		membrane	salvage pathways of pyrimidine ribonucleotides	-0.0442935	0.668276	0.747813	0.310084	0.000344253	0.000793722	-0.0926973	0.367864	0.757838	0.26168	0.00194056	0.0336807
GRMZM2G179308	AY111089	protein phosphorylation|mRNA processing|protein kinase activity|protein tyrosine kinase activity|ATP binding|protein serine/threonine kinase activity|transferase activity, transferring phosphorus-cont		-0.231489	0.0103864	0.0206806	-0.0972294	0.195042	0.260721	0.127464	0.117366	0.469532	0.261724	0.0019472	0.0337485
GRMZM2G005583	LOC100284061	plasma membrane		-0.290076	0.0170731	0.0324798	0.167476	0.0832422	0.123631	-0.148376	0.212442	0.6101	0.309177	0.0019473	0.0337485
GRMZM2G125482	LOC100281181	oxidoreductase activity, acting on paired donors,|oxidoreductase activity|monooxygenase activity|electron carrier activity|metal ion binding|heme binding|iron ion binding|oxidation-reduction process		-0.416374	2.09122e-08	8.8212e-08	-0.291839	6.96282e-05	0.000177015	-0.362662	3.6097e-07	3.43326e-05	-0.238127	0.00195906	0.0339131
GRMZM2G004784	LOC100278737			-0.769435	3.54522e-21	3.52418e-20	-0.567409	6.1575e-17	4.14533e-16	0.0412338	0.577268	0.874018	0.24326	0.00195965	0.0339131
GRMZM2G057140		acid phosphatase activity	NAD/NADH phosphorylation and dephosphorylation|phosphate acquisition|phosphate utilization in cell wall regeneration|thiamine biosynthesis II	-0.861097	1.44385e-18	1.24571e-17	-0.844004	7.22181e-22	6.3506e-21	-0.321003	0.000168553	0.00543071	-0.303911	0.00196297	0.0339457
GRMZM2G055178		heat shock protein binding|unfolded protein binding		0.126259	0.0830354	0.133056	0.378045	1.77568e-09	7.21747e-09	-0.0446672	0.528017	0.851244	0.207119	0.00196519	0.0339595
GRMZM5G882078	LOC100383049	protein phosphorylation|protein binding|regulation of signal transduction|protein kinase activity|protein tyrosine kinase activity|ATP binding|protein serine/threonine kinase activity|transferase activity, transferring phosphorus-cont		-0.0526369	0.695712	0.770321	0.483632	0.000170764	0.000410849	-0.166899	0.271964	0.679401	0.36937	0.00197585	0.0341189
GRMZM2G040803	LOC100286356	protein binding|metal ion binding|zinc ion binding		-0.787713	3.21176e-21	3.20073e-20	-0.485917	2.28993e-12	1.1677e-11	-0.0544932	0.431458	0.797333	0.247303	0.00197736	0.0341202
GRMZM2G338259	LOC100274571	protein dimerization activity|DNA binding|response to hormone stimulus|nucleus|transcription, DNA-dependent|regulation of transcription, DNA-dependent|auxin mediated signaling pathway		-0.0896028	0.153927	0.226546	0.0437852	0.416701	0.496575	0.0529998	0.367346	0.757568	0.186388	0.00198537	0.0342336
GRMZM2G146644	LOC100272730	cytokinin dehydrogenase activity|cytokinin metabolic process|oxidoreductase activity, acting on CH-OH group of|catalytic activity|flavin adenine dinucleotide binding|oxidoreductase activity|UDP-N-acetylmuramate dehydrogenase activity|oxidation-reduction process		0.530276	0.0406262	0.0706195	-0.0540567	0.864632	0.896687	0.00442817	0.997038	1	-0.579904	0.00198715	0.0342395
GRMZM2G157246	LOC100191157	protein binding|metal ion binding|zinc ion binding		-1.14579	9.43112e-18	7.77577e-17	-0.604484	2.59169e-08	9.49833e-08	-0.1331	0.225929	0.627835	0.408208	0.00199286	0.034313
GRMZM2G413717				0.412603	5.48412e-06	1.78339e-05	0.312727	0.000191077	0.000456627	-0.14005	0.135217	0.501384	-0.239926	0.00199833	0.0343823
GRMZM2G122762	cl5221_1			-2.27726	1.33656e-103	1.51337e-101	-1.92579	4.648e-148	7.72868e-146	0.0758644	0.157392	0.538331	0.427336	0.00201139	0.0345574
GRMZM2G301089	LOC100281108	DNA binding|protein dimerization activity		-0.0477757	0.840116	0.884964	0.523971	0.00751188	0.013972	0.036631	0.954499	0.996476	0.608377	0.00201142	0.0345574
GRMZM2G020098	LOC100274029			-0.0579802	0.448348	0.547635	0.0257052	0.733039	0.788447	-0.302494	3.05259e-05	0.00136437	-0.218809	0.00201459	0.0345866
GRMZM2G040401	pco091249(431)	endocytosis|membrane		-0.274648	0.00311115	0.00684023	0.101833	0.200921	0.267528	-0.11796	0.18739	0.578671	0.258521	0.00201602	0.0345866
GRMZM2G159388	LOC100284105	endoplasmic reticulum		0.140959	0.177952	0.256586	-0.190545	0.0145393	0.0256503	0.0523458	0.441038	0.803724	-0.279159	0.00202018	0.0346328
GRMZM2G140500				0.127297	0.138401	0.207249	0.214325	0.00239813	0.00486959	0.142885	0.0885011	0.40914	0.229913	0.0020308	0.0347899
GRMZM2G136178	LOC100282149	GTP binding		1.38539	8.34433e-29	1.21204e-27	1.60238	2.73606e-58	8.4272e-57	0.04403	0.745624	0.937966	0.261019	0.00204135	0.0349455
GRMZM2G140231		protein kinase activity|protein tyrosine kinase activity|ATP binding|transferase activity, transferring phosphorus-cont|protein phosphorylation		-0.212036	0.122879	0.187273	0.402281	0.0465158	0.0734675	-1.04439	8.67705e-08	1.05267e-05	-0.430068	0.00204648	0.0349956
GRMZM2G457697	LOC100383755	cell cycle		0.260909	8.89086e-05	0.0002493	0.26396	1.0632e-05	2.98263e-05	-0.202358	0.00113591	0.0239448	-0.199307	0.00204722	0.0349956
GRMZM2G100898				-1.60999	3.80804e-79	2.62457e-77	-1.51589	3.94728e-102	3.08745e-100	0.169415	0.0153658	0.149802	0.263508	0.00205506	0.0350984
GRMZM2G163709	LOC100272437	intracellular signal transduction|phosphorylation|kinase activity|phosphoric diester hydrolase activity|lipid metabolic process|phospholipase C activity	phospholipases	0.660075	1.45551e-07	5.65322e-07	1.10364	3.55363e-24	3.48016e-23	-0.193372	0.246991	0.654295	0.250192	0.00205619	0.0350984
GRMZM2G136347	LOC100280802	cysteamine dioxygenase activity|oxidation-reduction process		-0.779815	1.50933e-11	8.3153e-11	-0.374495	3.20604e-05	8.48638e-05	-0.0556275	0.509541	0.843078	0.349692	0.0020718	0.0353395
GRMZM2G092182	LOC100194222	RNA binding		-0.550245	2.97586e-11	1.6049e-10	-0.206549	0.0029364	0.00587329	-0.114269	0.137974	0.505197	0.229428	0.00207473	0.03534
GRMZM2G063931	LOC100282735	SUMO ligase activity|acid-amino acid ligase activity|ligase activity|nucleus|ATP binding|protein sumoylation|nucleotide binding|response to abscisic acid stimulus		0.333177	0.000528978	0.00132411	0.276459	0.00105717	0.00227118	-0.205804	0.0286364	0.219438	-0.262522	0.0020748	0.03534
GRMZM2G132678		transferase activity, transferring acyl groups oth		0.255811	0.17226	0.249467	0.379204	0.0136906	0.0242664	-0.562143	0.0037037	0.0558444	-0.43875	0.00208012	0.0354023
GRMZM2G159134	LOC100501609	protein dimerization activity|sequence-specific DNA binding|regulation of transcription, DNA-dependent|sequence-specific DNA binding transcription factor		-0.413755	3.92076e-06	1.2988e-05	-0.373369	1.17043e-07	4.01652e-07	0.20407	0.0114764	0.123702	0.244457	0.00208271	0.0354023
GRMZM2G056743				0.269728	9.90372e-05	0.000275912	0.101238	0.091799	0.134774	-0.0163578	0.798306	0.953782	-0.184848	0.00208293	0.0354023
GRMZM2G065593	LOC100279925	protein binding|cell communication|phosphatidylinositol binding		-0.360196	6.59334e-05	0.000188049	-0.428721	9.3205e-08	3.23348e-07	-0.188474	0.0281659	0.217374	-0.256999	0.00208538	0.0354187
GRMZM2G092018	LOC100194310	nucleotidyltransferase activity|transferase activity|biosynthetic process|chloroplast envelope	phosphatidylcholine biosynthesis IV|GDP-glucose biosynthesis|ascorbate biosynthesis I (L-galactose pathway)|vibriobactin biosynthesis|sulfite oxidation II|starch biosynthesis|phospholipid biosynthesis II|glycogen biosynthesis I (from ADP-D-Glucose)|superpathway of phosphatidylcholine biosynthesis|phosphatidylcholine biosynthesis III|stachyose degradation	-0.0807234	0.320472	0.418163	0.0863543	0.264278	0.338778	0.0747124	0.472477	0.82082	0.24179	0.00208988	0.0354698
GRMZM2G023711		electron carrier activity|glycerol ether metabolic process|protein disulfide oxidoreductase activity|cell redox homeostasis		-1.02337	4.95724e-22	5.16988e-21	-1.02372	6.85326e-25	6.95169e-24	-0.34742	0.000153255	0.0050457	-0.347767	0.00209191	0.0354789
GRMZM2G009843	LOC100381954	response to oxidative stress|protein phosphorylation|protein kinase activity|protein tyrosine kinase activity|ATP binding|protein serine/threonine kinase activity|nucleotide binding|transferase activity, transferring phosphorus-cont		0.372632	0.0129835	0.0253509	0.435605	0.000130756	0.000319968	0.286983	0.0587432	0.328117	0.349955	0.0021053	0.035664
GRMZM2G179063	LOC100382444	transferase activity, transferring glycosyl groups|transferase activity|metabolic process|transferase activity, transferring hexosyl groups	cytokinins-O-glucoside biosynthesis|flavonol glucosylation I	0.526207	2.60212e-13	1.6138e-12	0.712046	1.6062e-30	2.06444e-29	0.0181323	0.799094	0.953782	0.203972	0.00210582	0.035664
GRMZM2G430871	LOC100286126			1.15378	6.59819e-17	5.16601e-16	1.40066	7.73957e-35	1.16845e-33	-0.00232262	0.962949	0.997494	0.24455	0.00210863	0.0356849
GRMZM2G009785	sxd1	xanthophyll metabolic process|chloroplast|chlorophyll metabolic process|response to high light intensity|plastid|phloem sucrose loading|fatty acid metabolic process|tocopherol cyclase activity|regulation of defense response|vitamin E biosynthetic process|response to oxidative stress|plastoglobule|response to temperature stimulus		0.861779	2.86043e-44	7.66801e-43	0.869184	1.04002e-57	3.14226e-56	0.172101	0.00342743	0.0529205	0.179506	0.00211006	0.0356849
GRMZM2G382569	AY110330	oxidoreductase activity, acting on paired donors,|oxidoreductase activity|oxidation-reduction process		0.231019	0.000568375	0.00141576	0.470032	2.24309e-16	1.46207e-15	-0.0593764	0.347651	0.742257	0.179636	0.00211492	0.0356931
GRMZM2G180086		protein binding|nucleus		-0.167528	0.105695	0.164478	0.278718	0.00135024	0.00285032	-0.180212	0.0834659	0.397169	0.266034	0.00211504	0.0356931
GRMZM2G099305	LOC100384002	response to ethylene stimulus|N-acetyltransferase activity|auxin mediated signaling pathway|unidimensional cell growth|photomorphogenesis		0.168068	0.00667175	0.0138033	0.194946	0.00021769	0.000516383	0.155227	0.00542099	0.0731557	0.182105	0.00211504	0.0356931
AC149828.2_FG004				-0.61283	7.00656e-09	3.09095e-08	-0.746495	1.52391e-13	8.39954e-13	-0.213125	0.0236233	0.195108	-0.34679	0.00211886	0.0357118
GRMZM2G024571				0.123995	0.079429	0.127976	0.200429	0.000624592	0.00138914	0.114282	0.0876842	0.407059	0.190715	0.00211916	0.0357118
GRMZM2G312226		chitin catabolic process|chitinase activity|cell wall macromolecule catabolic process		-1.18453	8.04514e-42	1.98647e-40	-1.31554	2.70613e-53	7.24621e-52	-0.203332	0.0019644	0.0358202	-0.334343	0.00212339	0.0357577
GRMZM2G068471	pco136431	rRNA processing|nucleus|ribosome biogenesis|nucleolus		2.14972	3.60909e-77	2.3772e-75	1.57139	4.35728e-55	1.23489e-53	0.275083	0.0194837	0.173125	-0.303245	0.00214505	0.0360072
GRMZM2G046952	LOC100281272			-0.399222	4.59047e-07	1.68992e-06	-0.757235	3.0154e-27	3.37254e-26	0.111489	0.10637	0.445818	-0.246524	0.00214579	0.0360072
GRMZM2G451882	LOC100283672	calmodulin binding		-0.608213	2.42121e-22	2.5736e-21	-0.564509	5.38939e-29	6.5046e-28	0.134883	0.013076	0.135301	0.178587	0.00214657	0.0360072
GRMZM2G417954	LOC100281391		abscisic acid biosynthesis	1.3401	0.180476	0.259578	1.49306	0.000356993	0.000821583	0.572193	0.853613	0.969388	0.725152	0.00214676	0.0360072
GRMZM2G097277	LOC100193089	plant-type cell wall|apoplast|alpha-N-arabinofuranosidase activity|vacuole|xylan 1,4-beta-xylosidase activity|L-arabinose metabolic process|xylan catabolic process		1.43441	9.20619e-13	5.50704e-12	1.83466	1.96971e-34	2.92176e-33	-0.0512375	0.615836	0.891148	0.349014	0.0021469	0.0360072
GRMZM2G379929				1.10725	1.35846e-08	5.82428e-08	0.716847	2.05612e-05	5.58111e-05	-0.037918	0.828804	0.962163	-0.42832	0.00214729	0.0360072
GRMZM2G086403	LOC100277728			-0.521234	7.21096e-13	4.34411e-12	-0.724541	3.26036e-29	3.9675e-28	-0.0266453	0.668077	0.909874	-0.229952	0.0021557	0.0361227
GRMZM2G465287		protein serine/threonine phosphatase activity|catalytic activity|protein dephosphorylation		-0.230766	0.175638	0.253739	0.231656	0.0786787	0.117603	-0.0575497	0.713065	0.926884	0.404873	0.00216754	0.0362956
GRMZM2G056505	LOC100274510			-1.44141	7.37388e-62	3.2712e-60	-1.12248	2.28541e-58	7.06665e-57	-0.0349061	0.586816	0.877935	0.284028	0.00217615	0.0364141
GRMZM2G360835				0.0158255	0.862941	0.902745	0.215515	0.0060019	0.0113616	0.046965	0.636757	0.89765	0.246654	0.002223	0.0371719
GRMZM2G174441	gpm479			-0.117369	0.329496	0.427452	0.167884	0.0763958	0.114485	0.0208526	0.904503	0.982955	0.306105	0.0022339	0.0373279
GRMZM2G051771	LOC100272866	transferase activity|catalytic activity|spermidine synthase activity|plasma membrane|spermidine biosynthetic process	spermidine biosynthesis I	-0.0360109	0.55705	0.650502	-0.101902	0.0684667	0.1038	-0.119273	0.0410859	0.270696	-0.185164	0.00224955	0.037563
GRMZM2G442404	LOC100273148	hydrolase activity|catalytic activity|protein serine/threonine phosphatase activity|phosphoprotein phosphatase activity|metal ion binding|protein dephosphorylation		-0.0136248	0.892725	0.924128	0.165375	0.0466991	0.073708	0.0911837	0.380831	0.765848	0.270183	0.00225853	0.0376866
GRMZM2G132547	LOC100281709	CTP synthase activity|pyrimidine nucleotide biosynthetic process	pyrimidine ribonucleotides de novo biosynthesis|pyrimidine ribonucleotides interconversion	-1.42727	2.45959e-40	5.76199e-39	-1.54884	1.86701e-73	8.43988e-72	0.449908	1.96461e-07	2.12339e-05	0.328337	0.00226731	0.037764
GRMZM2G021225	LOC100279916			-0.408597	0.000111546	0.000308521	-0.115438	0.188959	0.253666	-0.00947794	0.878688	0.977388	0.283681	0.00226779	0.037764
GRMZM2G095786	LOC100383174			0.180168	0.492073	0.59004	0.709844	0.000162771	0.000392931	-0.0473575	0.791584	0.95172	0.482319	0.00226794	0.037764
GRMZM5G846082				-0.443564	8.38506e-12	4.69682e-11	-0.280896	3.99808e-07	1.30514e-06	0.0328042	0.569116	0.869719	0.195472	0.00227996	0.0379377
GRMZM5G876616	LOC100275492			0.0154853	0.821314	0.870266	-0.0878771	0.154272	0.213	-0.101137	0.103855	0.441025	-0.204499	0.00229861	0.0382212
GRMZM2G010834	pco145520	transporter activity|intracellular|transport		0.025531	0.770033	0.830643	-0.206535	0.00437075	0.00848666	-0.00312559	0.970077	0.998719	-0.235192	0.0023028	0.0382641
GRMZM2G447785	LOC100284348	peptidase inhibitor activity|extracellular region|serine-type endopeptidase inhibitor activity|negative regulation of peptidase activity		-0.368529	1.34203e-06	4.69276e-06	-0.647806	5.93872e-22	5.24948e-21	0.046928	0.509554	0.843078	-0.232348	0.0023076	0.0382991
GRMZM2G161335		metabolic process|transferase activity, transferring glycosyl groups|glucosyltransferase activity|transferase activity, transferring hexosyl groups|transferase activity		0.105747	0.290474	0.386269	-0.0707463	0.429076	0.508708	-0.126605	0.15714	0.538088	-0.303098	0.00230812	0.0382991
GRMZM5G819464		nucleoside-triphosphatase activity|nucleotide binding|ATP binding		0.0889898	0.277805	0.372149	0.187484	0.00630571	0.0118979	0.136577	0.0736536	0.371991	0.235072	0.0023192	0.0384561
GRMZM2G044301		protein binding|nucleus		-0.278964	0.0656209	0.108041	-0.0939237	0.468768	0.547114	0.191421	0.219634	0.618563	0.376461	0.00235168	0.0389674
GRMZM2G362021		cofactor binding|oxidoreductase activity, acting on the CH-OH group|NAD binding|metabolic process|oxidation-reduction process|nucleotide binding	formate oxidation to CO2	-0.486358	3.7541e-05	0.000110353	-0.665124	5.32477e-10	2.2565e-09	-0.166223	0.143167	0.514235	-0.344989	0.00235949	0.0390696
GRMZM2G112100		negative regulation of catalytic activity|serine-type endopeptidase activity|proteolysis|identical protein binding		0.235994	0.0118608	0.0233522	0.374408	4.59464e-07	1.49108e-06	0.0771555	0.425803	0.794544	0.21557	0.00238047	0.0393796
GRMZM5G896604				0.397425	0.0111386	0.0220381	0.117683	0.404332	0.484391	-0.0856874	0.618521	0.892071	-0.36543	0.00238152	0.0393796
GRMZM2G040920		acetylglucosaminyltransferase activity|membrane		-0.486547	0.000209839	0.000559116	-0.0751182	0.428743	0.50841	-0.0644167	0.628522	0.895339	0.347012	0.00240219	0.0396937
GRMZM2G102903		protein binding		0.161263	0.524922	0.620481	-0.331553	0.0290004	0.0480471	-0.091299	0.906223	0.983082	-0.584115	0.00241599	0.039894
GRMZM2G137120	LOC100277020			-1.15248	2.65258e-64	1.25643e-62	-0.758311	2.34312e-38	4.03729e-37	-0.191601	0.00103251	0.0222585	0.202564	0.00242543	0.0400109
GRMZM2G059851	LOC100281577	DNA binding|response to stress|nucleus|sequence-specific DNA binding|regulation of transcription, DNA-dependent|sequence-specific DNA binding transcription factor		0.876203	3.34268e-07	1.24776e-06	1.4183	1.52084e-23	1.44998e-22	-0.245928	0.195091	0.589511	0.296167	0.00242643	0.0400109
GRMZM2G069976	LOC100192558	protein binding|phospholipid binding|plasma membrane		0.0908183	0.311593	0.408911	0.0549409	0.453419	0.532309	-0.199582	0.0235889	0.194959	-0.235459	0.002433	0.0400848
GRMZM2G175396	LOC100280069	catalytic activity|pyridoxal phosphate binding		0.0325846	0.725067	0.793421	0.262008	0.000217555	0.000516115	-0.0034995	0.955305	0.996476	0.225924	0.00243428	0.0400848
GRMZM2G151230		negative regulation of cell proliferation|integral to membrane|membrane		-0.208326	0.00821512	0.0166914	-0.172347	0.0217075	0.0369267	-0.264327	0.000555245	0.013768	-0.228348	0.00243819	0.0400936
GRMZM2G085303				1.68097	1.79143e-78	1.21013e-76	1.59647	1.21956e-84	6.85548e-83	-0.170791	0.0530244	0.310519	-0.255291	0.00243894	0.0400936
GRMZM2G178797	LOC732757			-1.31698	3.38276e-33	5.94056e-32	-1.04665	4.61876e-35	7.03104e-34	0.0733669	0.357526	0.750574	0.343695	0.00243988	0.0400936
GRMZM2G064042				-0.962388	1.10575e-15	8.05774e-15	-1.17446	3.58984e-28	4.17609e-27	-0.153836	0.147028	0.520979	-0.365905	0.002442	0.0401007
GRMZM2G154667		translational initiation|RNA binding|translation initiation factor activity	aerobic respiration -- electron donor II|NADH to cytochrome bd oxidase electron transfer|NAD/NADH phosphorylation and dephosphorylation	-0.521724	7.36164e-06	2.35783e-05	-0.839259	3.21325e-17	2.20313e-16	0.661252	1.09095e-10	3.41324e-08	0.343717	0.00244498	0.0401219
GRMZM2G113453				-1.52697	4.96821e-130	8.68634e-128	-1.30763	2.06488e-133	2.68299e-131	-0.0278196	0.591662	0.880462	0.191518	0.00244929	0.040165
GRMZM2G138800	csu690	negative regulation of transcription, DNA-dependen|FMN binding|membrane|oxidoreductase activity|vacuole|oxidation-reduction process|oxidoreductase activity, acting on NADH or NADPH,|response to auxin stimulus|plasma membrane		0.693599	1.1807e-20	1.13709e-19	0.589245	2.62106e-19	2.02349e-18	-0.0936062	0.219807	0.618749	-0.19796	0.00245255	0.0401661
GRMZM2G005347	LOC100381812	defense response|ADP binding		-0.915016	4.09074e-29	6.0491e-28	-1.16132	9.04987e-60	2.91583e-58	-0.00619416	0.896864	0.981482	-0.252496	0.00245274	0.0401661
GRMZM2G077406		protein binding		-0.19536	0.00654122	0.0135615	0.0852551	0.154703	0.213521	-0.0776226	0.237687	0.642314	0.202993	0.00246959	0.0404142
GRMZM2G174221	IDP1696	vacuole		1.03104	8.63657e-40	1.988e-38	0.66685	5.74412e-23	5.31247e-22	0.160067	0.0466982	0.291059	-0.204123	0.00250688	0.0409963
GRMZM2G170927	LOC100280334	inorganic diphosphatase activity|proton transport|hydrogen-translocating pyrophosphatase activity|membrane	UDP-glucose biosynthesis (from glucose 6-phosphate)	-0.131977	0.115927	0.1783	-0.0130959	0.872198	0.902682	0.108255	0.155603	0.536024	0.227136	0.00253776	0.0414727
GRMZM2G012566	AY109929			-0.360579	0.000754638	0.00184209	0.00301441	0.984409	0.989778	-0.0744883	0.443721	0.804974	0.289105	0.00254351	0.0415382
GRMZM2G080839		oxidoreductase activity, acting on CH-OH group of|catalytic activity|flavin adenine dinucleotide binding|oxidoreductase activity|UDP-N-acetylmuramate dehydrogenase activity|oxidation-reduction process		0.00415739	0.98716	0.993596	0.233624	0.280733	0.356375	-0.774874	0.00220584	0.0387661	-0.545407	0.0025725	0.0419828
GRMZM2G531738		DNA binding		0.840433	4.70652e-11	2.49915e-10	0.410227	0.000149738	0.000363314	0.135815	0.310243	0.712548	-0.294391	0.00257845	0.042051
GRMZM2G141066	IDP575	nucleic acid binding|intracellular|zinc ion binding		-0.107185	0.485371	0.583689	0.404725	0.00220854	0.00450732	-0.1206	0.42816	0.795881	0.39131	0.00258123	0.0420575
GRMZM2G379913				0.998819	4.563e-06	1.49861e-05	0.39485	0.0370208	0.0598341	0.149403	0.50763	0.842084	-0.454566	0.00258239	0.0420575
GRMZM2G160391		protein kinase activity|ATP binding|transferase activity, transferring phosphorus-cont|protein phosphorylation		0.692982	0.262465	0.354656	1.13805	8.91297e-05	0.000223158	0.372848	0.753956	0.94102	0.817912	0.00258568	0.0420725
GRMZM2G480364				1.31935	0.00296924	0.00655184	2.76786	0.00308622	0.00614865	-2.05469	0.110648	0.454637	-0.606177	0.00258685	0.0420725
GRMZM2G005126		nucleic acid binding|zinc ion binding		0.379587	1.30632e-06	4.5773e-06	0.595284	2.48598e-19	1.92046e-18	-0.0114937	0.877781	0.977029	0.204203	0.00259211	0.0421293
GRMZM2G165939	LOC100283551	nucleotide binding|cytoplasmic membrane-bounded vesicle|GDP binding|GTP binding		1.16809	4.48331e-78	3.00293e-76	1.0484	1.20537e-78	6.00866e-77	-0.0548166	0.359732	0.751305	-0.174498	0.00259595	0.0421629
GRMZM2G142150	si687062b10			-0.00227339	0.966015	0.978614	0.0106605	0.812029	0.854077	0.179209	0.0130231	0.135047	0.192143	0.0026043	0.0422697
GRMZM2G054969	LOC100274857			1.02131	1.08443e-06	3.83031e-06	0.661734	8.3141e-05	0.000208889	0	0.833988	0.9638	-0.359578	0.00260752	0.042293
GRMZM2G119316	LOC100382308	heat shock protein binding|unfolded protein binding|protein folding		-0.297912	2.02375e-08	8.5457e-08	-0.485878	1.33148e-25	1.38799e-24	0.0304819	0.518629	0.84789	-0.157484	0.00263549	0.0427175
GRMZM2G163406	LOC100502041			-0.875906	2.57372e-18	2.19112e-17	-1.08979	7.39809e-34	1.07198e-32	-0.101105	0.253134	0.660342	-0.314992	0.0026391	0.0427255
GRMZM2G126010	act1	cytoplasm|cytoskeleton|nucleotide binding|ATP binding		0.310214	1.35201e-05	4.19359e-05	0.464993	6.20601e-13	3.28363e-12	-0.355241	2.98495e-07	2.99477e-05	-0.200463	0.00263957	0.0427255
GRMZM2G128935	LOC100281822	chloroplast|oxidoreductase activity|transferase activity, transferring acyl groups oth|zinc ion binding|vacuole|oxidation-reduction process|chloroplast thylakoid membrane|nucleotide binding|plasma membrane	photosynthesis light reactions|oxygenic photosynthesis	-0.774275	1.04974e-21	1.07589e-20	-0.621441	3.8341e-23	3.5794e-22	0.0899541	0.164548	0.549115	0.242788	0.00264868	0.0428437
GRMZM2G409224	pco061382	protein binding|zinc ion binding		2.01617	1.85744e-75	1.15317e-73	1.80637	6.01752e-82	3.18674e-80	0	0.835723	0.964092	-0.209805	0.00265339	0.0428733
GRMZM2G007695	gpm217b	cytosolic ribosome|chloroplast|nucleolus|structural constituent of ribosome|ribosome|vacuole|membrane|cell wall|translation|cytosolic large ribosomal subunit|plasma membrane		0.826601	1.43799e-13	9.10344e-13	0.484762	7.22213e-07	2.29675e-06	0.0923581	0.436573	0.800558	-0.249481	0.00265531	0.0428733
GRMZM2G446895		protein binding|binding		0.512613	1.1755e-06	4.13539e-06	0.121967	0.185121	0.24914	0.103929	0.3239	0.724086	-0.286717	0.00265592	0.0428733
GRMZM2G154014		protein kinase activity|ATP binding|transferase activity, transferring phosphorus-cont|protein phosphorylation		0.695847	0.225067	0.31276	1.12441	7.57562e-05	0.000191651	0.412054	0.709692	0.925784	0.840617	0.00265925	0.0428872
GRMZM5G895554	LOC100192512	sulfate assimilation|transferase activity|adenylylsulfate kinase activity|phosphorylation|kinase activity|ATP binding|nucleotide binding	sulfate activation for sulfonation|sulfate reduction I (assimilatory)|superpathway of sulfate assimilation and cysteine biosynthesis	0.887061	4.42026e-15	3.0895e-14	1.05011	3.32202e-31	4.38595e-30	0.0845709	0.527875	0.851244	0.247625	0.00266038	0.0428872
GRMZM2G055151				-0.419066	9.23073e-05	0.000258282	-0.50915	5.79436e-08	2.05639e-07	0.409448	1.55062e-05	0.000779505	0.319365	0.00266856	0.0429662
GRMZM2G328785	ptk1	recognition of pollen|protein phosphorylation|transferase activity|phosphorylation|protein kinase activity|kinase activity|protein tyrosine kinase activity|ATP binding|integral to membrane|membrane|protein binding|protein serine/threonine kinase activity|nucleotide binding|transferase activity, transferring phosphorus-cont		1.08445	2.02985e-05	6.16578e-05	0.972742	6.64756e-06	1.91224e-05	-0.368653	0.131162	0.494437	-0.480364	0.0026689	0.0429662
GRMZM5G801436	cl12258_2b	nucleobase-containing compound metabolic process|nucleobase-containing compound kinase activity|cytidylate kinase activity|cytoplasm|phosphotransferase activity, phosphate group as ac|phosphorylation|nucleotide phosphorylation|kinase activity|nucleus|ATP binding|transferase activity|nucleotide kinase activity	salvage pathways of pyrimidine ribonucleotides|pyrimidine deoxyribonucleotides de novo biosynthesis I|pyrimidine ribonucleotides de novo biosynthesis|pyrimidine ribonucleotides interconversion	1.28263	1.87019e-37	3.91112e-36	1.00523	6.02612e-32	8.21612e-31	0.0477073	0.659898	0.906854	-0.229688	0.00268878	0.0432569
GRMZM2G152638	LOC100273895	hydrolase activity, acting on glycosyl bonds|cation binding|hydrolase activity|catalytic activity|carbohydrate metabolic process|metabolic process|hydrolase activity, hydrolyzing O-glycosyl compoun		0.567744	0.00272375	0.00605679	0.627553	4.26817e-06	1.25326e-05	0.289205	0.141291	0.510631	0.349014	0.00269491	0.0433262
GRMZM2G454176				2.56015	2.21536e-32	3.76532e-31	2.74125	6.67953e-47	1.47471e-45	-0.511239	0.092339	0.417183	-0.330137	0.00270521	0.0434625
GRMZM2G017586	TIDP2894	protein dimerization activity		-0.379772	5.55354e-13	3.36782e-12	-0.424739	6.32252e-20	5.0196e-19	-0.111972	0.0155889	0.150803	-0.156938	0.00271507	0.0435915
GRMZM2G134716	LOC100381904	protein binding		-0.177072	0.00924387	0.0185988	-0.35632	1.46647e-09	6.00479e-09	-0.0118283	0.848528	0.968563	-0.191076	0.00272118	0.0436601
GRMZM2G039797				-1.42289	1.96897e-94	1.86526e-92	-1.31448	3.08346e-114	3.02969e-112	0.0991214	0.0869477	0.405587	0.207533	0.00273121	0.0437915
GRMZM2G376416	LOC100501315	catalytic activity|carbohydrate metabolic process|hydrolase activity, hydrolyzing O-glycosyl compoun|cation binding		-0.182805	0.0235561	0.043375	0.20011	0.00528026	0.0101049	-0.142121	0.0492325	0.298744	0.240794	0.00274212	0.0439367
GRMZM2G030241	cl63689_1	metabolic process|carbon-sulfur lyase activity		-1.34123	4.686e-22	4.89775e-21	-1.49702	6.05527e-34	8.82244e-33	-0.258871	0.0282104	0.217446	-0.41466	0.0027485	0.0440094
GRMZM2G087459	LOC100282988	protein kinase activity|nucleolus|defense response to fungus|protein phosphorylation|response to fungus|cytoplasm|phosphorylation|transferase activity, transferring phosphorus-cont|kinase activity|protein tyrosine kinase activity|nucleus|ATP binding|protein serine/threonine kinase activity|nucleotide binding|protein autophosphorylation|plasma membrane		-0.297716	6.58877e-05	0.000187941	-0.492819	8.23798e-14	4.61009e-13	-0.0210402	0.759292	0.942081	-0.216143	0.00276292	0.0442104
GRMZM2G097135	LOC100279586	protein binding|chaperone binding		0.599454	2.13727e-09	9.86603e-09	0.744838	4.29907e-14	2.45081e-13	-0.384174	0.00145633	0.0289537	-0.23879	0.00276752	0.0442542
GRMZM2G125411	cl896_1	response to far red light|SCF ubiquitin ligase complex|defense response to fungus|shade avoidance|jasmonic acid mediated signaling pathway|response to insect|defense response to bacterium|response to jasmonic acid stimulus|negative regulation of defense response|SCF-dependent proteasomal ubiquitin-dependent prot|response to wounding|stomatal movement|regulation of flower development		-0.55208	7.62597e-12	4.28778e-11	-0.364853	3.23311e-08	1.17155e-07	0.0423486	0.576389	0.87365	0.229576	0.00276956	0.0442571
GRMZM2G126765		protein tyrosine phosphatase activity|phosphatase activity|dephosphorylation		0.325165	0.000118829	0.000327634	0.158333	0.0121457	0.0217437	0.37008	4.62915e-06	0.000282236	0.203248	0.00277191	0.0442649
GRMZM2G158232	hsp 17.2	heat acclimation|response to heat|response to hydrogen peroxide|response to stress|response to high light intensity		3.64795	2.19117e-22	2.33221e-21	3.84766	1.4574e-25	1.51859e-24	-0.431224	0.500859	0.838211	-0.231511	0.00277996	0.0443638
GRMZM2G407347	LOC100276430	metabolic process|cytoplasm|methyltransferase activity|apoptotic process		0.634241	4.75886e-22	4.97172e-21	0.921996	1.06805e-56	3.13145e-55	-0.105113	0.0965024	0.425484	0.182642	0.00278314	0.0443846
GRMZM2G168412	LOC100193530	catalytic activity|iron-sulfur cluster binding|rRNA processing|RNA methyltransferase activity|cytoplasm		-0.215215	0.000214481	0.000570461	-0.230376	1.02383e-06	3.20155e-06	0.179739	0.000641055	0.015335	0.164578	0.00279863	0.0446017
GRMZM2G066343	LOC100194292	catalytic activity		1.94535	0.000368376	0.000945004	1.59587	2.06894e-08	7.66162e-08	0.809409	0.210388	0.607259	0.459926	0.00280957	0.0447461
GRMZM2G009575		nucleic acid binding		-0.488698	1.25544e-07	4.90795e-07	-0.386496	7.52485e-08	2.63553e-07	0.14267	0.0908957	0.414439	0.244872	0.00281263	0.0447648
GRMZM2G129700	cl36095_1	heat shock protein binding|response to stress|unfolded protein binding|protein folding		-0.417712	2.54877e-08	1.06492e-07	-0.214033	0.000757088	0.00166095	0.00109035	0.985039	1	0.204769	0.0028211	0.0448649
GRMZM2G112352	IDP2361	RNA binding|RNA modification|pseudouridine synthesis|pseudouridine synthase activity		0.676749	1.78474e-08	7.56733e-08	0.32831	0.00189627	0.00390995	0.0838647	0.518274	0.847851	-0.264575	0.00282269	0.0448649
GRMZM2G349603	LOC100216900			0.39991	1.4758e-06	5.13186e-06	0.419655	2.38737e-10	1.03911e-09	0.183698	0.0289175	0.22081	0.203442	0.00284838	0.0452429
GRMZM2G155974	cl5290_1	chloroplast|cytosol|response to jasmonic acid stimulus|ligase activity|ATP binding|glutathione biosynthetic process|glutathione synthase activity	gamma-glutamyl cycle (plant pathway)|gamma-glutamyl cycle|glutathione biosynthesis	-0.599178	1.20511e-16	9.27047e-16	-0.38306	6.27534e-10	2.648e-09	-0.0101834	0.843608	0.966553	0.205934	0.00285912	0.0453833
GRMZM2G021909	LOC100382192	clathrin coat assembly|cytosol|clathrin binding|clathrin coat|nucleus|1-phosphatidylinositol binding|phospholipid binding|plasma membrane		0.196645	0.481203	0.579652	-0.139596	0.961226	0.971935	-0.456986	0.150407	0.527646	-0.793227	0.00287462	0.0455988
GRMZM2G001755	LOC100282832	serine-type endopeptidase activity|chloroplast|chloroplastic endopeptidase Clp complex|serine-type peptidase activity|hydrolase activity|peptidase activity|plastid stroma|chloroplast envelope|proteolysis|chloroplast thylakoid|chloroplast stroma		0.178137	0.00426035	0.00915192	0.280194	1.6057e-07	5.43958e-07	0.071218	0.218116	0.616594	0.173275	0.00288001	0.0456243
GRMZM2G076394				0.63743	1.16291e-06	4.09291e-06	0.719856	2.12001e-09	8.56285e-09	-0.37777	0.00978012	0.110956	-0.295344	0.00288154	0.0456243
GRMZM2G082174	pco135246	nucleic acid binding|nucleotide binding		0.130628	0.0709286	0.115842	0.178709	0.00218423	0.00446037	0.132188	0.0588299	0.328448	0.180269	0.00288198	0.0456243
GRMZM2G070508	LOC100279319	oxidoreductase activity, acting on paired donors,|oxidoreductase activity|monooxygenase activity|electron carrier activity|metal ion binding|heme binding|iron ion binding|oxidation-reduction process		-0.70794	1.87394e-28	2.67415e-27	-0.758888	8.23324e-41	1.54028e-39	-0.145585	0.00776513	0.0943481	-0.196533	0.00289969	0.0458742
GRMZM2G018947	RH2	nucleic acid binding|nucleolus|nucleoplasm|exon-exon junction complex|ATP-dependent helicase activity|mRNA processing|nuclear speck|hydrolase activity|response to hypoxia|nucleus|ATP binding|membrane|helicase activity|nucleotide binding		-0.214583	0.00138563	0.00324094	0.0420588	0.4334	0.513089	-0.0771583	0.216913	0.615483	0.179483	0.00290337	0.0459019
GRMZM2G154460				0.735141	0.000102266	0.000284274	1.29088	1.20257e-14	7.09192e-14	-0.241878	0.306852	0.710549	0.313861	0.00291419	0.0460422
GRMZM2G111304	si707005d07			-0.203862	0.0344178	0.0609055	0.0109916	0.949504	0.962703	0.0427557	0.60947	0.889497	0.25761	0.00291989	0.0460715
GRMZM2G163494	NAR2.2			-0.078309	0.403071	0.50274	0.0107315	0.908432	0.931587	-0.354212	0.000184886	0.00583448	-0.265171	0.00291992	0.0460715
GRMZM2G089222		RNA binding		0.470725	8.88381e-10	4.22057e-09	0.317953	1.97915e-06	6.01717e-06	-0.0319804	0.622144	0.893318	-0.184752	0.00293495	0.0462548
GRMZM2G069126	LOC100280778	DNA binding|nucleus|transcription, DNA-dependent|regulation of transcription, DNA-dependent|sequence-specific DNA binding transcription factor		0.126871	0.764509	0.826108	0.297009	0.148573	0.206028	0.53199	0.193839	0.587884	0.702128	0.00293543	0.0462548
GRMZM2G038284	umc1350			1.51645	2.12126e-76	1.35955e-74	1.27056	2.98478e-64	1.07533e-62	0.00658566	0.930451	0.989501	-0.239307	0.00293849	0.0462725
GRMZM2G106748	LOX12	protein binding|lipid biosynthetic process|oxidoreductase activity|fatty acid biosynthetic process|iron ion binding|metal ion binding|oxidoreductase activity, acting on single donors w|oxylipin biosynthetic process|lipoxygenase activity|oxidation-reduction process	divinyl ether biosynthesis II|jasmonic acid biosynthesis|traumatin and (Z)-3-hexen-1-yl acetate biosynthesis	-0.904287	1.35086e-52	4.69603e-51	-1.02233	8.73935e-84	4.79617e-82	-0.0744063	0.110888	0.455048	-0.192445	0.00294291	0.0463114
GRMZM2G027851	NHX1	cation transport|regulation of pH|ion transport|sodium:hydrogen antiporter activity|antiporter activity|integral to membrane|membrane|solute:hydrogen antiporter activity|sodium ion transport|transmembrane transport|transport		-1.05048	9.94729e-57	3.82729e-55	-0.866624	2.73581e-58	8.4272e-57	0.0160435	0.744196	0.937457	0.199902	0.00294606	0.0463303
GRMZM2G149406	LOC100502115	COPI vesicle coat|protein binding|vesicle-mediated transport|membrane coat|structural molecule activity|intracellular protein transport		-0.491253	3.3801e-07	1.26133e-06	-0.384423	1.24305e-06	3.85714e-06	0.16098	0.0659722	0.350231	0.26781	0.00294817	0.0463329
GRMZM2G327174	pco139456			0.40327	2.63368e-10	1.31204e-09	0.646412	3.00638e-32	4.1393e-31	-0.0765241	0.238106	0.643082	0.166618	0.00295586	0.0463931
GRMZM5G814596				1.35466	1.14063e-11	6.34431e-11	0.955683	1.29119e-08	4.85944e-08	0.014263	0.989562	1	-0.384718	0.00295618	0.0463931
GRMZM2G145446		transmembrane transport|ATPase activity, coupled to transmembrane movement|transport|integral to membrane|ATP binding		4.17652	2.69586e-54	9.86187e-53	4.91138	7.35567e-163	1.4949e-160	-0.422172	0.072642	0.368999	0.312689	0.00295786	0.0463931
GRMZM2G162672	LOC100274372	chloroplast|bacteriochlorophyll biosynthetic process|integral to membrane|chlorophyll synthetase activity|prenyltransferase activity		-0.286883	1.21559e-05	3.79273e-05	-0.28802	3.80372e-07	1.24425e-06	0.191903	0.000983827	0.0215211	0.190767	0.00296776	0.0465177
GRMZM2G142383		metabolic process|kinase activity|ATP binding|phosphotransferase activity, alcohol group as acce	Rubisco shunt|phosphopantothenate biosynthesis I|salvage pathways of pyrimidine ribonucleotides|pantothenate and coenzyme A biosynthesis II|oxygenic photosynthesis|Calvin-Benson-Bassham cycle	-1.53933	2.2019e-59	9.15327e-58	-1.5716	1.03166e-79	5.27544e-78	-0.252886	0.00158201	0.0308085	-0.285148	0.00297323	0.0465727
GRMZM2G087712	LOC100280230	protein binding|rRNA processing|small-subunit processome		1.04615	3.98722e-12	2.28288e-11	0.419285	0.00122601	0.00260611	0.289971	0.056345	0.321288	-0.336895	0.00298523	0.04673
GRMZM2G081955	LOC100284484	chloroplast|intracellular signal transduction|phosphatidylinositol phospholipase C activity|RNA binding|signal transduction|lipid metabolic process|translation|chloroplast organization|de-etiolation		-0.0538084	0.359412	0.458285	0.0661716	0.204077	0.271243	0.0540179	0.301887	0.70701	0.173998	0.00298908	0.0467594
GRMZM2G150950	LOC100283634	DNA binding		-1.20937	3.17495e-19	2.8424e-18	-0.833428	9.42742e-14	5.24977e-13	0.0167843	0.902415	0.982863	0.392724	0.00299277	0.0467864
GRMZM2G174671	pco068984(32)	chloroplast|hydrolase activity, acting on carbon-nitrogen (but|hydrolase activity|defense response to bacterium|arginine catabolic process|metal ion binding|cobalt ion binding|mitochondrion|arginase activity	putrescine biosynthesis IV|urea cycle|arginine degradation I (arginase pathway)|arginine degradation III (arginine decarboxylase/agmatinase pathway)|citrulline biosynthesis|superpathway of citrulline metabolism|arginine degradation VI (arginase 2 pathway)	0.854753	5.1907e-29	7.6235e-28	1.05579	1.99811e-59	6.35176e-58	-0.0171204	0.869378	0.975256	0.183921	0.00300798	0.0469933
GRMZM2G052471	LOC100192458	electron carrier activity|glycerol ether metabolic process|protein disulfide oxidoreductase activity|cell redox homeostasis		0.124013	0.145666	0.216154	-0.15555	0.0297525	0.0491288	0.0478907	0.530868	0.852436	-0.231672	0.0030111	0.0470111
GRMZM2G173833		electron transport chain|cytochrome-c oxidase activity|respiratory electron transport chain|copper ion binding|heme binding|integral to membrane|membrane|electron carrier activity	aerobic respiration -- electron donor II	1.3957	1.8108e-16	1.37739e-15	0.941607	3.07354e-11	1.4392e-10	0.0974177	0.728021	0.932391	-0.356672	0.00301894	0.0471025
GRMZM2G054615	LOC100275354	sequence-specific DNA binding transcription factor|sequence-specific DNA binding|regulation of transcription, DNA-dependent|zinc ion binding		-0.118258	0.0994286	0.155756	0.0467243	0.460982	0.539405	0.0385651	0.569662	0.869719	0.203547	0.00305235	0.0475625
GRMZM2G170532	LOC100282262	translation release factor activity|translational termination		-0.932621	1.37908e-30	2.16734e-29	-0.730165	1.07528e-26	1.17824e-25	0.0307152	0.677474	0.91343	0.233172	0.00305242	0.0475625
GRMZM2G109431	LOC100191941	transferase activity, transferring glycosyl groups|Golgi apparatus		-0.156011	0.144885	0.215224	0.224934	0.0130598	0.0232263	-0.0940606	0.359508	0.751305	0.286884	0.003057	0.0475792
GRMZM2G408967	TIDP3760			-0.405699	5.60426e-08	2.26745e-07	-0.309163	2.57909e-06	7.74312e-06	0.122672	0.0624851	0.340375	0.219208	0.00305749	0.0475792
GRMZM2G051984	LOC100273422	protein kinase activity|protein tyrosine kinase activity|ATP binding|transferase activity, transferring phosphorus-cont|protein phosphorylation		-1.13276	1.33961e-46	3.88453e-45	-0.827666	4.285e-37	7.10026e-36	-0.0619573	0.319517	0.71973	0.24314	0.00307241	0.0477801
GRMZM2G031721	LOC100281154	nucleoid|chloroplast|heat shock protein binding|metabolic process|chloroplast envelope|chloroplast thylakoid membrane|unfolded protein binding|plastid chromosome		0.212439	0.000128386	0.000352553	0.37019	4.10785e-15	2.50068e-14	-0.011249	0.825018	0.961278	0.146502	0.00307447	0.047781
GRMZM2G162954	pco066270	nucleic acid binding|nucleotide binding		-0.410976	5.24054e-06	1.70815e-05	-0.193162	0.00799494	0.0148067	0.021661	0.789392	0.951107	0.239475	0.00308543	0.0479046
GRMZM2G116204	abp1	positive regulation of cell division|auxin binding|positive regulation of DNA endoreduplication|endoplasmic reticulum|zinc ion binding|auxin mediated signaling pathway|metal ion binding|unidimensional cell growth|positive regulation of cell size|receptor activity|endoplasmic reticulum lumen|cytokinesis		1.16932	9.53919e-71	5.36224e-69	0.884042	3.94843e-55	1.12036e-53	0.123817	0.0638427	0.34384	-0.16146	0.00308646	0.0479046
GRMZM2G057672				0.698961	5.3338e-11	2.81838e-10	0.884698	1.38226e-24	1.37982e-23	0.0367791	0.763534	0.942812	0.222515	0.00309401	0.0479672
GRMZM5G803952	pco137857	ribosome|intracellular|translation|structural constituent of ribosome		1.03371	3.60004e-24	4.18591e-23	0.534186	4.42507e-09	1.7406e-08	0.21177	0.026065	0.207546	-0.287757	0.00309453	0.0479672
GRMZM2G159369	pdi7	plant-type cell wall|double fertilization forming a zygote and endosper|pollen tube development|protein disulfide oxidoreductase activity|endoplasmic reticulum|response to endoplasmic reticulum stress|glycerol ether metabolic process|embryo development ending in seed dormancy|isomerase activity|electron carrier activity|embryo sac development|response to cadmium ion|plasma membrane|cell redox hom…		-0.406343	0.000890821	0.00214827	-0.0887683	0.426888	0.506692	-0.0171166	0.838315	0.964737	0.300459	0.00310489	0.0480965
GRMZM2G142932		protein dimerization activity		-0.195578	0.0160084	0.0306158	0.108989	0.0930093	0.136307	-0.0964554	0.205363	0.602409	0.208112	0.00311161	0.0481692
GRMZM2G019317	LOC100280233	plasma membrane|protein phosphorylation|protein binding|protein kinase activity|protein tyrosine kinase activity|ATP binding|defense response to virus|protein serine/threonine kinase activity|nucleotide binding|transferase activity, transferring phosphorus-cont		-0.245707	0.000481299	0.00121245	0.267614	8.89924e-06	2.52032e-05	-0.33099	1.67843e-06	0.000123178	0.182331	0.00311698	0.0482208
GRMZM2G159632	sfp1	sulfate transport|cellular response to sulfate starvation|sulfate transmembrane transporter activity|integral to membrane|membrane|selenate transport|transmembrane transport|plasma membrane|secondary active sulfate transmembrane transporter		-0.144561	0.242787	0.332698	-0.0733571	0.573089	0.646806	-0.433207	0.000592703	0.0144398	-0.362004	0.00312524	0.048293
GRMZM2G100146	hdt102	nucleolus|hydrolase activity|zinc ion binding|chromatin modification|nucleus|transcription, DNA-dependent|regulation of transcription, DNA-dependent|metal ion binding		0.677505	8.77019e-13	5.25681e-12	0.245601	0.00368208	0.00724559	0.168586	0.0564484	0.321492	-0.263318	0.0031257	0.048293
GRMZM2G147221	LOC100284407	catalytic activity|carbohydrate metabolic process|hydrolase activity, hydrolyzing O-glycosyl compoun|cation binding	cellulose biosynthesis	-0.771356	8.57599e-42	2.11535e-40	-0.565547	6.51457e-32	8.87699e-31	-0.0363123	0.442	0.804199	0.169496	0.00313662	0.0483781
GRMZM2G013045		flavin adenine dinucleotide binding|N,N-dimethylaniline monooxygenase activity|NADP binding|oxidation-reduction process|oxidoreductase activity		-1.18826	3.18523e-07	1.19235e-06	-0.731095	4.06812e-05	0.000106287	0.138828	0.573361	0.871643	0.59599	0.00313857	0.0483781
GRMZM2G101264	LOC100275576	SAGA-type complex		0.0395087	0.793336	0.848889	0.214033	0.0424269	0.0676158	0.129914	0.341568	0.738413	0.304438	0.00313926	0.0483781
GRMZM2G076017	LOC100286365			0.864894	0.00883216	0.0178414	0.257487	0.877556	0.906609	-0.0100327	0.58401	0.877054	-0.61744	0.00313961	0.0483781
GRMZM2G375307				-0.868704	1.67934e-22	1.79548e-21	-0.428822	1.01212e-08	3.84349e-08	-0.185033	0.0168864	0.157584	0.254849	0.00314291	0.0483781
GRMZM2G081653	LOC100274051	chloroplast		0.184146	0.0147117	0.0283665	0.30963	8.39113e-07	2.65078e-06	0.0700775	0.33968	0.737078	0.195562	0.00314342	0.0483781
GRMZM2G010909				1.07488	0.000122653	0.000337591	0.463415	0.0380897	0.0613274	0.171433	0.650093	0.902652	-0.440034	0.00316268	0.0486431
GRMZM2G103281	LOC100382955	nucleotidyltransferase activity|catalytic activity|biosynthetic process	phosphatidylcholine biosynthesis IV|GDP-glucose biosynthesis|ascorbate biosynthesis I (L-galactose pathway)|vibriobactin biosynthesis|sulfite oxidation II|phosphatidylethanolamine biosynthesis II|starch biosynthesis|phospholipid biosynthesis II|glycogen biosynthesis I (from ADP-D-Glucose)|superpathway of phosphatidylcholine biosynthesis|phosphatidylcholine biosynthesis III|stachyose degradation	-1.17345	1.2302e-53	4.41202e-52	-1.217	2.78115e-72	1.22012e-70	-0.192285	0.00347291	0.0534836	-0.235835	0.00316839	0.0486994
GRMZM2G062953	LOC100279184	intracellular|intracellular protein transport		0.242995	0.000381484	0.000976207	0.119258	0.0454974	0.0720168	-0.0626792	0.329846	0.72831	-0.186417	0.0031707	0.0487034
GRMZM2G312712		protein phosphorylation|protein binding|zinc ion binding|protein kinase activity|protein tyrosine kinase activity|ATP binding|transferase activity, transferring phosphorus-cont		-0.122859	0.0980264	0.153904	-0.27434	7.26887e-06	2.0814e-05	0.352336	8.89178e-08	1.07324e-05	0.200856	0.00317734	0.0487739
GRMZM2G471904		calcium ion binding|oxygen evolving complex|microtubule-based movement|extrinsic to membrane|ATP binding|photosynthesis|photosystem II|microtubule motor activity		-0.691295	4.34827e-40	1.0097e-38	-0.752217	7.70314e-60	2.48528e-58	-0.0954057	0.0326921	0.237868	-0.156327	0.00318889	0.0489197
GRMZM2G113016	LOC100273174	kinase activity|phosphorylation|plasma membrane|catalytic activity		-0.249003	0.03866	0.0676572	-0.064746	0.569812	0.644085	0.103901	0.37527	0.762208	0.288158	0.00321748	0.0493244
GRMZM2G076705	LOC100285619	RNA binding		0.744251	1.61668e-29	2.4238e-28	0.480772	2.60618e-17	1.79755e-16	0.0928219	0.162864	0.546205	-0.170657	0.00321949	0.0493244
GRMZM2G047995	umc2368	hydrolase activity|triglyceride lipase activity|lipid metabolic process	triacylglycerol degradation	-2.45574	5.48077e-203	3.34158e-200	-2.36305	6.08629e-246	3.36558e-243	-0.350749	2.10652e-08	3.44955e-06	-0.258066	0.0032215	0.0493244
GRMZM2G139675				0.358929	1.04278e-05	3.28326e-05	0.16739	0.0219439	0.0373032	-0.0330581	0.668133	0.909874	-0.224596	0.00322474	0.0493423
GRMZM2G014022				0.573669	0.0331217	0.0588133	1.04415	2.62501e-08	9.61009e-08	-0.089389	0.528548	0.85134	0.381092	0.00322725	0.0493489
GRMZM2G104125	cl51135_1	calcium ion binding|protein kinase activity|response to salt stress|cytoplasm|protein phosphorylation|calcium-dependent protein kinase C activity|phosphorylation|transferase activity, transferring phosphorus-cont|kinase activity|protein tyrosine kinase activity|nucleus|ATP binding|protein serine/threonine kinase activity|nucleotide binding|response to abscisic acid stimulus|plasma membrane|abscis…		-0.182273	0.0295394	0.0530985	-0.261701	0.000368891	0.000846588	-0.146668	0.0651979	0.347939	-0.226096	0.00323265	0.0493923
GRMZM2G363908				-0.1616	0.0978001	0.153619	0.180288	0.0241473	0.0406841	-0.0998669	0.30029	0.704518	0.242021	0.00323424	0.0493923
GRMZM2G116434	gpm19			-0.425908	3.06223e-08	1.27119e-07	-0.268211	2.28127e-05	6.15362e-05	0.0485186	0.478821	0.824432	0.206216	0.00323938	0.049439
GRMZM2G135990	LOC100274630			-0.695474	1.0433e-28	1.5044e-27	-0.40129	8.00899e-14	4.48405e-13	-0.108186	0.0389161	0.262287	0.185998	0.00324171	0.0494429
GRMZM2G356714		DNA ligase activity|DNA ligation involved in DNA repair		0.118919	0.312376	0.40972	-0.0990213	0.394288	0.474007	-0.0712206	0.513785	0.844517	-0.289161	0.00324436	0.0494515
GRMZM2G011479	LOC100278407	chloroplast		-0.3043	1.10848e-05	3.47722e-05	-0.137912	0.0233195	0.0394263	0.0338691	0.588392	0.878583	0.200257	0.00325395	0.049566
GRMZM2G073275		nucleosome|DNA binding|nucleus|nucleosome assembly		0.0491892	0.786087	0.842913	-0.10675	0.31563	0.392955	0.653788	2.8481e-05	0.00129241	0.497849	0.00326604	0.0497183
GRMZM2G448161		serine-type endopeptidase activity|proteolysis		-1.4055	8.92759e-41	2.11645e-39	-1.21385	1.66921e-41	3.19056e-40	0.109234	0.217038	0.615512	0.300888	0.00326955	0.0497398
GRMZM2G178958	pco101682(581)	metalloexopeptidase activity|chloroplast|protein metabolic process|aminopeptidase activity|cytoplasm|intracellular|vacuole|manganese ion binding|proteolysis|response to cadmium ion	wound-induced proteolysis I|seed germination protein turnover	0.724182	1.70792e-33	3.05574e-32	0.864551	3.40447e-58	1.04588e-56	0.0312414	0.587263	0.87818	0.171611	0.00329572	0.0501059
GRMZM2G126361	LOC100502422	thylakoid lumen|chloroplast|nucleoside-triphosphatase activity|photoinhibition|metalloendopeptidase activity|thylakoid|protein catabolic process|ATP binding|chloroplast envelope|chloroplast thylakoid membrane|proteolysis|nucleotide binding|membrane		0.506274	1.7822e-06	6.13539e-06	0.753938	4.46451e-15	2.70809e-14	0.0688549	0.472216	0.82077	0.316519	0.0033021	0.0501476
GRMZM2G165325	cl5155_1			-0.0402183	0.898433	0.928219	0.86425	0.000180549	0.000432946	-0.293498	0.305727	0.710474	0.61097	0.00330268	0.0501476
AC196025.3_FG011				-7.83078	3.6526e-08	1.50758e-07	2.30844	0.0269305	0.0449782	-3.98948	3.55456e-07	3.39624e-05	6.14975	0.00332856	0.0505083
GRMZM2G166109		plasma membrane		0.240642	0.0494457	0.0841965	0.0118682	0.917135	0.937962	-0.0720568	0.557624	0.863974	-0.30083	0.00333392	0.050555
GRMZM5G889372	LOC100383513	protein binding|metal ion binding|zinc ion binding		-0.133769	0.136905	0.205332	-0.0229197	0.75559	0.807843	0.123833	0.116262	0.466895	0.234682	0.00333589	0.050555
GRMZM2G524937	pco097859	protein binding		0.473786	3.41298e-05	0.00010088	0.351088	0.000693455	0.00153073	-0.156356	0.208625	0.605112	-0.279054	0.0033579	0.0508562
GRMZM2G093720		signal transduction|binding|protein phosphatase type 2A regulator activity|protein phosphatase type 2A complex		-0.457858	1.78229e-07	6.86527e-07	-0.127396	0.0934509	0.136895	-0.095236	0.231366	0.633893	0.235226	0.00337425	0.0510713
GRMZM5G809869		small ribosomal subunit|chloroplast|ribonucleoprotein complex|structural constituent of ribosome|plastid|ribosome|intracellular|membrane|translation|chloroplast stroma		0.0460236	0.772496	0.832317	-0.068848	0.595627	0.667616	0.541024	7.68571e-05	0.0029287	0.426153	0.00338049	0.0511331
GRMZM2G128215	LOC100284405	protein binding		-0.51477	0.00017511	0.000471868	0.0613823	0.538596	0.613614	-0.218784	0.0775221	0.382483	0.357369	0.0034002	0.0513985
GRMZM2G004955				2.21299	1.00876e-06	3.57419e-06	-2.10815	2.81419e-16	1.82183e-15	3.65825	1.14322e-24	2.26529e-21	-0.662894	0.00340397	0.0514129
GRMZM2G143870	LOC100282980	nucleic acid binding|ribosome|nucleotide binding		0.879345	2.0876e-49	6.55733e-48	0.820089	7.2894e-57	2.1478e-55	0.220751	0.00011479	0.00400215	0.161495	0.00340547	0.0514129
GRMZM2G151468		polysaccharide catabolic process|catalytic activity|carbohydrate metabolic process|beta-amylase activity|cation binding	starch degradation	-0.223221	0.0708195	0.115691	-0.608636	3.88071e-08	1.39684e-07	0.0354673	0.759049	0.942081	-0.349947	0.00341097	0.0514321
GRMZM2G027821		calcium ion transport|calcium ion import|integral to membrane|membrane|integral to plasma membrane|post-embryonic root development|mechanosensory behavior|plasma membrane		-0.429103	7.71308e-11	4.02285e-10	-0.569258	1.29581e-22	1.18008e-21	-0.0521401	0.371217	0.759537	-0.192295	0.00341107	0.0514321
GRMZM2G166971	LOC100303890			-0.473695	1.63886e-11	9.0122e-11	-0.703587	1.41585e-30	1.82769e-29	0.0189535	0.739963	0.936211	-0.210938	0.00341395	0.0514429
GRMZM2G114850		DNA binding|regulation of transcription, DNA-dependent		-0.358172	8.33821e-05	0.00023444	-0.0706788	0.338433	0.41724	-0.060307	0.503029	0.838958	0.227187	0.00341896	0.0514544
[truncated: 22,199 more rows]
