# Supplementary material for: Expression of OsMYB55 in maize activates stress-responsive genes and enhances heat and drought tolerance
Source: BMC Genomics. 2016 Apr 29;17:312. doi: 10.1186/s12864-016-2659-5 (PMC4850646; doi:10.1186/s12864-016-2659-5)
Supplement: Additional file 4: — List of all DEG in stems. (XLSX 5394 kb) [file 12864_2016_2659_MOESM4_ESM.xlsx]

## Sheet: Stems
Additional file 4. List of all genes in stems				WT: Heat vs Control			Myb55: Heat vs Control			Control: Myb55 vs WT			Heat: Myb55 vs WT
Gene	Name	GO	Pathway	log2 FC	PValue	FDR	log2 FC2	P value2	FDR2	log2 FC3	P value3	FDR3	log2 FC4	P value4	FDR4
GRMZM2G402002	LOC100279448	nucleic acid binding|Cul4-RING ubiquitin ligase complex|negative regulation of photomorphogenesis|protein binding|embryo development ending in seed dormancy|nucleus		0.834498	1.91321e-62	1.07293e-60	-0.18226	0.00222151	0.00411107	-1.57085	9.33813e-175	1.11021e-170	-2.58761	0	0
GRMZM2G006352		DNA binding		-0.184161	0.108171	0.148607	1.37052	3.09019e-72	1.82782e-70	1.13753	2.04907e-30	4.06023e-27	2.69221	6.23747e-209	7.41573e-205
GRMZM2G066578	cl3929_1	cutin biosynthetic process|anther development|wax biosynthetic process|oxidoreductase activity|fatty acid biosynthetic process|iron ion binding|oxidation-reduction process|integral to membrane|membrane|aldehyde decarbonylase activity|cuticle development|exine|aldehyde catabolic process	cuticular wax biosynthesis|heptadecane biosynthesis	-0.710864	3.2753e-17	2.49136e-16	-1.4323	6.38092e-45	1.70862e-43	-1.57808	2.96912e-69	1.41199e-65	-2.29952	7.23763e-128	5.73655e-124
GRMZM2G375593	LOC100383299	cytoskeleton organization|actin binding		-1.00426	6.75056e-12	3.43054e-11	0.490125	1.53616e-06	4.31657e-06	1.07319	2.02359e-18	1.6039e-15	2.56758	2.99522e-104	1.78051e-100
GRMZM2G160463				1.00113	1.80221e-86	1.8878e-84	0.455272	4.36604e-17	3.08516e-16	-0.446186	3.44806e-15	1.84219e-12	-0.992041	1.16903e-96	5.55946e-93
GRMZM2G006144		copper ion binding|mitochondrion|oxidoreductase activity|oxidation-reduction process	glycerol degradation IV|glycerol-3-phosphate shuttle|glycerol degradation I	-0.199277	0.0617424	0.089672	-0.888607	1.04806e-59	4.54759e-58	2.13236	1.74482e-181	4.14884e-177	1.44303	9.41388e-83	3.73072e-79
GRMZM2G075255	LOC100382841	wax biosynthetic process|oxidoreductase activity|fatty acid biosynthetic process|iron ion binding|oxidation-reduction process|integral to membrane|membrane|aldehyde decarbonylase activity|cuticle development|aldehyde catabolic process	cuticular wax biosynthesis|heptadecane biosynthesis	-0.0658334	0.0721067	0.103299	-0.35119	4.04241e-21	3.70692e-20	-0.419113	1.21809e-29	2.22798e-26	-0.70447	7.97049e-82	2.70746e-78
GRMZM2G169033	lac3	apoplast|oxidoreductase activity|copper ion binding|metal ion binding|hydroquinone:oxygen oxidoreductase activity|lignin catabolic process|oxidation-reduction process		5.24939	3.08388e-67	1.96591e-65	2.62182	1.76811e-23	1.84638e-22	1.05169	0.14812	0.399768	-1.57588	5.29817e-81	1.57475e-77
GRMZM2G042895	LOC100284818	protein dimerization activity		2.53723	2.03859e-134	4.61654e-132	3.37707	0	0	0.229225	0.120028	0.355912	1.06906	1.25009e-80	3.30274e-77
AC233910.1_FG003	LOC100284418	protein binding|ribosome|translation|structural constituent of ribosome		4.84738	1.23094e-41	3.18145e-40	-1.17552	0.00698682	0.0118734	1.51521	0.00793403	0.0614512	-4.50768	2.47567e-77	5.88665e-74
GRMZM2G051790	LOC100273813	DNA repair|nucleus|negative regulation of photomorphogenesis		0.432653	1.71764e-06	5.01008e-06	0.413381	7.45846e-05	0.000171119	-1.65034	1.92623e-57	7.63365e-54	-1.66961	2.88305e-74	6.23211e-71
GRMZM2G049229		protein dimerization activity		1.66867	2.42488e-138	5.70879e-136	2.33534	0	0	0.170322	0.0302215	0.150305	0.836986	2.80649e-67	5.56107e-64
GRMZM2G154523	umc1509	hydrolase activity|metabolic process|lipid metabolic process		2.48294	0	0	3.17332	0	0	0.205408	0.00147763	0.018405	0.895791	6.56043e-60	1.19995e-56
GRMZM2G101545		protein binding		-0.373998	0.0549824	0.080687	0.470554	1.61284e-06	4.52242e-06	1.13066	3.81846e-12	1.19468e-09	1.97521	2.43945e-59	4.14323e-56
GRMZM2G152179	LOC100280082	transferase activity|sulfotransferase activity	quercetinsulphates biosynthesis	2.94697	2.74696e-48	9.50759e-47	1.48607	1.71216e-13	9.22333e-13	0.107286	0.889964	0.961758	-1.35362	6.20166e-57	9.83087e-54
GRMZM2G117989	inra2(prp)	defense response to fungus|response to salt stress|defense response to bacterium|response to herbivore|systemic acquired resistance|response to ethylene stimulus|response to virus|defense response to fungus, incompatible interacti		1.40139	9.69699e-40	2.31269e-38	0.0665483	0.605141	0.660745	-0.0976086	0.434384	0.710077	-1.43245	1.2039e-52	1.78914e-49
GRMZM2G079616	LOC100191290	transferase activity|transferase activity, transferring acyl groups oth		0.415578	1.21701e-12	6.56338e-12	1.20794	2.26919e-113	2.93243e-111	-0.0688325	0.316332	0.60542	0.723529	4.25391e-48	5.94997e-45
GRMZM2G108514	LOC100274380	carboxy-lyase activity|pyridoxal phosphate binding|cellular amino acid metabolic process|carboxylic acid metabolic process|lyase activity|catalytic activity		1.47129	8.82569e-65	5.22033e-63	2.26347	4.88207e-216	2.11065e-213	-0.0141678	0.907337	0.968969	0.77801	3.14719e-46	4.15744e-43
GRMZM2G075315	umc1246	extracellular region|serine-type endopeptidase inhibitor activity		3.42658	3.48982e-307	5.53207e-304	2.74573	2.71217e-205	1.05721e-202	-0.246105	0.0453216	0.195938	-0.926958	7.97963e-44	9.9863e-41
GRMZM2G017186	umc1721	metabolic process|hydrolase activity|carbohydrate metabolic process|hydrolase activity, hydrolyzing O-glycosyl compoun|hydrolase activity, acting on glycosyl bonds		0.653689	3.90482e-32	6.73306e-31	0.201064	0.00034954	0.000731184	-0.292371	3.55944e-07	2.55699e-05	-0.744997	1.48589e-42	1.76658e-39
GRMZM2G022180		calcium ion binding|chloroplast|plant-type cell wall|protein folding|endoplasmic reticulum|vacuole|membrane|mitochondrion|unfolded protein binding|plasma membrane		0.858077	3.06158e-34	5.74118e-33	0.535616	6.22913e-15	3.75263e-14	1.26919	1.91243e-72	1.13684e-68	0.94673	2.17879e-42	2.46702e-39
GRMZM2G049695		nucleic acid binding|DNA binding|zinc ion binding		0.909677	6.23991e-20	5.61167e-19	1.70777	4.22555e-105	4.80742e-103	-0.00421041	0.943085	0.981747	0.79388	1.76979e-38	1.91282e-35
GRMZM2G103945	tip4a	transporter activity|vacuole|integral to membrane|membrane|transport|vacuolar membrane		1.00294	1.29272e-33	2.36266e-32	1.45825	1.26597e-115	1.7007e-113	0.25674	0.00574346	0.0488706	0.712057	1.80109e-36	1.86202e-33
GRMZM2G152089	IDP183			0.609614	7.72684e-05	0.000183745	-1.23529	2.13866e-15	1.33613e-14	-0.0585484	0.790483	0.919055	-1.90345	1.97632e-35	1.95804e-32
GRMZM2G069325	LOC100272412	DNA binding		-0.777282	2.00122e-23	2.22359e-22	0.0953175	0.172805	0.222286	0.0394024	0.596932	0.819636	0.912002	1.93833e-34	1.84359e-31
GRMZM2G154014		protein kinase activity|ATP binding|transferase activity, transferring phosphorus-cont|protein phosphorylation		-0.885148	2.28656e-09	9.14857e-09	0.0555562	0.739059	0.781489	0.52048	0.000224261	0.00448484	1.46118	2.31802e-32	2.11992e-29
GRMZM2G101393	LOC100278380			1.63947	1.69056e-42	4.56278e-41	1.23095	1.2289e-23	1.2964e-22	-0.80306	6.69129e-08	6.31371e-06	-1.21158	2.68633e-32	2.36576e-29
GRMZM2G175816	LOC100194205	hydrolase activity|response to wounding		1.03272	7.70197e-52	3.07794e-50	1.51341	5.20298e-144	1.04844e-141	0.146772	0.0435385	0.190936	0.627454	6.49454e-32	5.51526e-29
GRMZM2G160391		protein kinase activity|ATP binding|transferase activity, transferring phosphorus-cont|protein phosphorylation		-0.854459	4.66466e-09	1.80822e-08	0.0474874	0.733851	0.777088	0.516989	0.000216446	0.00437269	1.41894	9.56867e-32	7.84565e-29
GRMZM2G114681	LOC100285168	protein binding		0.663284	6.03478e-37	1.27212e-35	1.12319	1.67334e-133	2.88324e-131	0.0222914	0.709199	0.881143	0.482193	1.33148e-30	1.05533e-27
GRMZM2G165679				0.689269	3.40591e-28	4.8875e-27	1.38507	6.57571e-141	1.29221e-138	-0.107979	0.106585	0.331937	0.587817	5.14079e-30	3.94315e-27
GRMZM2G164308	LOC100217206	extracellular region	citrulline degradation|allantoin degradation IV (anaerobic)	-0.390345	7.09215e-06	1.92596e-05	0.0887283	0.164111	0.212285	0.362183	4.34727e-06	0.000195037	0.841256	1.11184e-29	8.26169e-27
GRMZM2G038821	pdc2	carboxy-lyase activity|pyruvate decarboxylase activity|magnesium ion binding|lyase activity|catalytic activity|thiamine pyrophosphate binding|response to stress|metal ion binding		0.904616	5.83636e-43	1.6025e-41	1.22016	5.78817e-61	2.60665e-59	-0.948289	1.63952e-28	2.59897e-25	-0.632746	1.86109e-29	1.341e-26
GRMZM2G005954	pco137346	protein binding		1.62458	2.1054e-69	1.42627e-67	2.21468	9.13273e-178	2.68096e-175	0.104447	0.347132	0.635077	0.694545	4.21261e-29	2.9461e-26
AC217293.3_FG007	srk1	calcium ion binding|protein phosphorylation|protein binding|protein kinase activity|protein tyrosine kinase activity|ATP binding|transferase activity, transferring phosphorus-cont		1.30069	7.98032e-39	1.82458e-37	0.636978	2.17962e-10	9.07495e-10	-0.257897	0.0246864	0.13182	-0.921613	9.17711e-29	6.23467e-26
GRMZM2G094017		transferase activity, transferring acyl groups oth		0.611119	5.11406e-20	4.62541e-19	1.15227	1.81672e-77	1.21002e-75	0.121667	0.0772326	0.271702	0.662813	2.45168e-28	1.61933e-25
GRMZM2G374302	AY110562	carboxy-lyase activity|lyase activity|catalytic activity|arginine catabolic process|arginine decarboxylase activity|spermidine biosynthetic process	arginine dependent acid resistance|arginine degradation III (arginine decarboxylase/agmatinase pathway)|arginine degradation IV (arginine decarboxylase/agmatine deiminase pathway)|putrescine biosynthesis II|putrescine biosynthesis IV	5.63767	1.10731e-189	5.37337e-187	4.82276	1.18682e-167	3.17082e-165	-0.0859001	0.808597	0.926235	-0.900811	4.24454e-28	2.72775e-25
GRMZM2G319062	LOC100275424	protein binding|catechol oxidase activity|oxidoreductase activity|metabolic process|oxidation-reduction process|metal ion binding		0.312166	3.33615e-06	9.44031e-06	0.315237	8.48766e-08	2.74489e-07	0.657782	1.62484e-23	1.67981e-20	0.660854	4.43062e-28	2.7724e-25
GRMZM2G116614	LOC100501038	protein binding		1.59307	2.43323e-113	4.01787e-111	2.19434	1.05536e-256	6.27356e-254	-0.0189864	0.84452	0.942725	0.582279	1.75494e-27	1.06997e-24
GRMZM2G138744		cell wall|response to salt stress		-0.0382845	0.718775	0.768206	-0.95202	2.10985e-12	1.03889e-11	-0.520832	0.000332795	0.006036	-1.43457	2.13336e-27	1.26817e-24
GRMZM2G127350		transaminase activity|catalytic activity|pyridoxal phosphate binding	pantothenate and coenzyme A biosynthesis II|biotin biosynthesis from 7-keto-8-aminopelargonate|beta-alanine biosynthesis II|tetrapyrrole biosynthesis I|heme biosynthesis I	1.38489	7.93623e-75	6.44053e-73	2.17143	9.69276e-235	5.01031e-232	-0.162124	0.0547417	0.220208	0.624417	3.23004e-27	1.87327e-24
GRMZM2G159937	LOC100284359	protein dimerization activity		1.03582	1.72097e-41	4.4096e-40	1.63033	6.02397e-133	1.00872e-130	0.0228598	0.799296	0.922247	0.617367	4.45142e-27	2.52014e-24
GRMZM2G092018	LOC100194310	nucleotidyltransferase activity|transferase activity|biosynthetic process|chloroplast envelope	phosphatidylcholine biosynthesis IV|GDP-glucose biosynthesis|ascorbate biosynthesis I (L-galactose pathway)|vibriobactin biosynthesis|sulfite oxidation II|starch biosynthesis|phospholipid biosynthesis II|glycogen biosynthesis I (from ADP-D-Glucose)|superpathway of phosphatidylcholine biosynthesis|phosphatidylcholine biosynthesis III|stachyose degradation	0.0151691	0.800452	0.839189	0.166346	0.00138124	0.00263715	0.438263	1.34349e-12	4.62978e-10	0.589441	4.52507e-26	2.50226e-23
GRMZM2G089574				2.67252	3.31102e-100	4.57729e-98	0.688883	2.70717e-09	1.01724e-08	0.873851	5.27376e-11	1.21747e-08	-1.10979	5.17459e-26	2.7964e-23
GRMZM2G125923	LOC100279620	prephenate dehydratase activity|L-phenylalanine biosynthetic process	phenylalanine biosynthesis I|superpathway of phenylalanine biosynthesis|phenylalanine biosynthesis II|superpathway of phenylalanine and tyrosine biosynthesis	1.45215	5.002e-51	1.92456e-49	2.0017	1.51871e-142	3.00931e-140	0.0644092	0.616886	0.829891	0.613958	8.44407e-26	4.46184e-23
GRMZM2G159179		heme binding|electron carrier activity|oxidation-reduction process|oxidoreductase activity, acting on paired donors,|iron ion binding		2.19396	1.79879e-28	2.6192e-27	2.88563	2.81654e-86	2.34167e-84	0.0488599	0.902816	0.967328	0.740524	6.94628e-25	3.59062e-22
GRMZM2G051256	MYB-IF35	DNA binding		0.166691	0.0121277	0.0202723	0.8672	9.58342e-53	3.38093e-51	-0.139015	0.0368137	0.171035	0.561495	9.7348e-25	4.92498e-22
GRMZM2G427815	LOC100383323	oxidoreductase activity|metal ion binding|heme binding|response to oxidative stress|peroxidase activity|oxidation-reduction process	betanidin degradation	2.41263	3.42286e-57	1.62777e-55	1.64908	9.1562e-33	1.50982e-31	0.057511	0.837456	0.939073	-0.706037	1.48129e-24	7.33796e-22
GRMZM2G467893	LOC100273339	plasma membrane		1.87229	3.60705e-26	4.68168e-25	0.910897	6.083e-08	2.00446e-07	-0.0219176	0.907031	0.968799	-0.983313	2.37183e-24	1.15097e-21
GRMZM2G018553		DNA binding|regulation of transcription, DNA-dependent		2.30545	4.16934e-160	1.30445e-157	2.96949	0	0	-0.0973326	0.385939	0.668456	0.566712	9.25826e-24	4.40286e-21
GRMZM2G024104	gln2	cytosolic ribosome|chloroplast|cytoplasm|nitrogen compound metabolic process|glutamate-ammonia ligase activity|glutamine biosynthetic process|copper ion binding|ligase activity|ATP binding|catalytic activity|nucleotide binding|response to cadmium ion|plasma membrane		1.12045	1.3965e-106	2.12859e-104	0.601196	8.87162e-34	1.53418e-32	0.0534339	0.296224	0.586251	-0.465822	1.0358e-23	4.82925e-21
GRMZM2G151519	LOC100285509	protein binding		0.563318	1.40296e-17	1.08841e-16	1.08674	1.54297e-83	1.1797e-81	-0.0138025	0.847805	0.943795	0.509614	2.70171e-23	1.23541e-20
GRMZM2G094375		apoplast|oxidoreductase activity|copper ion binding|oxidation-reduction process|hydroquinone:oxygen oxidoreductase activity|lignin catabolic process		2.43016	5.32822e-33	9.49021e-32	2.16625	1.59331e-18	1.2381e-17	-0.580334	0.125146	0.363957	-0.844244	3.56856e-23	1.601e-20
GRMZM2G079938	LOC100281755	hydrolase activity		0.126966	0.137031	0.183894	0.846626	2.65175e-31	4.07321e-30	-0.005955	0.987633	0.997953	0.713705	3.71537e-23	1.636e-20
GRMZM5G851266		metabolic process|catechol oxidase activity|oxidoreductase activity|oxidation-reduction process		0.264279	1.07353e-06	3.20361e-06	0.112041	0.0191647	0.0301267	0.63648	1.09977e-33	2.37731e-30	0.484241	4.46785e-23	1.93157e-20
GRMZM2G126507	pco139385c	protein binding		0.61941	2.24019e-28	3.2401e-27	1.11415	5.34245e-99	5.52317e-97	0.00837404	0.829491	0.935612	0.503115	5.704e-23	2.42196e-20
GRMZM2G174699		catalytic activity|carbohydrate metabolic process|hydrolase activity, hydrolyzing O-glycosyl compoun|cation binding		2.47231	1.86857e-49	6.76268e-48	-1.98221	1.37007e-60	6.10064e-59	3.21938	1.42286e-92	1.12776e-88	-1.23513	6.57014e-23	2.74079e-20
GRMZM5G862325		transporter activity|substrate-specific transmembrane transporter activ|transmembrane transporter activity|integral to membrane|membrane|transmembrane transport|transport		0.502909	1.80191e-07	5.87653e-07	0.797143	1.12461e-08	3.9918e-08	-1.17832	3.03626e-16	1.95125e-13	-0.884091	7.93387e-23	3.25261e-20
GRMZM2G092474	LOC100276695			1.02696	1.79154e-24	2.11306e-23	0.292754	0.00454202	0.00797873	-0.0849111	0.482682	0.744267	-0.819116	9.72088e-23	3.91768e-20
GRMZM2G496991				2.68014	1.01033e-19	8.97069e-19	3.24524	7.31546e-60	3.19755e-58	0.16955	0.778334	0.91281	0.734648	1.01875e-22	4.0373e-20
GRMZM2G061702	cl32678_1b	cell wall|response to salt stress		-0.280269	0.00133553	0.00264657	-0.415818	1.39885e-06	3.9466e-06	-0.703396	1.10684e-14	5.37111e-12	-0.838945	1.2929e-22	5.03977e-20
GRMZM2G137535	LOC100282076	carbohydrate metabolic process|hydrolase activity, acting on glycosyl bonds|response to cold|vacuole|apoplast|response to salt stress|hydrolase activity|catalytic activity|response to bacterium|metabolic process|hydrolase activity, hydrolyzing O-glycosyl compoun|cation binding|cell wall|defense response to fungus, incompatible interacti|plasma membrane	cellulose biosynthesis	1.97244	2.45276e-104	3.62247e-102	1.55874	7.24607e-65	3.60454e-63	-0.246943	0.0395453	0.179277	-0.660636	1.68075e-22	6.44594e-20
GRMZM2G336533	pco133091	DNA binding|regulation of transcription, DNA-dependent		2.35328	2.12879e-156	6.40738e-154	3.03153	0	7.42709e-308	-0.0918055	0.406629	0.687244	0.586452	1.76128e-22	6.64758e-20
GRMZM2G459824		protein phosphorylation|protein kinase activity|protein tyrosine kinase activity|ATP binding|protein serine/threonine kinase activity|transferase activity, transferring phosphorus-cont		1.58182	9.57149e-21	9.02065e-20	1.99861	4.41932e-70	2.46095e-68	0.311531	0.162128	0.421596	0.728324	1.93683e-22	7.19593e-20
GRMZM2G099454	LOC100281825	chitin catabolic process|chitinase activity|cell wall macromolecule catabolic process|carbohydrate metabolic process		1.39318	3.01648e-62	1.67976e-60	0.421165	2.85809e-07	8.74081e-07	0.213185	0.0132154	0.0869498	-0.758831	2.01111e-22	7.35693e-20
GRMZM2G109959	umc2303			2.05288	2.24831e-23	2.49116e-22	-0.442228	0.0129339	0.0209726	0.98821	2.00619e-05	0.000691351	-1.5069	2.76403e-22	9.95806e-20
GRMZM2G014395		heme binding|electron carrier activity|oxidation-reduction process|oxidoreductase activity, acting on paired donors,|iron ion binding		2.6392	2.95682e-36	6.01947e-35	0.154904	0.789419	0.82549	1.09554	5.81876e-08	5.71729e-06	-1.38876	6.38349e-22	2.26547e-19
GRMZM2G446185				-0.448715	0.000118782	0.000275014	-0.289965	0.000227934	0.000488712	0.74523	1.16478e-13	4.94573e-11	0.903981	1.01518e-21	3.54985e-19
GRMZM2G325683	LOC100276188			1.72982	7.59113e-23	8.1454e-22	2.61145	8.64775e-74	5.27247e-72	-0.104855	0.750608	0.900465	0.776782	4.53012e-21	1.56112e-18
GRMZM2G334336		metabolic process|transferase activity, transferring hexosyl groups	cytokinins-O-glucoside biosynthesis|IAA conjugate biosynthesis I	1.66392	7.10814e-25	8.59702e-24	0.718111	2.20172e-06	6.07364e-06	-0.0297106	0.926355	0.976715	-0.975524	9.85993e-21	3.34928e-18
GRMZM2G106950	LOC100382674	metabolic process|chloroplast|catalytic activity|tryptophan metabolic process|copper ion binding|indole-3-glycerol-phosphate synthase activity|chloroplast stroma	tryptophan biosynthesis|superpathway of tryptophan biosynthesis	0.749236	3.66125e-34	6.83875e-33	0.273675	8.43559e-06	2.17079e-05	-0.0655808	0.3001	0.590224	-0.541142	1.03691e-20	3.47262e-18
GRMZM2G077015		catalytic activity|carbohydrate metabolic process|hydrolase activity, hydrolyzing O-glycosyl compoun|cation binding		-0.0437126	0.413089	0.481917	0.214763	7.31681e-05	0.000168015	-0.75876	3.0893e-43	1.04939e-39	-0.500285	2.44093e-20	8.06115e-18
GRMZM2G084407		oxidoreductase activity, acting on paired donors,|oxidoreductase activity|monooxygenase activity|electron carrier activity|metal ion binding|heme binding|iron ion binding|oxidation-reduction process		0.817076	1.98882e-61	1.07723e-59	0.618496	1.57215e-36	3.13876e-35	-0.202482	0.000286306	0.00539872	-0.401062	4.26669e-20	1.38977e-17
GRMZM2G134023	si707003h11a	protein binding|metal ion binding|zinc ion binding		1.1976	5.04226e-23	5.47715e-22	1.84196	1.70642e-82	1.28403e-80	-0.0146082	0.905635	0.968438	0.62976	4.40248e-20	1.41462e-17
GRMZM2G147727	si618065b11	tRNA 3'-end processing|hydrolase activity|3'-tRNA processing endoribonuclease activity		-0.4478	0.000139379	0.000319775	-0.282893	0.00237419	0.00437251	0.765231	1.58939e-12	5.24895e-10	0.930139	7.13883e-20	2.26329e-17
GRMZM2G125969	cl30385_1	DNA binding|response to stress|nucleus|sequence-specific DNA binding|regulation of transcription, DNA-dependent|sequence-specific DNA binding transcription factor		-0.708088	1.22125e-18	1.0157e-17	-1.46965	2.10037e-80	1.51801e-78	-0.0535597	0.450501	0.7213	-0.815121	7.65913e-20	2.3963e-17
GRMZM2G001930		protein dimerization activity		0.98605	7.17975e-52	2.87408e-50	1.58351	1.88189e-140	3.63802e-138	-0.0575806	0.396095	0.677628	0.539877	1.07283e-19	3.31296e-17
GRMZM2G046528				0	0.96793	0.975355	0.392787	1.18248e-09	4.59651e-09	0.216047	0.00520702	0.0455193	0.608833	1.51264e-19	4.61123e-17
AC212219.3_FG005	LOC100273620	oxidoreductase activity, acting on paired donors,|response to karrikin|iron ion binding|oxidoreductase activity|oxidation-reduction process	leucopelargonidin and leucocyanidin biosynthesis|pinobanksin biosynthesis|flavonoid biosynthesis|leucodelphinidin biosynthesis	2.48155	1.27812e-34	2.43324e-33	0.914349	2.85292e-06	7.76075e-06	0.560038	0.0231714	0.12641	-1.00716	5.00651e-19	1.49706e-16
GRMZM2G094304		hydrolase activity|glutamine metabolic process		1.62754	2.85034e-35	5.6059e-34	2.16893	6.54462e-89	5.67949e-87	0.261873	0.103382	0.326846	0.803259	5.0368e-19	1.49706e-16
GRMZM2G468111	LOC100277849			2.33093	2.02428e-51	7.9691e-50	1.20519	2.30218e-20	2.01699e-19	0.349334	0.141207	0.389774	-0.776406	7.10457e-19	2.08559e-16
GRMZM2G168890	IDP818	zinc ion binding		0.155663	0.0740993	0.105885	-0.256095	0.00210184	0.00390449	-0.291182	0.00226164	0.0244442	-0.70294	1.56602e-18	4.54107e-16
GRMZM2G157517				-1.32501	1.161e-44	3.42935e-43	-1.16888	3.30273e-48	9.95339e-47	0.647653	3.46494e-15	1.84219e-12	0.803779	1.98142e-18	5.67641e-16
GRMZM2G102711		RNA splicing|mitochondrial matrix|spliceosomal complex		2.51028	3.71004e-166	1.22524e-163	1.89675	1.73965e-110	2.18864e-108	0.0315287	0.702441	0.877256	-0.582	4.11407e-18	1.16458e-15
GRMZM2G172098	LOC100216883		triacylglycerol degradation	0.827705	7.90817e-29	1.16868e-27	0.663212	2.62542e-18	2.01965e-17	-0.389316	3.22002e-06	0.000152826	-0.553809	5.17606e-18	1.44796e-15
AC216891.3_FG004				3.35484	1.27481e-07	4.23299e-07	0	0.241158	0.299221	-2.11548	0.0736942	0.26398	-5.47032	5.53294e-18	1.52979e-15
GRMZM2G033098		oxidoreductase activity, acting on paired donors,|monooxygenase activity|electron carrier activity|oxidation-reduction process|heme binding|iron ion binding	jasmonic acid biosynthesis	1.10539	3.88493e-66	2.40562e-64	1.56528	1.82363e-151	3.94203e-149	0.0136392	0.847586	0.943756	0.473531	5.60102e-18	1.53082e-15
GRMZM2G105604	sum1	chloroplast|methylation|transferase activity|metabolic process|methyltransferase activity|porphyrin-containing compound biosynthetic process|oxidation-reduction process|precorrin-2 dehydrogenase activity|siroheme biosynthetic process		2.59041	2.91205e-256	2.38768e-253	3.00571	0	0	0.0722471	0.439014	0.713672	0.487548	8.09018e-18	2.186e-15
GRMZM2G102365	LOC100191145	electron carrier activity|glycerol ether metabolic process|protein disulfide oxidoreductase activity|cell redox homeostasis		-0.378104	3.90293e-06	1.09438e-05	-1.20224	1.19655e-58	5.07156e-57	0.137055	0.0633208	0.240086	-0.68708	1.00771e-17	2.69229e-15
GRMZM2G116520		extracellular region|serine-type endopeptidase inhibitor activity		3.02572	1.59091e-114	2.78152e-112	1.60948	2.54676e-40	5.82838e-39	0.548695	0.000645074	0.00990864	-0.867547	1.73443e-17	4.58238e-15
GRMZM2G074017	LOC100280782	mitochondrion|enzyme inhibitor activity|negative regulation of nucleotide metabolic proces		2.25564	9.81049e-52	3.9009e-50	1.49676	1.48719e-25	1.75757e-24	0.0341752	0.822635	0.933058	-0.724707	1.75983e-17	4.59839e-15
GRMZM2G152975	LOC100383565	metal ion binding|nucleotide binding|zinc ion binding|oxidoreductase activity|oxidation-reduction process	galactose degradation III|UDP-D-xylose and UDP-D-glucuronate biosynthesis|leucine degradation III|acetaldehyde biosynthesis I|phenylethanol biosynthesis|ethanol degradation II (cytosol)|valine degradation II|colanic acid building blocks biosynthesis|traumatin and (Z)-3-hexen-1-yl acetate biosynthesis|pyruvate fermentation to ethanol II	0.600942	2.59206e-19	2.23798e-18	0.4575	6.02864e-12	2.84818e-11	-0.364654	3.98545e-07	2.82042e-05	-0.508096	2.40094e-17	6.20538e-15
GRMZM2G019246				1.29887	1.11219e-95	1.38459e-93	1.61602	3.91681e-170	1.0705e-167	0.131977	0.0428958	0.18927	0.449131	2.753e-17	7.0388e-15
GRMZM2G125032	LOC100272379	carbohydrate metabolic process|hydrolase activity, acting on glycosyl bonds|response to cold|vacuole|cation binding|apoplast|response to salt stress|hydrolase activity|catalytic activity|response to bacterium|metabolic process|hydrolase activity, hydrolyzing O-glycosyl compoun|glucan exo-1,3-beta-glucosidase activity|cell wall|defense response to fungus, incompatible interacti|plasma membrane	cellulose biosynthesis	-0.261132	0.00494476	0.00890327	-0.606943	9.25316e-10	3.64154e-09	-0.456763	2.6813e-06	0.000133385	-0.802574	3.40776e-17	8.62019e-15
GRMZM2G325693	LOC100277209			2.57777	7.01438e-58	3.39e-56	3.32944	1.98696e-133	3.399e-131	0.0983349	0.704729	0.878505	0.850006	4.89381e-17	1.22489e-14
GRMZM2G134563	LOC100382105	protein binding		2.08424	5.90002e-32	1.00856e-30	1.4206	1.76397e-15	1.10834e-14	-0.190574	0.46909	0.735269	-0.85422	9.53053e-17	2.36059e-14
GRMZM2G450445	LOC100280364	DNA binding|regulation of transcription, DNA-dependent		-1.33065	0.0704717	0.101127	-0.0767572	0.941885	0.954246	1.21742	0.000257095	0.00496201	2.47131	1.34883e-16	3.30645e-14
GRMZM2G047788	LOC100272348			0.320974	0.00270793	0.00509085	0.820697	1.28796e-13	7.01766e-13	-1.34057	3.61159e-28	5.36727e-25	-0.84085	1.48851e-16	3.61162e-14
GRMZM2G179733	LOC100194079	ubiquitin-protein ligase activity|protein binding|protein ubiquitination|metal ion binding|zinc ion binding	linalool biosynthesis|geranyl diphosphate biosynthesis|superpathway of geranylgeranyldiphosphate biosynthesis II (via MEP)|trans, trans-farnesyl diphosphate biosynthesis|superpathway of geranylgeranyldiphosphate biosynthesis I (via mevalonate)	-0.437135	0.0101627	0.0172434	0.274129	0.0133093	0.0215431	0.304815	0.0532084	0.21642	1.01608	1.57094e-16	3.77311e-14
GRMZM2G338160	LOC100276191			3.10482	0	0	3.42752	0	0	0.139505	0.0790428	0.275382	0.462207	1.80884e-16	4.30106e-14
GRMZM2G112284	LOC100501832	protein binding		0.94772	4.71174e-43	1.30123e-41	1.27214	2.21407e-96	2.18449e-94	0.138168	0.0693648	0.253903	0.462583	1.98957e-16	4.68395e-14
GRMZM5G875732	LOC100192876	oxidoreductase activity, acting on paired donors,|oxidoreductase activity|monooxygenase activity|electron carrier activity|metal ion binding|heme binding|iron ion binding|oxidation-reduction process	IAA biosynthesis I	-0.0787438	0.667782	0.722687	0.501192	3.55248e-05	8.50235e-05	0.42261	0.0165947	0.10181	1.00255	3.23982e-16	7.55259e-14
GRMZM2G129357	gst6	glutathione binding|chloroplast|glutathione metabolic process|apoplast|transferase activity|response to herbicide|cellular response to water deprivation|response to cold|response to karrikin|glutathione transferase activity|protein binding|response to oxidative stress|response to cadmium ion|plasma membrane|chloroplast stroma		0.911579	3.24828e-31	5.30114e-30	0.579628	8.57193e-14	4.73018e-13	-0.235679	0.00642359	0.0529612	-0.56763	3.29717e-16	7.61166e-14
GRMZM2G036351	LOC100284433	protein binding		3.14559	1.42017e-296	1.77731e-293	3.73645	0	0	-0.0789392	0.455032	0.724245	0.511916	4.21409e-16	9.63486e-14
AC202435.3_FG003		hydrolase activity	NAD/NADH phosphorylation and dephosphorylation|phosphate acquisition|phosphate utilization in cell wall regeneration|thiamine biosynthesis II	-2.69533	1.32448e-240	9.54347e-238	-3.46555	0	0	-0.0667029	0.293839	0.58438	-0.836918	4.39577e-16	9.95453e-14
GRMZM2G466780	LOC100281184	chloroplast|cytoplasm|phosphorylation|kinase activity|nucleus|chloroplast nucleoid|nucleoid	sucrose degradation III|sucrose degradation I	-0.0826726	0.0968964	0.134658	-0.179293	0.000429093	0.000885292	-0.314368	8.02397e-10	1.41329e-07	-0.410988	4.67019e-16	1.04762e-13
GRMZM5G894619	acs7	induction of apoptosis by oxidative stress|response to external stimulus|catalytic activity|biosynthetic process|1-aminocyclopropane-1-carboxylate synthase activit|transferase activity|pyridoxal phosphate binding|response to jasmonic acid stimulus|1-aminocyclopropane-1-carboxylate biosynthetic pro|response to wounding|response to mechanical stimulus|response to ethylene stimulus|response to auxin…		0.735518	7.14497e-18	5.64805e-17	1.54561	5.82453e-86	4.79224e-84	-0.313186	0.00323155	0.0319766	0.496905	4.73433e-16	1.05208e-13
GRMZM2G074743	aox3	electron transport chain|mitochondrial envelope|respiratory chain|oxidoreductase activity|respiratory gaseous exchange|metal ion binding|integral to membrane|membrane|mitochondrion|oxidation-reduction process		2.23245	1.49561e-19	1.31372e-18	1.61047	3.40859e-10	1.39644e-09	-0.212973	0.551046	0.79257	-0.834956	5.05198e-16	1.11228e-13
GRMZM2G115960	LOC100382453	protein dimerization activity		1.18537	9.00869e-56	4.10361e-54	1.40291	4.87497e-108	5.94446e-106	0.240689	0.00344882	0.0335952	0.458224	6.20355e-16	1.35329e-13
GRMZM2G152079				1.64667	1.75472e-42	4.73058e-41	0.115026	0.405901	0.471166	0.709544	1.86558e-08	2.21799e-06	-0.822099	6.50905e-16	1.40702e-13
GRMZM2G312061		cysteine-type endopeptidase inhibitor activity		3.97394	3.97467e-114	6.79926e-112	4.7284	5.62156e-197	2.05645e-194	-0.32136	0.418547	0.696543	0.433101	7.34042e-16	1.57244e-13
GRMZM2G072383	LOC100275145			2.86623	1.38397e-71	1.00945e-69	1.02546	1.61872e-12	8.06072e-12	0.789892	8.50467e-06	0.000343918	-1.05088	7.72515e-16	1.64008e-13
GRMZM5G873964				0.161222	0.0395332	0.0596839	0.612329	2.08989e-20	1.83641e-19	0.0624107	0.445627	0.717651	0.513518	9.58323e-16	2.01655e-13
GRMZM2G396248		heme binding|electron carrier activity|oxidation-reduction process|oxidoreductase activity, acting on paired donors,|iron ion binding		0.398241	1.95244e-08	7.08779e-08	0.991964	2.59015e-52	9.04384e-51	-0.0996309	0.17407	0.440319	0.494091	1.08529e-15	2.26369e-13
GRMZM2G181135	LOC100383587	carbon-sulfur lyase activity|catalytic activity|pyridoxal phosphate binding	histidine biosynthesis	1.69482	1.31148e-20	1.22628e-19	1.53842	1.91013e-12	9.44066e-12	-0.638316	0.033186	0.159704	-0.794721	1.54979e-15	3.20443e-13
GRMZM5G829946	LOC100383215	phosphoric diester hydrolase activity|lipid metabolic process|glycerol metabolic process|glycerophosphodiester phosphodiesterase activity	glycerol degradation I	-1.12091	9.22992e-49	3.26106e-47	-1.62166	3.66397e-103	4.03343e-101	-0.140532	0.0490926	0.205262	-0.641287	1.66403e-15	3.41098e-13
GRMZM2G424981				0.0223159	0.948485	0.960529	-0.605107	0.00577477	0.00996875	-1.06556	3.63416e-06	0.000169437	-1.69299	2.2328e-15	4.53774e-13
GRMZM2G067315		leaf development|phloem or xylem histogenesis|leaf vascular tissue pattern formation|cotyledon vascular tissue pattern formation		2.45527	7.67304e-101	1.06696e-98	0.351387	0.000651357	0.00130667	1.30511	2.30261e-29	3.91082e-26	-0.798766	2.33143e-15	4.69804e-13
GRMZM2G349839		hydrolase activity		0.710383	0.000895172	0.00182176	0.452355	0.0602866	0.0861017	-1.03433	0.000241005	0.00472433	-1.29235	3.0219e-15	6.0382e-13
AC234520.1_FG003		DNA binding		0.33495	4.99562e-06	1.38364e-05	0.606816	1.1955e-19	9.98826e-19	0.249281	0.000856687	0.0121686	0.521147	4.75648e-15	9.42497e-13
GRMZM2G089147	LOC100191176	chloroplast|ATP binding|shikimate kinase activity	superpathway of phenylalanine biosynthesis|superpathway of tryptophan biosynthesis|chorismate biosynthesis I	-0.393146	2.62966e-14	1.63301e-13	-0.466426	7.15115e-20	6.07937e-19	-0.331139	7.20553e-11	1.58642e-08	-0.404419	5.70303e-15	1.12072e-12
GRMZM2G061929				2.81927	8.93561e-98	1.14849e-95	1.03836	9.65757e-20	8.12589e-19	1.04374	3.55879e-11	8.88004e-09	-0.737158	8.30317e-15	1.6183e-12
GRMZM2G374971	sip1	peptidase inhibitor activity|defense response|defense response to fungus|response to salt stress|killing of cells of other organism|negative regulation of peptidase activity|defense response to fungus, incompatible interacti|serine-type endopeptidase inhibitor activity		1.54064	3.04385e-94	3.63702e-92	1.28062	4.82376e-67	2.50983e-65	-0.189312	0.0388823	0.177417	-0.449327	8.62553e-15	1.66746e-12
GRMZM2G092021	gpm799			-0.681246	2.59977e-32	4.50564e-31	-0.397935	6.05769e-18	4.55102e-17	0.14803	0.00394397	0.0372142	0.431341	9.49624e-15	1.82098e-12
GRMZM2G380094	LOC100384564			0.145456	0.0975431	0.135486	0.0481091	0.520809	0.582575	0.635964	7.3074e-15	3.69692e-12	0.538617	1.02088e-14	1.94195e-12
GRMZM2G071264				0.248395	0.0392333	0.0592763	-0.332769	0.00702965	0.0119436	-0.343612	0.00593887	0.0500051	-0.924777	1.30294e-14	2.45884e-12
GRMZM2G302080		sulfate assimilation|sulfate adenylyltransferase (ATP) activity	sulfate reduction II (assimilatory)|sulfate activation for sulfonation|sulfate reduction I (assimilatory)|superpathway of sulfate assimilation and cysteine biosynthesis|sulfite oxidation III	-0.255277	0.0273349	0.0426601	-1.09693	5.84543e-21	5.29697e-20	-0.0981136	0.408509	0.688469	-0.939763	1.4871e-14	2.78427e-12
GRMZM2G457621	LOC100272838	chloroplast|chloroplast stroma		-0.118645	0.0378662	0.057415	-0.153001	0.00948447	0.0157575	-0.409901	4.65372e-12	1.40071e-09	-0.444256	1.61961e-14	3.00867e-12
GRMZM2G103197	LOC100383045	chlorophyllase activity|chlorophyll catabolic process	chlorophyll a degradation	2.90035	4.94682e-79	4.45551e-77	3.46413	1.04839e-155	2.37416e-153	-0.139087	0.573956	0.80641	0.424701	1.66367e-14	3.06657e-12
GRMZM2G051135	LOC100285046	response to water deprivation|response to heat|nucleolus|response to abscisic acid stimulus|DNA binding		3.33269	4.55943e-170	1.59433e-167	2.63791	1.62238e-150	3.4754e-148	0.262144	0.174443	0.440845	-0.432631	1.8222e-14	3.33294e-12
GRMZM2G061783	LOC100273223	transferase activity, transferring phosphorus-cont|tRNA splicing, via endonucleolytic cleavage and li		-0.211608	0.329568	0.396844	0.521678	0.00104144	0.00202629	0.494955	0.01361	0.0885412	1.22824	2.229e-14	4.04589e-12
GRMZM2G004222	si606013c03	heme oxidation|heme oxygenase (decyclizing) activity|oxidation-reduction process	superpathway of cytosolic glycolysis (plants), pyruvate dehydrogenase and TCA cycle|glycolysis I|glycolysis III|glycolysis IV (plant cytosol)|gluconeogenesis I|oxygenic photosynthesis|Calvin-Benson-Bassham cycle	0.283781	8.50554e-06	2.28654e-05	0.0981221	0.116453	0.15594	-0.278358	1.55337e-05	0.000569122	-0.464017	2.48968e-14	4.48482e-12
GRMZM2G473356				-0.41205	2.29706e-07	7.39201e-07	-0.236225	0.00311078	0.00561854	-0.786623	1.1252e-22	1.11479e-19	-0.610798	2.88318e-14	5.15461e-12
GRMZM2G048952				0.36673	9.50722e-06	2.53946e-05	0.0316712	0.902638	0.921749	-0.249338	0.0032186	0.0318883	-0.584397	3.04386e-14	5.40125e-12
GRMZM2G118062		nucleic acid binding|lysyl-tRNA aminoacylation|tRNA aminoacylation for protein translation|cytoplasm|ATP binding|lysine-tRNA ligase activity|aminoacyl-tRNA ligase activity|nucleotide binding	tRNA charging pathway	0.349049	1.9369e-07	6.29174e-07	0.229627	0.000275365	0.000584557	-0.339872	1.19723e-06	7.01176e-05	-0.459294	3.25367e-14	5.73079e-12
GRMZM2G166297		protein serine/threonine phosphatase activity|catalytic activity|protein dephosphorylation		1.10369	5.70053e-31	9.20837e-30	1.31127	2.17415e-67	1.14121e-65	0.277787	0.0123495	0.0833867	0.485368	3.81725e-14	6.67402e-12
GRMZM2G415793	LOC100273356	response to cold|response to salt stress|response to fungus|chloroplast envelope|chloroplast|stromule|response to desiccation|membrane|chloroplast thylakoid membrane|isomerase activity|plasma membrane|chloroplast stroma	jasmonic acid biosynthesis	0.303432	1.46247e-07	4.82111e-07	0.654346	5.61582e-38	1.17032e-36	0.0107109	0.881847	0.958351	0.361625	3.90577e-14	6.77894e-12
GRMZM2G167613	LOC100216819	oxidoreductase activity|transferase activity, transferring acyl groups oth|zinc ion binding|metal ion binding|nucleotide binding|oxidation-reduction process		1.07427	2.12969e-32	3.69904e-31	1.65049	1.36851e-98	1.40868e-96	-0.140509	0.24495	0.530766	0.435712	4.1946e-14	7.22747e-12
GRMZM2G400929		lipid metabolic process|hydrolase activity, acting on ester bonds	triacylglycerol degradation	-0.120435	0.315756	0.382634	-0.34796	0.0647049	0.091739	-0.797051	8.34094e-07	5.28882e-05	-1.02458	5.09307e-14	8.71245e-12
GRMZM2G132653	cl2814_1a			-0.584672	2.51528e-14	1.56485e-13	-0.121554	0.0527727	0.0763185	0.0439065	0.559713	0.79726	0.507025	5.8355e-14	9.91117e-12
GRMZM2G002178	LOC100279433	chloroplast|chloroplast envelope|response to fungus|hydro-lyase activity|membrane|thylakoid|oxidoreductase activity, acting on paired donors,|response to jasmonic acid stimulus|heme binding|electron carrier activity|oxylipin metabolic process|oxidation-reduction process|response to wounding|mitochondrion|chloroplast thylakoid membrane|allene oxide synthase activity|iron ion binding|plastoglobule	jasmonic acid biosynthesis	0.315294	7.03049e-12	3.56517e-11	0.574344	1.0373e-42	2.58541e-41	0.0434375	0.357329	0.643892	0.302487	6.29984e-14	1.06239e-11
GRMZM2G139300	incw1	hydrolase activity, acting on glycosyl bonds|beta-fructofuranosidase activity|nectar secretion|levanase activity|hydrolase activity|carbohydrate metabolic process|metabolic process|extracellular region|sucrose alpha-glucosidase activity|response to wounding|cell wall|inulinase activity|starch metabolic process|response to karrikin|hydrolase activity, hydrolyzing O-glycosyl compoun|vacuole		0.945035	1.6251e-36	3.34559e-35	0.525479	4.18177e-13	2.1897e-12	-0.0586698	0.501135	0.757919	-0.478226	8.3349e-14	1.39568e-11
GRMZM2G130605	LOC100193421	proteolysis|metalloendopeptidase activity		0.485563	1.13467e-09	4.6735e-09	0.531552	7.57758e-12	3.55384e-11	-0.579864	7.20488e-11	1.58642e-08	-0.533874	1.14156e-13	1.89817e-11
GRMZM2G379898		lipid transport		0.956554	1.36907e-35	2.71282e-34	-0.55957	9.73346e-17	6.71626e-16	1.0131	1.41325e-40	4.20053e-37	-0.503019	1.69608e-13	2.76465e-11
GRMZM2G080650	LOC100285730	nucleotide binding|oxidation-reduction process|oxidoreductase activity|transferase activity, transferring acyl groups oth|zinc ion binding		0.567556	5.71138e-16	3.99309e-15	0.500169	1.01284e-12	5.1427e-12	-0.420177	1.12162e-08	1.4111e-06	-0.487564	1.68703e-13	2.76465e-11
GRMZM2G394203				0.503712	1.86908e-06	5.42914e-06	-0.748883	7.44313e-14	4.12836e-13	0.517638	1.03201e-06	6.22823e-05	-0.734958	1.69753e-13	2.76465e-11
GRMZM2G102760	LOX5	chloroplast|iron ion binding|protein binding|lipid biosynthetic process|oxidoreductase activity|fatty acid biosynthetic process|response to jasmonic acid stimulus|oxylipin biosynthetic process|root development|metal ion binding|defense response to bacterium, incompatible intera|oxidoreductase activity, acting on single donors w|response to abscisic acid stimulus|lipoxygenase activity|oxidation-re…		-0.0283884	0.559104	0.623389	0.263463	1.72605e-08	6.00907e-08	0.0557176	0.246557	0.532465	0.347569	1.80716e-13	2.92317e-11
GRMZM2G301089	LOC100281108	DNA binding|protein dimerization activity		1.76377	6.31502e-70	4.41643e-68	2.35575	6.66883e-167	1.76191e-164	-0.198812	0.149852	0.402123	0.393167	1.84771e-13	2.96857e-11
GRMZM5G832491				1.05253	2.45767e-79	2.22199e-77	0.56125	1.40382e-25	1.66153e-24	0.120485	0.041393	0.184834	-0.370796	1.98973e-13	3.17529e-11
GRMZM2G000116	LOC100274021			-0.0584987	0.487987	0.555681	0.278126	8.74098e-06	2.24356e-05	0.146635	0.0553957	0.221714	0.48326	2.11978e-13	3.36028e-11
GRMZM2G305046	his2a1	nucleosome|nucleolus|DNA binding|nucleosome assembly|nucleus|chromosome		-1.33664	1.52336e-25	1.91957e-24	-0.836901	3.58528e-11	1.58547e-10	0.431336	0.000607691	0.00951262	0.931071	2.16712e-13	3.41257e-11
GRMZM2G025855	LOC100284395	small ribosomal subunit|chloroplast|ribonucleoprotein complex|structural constituent of ribosome|RNA binding|ribosome|intracellular|thylakoid|response to cold|nucleus|membrane|chloroplast thylakoid membrane|translation|response to cadmium ion|chloroplast stroma		-0.365762	1.77558e-05	4.58462e-05	-0.620417	3.64476e-13	1.91652e-12	-0.372353	1.21213e-05	0.000469807	-0.627008	2.30015e-13	3.59822e-11
GRMZM2G076946	LOC100174972	hydrolase activity, acting on glycosyl bonds|cation binding|hydrolase activity|catalytic activity|carbohydrate metabolic process|metabolic process|hydrolase activity, hydrolyzing O-glycosyl compoun		-0.369454	2.29584e-10	1.01375e-09	-0.231308	6.84896e-05	0.000157988	-0.567893	1.44853e-22	1.37772e-19	-0.429748	2.3785e-13	3.69648e-11
GRMZM2G410710	phb3	respiratory chain complex I|chloroplast|nucleolus|plant-type cell wall|response to salt stress|cell division|cell growth|lateral root development|response to nitric oxide|vacuole|response to stress|membrane|mitochondrion|response to auxin stimulus|mitochondrion organization|plasma membrane		0.84428	7.41566e-21	7.05036e-20	0.593139	2.47831e-11	1.10957e-10	-0.249085	0.0165996	0.10181	-0.500227	2.79943e-13	4.3224e-11
GRMZM2G142748				-1.32951	1.45347e-45	4.44796e-44	-1.78186	2.84159e-81	2.079e-79	-0.320693	0.000154093	0.00340206	-0.773044	2.95713e-13	4.53643e-11
GRMZM2G568484				-0.0562251	0.686556	0.739455	-1.23639	8.88792e-31	1.32833e-29	0.363642	0.00200217	0.0225415	-0.816522	3.04107e-13	4.6353e-11
GRMZM2G159587	LOC100283723	cofactor binding|oxidoreductase activity, acting on the CH-OH group|NAD binding|metabolic process|oxidation-reduction process|nucleotide binding		2.02041	2.44483e-12	1.28841e-11	0.781531	0.00539406	0.00936272	-0.335069	0.472299	0.737652	-1.57395	3.46593e-13	5.24923e-11
GRMZM2G146673	LOC100286100	heat shock protein binding|unfolded protein binding		0.418178	0.00389953	0.00714793	0.0254002	0.745726	0.787209	-0.512265	0.00151078	0.0186906	-0.905043	4.12806e-13	6.21247e-11
GRMZM2G463622				0.299606	0.0947848	0.13204	-0.503709	0.00418546	0.00740655	-0.416728	0.0273222	0.140187	-1.22004	4.37833e-13	6.54767e-11
GRMZM2G010765	LOC100191687	response to nematode|drug transmembrane transport|drug transmembrane transporter activity|antiporter activity|membrane|transmembrane transport|plasma membrane		0.817929	3.46553e-11	1.6484e-10	0.513416	3.51851e-06	9.46524e-06	-0.486161	0.000469389	0.00778865	-0.790673	4.83384e-13	7.18369e-11
GRMZM2G087741	LG3	DNA binding|nucleus|sequence-specific DNA binding|regulation of transcription, DNA-dependent|sequence-specific DNA binding transcription factor		1.37823	1.22547e-33	2.24147e-32	-0.451175	1.69089e-06	4.73122e-06	1.1477	1.51047e-23	1.63255e-20	-0.681698	5.06934e-13	7.48688e-11
GRMZM2G045809	LOC100273345	nutrient reservoir activity|apoplast|response to salt stress|extracellular region|extracellular matrix|metal ion binding|manganese ion binding|cell wall		1.02431	1.65597e-07	5.42514e-07	-0.367553	0.026404	0.0404764	0.398513	0.0826841	0.283253	-0.993348	5.64119e-13	8.28002e-11
GRMZM2G342243	magi7438			0.740264	1.48082e-55	6.68138e-54	0.75854	1.00915e-58	4.2849e-57	-0.33221	2.62361e-11	6.78089e-09	-0.313934	5.83306e-13	8.50911e-11
GRMZM2G437912	LOC100193934	prephenate dehydratase activity|L-phenylalanine biosynthetic process	phenylalanine biosynthesis I|superpathway of phenylalanine biosynthesis|phenylalanine biosynthesis II|superpathway of phenylalanine and tyrosine biosynthesis	1.48491	7.70077e-81	7.18074e-79	1.93687	1.41044e-165	3.64536e-163	-0.0296232	0.728931	0.89063	0.422343	6.65503e-13	9.64898e-11
GRMZM2G059693	LOC100277743	triglyceride lipase activity|lipid metabolic process	triacylglycerol degradation	-0.484042	0.000103218	0.000241235	-1.64875	2.5059e-46	7.03488e-45	0.27145	0.0198824	0.114554	-0.893258	7.11764e-13	1.02572e-10
GRMZM2G153999				0.10024	0.192378	0.248391	0.428552	4.23623e-10	1.72098e-09	0.170095	0.0243434	0.130554	0.498408	8.63599e-13	1.23146e-10
GRMZM2G118800	LOC100382449	cellular aldehyde metabolic process|metabolic process|chloroplast|response to salt stress|response to water deprivation|aldehyde dehydrogenase [NAD(P)+] activity|oxidoreductase activity|endoplasmic reticulum|vacuole|response to desiccation|membrane|oxidoreductase activity, acting on the aldehyde or|response to abscisic acid stimulus|oxidation-reduction process	valine degradation I	1.91429	8.84914e-89	9.69653e-87	1.44442	7.19754e-61	3.23522e-59	-0.0216706	0.831082	0.936047	-0.491546	8.64889e-13	1.23146e-10
GRMZM2G171650	LOC100272251	protein dimerization activity|DNA binding|nucleus|transcription, DNA-dependent|regulation of transcription, DNA-dependent		-0.22419	0.0356121	0.0542463	-0.80637	4.99508e-16	3.27108e-15	-0.133795	0.193296	0.466619	-0.715974	8.83571e-13	1.25057e-10
GRMZM2G091276	LOC100381512	jasmonic acid metabolic process|chloroplast|catalytic activity|induced systemic resistance, jasmonic acid mediate|negative regulation of defense response|cytoplasm|jasmonic acid and ethylene-dependent systemic resi|adenylyltransferase activity|response to light stimulus|photomorphogenesis|vacuole|response to ozone|regulation of stomatal movement|red, far-red light phototransduction|response to wo…		0.658667	5.34298e-11	2.49991e-10	1.2334	1.69783e-49	5.29803e-48	-0.0155422	0.829078	0.935324	0.559191	9.18542e-13	1.29237e-10
GRMZM2G371793		acid phosphatase activity	NAD/NADH phosphorylation and dephosphorylation|phosphate acquisition|phosphate utilization in cell wall regeneration|thiamine biosynthesis II	2.83114	8.7656e-237	5.9551e-234	2.18655	9.35867e-159	2.2253e-156	0.150803	0.106841	0.332173	-0.493791	1.05442e-12	1.47483e-10
GRMZM2G058404	LOC100502524	transferase activity|diterpene phytoalexin metabolic process|farnesyltranstransferase activity|isoprenoid biosynthetic process	nonaprenyl diphosphate biosynthesis III|superpathway of geranylgeranyldiphosphate biosynthesis II (via MEP)|superpathway of geranylgeranyldiphosphate biosynthesis I (via mevalonate)|geranylgeranyldiphosphate biosynthesis	0	0.962878	0.971457	0.717797	1.3007e-07	4.12703e-07	0.150689	0.409665	0.689385	0.868486	1.37314e-12	1.90939e-10
GRMZM5G838812	LOC100502208			0.242324	0.0984917	0.136684	0.734665	2.12332e-06	5.87211e-06	-1.42577	1.38746e-16	9.42599e-14	-0.933434	1.39371e-12	1.92673e-10
GRMZM2G005991		lipid transport	uridine-5'-phosphate biosynthesis|arginine biosynthesis II (acetyl cycle)|pyrimidine ribonucleotides de novo biosynthesis|arginine biosynthesis I	0.415188	8.26149e-12	4.15486e-11	0.348541	7.00373e-09	2.53208e-08	-0.317155	1.72803e-06	9.27517e-05	-0.383801	1.46682e-12	2.01608e-10
GRMZM2G127134		oligopeptide transporter activity|oligopeptide transport|membrane		1.03413	3.95756e-22	4.07371e-21	0.0745057	0.521816	0.583344	0.289325	0.00850852	0.0646169	-0.670303	1.56153e-12	2.12172e-10
GRMZM2G031938	LOC100274540	drug transmembrane transport|response to karrikin|drug transmembrane transporter activity|antiporter activity|membrane|transmembrane transport|plasma membrane		1.6936	8.76837e-37	1.8289e-35	0.808993	8.70606e-10	3.43761e-09	0.142415	0.299864	0.590148	-0.742196	1.55593e-12	2.12172e-10
GRMZM2G012717	LOC100272654	protein binding|intracellular|zinc ion binding		0.602944	2.76644e-07	8.81539e-07	0.177224	0.0902484	0.123906	-0.278759	0.046554	0.199256	-0.70448	1.59331e-12	2.1526e-10
GRMZM2G051619	LOC100280480	response to red light|oxidoreductase activity, acting on paired donors,|oxidoreductase activity|response to red or far red light|iron ion binding|gibberellin catabolic process|C-19 gibberellin 2-beta-dioxygenase activity|oxidoreductase activity, acting on single donors w|oxidation-reduction process	gibberellin inactivation I (2beta-hydroxylation)	0.951593	1.50897e-12	8.0775e-12	2.08593	9.86335e-65	4.88606e-63	-0.358414	0.0149914	0.094641	0.775925	1.64214e-12	2.20603e-10
GRMZM2G140996	LOC100282209	transferase activity|methyltransferase activity|protein dimerization activity|O-methyltransferase activity|methylation		-0.609213	5.89141e-28	8.32359e-27	-0.349928	2.37079e-11	1.06383e-10	0.12987	0.0154212	0.0966745	0.389155	1.93166e-12	2.58039e-10
GRMZM2G375762	LOC100280598	microtubule associated complex|microtubule-based process		-0.595508	6.78396e-10	2.85958e-09	-0.956967	2.01319e-23	2.09495e-22	-0.338752	0.000303973	0.00562481	-0.700212	2.01585e-12	2.67781e-10
GRMZM2G144997		heat shock protein binding|unfolded protein binding|protein folding		0.874542	2.14928e-14	1.34524e-13	0.0967161	0.410594	0.475831	0.098864	0.440945	0.714257	-0.678962	2.03334e-12	2.68604e-10
AC196059.3_FG003				-0.614119	7.50179e-15	4.84195e-14	-0.693293	6.09155e-19	4.84593e-18	-0.473021	1.25552e-09	2.08767e-07	-0.552195	2.18227e-12	2.86686e-10
GRMZM5G826838	gpm277	carboxy-lyase activity|pyridoxal phosphate binding|carboxylic acid metabolic process|glutamate metabolic process|lyase activity|catalytic activity|glutamate decarboxylase activity	glutamate degradation IX (via 4-aminobutyrate)|glutamate dependent acid resistance|glutamate degradation III (via 4-aminobutyrate)	0.271011	9.41261e-06	2.5156e-05	0.150503	0.0132447	0.0214458	-0.301564	8.7649e-07	5.50531e-05	-0.422071	2.55206e-12	3.316e-10
GRMZM2G030305		MAP kinase activity|protein phosphorylation|protein kinase activity|protein tyrosine kinase activity|ATP binding|transferase activity, transferring phosphorus-cont		0.696906	1.08209e-09	4.46702e-09	1.35529	2.25908e-46	6.34946e-45	-0.0550084	0.707717	0.880176	0.603379	2.5431e-12	3.316e-10
GRMZM2G052740	cl11409_1a	calcium ion binding|protein binding|GTPase activity|GTP binding		-1.10216	1.40005e-43	3.94436e-42	-0.737104	2.7469e-27	3.53059e-26	0.185513	0.0106552	0.0754719	0.550573	3.06825e-12	3.96504e-10
GRMZM2G016958	LOC100274355	metabolic process|hydrolase activity		0.768834	3.15708e-28	4.54139e-27	0.494269	3.37715e-13	1.78132e-12	-0.158009	0.0327889	0.158338	-0.432573	3.52733e-12	4.53367e-10
GRMZM2G119999	LOC100273913	DNA binding|nucleus|sequence-specific DNA binding|regulation of transcription, DNA-dependent|sequence-specific DNA binding transcription factor|transcription, DNA-dependent		1.03399	1.30235e-17	1.01134e-16	0.30502	0.0064709	0.0110686	0.103803	0.477624	0.740738	-0.625167	4.38382e-12	5.60422e-10
GRMZM2G173596	LOC100286212	protein binding		2.42102	8.76399e-92	1.01654e-89	2.7615	3.26524e-177	9.46839e-175	0.0725299	0.69907	0.87579	0.413002	4.43966e-12	5.64525e-10
GRMZM2G154499	LOC100280739	iron-sulfur cluster binding|iron-sulfur cluster assembly|structural molecule activity		0.447071	1.40268e-05	3.67121e-05	-0.0161017	0.704912	0.751902	-0.137358	0.220351	0.501289	-0.60053	4.5277e-12	5.72657e-10
GRMZM2G463913	cl9367_1	ribosome|intracellular|ribonucleoprotein complex|translation|structural constituent of ribosome		-0.143616	0.132734	0.178676	-0.226457	0.0174709	0.0276598	-0.579521	1.57778e-09	2.53466e-07	-0.662362	5.02575e-12	6.32287e-10
AC199526.5_FG002	LOC100194360	response to cold|nucleolus|methionine adenosyltransferase activity|S-adenosylmethionine biosynthetic process|one-carbon metabolic process|transferase activity|response to salt stress|lignin biosynthetic process|methionine metabolic process|ATP binding|membrane|cell wall|nucleotide binding|plasma membrane|metal ion binding	2'-deoxymugineic acid phytosiderophore biosynthesis|S-adenosyl-L-methionine cycle II|S-adenosyl-L-methionine cycle I|S-adenosyl-L-methionine biosynthesis|methionine degradation I (to homocysteine)|ethylene biosynthesis from methionine	1.05776	5.95949e-25	7.24462e-24	1.74834	3.57405e-63	1.7065e-61	0.011014	0.913558	0.971364	0.701595	5.39025e-12	6.74575e-10
GRMZM2G009196	pco081127(535)	chloroplast|riboflavin biosynthetic process|oxidoreductase activity|riboflavin synthase activity|oxidation-reduction process	flavin biosynthesis I (bacteria and plants)	-0.22897	0.000576578	0.00120962	-0.0266766	0.631044	0.68519	0.204846	0.00119625	0.0156288	0.407139	5.63164e-12	7.01094e-10
GRMZM2G404078		protein phosphorylation|protein kinase activity|protein tyrosine kinase activity|ATP binding|protein serine/threonine kinase activity|transferase activity, transferring phosphorus-cont		1.99149	1.66539e-69	1.13466e-67	2.4079	6.07331e-139	1.14612e-136	0.0248435	0.88663	0.960878	0.441251	6.12816e-12	7.58935e-10
GRMZM5G874608				0.232811	0.185504	0.240626	0.646288	1.67303e-08	5.83562e-08	0.309765	0.0827328	0.283298	0.723242	6.25751e-12	7.70938e-10
GRMZM2G073567		nucleic acid binding|nucleotide binding		1.30709	1.30953e-49	4.79785e-48	0.790513	6.18004e-20	5.27644e-19	-0.0647511	0.477536	0.740738	-0.581329	6.35869e-12	7.79365e-10
GRMZM2G006672	LOC100382743	magnesium ion binding|NAD binding|isocitrate dehydrogenase (NAD+) activity|zinc ion binding|isocitrate metabolic process|oxidation-reduction process|oxidoreductase activity, acting on the CH-OH group|tricarboxylic acid cycle	superpathway of cytosolic glycolysis (plants), pyruvate dehydrogenase and TCA cycle|leucine biosynthesis|superpathway of leucine, valine, and isoleucine biosynthesis|glutamine biosynthesis III|TCA cycle variation III (eukaryotic)	0.044527	0.361732	0.430279	0.17595	0.000225032	0.000482839	-0.454415	6.79986e-20	5.77454e-17	-0.322992	6.52008e-12	7.95048e-10
GRMZM2G043843				-0.86779	9.19681e-08	3.10627e-07	-0.275595	0.029673	0.0450753	0.335755	0.0249835	0.132855	0.92795	7.38607e-12	8.96051e-10
GRMZM2G394450	IVR1	sucrose 1F-fructosyltransferase activity|beta-fructofuranosidase activity|plant-type cell wall|fructan beta-fructosidase activity|hydrolase activity, acting on glycosyl bonds|hydrolase activity|carbohydrate metabolic process|metabolic process|plant-type vacuole|sucrose alpha-glucosidase activity|hydrolase activity, hydrolyzing O-glycosyl compoun|vacuole		1.75905	2.68468e-56	1.24195e-54	1.32272	6.17852e-35	1.14063e-33	-0.0424041	0.815168	0.929644	-0.478735	7.75275e-12	9.35761e-10
GRMZM2G025070		oxygen evolving complex|photosynthesis|photosystem II|membrane		0.187563	0.03035	0.0468611	-0.0336465	0.618776	0.673899	-0.346368	5.84186e-05	0.00159848	-0.567578	7.9061e-12	9.49451e-10
GRMZM5G813608		plastid|chloroplast		-1.06608	3.0901e-32	5.34374e-31	-1.11788	1.05808e-43	2.72579e-42	0.645302	3.48635e-15	1.84219e-12	0.593495	8.84607e-12	1.05699e-09
GRMZM2G093020	LOC100281450	protein dimerization activity|sequence-specific DNA binding|regulation of transcription, DNA-dependent|sequence-specific DNA binding transcription factor		1.5403	8.57137e-17	6.31969e-16	0.696989	4.56876e-06	1.2134e-05	-0.0585352	0.680846	0.867958	-0.901846	9.55536e-12	1.13604e-09
GRMZM2G058310	amyb5	hydrolase activity, acting on glycosyl bonds|cation binding|beta-amylase activity|hydrolase activity|catalytic activity|carbohydrate metabolic process|metabolic process|starch catabolic process|response to herbivore|polysaccharide catabolic process		0.275574	0.000324278	0.00070656	-0.356056	8.25498e-07	2.39666e-06	0.133913	0.0745074	0.265653	-0.497718	9.70761e-12	1.1484e-09
GRMZM2G119705	RIP	hydrolase activity|defense response|negative regulation of translation|rRNA N-glycosylase activity		3.51556	4.93385e-244	3.78442e-241	4.40451	0	0	-0.501744	0.0112605	0.0784161	0.387204	1.00708e-11	1.18547e-09
GRMZM2G119823	LOC100281107	protein dimerization activity		2.13026	1.54432e-46	4.92235e-45	3.01987	1.0416e-118	1.44838e-116	-0.390946	0.068812	0.252697	0.498661	1.16125e-11	1.36021e-09
GRMZM2G175804		oxygen evolving complex|photosynthesis|photosystem II|membrane		0.185269	0.0310703	0.0479049	-0.0374423	0.583814	0.641225	-0.334328	9.06229e-05	0.00226348	-0.557039	1.2216e-11	1.42388e-09
GRMZM2G145788				-0.285228	0.136653	0.183464	-0.169091	0.115301	0.15457	0.806702	1.0797e-06	6.4505e-05	0.922839	1.55396e-11	1.80244e-09
GRMZM2G358467				0.265242	0.000499743	0.00105833	-0.318926	1.11074e-05	2.81778e-05	0.091104	0.218561	0.499252	-0.493064	1.67772e-11	1.93655e-09
GRMZM5G862016				-1.74164	1.63999e-23	1.83509e-22	-0.943936	1.38629e-10	5.85907e-10	0.348717	0.0253039	0.133944	1.14642	1.89923e-11	2.18164e-09
GRMZM2G086730		ATPase activity, coupled to transmembrane movement|nucleoside-triphosphatase activity|ATPase activity|ATP binding|integral to membrane|nucleotide binding|transmembrane transport|transport		1.46664	2.13293e-31	3.51956e-30	1.28958	1.60793e-26	1.98821e-25	-0.488654	0.00124285	0.0160478	-0.66571	1.93084e-11	2.20729e-09
GRMZM2G033846	LOC100281015	calcium ion binding		0.811457	2.55761e-19	2.20985e-18	0.95929	6.63646e-32	1.04643e-30	0.378866	4.02607e-05	0.00119665	0.526698	2.04525e-11	2.32688e-09
GRMZM2G455676		oxygen evolving complex|photosynthesis|photosystem II|membrane		0.251232	0.000439225	0.000937512	0.0387406	0.659113	0.711089	-0.244628	0.000695346	0.0104099	-0.457119	2.71987e-11	3.07967e-09
GRMZM2G022192		chloroplast|plastid|carbon-nitrogen ligase activity, with glutamine as|ligase activity|ATP binding|mitochondrion|translation|nucleotide binding|chloroplast stroma	L-glutamine biosynthesis II (tRNA-dependent)|arginine degradation X (arginine monooxygenase pathway)|IAA biosynthesis I	-0.209182	1.70949e-05	4.42406e-05	-0.230074	1.79855e-06	5.01887e-06	-0.304985	3.37746e-10	6.52922e-08	-0.325878	2.79338e-11	3.14792e-09
GRMZM2G337706		electron carrier activity|protein disulfide oxidoreductase activity|cell redox homeostasis		1.90176	7.4769e-56	3.41239e-54	0.842943	3.78953e-14	2.14644e-13	0.461345	0.000895089	0.0125714	-0.597474	3.07947e-11	3.45394e-09
GRMZM2G320786		apoplast|oxidoreductase activity|copper ion binding|oxidation-reduction process|hydroquinone:oxygen oxidoreductase activity|lignin catabolic process		3.10356	2.30161e-15	1.54119e-14	2.16722	6.97997e-11	3.02038e-10	0.114925	0.903516	0.967452	-0.82141	3.64628e-11	4.07048e-09
GRMZM2G167126				1.04694	1.0695e-10	4.87175e-10	0.906726	1.87183e-09	7.14076e-09	-0.797066	7.08906e-06	0.000294692	-0.937279	3.79185e-11	4.21321e-09
GRMZM2G086788	LOC100285964	chloroplast|intracellular|ribonucleoprotein complex|structural constituent of ribosome|ribosome|membrane|rRNA binding|chloroplast envelope|translation|chloroplast stroma		-0.469575	6.29948e-19	5.33627e-18	-0.450778	3.45064e-18	2.63909e-17	-0.368063	1.42429e-12	4.76996e-10	-0.349266	3.95409e-11	4.37304e-09
GRMZM2G161102	LOC100192544	protein binding		0.557273	2.02775e-18	1.6569e-17	0.173828	0.00524681	0.00912446	-0.00186479	0.999062	1	-0.38531	4.04312e-11	4.4508e-09
GRMZM2G096680	LOC100285533	serine-type endopeptidase inhibitor activity|response to wounding		1.60502	9.1054e-41	2.27186e-39	0.846892	2.04467e-13	1.0955e-12	0.112731	0.420624	0.697948	-0.645393	4.46644e-11	4.89415e-09
GRMZM2G091583	LOC100384257			0.15617	0.0519844	0.0767278	0.424458	1.09354e-11	5.05191e-11	0.142651	0.0656918	0.245523	0.410939	4.53601e-11	4.94758e-09
GRMZM2G176998		protein binding		-0.163078	0.00118526	0.00236574	0.236579	6.61319e-07	1.93918e-06	-0.0826336	0.0974975	0.315107	0.317023	4.62669e-11	5.00207e-09
GRMZM2G107886	LOC100283083	protein binding|intracellular|zinc ion binding		0.931933	3.31565e-48	1.1426e-46	0.714036	1.26739e-30	1.88233e-29	-0.117294	0.142727	0.392061	-0.335192	4.62804e-11	5.00207e-09
GRMZM2G165044		protein binding|zinc ion binding		0.97244	1.08137e-29	1.65462e-28	1.59096	5.14269e-105	5.823e-103	-0.198622	0.0435295	0.190936	0.419894	4.69956e-11	5.05638e-09
GRMZM2G055968	LOC100273820			-0.937624	1.85886e-16	1.34305e-15	-0.418205	2.14134e-06	5.91987e-06	0.158252	0.110236	0.337607	0.677671	4.9252e-11	5.27529e-09
GRMZM2G076417		negative regulation of catalytic activity|serine-type endopeptidase activity|proteolysis|identical protein binding		0.68854	3.72841e-11	1.76743e-10	-0.548478	5.28284e-09	1.93522e-08	0.631282	2.08764e-09	3.22941e-07	-0.605735	5.48306e-11	5.84647e-09
GRMZM2G164074	LOC100381980	oxidoreductase activity, acting on paired donors,|oxidoreductase activity|monooxygenase activity|electron carrier activity|metal ion binding|heme binding|iron ion binding|oxidation-reduction process		1.8432	9.47303e-42	2.45906e-40	2.39832	1.76935e-93	1.64987e-91	-0.149249	0.499162	0.756184	0.40587	6.09507e-11	6.47003e-09
GRMZM2G011129	nbp1	nucleic acid binding|nucleotide binding|ribonucleoprotein complex		0.218837	0.000369987	0.000799632	0.0548057	0.373704	0.438698	-0.236405	0.000116092	0.00275768	-0.400437	6.1989e-11	6.551e-09
GRMZM2G081322		cytoskeleton organization|actin binding		-1.18776	1.67823e-59	8.54494e-58	-0.868813	3.02866e-54	1.12524e-52	0.13727	0.0168472	0.102637	0.456214	6.68872e-11	7.03737e-09
GRMZM2G085136				0.157583	0.0274749	0.0428476	0.00266106	0.847954	0.874773	-0.272261	0.000236243	0.00465272	-0.427183	7.10129e-11	7.40607e-09
GRMZM2G144083	LOC100274413	cation transport|copper-transporting ATPase activity|ATPase activity, coupled to transmembrane movement|copper ion transport|hydrolase activity|catalytic activity|metal ion transport|copper ion binding|metabolic process|ATP metabolic process|ATP biosynthetic process|ATP binding|integral to membrane|membrane|nucleotide binding|metal ion binding	copper transport II	0.281216	0.00314706	0.00586082	-0.29089	0.000958641	0.00187563	0.0147102	0.867932	0.951528	-0.557396	7.10146e-11	7.40607e-09
GRMZM2G477503		biosynthetic process		-2.79149	1.24673e-168	4.23495e-166	-3.26717	6.20205e-225	2.94945e-222	-0.189104	0.038805	0.177353	-0.66478	7.42283e-11	7.70742e-09
GRMZM2G108991		signal transduction|binding|protein phosphatase type 2A regulator activity|protein phosphatase type 2A complex		0.307461	1.39073e-06	4.10231e-06	-0.136368	0.0164188	0.0261333	0.0739929	0.26429	0.551603	-0.369837	7.69822e-11	7.95862e-09
GRMZM2G082387	LOC100281386	transcription, DNA-dependent|regulation of transcription, DNA-dependent		-0.255195	0.000953305	0.00193048	-0.784199	2.43471e-24	2.67649e-23	0.00820765	0.886699	0.960894	-0.520797	8.38088e-11	8.62686e-09
GRMZM2G367650	LOC100284868	protein binding|metal ion binding|zinc ion binding		0.195188	0.00158254	0.00309633	0.6039	6.61363e-29	9.06914e-28	-0.0707796	0.243919	0.529672	0.337932	9.91657e-11	1.01636e-08
GRMZM2G112428	LOC100303849	protein dimerization activity		-0.432051	3.42025e-08	1.20932e-07	0.0523611	0.293311	0.355055	-0.0470086	0.517387	0.76996	0.437404	1.03412e-10	1.05533e-08
GRMZM2G070825	LOC100191748	hydrolase activity|lipid metabolic process|hydrolase activity, acting on ester bonds		1.36281	2.23933e-162	7.1955e-160	0.975864	1.23034e-94	1.1749e-92	0.119394	0.0338172	0.161631	-0.267547	1.16355e-10	1.18235e-08
AC234091.1_FG001		carbohydrate metabolic process|hydrolase activity, hydrolyzing O-glycosyl compoun		0.165782	0.000181075	0.000408076	0.0191559	0.604464	0.660096	-0.132115	0.00326296	0.0321937	-0.278741	1.21168e-10	1.22601e-08
GRMZM2G046601		glutamine biosynthetic process|nitrogen compound metabolic process|glutamate-ammonia ligase activity|catalytic activity		0.0501142	0.449644	0.518307	-0.836109	1.46304e-41	3.52107e-40	0.460681	7.42402e-13	2.63475e-10	-0.425542	1.29589e-10	1.30567e-08
GRMZM2G068639	LOC100286152	oxidoreductase activity, acting on CH-OH group of|catalytic activity|flavin adenine dinucleotide binding|oxidoreductase activity|UDP-N-acetylmuramate dehydrogenase activity|oxidation-reduction process|membrane|cell wall|D-arabinono-1,4-lactone oxidase activity		0.275487	0.000129821	0.000299377	-0.0687673	0.280419	0.341465	-0.0533637	0.484241	0.745261	-0.397618	1.33807e-10	1.34248e-08
GRMZM2G014499		negative regulation of catalytic activity|serine-type endopeptidase activity|proteolysis|identical protein binding		-0.641183	1.08816e-24	1.30021e-23	-0.944776	8.51199e-54	3.10903e-52	-0.111041	0.0521204	0.213308	-0.414634	1.40326e-10	1.40196e-08
GRMZM2G414159	LOC100381416	DNA binding		0.191683	0.000248591	0.000550783	0.155951	0.00183962	0.00345054	-0.293709	3.86972e-08	4.14479e-06	-0.329441	1.77427e-10	1.75844e-08
GRMZM2G392791	AY111333	hydrolase activity|catalytic activity		0.763315	1.34954e-41	3.48419e-40	1.03246	8.24229e-87	6.92527e-85	0.0443698	0.453426	0.723256	0.313518	1.77486e-10	1.75844e-08
GRMZM2G154881	gpm842	apoplast|response to salt stress|hydrolase activity|cytoplasm|nucleus|plasma membrane		0.79885	3.79036e-07	1.18807e-06	-0.795359	1.88725e-09	7.19612e-09	0.720059	2.16133e-06	0.000111479	-0.87415	2.00042e-10	1.97369e-08
GRMZM2G084806	LOC100281100	protein kinase activity|protein tyrosine kinase activity|ATP binding|transferase activity, transferring phosphorus-cont|protein phosphorylation		0.188322	4.46667e-05	0.000109822	0.186042	6.21742e-05	0.000144345	-0.277066	6.56255e-09	8.91682e-07	-0.279346	2.0338e-10	1.99834e-08
GRMZM2G361120				0.745675	6.29181e-06	1.72021e-05	0.399756	0.0326443	0.0491121	-0.520274	0.00647941	0.0533474	-0.866193	2.06323e-10	2.01891e-08
GRMZM2G344924		nuclear pore|transport		0.414521	8.03317e-08	2.73501e-07	0.134939	0.0556459	0.080118	-0.201997	0.0102046	0.0731297	-0.48158	2.09582e-10	2.0424e-08
GRMZM2G170016	LOC100501557	heme binding		1.30591	6.38209e-14	3.82636e-13	0.672903	9.95344e-05	0.000225188	-0.39559	0.0343717	0.163373	-1.0286	2.15417e-10	2.09069e-08
GRMZM2G382785	LOC100274392	transferase activity, transferring acyl groups oth		0.754431	4.00729e-25	4.9243e-24	1.35462	2.33229e-95	2.27283e-93	-0.263202	0.00240039	0.0255376	0.336991	2.19094e-10	2.11773e-08
GRMZM2G120016	LOC100273251	transferase activity, transferring glycosyl groups|transferase activity|metabolic process|transferase activity, transferring hexosyl groups	cytokinins-O-glucoside biosynthesis	2.16578	9.59179e-15	6.15417e-14	1.00189	4.05294e-06	1.08343e-05	0.432661	0.30284	0.592887	-0.731219	2.24391e-10	2.16015e-08
GRMZM2G035451				0.429026	6.01349e-09	2.29922e-08	0.108667	0.105304	0.142365	-0.124404	0.102832	0.325758	-0.444762	2.33592e-10	2.23965e-08
GRMZM2G417107	LOC100275319	protein dimerization activity		-0.631891	3.20682e-15	2.11869e-14	-0.936354	1.26001e-30	1.87254e-29	-0.230224	0.00254787	0.0267594	-0.534688	2.58885e-10	2.46231e-08
GRMZM2G089698	pco096884	transferase activity|transferase activity, transferring acyl groups oth	benzoylanthranilate biosynthesis	-0.889238	7.47313e-55	3.3029e-53	-0.631225	1.54598e-32	2.52822e-31	0.101541	0.0580865	0.22781	0.359555	2.58356e-10	2.46231e-08
GRMZM5G827575	LOC100277172			0.44194	3.59399e-07	1.12995e-06	0.0909686	0.260047	0.31982	-0.146753	0.124716	0.363329	-0.497725	2.67973e-10	2.53859e-08
GRMZM2G097704	LOC100281723	hydrolase activity|triglyceride lipase activity|lipid metabolic process	phospholipases|triacylglycerol degradation	1.34566	2.73113e-69	1.84491e-67	1.74819	2.97235e-136	5.27436e-134	-0.0189253	0.844163	0.942472	0.383604	2.83295e-10	2.67309e-08
GRMZM2G179679	LOC100502227	carbohydrate transport|transport|integral to membrane|plasma membrane|membrane		1.52697	8.8674e-14	5.25154e-13	-0.551015	0.00149774	0.00284792	1.04092	1.66748e-06	9.05235e-05	-1.03706	2.95562e-10	2.76688e-08
GRMZM2G145589	LOC100191892	serine-type endopeptidase activity|serine-type peptidase activity|hydrolase activity|identical protein binding|negative regulation of catalytic activity|peptidase activity|proteolysis		0.775095	2.326e-35	4.59366e-34	0.399941	1.33358e-11	6.10628e-11	0.0110814	0.838424	0.939493	-0.364072	2.9468e-10	2.76688e-08
GRMZM2G039278	LOC100382629	oxidoreductase activity, acting on paired donors,|oxidoreductase activity|monooxygenase activity|electron carrier activity|metal ion binding|heme binding|iron ion binding|oxidation-reduction process		0.345851	0.00659427	0.011595	0.211246	0.180637	0.231335	-0.588539	1.45228e-05	0.000544356	-0.723144	3.04374e-10	2.8382e-08
GRMZM2G142345		protein binding|metal ion binding|zinc ion binding		1.04612	1.1599e-40	2.87593e-39	0.825178	1.27737e-27	1.66156e-26	-0.163012	0.0774137	0.272138	-0.383952	3.05707e-10	2.83949e-08
GRMZM2G156517	LOC100192585	nucleotide binding|acid-amino acid ligase activity|cytoplasm|ligase activity|nucleus|ATP binding|ubiquitin-dependent protein catabolic process|plasma membrane		0.0806041	0.185361	0.24048	-0.146155	0.0128744	0.0208832	-0.14543	0.0165244	0.101503	-0.372189	3.07962e-10	2.8493e-08
GRMZM2G071977	LOC100381732	DNA binding		0.0554181	0.526135	0.591985	-0.365418	4.87859e-07	1.45167e-06	-0.0333384	0.65266	0.852509	-0.454174	3.24593e-10	2.99154e-08
GRMZM2G153814				1.10143	5.37837e-63	3.05219e-61	0.734455	6.18879e-34	1.08603e-32	0.0385101	0.582189	0.81135	-0.328468	3.48933e-10	3.20344e-08
GRMZM2G331638	LOC100285898	monooxygenase activity		-0.15772	0.0182412	0.0294479	-0.481968	3.42519e-13	1.80506e-12	-0.0931208	0.16186	0.421132	-0.417369	3.71192e-10	3.3947e-08
GRMZM2G171664	LOC100192538	electron transport chain|2 iron, 2 sulfur cluster binding|mitochondrial respiratory chain complex III|ubiquinol-cytochrome-c reductase activity|respiratory chain|oxidoreductase activity|oxidoreductase activity, acting on diphenols and r|metal ion binding|membrane|mitochondrion|iron-sulfur cluster binding|oxidation-reduction process	aerobic respiration -- electron donor II	0.00830962	0.881113	0.906464	-0.258939	4.13814e-08	1.38509e-07	-0.0337255	0.485335	0.7459	-0.300975	4.07198e-10	3.70972e-08
GRMZM2G140970		DNA binding|regulation of transcription, DNA-dependent		-0.237082	0.000150237	0.000342966	-0.00146668	0.910788	0.928682	0.111982	0.0684053	0.251709	0.347597	4.08994e-10	3.71186e-08
GRMZM2G000818		DNA binding|response to UV-B|response to salicylic acid stimulus|response to jasmonic acid stimulus		0.267084	0.000386936	0.000833723	0.115784	0.130911	0.173521	-0.293162	9.8829e-05	0.00242332	-0.444462	4.67189e-10	4.22389e-08
GRMZM2G034360	LOC100273135	transferase activity, transferring acyl groups oth|transferase activity|suberin biosynthetic process|hydroxycinnamoyltransferase activity|cell wall pectin biosynthetic process	chlorogenic acid biosynthesis I|chlorogenic acid biosynthesis II|simplecoumarins biosynthesis|phenylpropanoid biosynthesis	0.574112	3.32495e-30	5.19795e-29	0.448589	2.31597e-19	1.89959e-18	-0.172182	0.000866977	0.0122854	-0.297705	4.78389e-10	4.30876e-08
GRMZM2G398275		peptidyl-prolyl cis-trans isomerase activity|protein folding		-0.0907725	0.194671	0.250956	-0.234867	0.00129673	0.00248679	-0.300822	3.1008e-05	0.000973988	-0.444917	4.98783e-10	4.4755e-08
GRMZM2G141707	pco085001	electron carrier activity|glycerol ether metabolic process|protein disulfide oxidoreductase activity|cell redox homeostasis		-0.4172	4.80331e-19	4.09219e-18	-0.616503	4.63544e-43	1.16513e-41	-0.0878997	0.0480929	0.203163	-0.287203	5.09931e-10	4.54125e-08
GRMZM2G055699	LOC100279348	catalytic activity|carbohydrate metabolic process|hydrolase activity, hydrolyzing O-glycosyl compoun|cation binding		1.70086	1.57359e-59	8.04661e-58	1.17803	2.50416e-32	4.03141e-31	0.00418415	0.875071	0.955346	-0.518648	5.09871e-10	4.54125e-08
AC196110.4_FG004				4.74112	1.34368e-75	1.11714e-73	4.84614	2.8614e-125	4.30623e-123	0.300913	0.597933	0.820076	0.405938	5.69523e-10	5.05303e-08
GRMZM2G126190	pco095216b	cytoplasm|cytoskeleton|nucleotide binding|ATP binding		-0.528452	9.20945e-19	7.71879e-18	-0.182146	0.00212522	0.00394515	0.0207109	0.726324	0.889567	0.367017	6.16912e-10	5.45314e-08
AC197146.3_FG001	LOC100383027	DNA-dependent DNA replication initiation|gametophyte development|premeiotic DNA replication		-0.77161	2.90966e-21	2.84716e-20	-0.441711	1.25857e-09	4.88513e-09	0.143088	0.055098	0.221028	0.472987	6.36552e-10	5.6059e-08
GRMZM2G071217		oxidoreductase activity|oxidation-reduction process		1.39417	2.611e-118	4.73926e-116	1.11231	3.15125e-80	2.25017e-78	-0.060023	0.356225	0.643421	-0.34188	6.68047e-10	5.86155e-08
GRMZM2G107645		chromosome, centromeric region|histone H3-S10 phosphorylation|protein phosphorylation|histone kinase activity (H3-S10 specific)|protein kinase activity|protein tyrosine kinase activity|nucleus|ATP binding|histone phosphorylation|spindle|protein serine/threonine kinase activity|transferase activity, transferring phosphorus-cont		-0.871845	4.29849e-35	8.39158e-34	-0.464498	5.20611e-16	3.40646e-15	0.00748443	0.99397	1	0.414832	6.90269e-10	6.03427e-08
GRMZM2G032721		plastid|ribosome|intracellular|translation|structural constituent of ribosome		-0.448395	5.42772e-14	3.27398e-13	-0.492495	1.73488e-17	1.2623e-16	-0.317577	5.69962e-08	5.6469e-06	-0.361677	8.54992e-10	7.44689e-08
AC215201.3_FG008	LOC100274843	mitochondrion|protein dimerization activity		0.120702	0.365785	0.434301	-0.193065	0.148377	0.193906	-0.487467	0.000561678	0.00892753	-0.801234	8.76729e-10	7.58067e-08
GRMZM2G361659	LOC100381405	DNA binding|nucleus|transcription, DNA-dependent|regulation of transcription, DNA-dependent|transcription factor complex|sequence-specific DNA binding transcription factor		-1.09394	8.97197e-18	7.02695e-17	-0.581394	2.24229e-07	6.93513e-07	0.234605	0.0429985	0.189442	0.747153	8.75316e-10	7.58067e-08
GRMZM2G367834	LOC100285170	protein binding|two-component signal transduction system (phosphor|two-component response regulator activity|regulation of transcription, DNA-dependent		-0.0259796	0.78078	0.822396	0.0875581	0.150485	0.196348	0.305644	0.000140671	0.00319473	0.419182	9.365e-10	8.06815e-08
GRMZM2G443889		nucleic acid binding|ATP binding|ATP-dependent helicase activity		0.242997	0.152418	0.202085	-0.231997	0.21136	0.266052	-0.543512	0.00234736	0.0251092	-1.01851	9.49423e-10	8.14995e-08
GRMZM2G005633	LOC100216890	defense response|plant-type cell wall|apoplast|hydrolase activity, acting on glycosyl bonds|hydrolase activity|somatic embryogenesis|cell wall macromolecule catabolic process|carbohydrate metabolic process|metabolic process|chitin catabolic process|chitinase activity|polysaccharide catabolic process|cell wall|chitin binding|plasma membrane		1.22304	1.44097e-09	5.87876e-09	-0.238065	0.0839814	0.11614	0.737416	0.00134087	0.0170225	-0.723684	9.72581e-10	8.2889e-08
AC217947.4_FG002	LOC100216882	endoplasmic reticulum membrane|FMN binding|NADPH-hemoprotein reductase activity|phenylpropanoid metabolic process|oxidoreductase activity|endoplasmic reticulum|iron ion binding|oxidation-reduction process|membrane		0.970122	1.24646e-78	1.1018e-76	1.2334	1.61901e-144	3.31869e-142	0.0188148	0.75102	0.900579	0.28209	9.72371e-10	8.2889e-08
GRMZM2G063244	LOC100284126	peptidyl-prolyl cis-trans isomerase activity|chloroplast|apoplast|cysteine biosynthetic process|response to mannitol stimulus|defense response to bacterium|thylakoid|protein folding|protein peptidyl-prolyl isomerization|response to salt stress|isomerase activity|thylakoid lumen|chloroplast envelope|response to light intensity|chloroplast thylakoid membrane|cytosolic ribosome|response to oxidative…		-0.176552	0.00281323	0.00527422	-0.213105	0.000273051	0.000580008	-0.326408	3.90579e-08	4.15575e-06	-0.362961	9.97223e-10	8.46856e-08
GRMZM2G136296		nucleic acid binding|RNA-induced silencing complex|gene silencing by RNA|hydrolase activity, acting on ester bonds		-0.0063147	0.908729	0.928967	0.356898	5.30272e-11	2.31397e-10	-0.0275656	0.623504	0.833747	0.335647	1.12945e-09	9.55732e-08
GRMZM2G007441	LOC100382705	chloroplast|signal recognition particle, chloroplast targeting|response to high light intensity|protein binding|nucleus|chloroplast envelope|chloroplast thylakoid membrane		-0.258797	2.02388e-05	5.1936e-05	-0.405885	2.62864e-11	1.17312e-10	-0.226627	0.00017641	0.00376541	-0.373715	1.1417e-09	9.62675e-08
GRMZM2G134045	LOC100283451	response to abscisic acid stimulus|zinc ion binding|ARF GTPase activator activity|embryo development ending in seed dormancy|pollen development|regulation of ARF GTPase activity		2.14391	1.009e-138	2.42344e-136	2.32182	2.19688e-226	1.06607e-223	0.189706	0.0650109	0.243932	0.36761	1.16941e-09	9.82556e-08
GRMZM2G003662	LOC100304281	protein phosphorylation|protein kinase activity|protein tyrosine kinase activity|ATP binding|protein serine/threonine kinase activity|nucleotide binding|transferase activity, transferring phosphorus-cont		-0.984947	6.23893e-22	6.36966e-21	-0.380286	6.52215e-06	1.70074e-05	-0.0259277	0.795538	0.92086	0.578733	1.18843e-09	9.95021e-08
GRMZM2G180283	LOC100272786	transferase activity, transferring glycosyl groups|transferase activity|metabolic process|transferase activity, transferring hexosyl groups		-0.707162	6.00824e-28	8.48361e-27	-0.618926	5.04873e-19	4.04341e-18	-0.523237	1.56238e-16	1.03195e-13	-0.435001	1.20823e-09	1.00804e-07
GRMZM2G047129	LOC100285541	hydrolase activity|lipid metabolic process|hydrolase activity, acting on ester bonds		-0.480869	9.23695e-07	2.78091e-06	-0.788566	2.92077e-16	1.94757e-15	-0.281475	0.00337507	0.0330257	-0.589172	1.24223e-09	1.03279e-07
GRMZM2G159477	LOC100216915	hydrolase activity		-0.0579939	0.558958	0.623283	0.739931	2.19303e-16	1.47263e-15	-0.304453	0.00521972	0.0455968	0.493472	1.26226e-09	1.04579e-07
GRMZM2G010912	LOC100280405			-0.403839	2.61115e-05	6.61848e-05	-0.0640144	0.383299	0.448219	0.187981	0.0372399	0.172519	0.527806	1.32968e-09	1.09402e-07
GRMZM2G072300	si605092h09	heat shock protein binding|unfolded protein binding|protein folding		0.53023	1.82942e-09	7.39167e-09	0.092858	0.375914	0.440905	-0.00617461	0.940049	0.980469	-0.443547	1.32599e-09	1.09402e-07
GRMZM5G874955	LOC100384044	nucleoside-triphosphatase activity|nucleotide binding|ATP binding|ATPase activity|membrane		2.99272	7.58045e-47	2.45904e-45	2.30818	1.35418e-34	2.46363e-33	-0.109764	0.783356	0.915517	-0.794302	1.38674e-09	1.13703e-07
GRMZM2G099542		cellular metabolic process		0.0399787	0.614382	0.674739	0.164381	0.0342997	0.0513945	0.371252	8.1601e-05	0.00208411	0.495655	1.47334e-09	1.20389e-07
GRMZM2G104610	LOC100282232			-1.21935	6.41306e-92	7.47499e-90	-1.35933	4.41799e-133	7.45042e-131	0.50265	1.70687e-20	1.50318e-17	0.362667	1.58916e-09	1.29408e-07
GRMZM2G349554		binding		-0.564272	0.000147588	0.000337276	-0.70202	2.43834e-06	6.69288e-06	-0.746033	4.54685e-07	3.16126e-05	-0.88378	1.61689e-09	1.31216e-07
GRMZM2G421491		transmembrane transport|cellular metal ion homeostasis		0.778157	9.34572e-35	1.79937e-33	0.26394	1.82727e-05	4.53111e-05	0.166058	0.00950428	0.0698802	-0.34816	1.80464e-09	1.45955e-07
AC213612.3_FG001	LOC100285010			-1.89245	1.05487e-69	7.2761e-68	-2.14778	1.71348e-85	1.38112e-83	-0.507098	1.08623e-07	9.7099e-06	-0.762424	1.82864e-09	1.47395e-07
GRMZM2G008196	LOC100856968			-0.926055	3.46604e-09	1.36003e-08	-0.507512	1.13901e-05	2.88459e-05	0.412601	0.0015802	0.0192253	0.831144	1.85789e-09	1.49247e-07
GRMZM2G136800	pco078885			0.0258081	0.643479	0.701286	-0.282342	9.99977e-07	2.87271e-06	-0.0430265	0.498803	0.755785	-0.351177	1.90885e-09	1.52824e-07
GRMZM2G054210	LOC100381886	Golgi apparatus|protein transporter activity|binding|vesicle-mediated transport|membrane coat|clathrin adaptor complex|protein transport|intracellular protein transport|Golgi apparatus part		-0.644669	5.64164e-25	6.87228e-24	-0.303766	1.1204e-07	3.57885e-07	0.0140174	0.811725	0.927943	0.35492	1.99809e-09	1.59431e-07
GRMZM2G032562	LOC100282249	ubiquitin-dependent protein catabolic process		3.11876	4.71819e-98	6.13055e-96	2.61763	9.2815e-80	6.54883e-78	-0.144971	0.47668	0.740096	-0.646101	2.18544e-09	1.73798e-07
GRMZM2G149624	LOC100283196			-1.72223	1.83399e-191	9.27843e-189	-1.56313	3.55699e-185	1.15861e-182	0.203278	5.38502e-05	0.00150819	0.362379	2.19693e-09	1.74129e-07
GRMZM2G132238		proteolysis|cysteine-type endopeptidase activity	UDP-glucose biosynthesis (from glucose 6-phosphate)	0.546737	4.62447e-06	1.28669e-05	-0.476973	2.10738e-05	5.18837e-05	0.344636	0.00322273	0.0319155	-0.679074	2.228e-09	1.76005e-07
GRMZM2G107686		negative regulation of catalytic activity|serine-type endopeptidase activity|proteolysis|identical protein binding		-0.704338	1.61067e-10	7.22477e-10	-0.512007	1.91823e-09	7.30722e-09	0.412495	1.53063e-05	0.000563397	0.604825	2.45637e-09	1.92764e-07
GRMZM2G145633	LOC100276612			0.081852	0.280931	0.345558	-0.156425	0.0268208	0.0410601	-0.188797	0.0129764	0.0859	-0.427074	2.44997e-09	1.92764e-07
AC155352.2_FG010		lipid transport		0.829415	2.34838e-26	3.0715e-25	-0.580805	2.28488e-17	1.64986e-16	0.994594	3.91715e-38	1.03491e-34	-0.415625	2.59217e-09	2.02365e-07
GRMZM2G100212				0.542438	4.55235e-05	0.000111836	0.242997	0.0645679	0.0915664	-0.352998	0.0210309	0.11867	-0.652438	2.59573e-09	2.02365e-07
GRMZM2G078887	pco141631			-0.125958	0.0113398	0.0190853	-0.334442	1.29488e-11	5.93823e-11	-0.0861105	0.0788631	0.275238	-0.294594	2.63023e-09	2.04385e-07
GRMZM2G053206	LOC100272880	proteolysis|aspartic-type endopeptidase activity		2.2762	1.27465e-174	4.66286e-172	1.97705	9.24876e-138	1.66604e-135	-0.120557	0.169961	0.433992	-0.419707	2.85732e-09	2.21307e-07
AC155610.2_FG007	LOC100273498	transferase activity, transferring acyl groups oth	chlorogenic acid biosynthesis I|chlorogenic acid biosynthesis II|simplecoumarins biosynthesis|phenylpropanoid biosynthesis	0.535375	2.47753e-21	2.43836e-20	0.390723	4.48406e-12	2.14769e-11	-0.17553	0.00231135	0.0248403	-0.320182	2.89358e-09	2.23388e-07
GRMZM2G091540	LOC100304432	metabolic process|hydrolase activity|regulation of systemic acquired resistance		-0.239405	0.0140731	0.0232317	0.340028	0.00022362	0.000480225	-0.0248903	0.782275	0.914978	0.554542	3.18171e-09	2.44837e-07
GRMZM2G015314	LOC100383157	integral to membrane		0.390137	0.00170807	0.00332442	-0.440282	4.17659e-05	9.91425e-05	0.219099	0.0822038	0.282368	-0.611321	3.26953e-09	2.50783e-07
GRMZM2G098819	LOC100502388			-0.392091	3.581e-12	1.86362e-11	-0.281775	9.63642e-08	3.10019e-07	0.217692	6.54779e-05	0.00174544	0.328008	3.35009e-09	2.56136e-07
GRMZM2G118005	LOC100382451	chloroplast|structural constituent of ribosome|rRNA binding|ribosome|thylakoid|chloroplast thylakoid membrane|translation		-0.136592	0.0110361	0.018611	-0.121253	0.0219458	0.034122	-0.329704	7.70263e-10	1.37709e-07	-0.314365	3.37417e-09	2.5715e-07
GRMZM2G087875	LOC100279536	oxidoreductase activity, acting on paired donors,|oxidoreductase activity|monooxygenase activity|electron carrier activity|metal ion binding|heme binding|iron ion binding|oxidation-reduction process		1.70546	4.10239e-17	3.09574e-16	1.42625	9.28585e-11	3.97478e-10	-0.302542	0.495447	0.753462	-0.581755	3.53225e-09	2.68338e-07
GRMZM2G438202		DNA binding|regulation of transcription, DNA-dependent|sequence-specific DNA binding transcription factor		0.94254	6.20415e-36	1.25019e-34	0.664829	7.63128e-19	6.03849e-18	-0.109653	0.181112	0.449998	-0.387364	3.60119e-09	2.72704e-07
GRMZM2G355572	pco143873	chloroplast|hydrolase activity, acting on ester bonds|plasma membrane|membrane	phospholipases	1.54844	1.2007e-49	4.40591e-48	1.44984	1.14341e-42	2.84692e-41	-0.477789	1.61717e-05	0.000587967	-0.57639	3.65303e-09	2.75751e-07
GRMZM2G056231	LOC100273753	nucleosome|DNA binding|nucleus|nucleosome assembly|chromosome		-0.993862	1.06204e-55	4.81933e-54	-0.721957	1.14317e-32	1.87853e-31	0.103964	0.0874049	0.293547	0.375869	3.82006e-09	2.87447e-07
GRMZM2G073114				0.904569	1.5664e-08	5.74163e-08	-0.465287	0.000170885	0.000373465	0.717254	3.15996e-05	0.000989955	-0.652602	4.1627e-09	3.12242e-07
GRMZM2G020054		DNA binding|regulation of transcription, DNA-dependent|sequence-specific DNA binding transcription factor		1.63623	1.8872e-86	1.96815e-84	1.43021	4.26639e-67	2.2247e-65	-0.201944	0.035572	0.167259	-0.407966	4.24439e-09	3.17368e-07
GRMZM2G001508	umc2754	acid phosphatase activity	NAD/NADH phosphorylation and dephosphorylation|phosphate acquisition|phosphate utilization in cell wall regeneration|thiamine biosynthesis II	2.48402	1.9049e-94	2.31095e-92	1.6064	7.16662e-44	1.85832e-42	0.238704	0.0492492	0.205591	-0.638916	4.32223e-09	3.22176e-07
GRMZM2G110023	LOC100281862	chloroplast|protein metabolic process|peptidase activity|thylakoid|ATP binding|chloroplast envelope|proteolysis|plastid stroma|chloroplast stroma		-0.0990644	0.0928095	0.129585	-0.182857	0.0014802	0.00281682	-0.258101	1.165e-05	0.000457875	-0.341893	4.3689e-09	3.24637e-07
GRMZM2G176521	LOC100277948			-0.499645	3.25067e-10	1.41177e-09	-0.532993	5.73772e-12	2.71938e-11	-0.436386	2.7373e-08	3.10379e-06	-0.469734	4.48609e-09	3.31274e-07
GRMZM2G311961	cl23394_1	magnesium ion binding|nucleotide binding|GTPase activity|GTP binding		-0.020692	0.625014	0.68455	-0.075075	0.0607118	0.0866457	-0.195727	1.30167e-05	0.000497605	-0.25011	4.48105e-09	3.31274e-07
GRMZM2G127598	LOC100281840	mitochondrion|cytosol		-0.589217	1.4992e-25	1.89014e-24	-0.361833	2.80936e-14	1.61044e-13	0.103679	0.0445134	0.193783	0.331063	4.64828e-09	3.42189e-07
GRMZM5G835903	umc2328			-0.690147	1.37376e-07	4.54189e-07	-0.229873	0.0149521	0.0239721	0.215429	0.0630358	0.239563	0.675703	4.68763e-09	3.4402e-07
GRMZM2G039886	LOC100282636	heat shock protein binding|unfolded protein binding|protein folding		-0.170952	0.000192793	0.000433088	-0.364121	9.1351e-16	5.87383e-15	-0.0780684	0.0828557	0.283515	-0.271237	4.75959e-09	3.48226e-07
GRMZM2G125648	nfd106	protein binding		-0.766547	1.51016e-44	4.44964e-43	-0.528347	2.15645e-23	2.24109e-22	0.0790319	0.136164	0.381774	0.317232	5.06418e-09	3.69374e-07
GRMZM2G166684		protein binding		-1.7384	2.21548e-25	2.76099e-24	-0.998758	3.20607e-11	1.4236e-10	0.20913	0.190528	0.462755	0.948775	5.08675e-09	3.69886e-07
GRMZM2G074401		lipid metabolic process		0.412915	1.91951e-13	1.10916e-12	0.714239	1.19633e-41	2.89382e-40	0.00221672	0.92726	0.976885	0.303541	5.15681e-09	3.73837e-07
GRMZM2G102737	csu1187	membrane		0.435844	0.000472866	0.00100472	-0.92829	1.19651e-16	8.19432e-16	0.68746	1.00169e-08	1.28055e-06	-0.676674	5.17671e-09	3.74139e-07
AC211164.5_FG003	LOC100275214			0.172621	0.0146664	0.0241224	-0.106607	0.0663954	0.0938838	-0.076324	0.24274	0.528317	-0.355552	5.40547e-09	3.89489e-07
GRMZM2G176129		oxidation-reduction process|oxidoreductase activity, acting on NADH or NADPH,		0.0982361	0.45605	0.524521	0.228344	0.100321	0.136341	-0.868129	9.95118e-09	1.27902e-06	-0.738021	5.53328e-09	3.97493e-07
GRMZM2G403151		defense response|ADP binding		-0.253198	0.00942098	0.0160882	-0.0164162	0.953938	0.964074	0.245566	0.00918695	0.0681399	0.482348	5.56739e-09	3.98739e-07
GRMZM2G042089	LOC100283010	protein binding|vesicle-mediated transport|clathrin adaptor complex|membrane|intracellular protein transport|transport		-0.435408	5.05197e-13	2.81787e-12	-0.210385	0.00034224	0.000717049	0.119933	0.0435626	0.190937	0.344956	5.71223e-09	4.07884e-07
GRMZM2G108537	LOC100282610	membrane		0.568977	1.17645e-21	1.18181e-20	0.162313	0.00382957	0.00681736	0.105113	0.100127	0.320563	-0.301551	5.90753e-09	4.20567e-07
GRMZM2G159110	LOC100193461			0.535156	6.98223e-10	2.93795e-09	0.93537	1.10284e-34	2.01873e-33	0.0201065	0.883835	0.959496	0.420321	5.95107e-09	4.22402e-07
GRMZM2G173040	LOC100284068	mitochondrion|electron carrier activity|chlorophyll catabolic process|leucine catabolic process		0.487965	6.59799e-08	2.26781e-07	0.242613	0.00425295	0.00751816	-0.231543	0.0177002	0.105961	-0.476895	6.2849e-09	4.44769e-07
GRMZM2G136439		galactose metabolic process|UDP-glucose 4-epimerase activity|catalytic activity|coenzyme binding|cellular metabolic process|nucleotide binding	galactose degradation III|UDP-galactose biosynthesis (salvage pathway from galactose using UDP-glucose)|galactose degradation I (Leloir pathway)|UDP-galactose biosynthesis|brassinosteroid biosynthesis II|colanic acid building blocks biosynthesis|stachyose degradation	-0.120223	0.0574048	0.0839207	-0.217162	0.000339564	0.000711692	-0.259935	3.56746e-05	0.00108474	-0.356874	6.47707e-09	4.55656e-07
GRMZM2G450498	LOC100285862	cytosol|methionine gamma-lyase activity|pyridoxal phosphate binding|cellular amino acid metabolic process|catalytic activity	methionine degradation II|homocysteine and cysteine interconversion|superpathway of lysine, threonine and methionine biosynthesis II|methionine biosynthesis II	1.14505	3.33918e-123	6.5619e-121	0.819742	7.92413e-71	4.51847e-69	0.0826643	0.125357	0.364124	-0.242649	6.46102e-09	4.55656e-07
GRMZM2G075943				-0.501358	1.35172e-10	6.0989e-10	-0.705633	1.31578e-21	1.2376e-20	-0.23672	0.0019004	0.0217596	-0.440995	6.64933e-09	4.66395e-07
GRMZM5G800723		drug transmembrane transport|drug transmembrane transporter activity|antiporter activity|transmembrane transport|membrane		1.4027	4.3758e-48	1.49925e-46	1.10632	4.92466e-34	8.69975e-33	-0.113549	0.353611	0.641524	-0.409925	6.74455e-09	4.71682e-07
GRMZM2G470075		drug transmembrane transport|drug transmembrane transporter activity|antiporter activity|transmembrane transport|membrane		-0.362793	1.11353e-12	6.03027e-12	0.0699674	0.118259	0.158091	-0.16026	0.0012735	0.0163771	0.2725	6.99065e-09	4.87031e-07
GRMZM2G145518	uiu5(chn)	chitin catabolic process|chitinase activity|cell wall macromolecule catabolic process|carbohydrate metabolic process|chitin binding		0.995866	3.22926e-31	5.27372e-30	0.484526	1.07607e-09	4.20075e-09	0.13378	0.155518	0.411188	-0.377559	7.00499e-09	4.87031e-07
GRMZM2G176225	LOC100281741	calcium ion binding|protein phosphorylation|protein binding|phosphorylation|protein kinase activity|kinase activity|protein tyrosine kinase activity|ATP binding|protein serine/threonine kinase activity|transferase activity, transferring phosphorus-cont		0.512412	2.85033e-12	1.49416e-11	0.437757	2.39991e-14	1.38306e-13	0.407765	2.79705e-08	3.13718e-06	0.333111	7.10841e-09	4.92781e-07
GRMZM2G097135	LOC100279586	protein binding|chaperone binding		1.61157	5.76011e-71	4.10072e-69	1.46625	9.25267e-60	4.02949e-58	-0.222316	0.0674084	0.249741	-0.367639	8.10085e-09	5.59947e-07
GRMZM2G058760		thylakoid membrane|flavin adenine dinucleotide binding|oxidoreductase activity|copper ion binding|NADP binding|oxidation-reduction process|ferredoxin-NADP+ reductase activity|nucleotide binding	photosynthesis light reactions|oxygenic photosynthesis	0.686251	5.28911e-23	5.74005e-22	0.701438	4.52619e-26	5.48541e-25	0.364967	1.82821e-07	1.49385e-05	0.380155	8.41222e-09	5.79785e-07
GRMZM2G032807	LOC100284161			1.24352	9.68394e-52	3.85703e-50	0.559623	1.2766e-14	7.50804e-14	0.318896	0.000562862	0.00894037	-0.365001	8.69057e-09	5.97238e-07
GRMZM2G057247		cellular component organization|actin cytoskeleton organization|actin binding		0.297265	4.45672e-05	0.000109588	0.142943	0.0844522	0.116702	-0.205187	0.00538402	0.046604	-0.35951	8.91872e-09	6.11151e-07
GRMZM2G015603				0.431676	3.09325e-14	1.90844e-13	0.472349	1.22285e-16	8.36988e-16	-0.336073	5.51578e-08	5.52848e-06	-0.2954	9.04489e-09	6.14542e-07
GRMZM2G132371		microtubule-based movement|ATP binding|microtubule motor activity		-0.779647	7.98712e-18	6.27827e-17	-0.550325	3.08656e-11	1.37233e-10	0.275258	0.00128726	0.0164916	0.50458	9.04383e-09	6.14542e-07
GRMZM2G003970		galactosyltransferase activity|protein glycosylation|membrane		-0.265892	0.00387363	0.00710374	0.10237	0.172236	0.221638	0.0791747	0.375167	0.659834	0.447438	9.04575e-09	6.14542e-07
GRMZM2G015037			citrulline biosynthesis|proline biosynthesis I|superpathway of citrulline metabolism	0.778927	1.17006e-25	1.48067e-24	0.443863	1.518e-10	6.39188e-10	-0.0224723	0.774678	0.911483	-0.357537	9.15389e-09	6.20118e-07
GRMZM2G323679	TIDP3470	multicellular organismal development|ribonucleoside-diphosphate reductase activity, thi|DNA replication|oxidoreductase activity|transition metal ion binding|regulation of cell cycle|oxidation-reduction process|programmed cell death|deoxyribonucleoside diphosphate metabolic process	pyrimidine deoxyribonucleotides de novo biosynthesis I|adenosine nucleotides de novo biosynthesis	-0.168686	0.00167358	0.0032621	-0.0700791	0.162722	0.210626	0.202567	0.000122376	0.00286968	0.301174	9.64813e-09	6.51742e-07
GRMZM2G166971	LOC100303890			-0.672103	1.0951e-12	5.93827e-12	-1.0769	4.87667e-30	7.06627e-29	-0.165268	0.0665637	0.247692	-0.570069	9.9918e-09	6.73046e-07
GRMZM2G009344	umc2598	integral to membrane|membrane		1.13761	3.32952e-22	3.43741e-21	0.499351	1.09855e-05	2.78865e-05	0.0750972	0.501698	0.757979	-0.563163	1.06306e-08	7.14051e-07
GRMZM2G133029	cl24849_-1	aspartic-type endopeptidase activity|proteolysis|plant-type cell wall		0.428508	1.48883e-14	9.41274e-14	0.626019	1.28903e-33	2.21624e-32	0.0984219	0.0808344	0.27925	0.295932	1.14906e-08	7.6964e-07
GRMZM2G320099	LOC100191772	chloroplast|hydrolase activity|catalytic activity|zinc ion binding|diaminohydroxyphosphoribosylaminopyrimidine deamin|oxidation-reduction process|riboflavin biosynthetic process	flavin biosynthesis I (bacteria and plants)	0.340034	2.43649e-07	7.81005e-07	0.31322	4.35046e-06	1.15762e-05	-0.315584	7.50452e-06	0.000310335	-0.342398	1.19845e-08	8.00472e-07
GRMZM2G033931				-0.270968	0.000110974	0.000258092	0.0768268	0.156723	0.203537	-0.00837027	0.949343	0.984521	0.339425	1.20819e-08	8.04718e-07
GRMZM2G048549	pco081433(10)	calcium ion binding		1.13215	1.09549e-39	2.59707e-38	0.794489	1.0912e-21	1.03373e-20	-0.0605454	0.522618	0.773438	-0.398208	1.25856e-08	8.33592e-07
GRMZM2G000268	LOC100383321	oxidation-reduction process|oxidoreductase activity|response to salt stress		-1.33884	1.36014e-29	2.07183e-28	-0.684269	3.66588e-11	1.61901e-10	-0.0152249	0.897997	0.964958	0.639344	1.25525e-08	8.33592e-07
GRMZM2G103236		cytoplasm|protein folding		-0.0317437	0.588153	0.650591	-0.197482	0.000739404	0.00147126	-0.172404	0.00439827	0.040348	-0.338143	1.30925e-08	8.64759e-07
GRMZM2G312661	IDP554	calcium ion binding		0.89004	2.20612e-34	4.16656e-33	0.808897	5.74307e-30	8.30144e-29	-0.291082	0.000168602	0.00361497	-0.372225	1.33059e-08	8.76419e-07
AC233788.2_FG002				1.10362	1.71638e-29	2.61114e-28	1.33722	2.91282e-57	1.17791e-55	0.184655	0.101792	0.323829	0.418259	1.37633e-08	9.04046e-07
GRMZM2G070475		heat shock protein binding|unfolded protein binding|protein folding		3.36094	0	0	2.94071	0	0	0.081353	0.37044	0.655983	-0.338877	1.40176e-08	9.18212e-07
GRMZM2G358827	LOC100501535			1.10095	5.17698e-68	3.34506e-66	0.977733	2.14947e-56	8.47599e-55	-0.205246	0.00242773	0.0257478	-0.328463	1.44466e-08	9.4371e-07
GRMZM2G426154	LOC100285805			0.839108	9.39577e-24	1.06488e-22	0.555892	3.41301e-12	1.64982e-11	-0.109701	0.215803	0.496237	-0.392917	1.45371e-08	9.4702e-07
GRMZM2G067489	LOC100284483	response to light stimulus|response to chitin|protein binding|zinc ion binding|mRNA transcription|metal ion binding|chloroplast thylakoid membrane|integral to plastid membrane		0.311732	3.02417e-05	7.60457e-05	0.217086	0.00187731	0.00351625	-0.289589	0.000318868	0.00584132	-0.384235	1.46654e-08	9.52772e-07
GRMZM2G082384		microtubule-based movement|ATP binding|microtubule motor activity		-0.389314	6.7107e-09	2.55471e-08	-0.193439	0.00159853	0.00302386	0.164858	0.0110691	0.0775031	0.360733	1.56562e-08	1.01161e-06
GRMZM2G025227				-1.85923	4.26581e-145	1.13969e-142	-1.39446	2.61652e-133	4.44397e-131	-0.0117314	0.884417	0.959733	0.453037	1.56447e-08	1.01161e-06
GRMZM2G501652	LOC100276231			-0.925824	5.10968e-06	1.4126e-05	-1.58273	6.33226e-14	3.52619e-13	-0.568353	0.00506097	0.0446191	-1.22526	1.60157e-08	1.03204e-06
GRMZM2G119737				3.41578	0.00997387	0.0169556	0.135564	0.706075	0.752873	0.149636	0.897893	0.964958	-3.13058	1.60911e-08	1.03409e-06
GRMZM2G040828	LOC100217071			-0.186056	0.252452	0.315058	0.345389	0.00235434	0.00433931	0.117887	0.490988	0.750254	0.649333	1.655e-08	1.06072e-06
AC208897.3_FG004		transporter activity|substrate-specific transmembrane transporter activ|transmembrane transporter activity|integral to membrane|membrane|transmembrane transport|transport		0.91829	8.6084e-07	2.59891e-06	-0.458064	0.00829452	0.0139354	0.382328	0.0385667	0.176495	-0.994026	1.72216e-08	1.1008e-06
GRMZM2G108135	LOC100283760	hydrolase activity|peroxisome	acyl-CoA hydrolysis|omega-hydroxylation of caprate and laurate	0.655005	0.00039406	0.00084757	0.456118	0.0171794	0.0272364	-0.734665	0.000113872	0.00271308	-0.933551	1.74022e-08	1.10935e-06
GRMZM2G000326	LOC100280933	serine-type endopeptidase inhibitor activity|response to wounding		2.08569	1.18767e-106	1.82197e-104	1.46401	1.08853e-57	4.50141e-56	0.142822	0.147593	0.399189	-0.47885	1.76106e-08	1.11964e-06
GRMZM2G073943				0.409294	4.7634e-08	1.6615e-07	0.444249	9.37525e-12	4.36423e-11	0.32408	2.21925e-05	0.000746384	0.359035	1.87346e-08	1.18792e-06
GRMZM2G300408	pco117016	chloroplast thylakoid membrane|chloroplast		0.144292	0.0231861	0.0366788	-0.0665987	0.283896	0.345205	-0.138908	0.0338449	0.161632	-0.349799	1.88651e-08	1.19302e-06
GRMZM2G159632	sfp1	sulfate transport|cellular response to sulfate starvation|sulfate transmembrane transporter activity|integral to membrane|membrane|selenate transport|transmembrane transport|plasma membrane|secondary active sulfate transmembrane transporter		1.02571	2.6377e-15	1.75782e-14	-0.0866571	0.490689	0.553675	0.465824	0.000409414	0.00704927	-0.646545	1.96103e-08	1.23685e-06
GRMZM2G119316	LOC100382308	heat shock protein binding|unfolded protein binding|protein folding		-0.245609	5.57285e-06	1.53228e-05	-0.494772	4.22639e-22	4.09515e-21	-0.0478107	0.396519	0.67806	-0.296974	2.08163e-08	1.30944e-06
GRMZM2G122941	LOC100217014			0.676097	7.91843e-15	5.10256e-14	0.952001	1.31919e-45	3.61378e-44	0.0594928	0.567342	0.802544	0.335397	2.12921e-08	1.33584e-06
GRMZM5G869027				2.48815	4.88933e-42	1.29176e-40	2.43769	9.41175e-63	4.42278e-61	0.753055	0.000404459	0.00699944	0.702595	2.17506e-08	1.36102e-06
GRMZM2G178875	cl31612_1			0.327793	0.004602	0.00832646	-0.307216	0.00156522	0.00296579	0.113511	0.37169	0.657251	-0.521498	2.19926e-08	1.37254e-06
GRMZM2G040117	LOC100279953			0.42717	8.2644e-13	4.5279e-12	0.469411	6.34062e-15	3.81786e-14	-0.344248	1.1216e-07	9.95125e-06	-0.302006	2.21538e-08	1.37898e-06
GRMZM2G083058	pco140653a	integral to membrane		0.329041	1.90846e-11	9.27623e-11	0.522675	5.64e-29	7.77437e-28	0.0666984	0.171057	0.435657	0.260332	2.29968e-08	1.42772e-06
GRMZM2G179677	gpm243b	nucleic acid binding|intracellular|zinc ion binding		-0.211256	0.00451826	0.00818684	-0.554092	1.35388e-16	9.24541e-16	-0.0428571	0.538328	0.78441	-0.385693	2.41131e-08	1.49313e-06
GRMZM2G093849	LOC100284729	membrane		0.892822	3.64637e-16	2.58739e-15	1.42239	1.98025e-48	6.02898e-47	-0.0302553	0.857841	0.947322	0.499313	2.44263e-08	1.50859e-06
GRMZM2G055809	umc2704			-0.146456	0.0142079	0.0234381	-0.256847	5.08371e-06	1.34192e-05	-0.198287	0.000900324	0.0126226	-0.308678	2.4975e-08	1.53849e-06
GRMZM2G105364	pco124475			-0.101222	0.0692523	0.0995214	0.127131	0.0185064	0.0291614	0.0756571	0.173768	0.439933	0.30401	2.53869e-08	1.55982e-06
GRMZM2G145041	si606002e05	DNA binding		-0.840487	8.22611e-25	9.90381e-24	-1.41683	7.90999e-76	5.08335e-74	0.0646018	0.360543	0.646822	-0.511738	2.58167e-08	1.58214e-06
GRMZM2G135132		purine ribonucleoside salvage|adenosine kinase activity|phosphotransferase activity, alcohol group as acce	superpathway of cytosolic glycolysis (plants), pyruvate dehydrogenase and TCA cycle|glycolysis IV (plant cytosol)|adenine and adenosine salvage VI|glycolysis III|glycolysis I	-0.670574	1.65095e-25	2.07595e-24	-0.357073	3.44937e-09	1.28315e-08	0.0425924	0.508051	0.762302	0.356094	2.77007e-08	1.68889e-06
GRMZM2G079613	LOC100274072	cellular response to sulfur starvation|protein binding|regulation of sulfur utilization|identical protein binding		-0.939351	1.83822e-27	2.528e-26	-1.48816	3.11916e-80	2.23396e-78	0.0378533	0.633185	0.840078	-0.510953	2.7675e-08	1.68889e-06
GRMZM5G815214	LOC100285608			2.50321	6.96834e-42	1.82683e-40	2.44661	4.12826e-62	1.90976e-60	0.759198	0.000414829	0.00711524	0.702595	2.89039e-08	1.75535e-06
GRMZM2G078526	LOC100192071	protein binding|metal ion binding|zinc ion binding		0.175561	0.0683706	0.0983792	0.421638	6.23499e-08	2.05255e-07	0.184715	0.0488855	0.204804	0.430792	2.89384e-08	1.75535e-06
GRMZM2G339728				1.2072	2.28494e-78	2.01227e-76	0.947685	1.06508e-53	3.87832e-52	-0.0386512	0.601841	0.82175	-0.298163	3.01e-08	1.82116e-06
GRMZM2G025648	LOC100193818			-0.443894	8.72398e-15	5.60797e-14	-0.609615	9.0869e-28	1.19112e-26	-0.155563	0.00506215	0.0446191	-0.321285	3.08984e-08	1.86473e-06
GRMZM2G123732	LOC100216647			0.209925	0.00271211	0.00509751	-0.076154	0.146536	0.191742	-0.054173	0.48311	0.744544	-0.340252	3.10899e-08	1.87154e-06
GRMZM2G524711	LOC100273621			-0.27504	0.000189517	0.000426212	0.0413013	0.525175	0.586438	0.0687841	0.340575	0.628601	0.385125	3.19803e-08	1.92027e-06
GRMZM2G459363		transferase activity, transferring glycosyl groups		-0.067867	0.333328	0.4008	-0.306426	1.3183e-05	3.31921e-05	-0.144309	0.053847	0.218212	-0.382867	3.27979e-08	1.9644e-06
GRMZM2G161780	LOC100502176	integral to membrane		-0.491658	1.9812e-12	1.05177e-11	-0.744884	3.71865e-29	5.15882e-28	-0.135147	0.0450467	0.195204	-0.388373	3.42299e-08	2.04502e-06
GRMZM2G139462	cl5001_1(636)	chloroplast|UMP kinase activity|pyrimidine nucleotide biosynthetic process|cellular amino acid biosynthetic process|uridylate kinase activity|phosphorylation|cytoplasm|kinase activity|transferase activity	proline biosynthesis I|pyrimidine ribonucleotides interconversion|citrulline biosynthesis|pyrimidine ribonucleotides de novo biosynthesis|superpathway of citrulline metabolism	0.120718	0.0363686	0.0552994	0.179424	0.0015041	0.00285864	-0.357175	8.9371e-10	1.55114e-07	-0.298469	3.46179e-08	2.06302e-06
GRMZM2G158462	uaz7c01c01	nucleic acid binding|nucleotide binding|ribonucleoprotein complex		-0.164578	0.000436068	0.000931108	-0.294403	2.9831e-10	1.22741e-09	-0.131697	0.00420514	0.0389976	-0.261522	3.63597e-08	2.15772e-06
GRMZM2G071448		protein binding		-0.04362	0.520337	0.586461	0.203371	0.000143046	0.000316082	0.060308	0.331401	0.619992	0.307299	3.63886e-08	2.15772e-06
GRMZM2G069726	LOC100285454	barrier septum assembly|GTP binding		0.145947	0.0204637	0.0327123	0.121515	0.0523422	0.0757558	-0.292651	5.57632e-06	0.000239772	-0.317083	3.64937e-08	2.15857e-06
GRMZM2G144504	si687016e08	kinase activity|Rho guanyl-nucleotide exchange factor activity|phosphorylation		-0.726811	8.94553e-27	1.19163e-25	-0.52891	7.12492e-20	6.05924e-19	0.16318	0.00787903	0.0611647	0.361081	3.75421e-08	2.21508e-06
GRMZM2G493395		plastid|catalytic activity|metabolic process|terpenoid biosynthetic process|oxidoreductase activity, acting on the aldehyde or|1-deoxy-D-xylulose-5-phosphate synthase activity		0.57286	3.06782e-09	1.21214e-08	0.846469	1.34813e-26	1.67919e-25	0.109628	0.294058	0.58438	0.383237	3.81483e-08	2.24356e-06
GRMZM2G141473	cl1856_1	2 iron, 2 sulfur cluster binding|oxidoreductase activity, acting on CH-OH group of|catalytic activity|oxidoreductase activity|flavin adenine dinucleotide binding|metal ion binding|electron carrier activity|iron-sulfur cluster binding|iron ion binding|oxidation-reduction process	adenosine nucleotides degradation II|abscisic acid biosynthesis|benzoate biosynthesis III (CoA-dependent, non-beta-oxidative)|aldehyde oxidation I|guanosine nucleotides degradation II|IAA biosynthesis I|adenosine nucleotides degradation I|benzoate biosynthesis II (CoA-independent, non-beta-oxidative)	1.63118	6.94066e-85	6.93424e-83	1.33434	5.72192e-65	2.86433e-63	-0.0607157	0.662103	0.857629	-0.357561	3.82136e-08	2.24356e-06
GRMZM2G037644	LOC100382561			0.36221	2.57497e-06	7.37149e-06	0.00743515	0.961131	0.969859	-0.0485586	0.556901	0.795632	-0.403333	3.93276e-08	2.30328e-06
GRMZM2G116258	LOC100193482	chloroplast|glutamate-1-semialdehyde 2,1-aminomutase activity|apoplast|catalytic activity|response to light stimulus|transaminase activity|tetrapyrrole biosynthetic process|chloroplast envelope|pyridoxal phosphate binding|chloroplast stroma	tetrapyrrole biosynthesis I|heme biosynthesis I	-0.244121	0.00072757	0.00150084	-0.220039	0.00239214	0.00440284	-0.422649	5.04378e-09	6.97273e-07	-0.398567	4.00652e-08	2.34071e-06
GRMZM2G123996	LOC100284519			0.671459	4.79826e-18	3.83377e-17	0.257302	0.000531057	0.00108149	0.0597084	0.441574	0.714755	-0.354449	4.03498e-08	2.35156e-06
GRMZM2G314660		DNA binding		-0.244079	1.22969e-06	3.64266e-06	-0.291621	1.39826e-08	4.91395e-08	-0.235105	2.84288e-06	0.000138805	-0.282647	4.31178e-08	2.50673e-06
GRMZM2G079490	LOC100280633	proteolysis|aspartic-type endopeptidase activity		0.581989	7.62382e-14	4.5422e-13	0.249071	0.000640404	0.00128687	-0.0608967	0.47163	0.737111	-0.393815	4.46531e-08	2.58966e-06
AC209050.3_FG003		sequence-specific DNA binding|regulation of transcription, DNA-dependent|sequence-specific DNA binding transcription factor		1.28048	2.31845e-15	1.55203e-14	2.20308	1.1417e-47	3.35981e-46	-0.454684	0.0615133	0.235776	0.467913	4.47975e-08	2.59172e-06
GRMZM2G097286	LOC100283689	hydrolase activity|peptidase activity|proteolysis|cysteine-type peptidase activity		0.636372	1.92534e-08	6.99371e-08	0.69765	3.62142e-15	2.21819e-14	0.397403	0.000652954	0.00999096	0.458681	4.54133e-08	2.62096e-06
GRMZM2G029641		proteolysis|serine-type carboxypeptidase activity		0.0613742	0.246844	0.309119	-0.00902287	0.92463	0.940128	-0.209947	9.51114e-05	0.00235334	-0.280344	4.65555e-08	2.68038e-06
GRMZM2G127478				0.125418	0.486243	0.554181	-0.0880439	0.366585	0.431475	0.846892	2.7347e-08	3.10379e-06	0.63343	4.6676e-08	2.68082e-06
GRMZM2G054634	LOC100282511	protein phosphorylation|protein binding|protein kinase activity|protein tyrosine kinase activity|plasma membrane|brassinosteroid mediated signaling pathway|transferase activity, transferring phosphorus-cont|ATP binding		-0.830561	9.97474e-40	2.36942e-38	-0.521358	3.73083e-24	4.06003e-23	0.0288704	0.622895	0.833382	0.338073	4.75163e-08	2.72251e-06
GRMZM2G030138	LOC100384250	GTPase activity|GTP binding		1.1928	5.93569e-21	5.68879e-20	0.686777	4.84812e-08	1.61184e-07	-0.025641	0.852012	0.945526	-0.531668	5.10537e-08	2.91816e-06
GRMZM2G152447	pco072542	phosphatase activity|hydrolase activity|response to hydrogen peroxide|vacuole|cellular phosphate ion homeostasis|dephosphorylation	NAD/NADH phosphorylation and dephosphorylation|phosphate acquisition|phosphate utilization in cell wall regeneration|thiamine biosynthesis II	-2.60753	0	8.41767e-306	-3.04818	0	0	0.028463	0.629674	0.837569	-0.412188	5.30089e-08	3.02265e-06
GRMZM2G043453		magnesium chelatase activity|nucleoside-triphosphatase activity|protein binding|ATP binding|chlorophyll biosynthetic process|nucleotide binding|photosynthesis	chlorophyllide a biosynthesis I	-0.282299	1.71737e-06	5.00995e-06	-0.179529	0.00207198	0.00385181	-0.422338	6.17739e-13	2.22555e-10	-0.319568	5.37511e-08	3.05764e-06
GRMZM2G399284	cl21464_1	chloroplast|apoplast|cytoplasm|thylakoid|response to cold|protein folding|copper ion binding|ATP binding|chloroplast envelope|mitochondrion|chloroplast thylakoid membrane|response to cadmium ion|chloroplast stroma		0.50733	1.7106e-25	2.14869e-24	0.51638	5.95625e-27	7.56154e-26	-0.266725	5.00272e-08	5.10535e-06	-0.257675	5.64639e-08	3.20429e-06
GRMZM2G093286	LOC100279840	fruit development|oxidoreductase activity, acting on paired donors,|oxidoreductase activity|monooxygenase activity|electron carrier activity|metal ion binding|heme binding|iron ion binding|oxidation-reduction process	leucopelargonidin and leucocyanidin biosynthesis|luteolin biosynthesis|flavonol biosynthesis|leucodelphinidin biosynthesis	-0.00742638	0.930457	0.945913	-0.704802	9.5584e-09	3.41312e-08	0.0389744	0.670447	0.862507	-0.658402	5.69026e-08	3.2215e-06
GRMZM2G113495	LOC100282056			0.293946	0.00655143	0.0115256	-0.104787	0.0803693	0.111514	-0.034734	0.738293	0.895031	-0.433467	6.49961e-08	3.67097e-06
GRMZM2G161658	LOC100282504	hydrolase activity|catalytic activity		0.743428	2.95153e-29	4.4475e-28	0.374443	1.13606e-09	4.42479e-09	0.0378489	0.579805	0.810556	-0.331136	6.7875e-08	3.82448e-06
GRMZM2G043336			Rubisco shunt|oxygenic photosynthesis|Calvin-Benson-Bassham cycle	1.99014	2.79651e-44	8.15894e-43	1.58386	1.22422e-36	2.45649e-35	0.04486	0.936838	0.979644	-0.361424	6.9424e-08	3.90252e-06
GRMZM2G063473	LOC100194271	RNA binding		-0.0801119	0.207901	0.26585	-0.241969	3.28328e-05	7.90421e-05	-0.160645	0.0130791	0.0862918	-0.322502	6.97612e-08	3.91222e-06
GRMZM5G860137	LOC100274017	metabolic process|transferase activity, transferring acyl groups|catalytic activity|transferase activity, transferring acyl groups oth|transferase activity	isoleucine degradation I|superpathway of geranylgeranyldiphosphate biosynthesis I (via mevalonate)|mevalonate pathway I	0.813178	3.82588e-33	6.87098e-32	0.528718	3.2675e-19	2.65441e-18	-0.0204544	0.803732	0.923531	-0.304915	6.99812e-08	3.91533e-06
GRMZM2G001160		nucleic acid binding|helicase activity|DNA recombination|ATP binding|ATP-dependent helicase activity		-0.556843	1.71739e-06	5.00995e-06	-0.338073	0.000665577	0.00133353	0.343945	0.00153672	0.0189033	0.562716	7.3008e-08	4.07508e-06
GRMZM2G395508		metabolic process|transferase activity, transferring hexosyl groups	cytokinins-O-glucoside biosynthesis|flavonol glucosylation I	0.87875	9.25111e-09	3.46796e-08	1.50947	3.64414e-31	5.5474e-30	-0.114961	0.531355	0.780385	0.51576	7.52358e-08	4.17981e-06
GRMZM2G146948	LOC100284760	calcium ion binding		-1.1088	4.39453e-11	2.07122e-10	-0.423316	0.00315429	0.00569064	0.0947612	0.548745	0.791318	0.780246	7.50625e-08	4.17981e-06
GRMZM2G060163	LOC100284475	multicellular organismal development|ribonucleoside-diphosphate reductase activity, thi|DNA replication|oxidoreductase activity|transition metal ion binding|regulation of cell cycle|oxidation-reduction process|programmed cell death|deoxyribonucleoside diphosphate metabolic process	pyrimidine deoxyribonucleotides de novo biosynthesis I|adenosine nucleotides de novo biosynthesis	-0.355815	1.13983e-10	5.17824e-10	-0.242945	5.79585e-06	1.52129e-05	0.179439	0.000907419	0.0127071	0.292309	7.55107e-08	4.1853e-06
GRMZM2G002993		metabolic process|lipid metabolic process		0.769604	2.89113e-30	4.54065e-29	0.553273	4.66933e-17	3.2936e-16	-0.0896957	0.237872	0.522208	-0.306026	7.5824e-08	4.19289e-06
GRMZM2G044107	LOC100502339	metabolic process|hydrolase activity|carbohydrate metabolic process|hydrolase activity, hydrolyzing O-glycosyl compoun|hydrolase activity, acting on glycosyl bonds		0.148225	0.010635	0.0179845	0.0378029	0.45957	0.523882	-0.176261	0.00344681	0.0335895	-0.286683	7.72675e-08	4.2628e-06
GRMZM2G036455	LOC100283531	chloroplast|protochlorophyllide reductase activity|NADPH dehydrogenase activity|response to ethylene stimulus|membrane|oxidoreductase activity|metabolic process|oxidation-reduction process|chloroplast envelope|chloroplast thylakoid membrane|nucleotide binding	2,3-dihydroxybenzoate biosynthesis|chlorophyllide a biosynthesis I|vibriobactin biosynthesis	-0.135091	0.0139075	0.0229791	-0.167258	0.00120558	0.00232436	-0.253081	4.1894e-06	0.000190106	-0.285248	7.80897e-08	4.29819e-06
GRMZM2G028129	LOC100191940	nucleoside-triphosphatase activity|endoplasmic reticulum|ATP binding|mitochondrion|nucleotide binding|response to abscisic acid stimulus		1.02676	6.05994e-09	2.31624e-08	0.516815	0.00273872	0.00498975	-0.0960255	0.654604	0.853681	-0.605971	7.91094e-08	4.34425e-06
GRMZM2G373859	LOC100285957			-0.0332352	0.731607	0.779782	-0.623747	6.89822e-11	2.98663e-10	0.077429	0.432735	0.708209	-0.513082	8.01115e-08	4.38915e-06
GRMZM2G096348				-0.239556	0.0119801	0.0200537	-0.243967	0.0054688	0.00948553	-0.478441	5.1398e-07	3.48267e-05	-0.482853	8.23045e-08	4.49389e-06
GRMZM2G130454	LOC100192116	lipid transport		0.171372	0.00333317	0.00617693	0.168715	0.00527383	0.00916742	-0.285523	2.60564e-06	0.000130436	-0.288179	8.24012e-08	4.49389e-06
GRMZM2G010871	LOC100280736	DNA binding|response to stress|nucleus|sequence-specific DNA binding|regulation of transcription, DNA-dependent|sequence-specific DNA binding transcription factor		0.0205325	0.789124	0.829732	-0.0294629	0.827982	0.85819	-0.358499	4.07479e-06	0.000185614	-0.408494	8.36544e-08	4.54427e-06
GRMZM2G026346	LOC100280053	regulation of cyclin-dependent protein kinase acti|protein kinase binding|cell division|cytoplasm|regulation of cell cycle|cell cycle|nucleus		-0.624494	1.75909e-22	1.84751e-21	-0.485339	6.88106e-20	5.85814e-19	0.182696	0.00142796	0.0178894	0.321851	8.37072e-08	4.54427e-06
GRMZM2G039639	pco103560(319)	defense response to fungus, incompatible interacti|response to salt stress		1.17883	3.01757e-46	9.47551e-45	1.4934	5.49054e-62	2.53012e-60	-0.689095	6.74339e-11	1.51268e-08	-0.374524	8.39188e-08	4.54538e-06
GRMZM2G041774		protein phosphorylation|protein kinase activity|protein tyrosine kinase activity|ATP binding|protein serine/threonine kinase activity|transferase activity, transferring phosphorus-cont		2.15187	1.02878e-32	1.81471e-31	2.89993	2.56382e-70	1.43105e-68	-0.2719	0.33379	0.621649	0.476156	8.61837e-08	4.65744e-06
GRMZM2G159777	toc34	chloroplast|protein homodimerization activity|GTP binding|GTPase activity|GTP catabolic process|chloroplast outer membrane|P-P-bond-hydrolysis-driven protein transmembrane t|chloroplast envelope|intracellular protein transport		0.114589	0.0297352	0.0460014	0.0359234	0.411764	0.477001	0.341174	4.47901e-11	1.05447e-08	0.262509	8.67646e-08	4.67821e-06
GRMZM2G107901		proteolysis|ATP-dependent peptidase activity		-0.190282	0.268672	0.332474	-0.419767	0.0154095	0.024644	-0.668174	0.000387463	0.00682269	-0.897658	8.70743e-08	4.68428e-06
GRMZM2G158024	umc1360	RNA binding|chloroplast|nucleotide binding|intracellular|GTP binding		-0.34449	4.15256e-12	2.14885e-11	-0.360334	5.12e-14	2.86995e-13	-0.250701	2.09972e-07	1.67541e-05	-0.266545	8.83908e-08	4.74437e-06
GRMZM5G853245	LOC100280461	nucleic acid binding|leaf senescence|jasmonic acid mediated signaling pathway|zinc ion binding|nucleus|response to oxidative stress|plasma membrane		0.0363269	0.622385	0.682079	-0.417645	1.53558e-09	5.91591e-09	0.0863401	0.247295	0.533346	-0.367632	9.17882e-08	4.91563e-06
GRMZM2G070912				1.58971	7.2669e-53	3.01558e-51	0.330732	0.00112981	0.00218785	0.722961	1.77604e-12	5.78501e-10	-0.536016	9.82189e-08	5.2482e-06
GRMZM5G829928	LOC100273953	transcription from plastid promoter|nucleoid|chloroplast|plastid chromosome|positive regulation of transcription, DNA-dependen		-0.249821	1.90347e-07	6.18823e-07	-0.268992	1.35494e-08	4.76876e-08	-0.237123	4.17535e-07	2.92866e-05	-0.256293	1.00146e-07	5.33916e-06
GRMZM2G134857	LOC100277899			-0.0511579	0.532817	0.598542	0.220181	0.000679282	0.00135936	0.0847101	0.271399	0.558606	0.356049	1.01214e-07	5.38404e-06
GRMZM2G099092	LOC100281896			0.121721	0.30904	0.375458	0.533045	6.48198e-05	0.000150208	-0.998971	2.49115e-13	9.55397e-11	-0.587647	1.01819e-07	5.40126e-06
GRMZM2G106165	LOC100281757	carboxypeptidase activity|proteolysis|serine-type carboxypeptidase activity		-0.0767266	0.358197	0.426774	-0.175975	0.0234962	0.0363567	-0.320854	0.000537921	0.00863069	-0.420103	1.01992e-07	5.40126e-06
GRMZM2G401581		nucleosome|DNA binding|nucleosome assembly		-0.715907	1.14489e-32	2.01504e-31	-0.597648	1.64248e-24	1.82415e-23	0.201792	0.000552046	0.00880977	0.320051	1.03469e-07	5.46377e-06
GRMZM2G104494	LOC100285324	lipid transport		0.484743	6.87245e-08	2.35703e-07	0.35861	0.000114207	0.000255755	-0.308693	0.00152001	0.0187458	-0.434825	1.03632e-07	5.46377e-06
GRMZM2G118917	LOC100383056	nucleobase-containing compound metabolic process|nucleic acid binding|catalytic activity|intracellular|cellular metabolic process|3'-5' exonuclease activity|nucleotide binding		-0.0518308	0.363171	0.431623	0.0732653	0.142893	0.187401	0.162421	0.0053388	0.0463977	0.287517	1.04703e-07	5.508e-06
GRMZM2G405064		heme binding|response to oxidative stress|peroxidase activity|oxidation-reduction process	betanidin degradation	0.143161	0.364429	0.432923	-0.733671	6.45355e-09	2.34207e-08	0.212839	0.154843	0.410153	-0.663993	1.05147e-07	5.51918e-06
GRMZM2G397247	pco065721	chloroplast|lyase activity|catalytic activity|porphyrin-containing compound biosynthetic process|metal ion binding|tetrapyrrole biosynthetic process|chloroplast envelope|translational initiation|nucleotide binding|porphobilinogen synthase activity	tetrapyrrole biosynthesis I|heme biosynthesis I	-0.0566009	0.420974	0.489914	-0.26247	0.000162628	0.000356566	-0.165928	0.0179037	0.106883	-0.371797	1.07996e-07	5.65623e-06
GRMZM2G086841	TIDP2779	heat shock protein binding|unfolded protein binding|protein folding		0.784547	5.29022e-09	2.03446e-08	1.42571	1.82597e-34	3.30175e-33	-0.186666	0.334982	0.623256	0.454502	1.10843e-07	5.79256e-06
GRMZM2G162968	pco093519b	chloroplast|chloroplast stroma|protein metabolic process|nucleoside-triphosphatase activity|cytoplasm|protein processing|response to heat|ATP binding|chloroplast organization|nucleotide binding|plastid stroma		0.249029	0.000168493	0.000381602	0.120793	0.0331492	0.0498023	-0.204402	0.00181758	0.0211627	-0.332637	1.11957e-07	5.82519e-06
GRMZM2G157332	PCO147505			0.372844	1.0745e-10	4.89361e-10	0.551271	2.66934e-25	3.10527e-24	0.100482	0.0863348	0.291311	0.278909	1.11834e-07	5.82519e-06
GRMZM2G086430	cl35113_1	transmembrane transport|plant-type vacuole|integral to membrane|vacuolar membrane		0.0305135	0.635556	0.694168	0.195357	0.00230398	0.00425243	0.194843	0.00815323	0.0627403	0.359686	1.15001e-07	5.9705e-06
AC196961.2_FG003		nucleosome|DNA binding|nucleus|nucleosome assembly		-0.73744	1.06378e-27	1.48008e-26	-0.701062	2.68855e-27	3.45746e-26	0.324628	6.26492e-07	4.13798e-05	0.361007	1.17223e-07	6.07261e-06
GRMZM2G174667		proteolysis|cysteine-type peptidase activity		-0.102818	0.645666	0.703153	0.695597	8.76037e-09	3.13948e-08	-0.171011	0.365907	0.651725	0.627404	1.28186e-07	6.62609e-06
AC213654.3_FG001	csu180	protein binding|metal ion binding|zinc ion binding		0.651719	6.31229e-23	6.81625e-22	0.354616	1.83464e-08	6.3694e-08	0.0134626	0.854469	0.946406	-0.28364	1.30052e-07	6.70799e-06
GRMZM2G439203	LOC100280207	metabolic process|hydrolase activity|prenylcysteine methylesterase activity|membrane		-0.198482	0.000598175	0.0012514	0.052048	0.243007	0.301122	0.0198808	0.748818	0.899716	0.270411	1.31482e-07	6.76703e-06
GRMZM2G153754				-0.760215	4.18307e-18	3.35238e-17	-0.290075	0.000522323	0.0010648	-0.0292534	0.705089	0.878505	0.440887	1.33878e-07	6.87547e-06
AC233945.1_FG003	csu240	chloroplast|response to wounding|drug transmembrane transport|sequestering of metal ion|drug transmembrane transporter activity|cadmium ion transport|membrane|antiporter activity|transmembrane transport|plasma membrane		0.333202	0.0191004	0.0307328	0.252274	0.180714	0.231411	-0.474299	0.00205484	0.0229175	-0.555227	1.35028e-07	6.91959e-06
AC197758.3_FG004	LOC100285577	apoplast|oxidoreductase activity|metal ion binding|heme binding|cell wall|response to oxidative stress|peroxidase activity|oxidation-reduction process	betanidin degradation	-0.477537	0.00739742	0.0128843	-0.927816	2.0962e-08	7.22263e-08	-0.346027	0.0551961	0.221265	-0.796306	1.3554e-07	6.9309e-06
GRMZM2G082376		protein binding|zinc ion binding		-0.346392	8.13382e-08	2.76729e-07	-0.347605	6.52018e-08	2.13991e-07	-0.336874	3.04033e-07	2.24569e-05	-0.338088	1.39812e-07	7.13399e-06
GRMZM2G044498	LOC100283036			0.394936	1.54151e-07	5.0655e-07	0.724892	3.05698e-27	3.91854e-26	0.0152477	0.85821	0.947466	0.345203	1.44039e-07	7.33396e-06
GRMZM2G152189				0.731331	1.95055e-41	4.98711e-40	0.833438	4.18577e-53	1.49668e-51	-0.341614	8.34788e-08	7.72358e-06	-0.239506	1.48313e-07	7.53543e-06
GRMZM2G013970	LOC100275360			1.50814	5.7019e-50	2.12508e-48	0.685919	1.44794e-12	7.25284e-12	0.355837	0.000617689	0.00960786	-0.46638	1.48921e-07	7.55021e-06
GRMZM2G044004	IDP103	RNA binding|nucleotide binding|zinc ion binding|metal ion binding|nucleic acid binding		-0.0425381	0.332205	0.399654	0.152063	0.000238779	0.000510399	0.026714	0.549791	0.79178	0.221315	1.49664e-07	7.57173e-06
GRMZM2G160279		RNA binding|binding		1.23738	2.9962e-08	1.06429e-07	1.55884	3.94568e-23	4.05973e-22	0.334679	0.244249	0.529954	0.656138	1.54755e-07	7.81264e-06
GRMZM2G040803	LOC100286356	protein binding|metal ion binding|zinc ion binding		0.406779	1.67873e-06	4.90077e-06	0.128578	0.0970012	0.132223	-0.112543	0.19636	0.470238	-0.390744	1.55249e-07	7.82097e-06
GRMZM2G027835	dps1	lysine biosynthetic process|chloroplast|diaminopimelate biosynthetic process|lyase activity|plastid|catalytic activity|metabolic process|lysine biosynthetic process via diaminopimelate|cellular amino acid biosynthetic process|dihydrodipicolinate synthase activity	superpathway of lysine, threonine and methionine biosynthesis II|lysine biosynthesis VI	-0.382034	4.06003e-18	3.25596e-17	-0.491036	9.3753e-37	1.8876e-35	-0.110124	0.00716234	0.0571713	-0.219125	1.56769e-07	7.88089e-06
GRMZM5G864335	LOC100286000	chloroplast|peroxiredoxin activity|apoplast|defense response to bacterium|thylakoid|response to cold|oxidoreductase activity|stromule|oxidation-reduction process|chloroplast envelope|antioxidant activity|chloroplast stroma		0.247437	0.000241213	0.000534985	0.0573181	0.395553	0.460616	-0.162735	0.015824	0.0983895	-0.352854	1.57285e-07	7.89011e-06
GRMZM2G119127				2.39612	1.18593e-52	4.89568e-51	1.80542	4.95179e-34	8.74118e-33	0.0273246	0.742534	0.895742	-0.563377	1.59913e-07	8.00508e-06
GRMZM2G403620	rs2	protein homodimerization activity|leaf formation|regulation of transcription, DNA-dependent|response to gibberellin stimulus|defense response to fungus|response to salt stress|protein binding|DNA binding|response to jasmonic acid stimulus|transcription, DNA-dependent|polarity specification of adaxial/abaxial axis|defense response to bacterium|response to salicylic acid stimulus|asymmetric cell di…		0.41544	5.89398e-13	3.26988e-12	0.242153	1.75205e-05	4.35199e-05	-0.123753	0.0344968	0.163824	-0.29704	1.61593e-07	8.07218e-06
GRMZM2G119116	AY110514	oxidoreductase activity, acting on paired donors,|oxidoreductase activity|oxidation-reduction process		2.42397	2.64499e-53	1.10338e-51	1.83274	9.70085e-35	1.77984e-33	0.0278521	0.756588	0.90298	-0.563377	1.62495e-07	8.10022e-06
GRMZM2G392125	LOC100283318	cellular glucan metabolic process|apoplast|hydrolase activity|carbohydrate metabolic process|xyloglucan:xyloglucosyl transferase activity|cell wall|hydrolase activity, hydrolyzing O-glycosyl compoun		-1.06464	3.58561e-45	1.07786e-43	-0.493156	2.76093e-14	1.58344e-13	-0.168859	0.00879572	0.0661013	0.402623	1.73504e-07	8.63091e-06
GRMZM2G122584				0.025318	0.643619	0.701406	0.0996124	0.0764582	0.106645	-0.3615	1.58829e-09	2.53466e-07	-0.287205	1.8439e-07	9.15328e-06
GRMZM2G023152	LOC100382077	transferase activity|methyltransferase activity|protein dimerization activity|O-methyltransferase activity|methylation		1.1258	1.92707e-35	3.81213e-34	0.555927	9.00059e-11	3.85615e-10	0.186589	0.0461277	0.198019	-0.383283	1.92866e-07	9.5541e-06
GRMZM2G110027	LOC100217250	proteolysis|ATP-dependent peptidase activity		-0.596814	5.78382e-17	4.32749e-16	-0.817257	7.56322e-34	1.31653e-32	-0.154628	0.0209781	0.11852	-0.375071	1.93979e-07	9.58928e-06
GRMZM2G120320	LOC100281342	sequence-specific DNA binding|regulation of transcription, DNA-dependent|sequence-specific DNA binding transcription factor		2.48107	4.08069e-184	1.67294e-181	3.04899	2.20145e-285	1.63581e-282	-0.195105	0.0471398	0.20102	0.372811	1.99637e-07	9.84848e-06
GRMZM2G081955	LOC100284484	chloroplast|intracellular signal transduction|phosphatidylinositol phospholipase C activity|RNA binding|signal transduction|lipid metabolic process|translation|chloroplast organization|de-etiolation		-0.0871017	0.12076	0.164016	-0.20233	0.000212439	0.000457345	-0.171031	0.00233306	0.024989	-0.286259	2.03317e-07	1.00092e-05
GRMZM2G008497		binding		-0.461072	3.98254e-14	2.42999e-13	-0.184299	0.00148346	0.00282258	0.0287189	0.625259	0.834754	0.305492	2.08092e-07	1.02232e-05
GRMZM2G321153	LOC100276598	protein phosphorylation|protein kinase activity|protein tyrosine kinase activity|ATP binding|protein serine/threonine kinase activity|nucleotide binding|transferase activity, transferring phosphorus-cont		0.338929	0.0294884	0.0456673	0.0807689	0.718918	0.764338	0.978925	2.3274e-10	4.7934e-08	0.720765	2.1472e-07	1.05112e-05
AC186147.3_FG008	x34.3	transferase activity, transferring glycosyl groups|transferase activity|transferase activity, transferring hexosyl groups|integral to membrane		-0.792115	5.9447e-36	1.19994e-34	-0.924174	1.47171e-48	4.51541e-47	-0.216181	0.000252795	0.00488697	-0.34824	2.14838e-07	1.05112e-05
GRMZM2G061728	LOC100272375			-1.3015	6.45704e-21	6.16608e-20	-0.862576	2.55128e-12	1.24696e-11	0.24138	0.0583883	0.228605	0.680307	2.28374e-07	1.11505e-05
GRMZM2G045955	LOC100383204			-0.0609499	0.606603	0.667955	0.0239021	0.926449	0.94144	-0.617845	1.14442e-07	1.0116e-05	-0.532993	2.33129e-07	1.13361e-05
GRMZM2G098739				0.729659	2.4417e-11	1.17671e-10	0.545422	1.81371e-07	5.67229e-07	-0.292823	0.0183915	0.108745	-0.477061	2.32858e-07	1.13361e-05
GRMZM2G141208	AY110873			-0.539551	6.64745e-13	3.67588e-12	-0.309018	4.09628e-07	1.22904e-06	0.133824	0.0482109	0.203327	0.364358	2.39299e-07	1.16123e-05
GRMZM2G026523	LOC100281420	oligopeptide transporter activity|oligopeptide transport|membrane		1.59153	5.50566e-62	3.03041e-60	1.32396	2.72741e-48	8.26144e-47	-0.112002	0.347934	0.635813	-0.37957	2.406e-07	1.16517e-05
GRMZM2G109159	LOC100191247	endoplasmic reticulum		-0.841033	1.60117e-46	5.08991e-45	-0.615483	2.42667e-37	4.96143e-36	0.0687217	0.198607	0.472722	0.294272	2.42691e-07	1.17053e-05
GRMZM2G078033	pco077065	polyamine catabolic process|methylation|oxidoreductase activity|methyltransferase activity|oxidation-reduction process|polyamine oxidase activity|peroxisome	chlorophyllide a biosynthesis I|heme biosynthesis from uroporphyrinogen-III I|heme biosynthesis I	0.445585	8.09742e-19	6.80596e-18	0.738876	5.28193e-52	1.80971e-50	-0.0444451	0.37823	0.661924	0.248846	2.42541e-07	1.17053e-05
GRMZM5G838196				0.645864	3.04304e-19	2.61407e-18	0.739545	9.84458e-25	1.10731e-23	-0.418915	2.22034e-07	1.73668e-05	-0.325234	2.46713e-07	1.18752e-05
AC194970.5_FG001	LOC100502523	chloroplast|diterpene phytoalexin metabolic process|plastid|transferase activity|endoplasmic reticulum|isoprenoid biosynthetic process|farnesyltranstransferase activity|membrane|mitochondrion|etioplast	nonaprenyl diphosphate biosynthesis III|superpathway of geranylgeranyldiphosphate biosynthesis II (via MEP)|superpathway of geranylgeranyldiphosphate biosynthesis I (via mevalonate)|geranylgeranyldiphosphate biosynthesis	-0.178051	0.002591	0.00488804	-0.327265	2.46094e-08	8.41477e-08	-0.153792	0.00900949	0.0671807	-0.303006	2.5224e-07	1.21167e-05
GRMZM2G323828	LOC100382505	DNA binding|nucleus|transcription, DNA-dependent		0.298935	0.00160454	0.00313602	0.700639	4.69361e-18	3.55769e-17	-0.0308317	0.828501	0.935175	0.370873	2.5646e-07	1.22946e-05
GRMZM2G059453	LOC100282657	response to cold|protein serine/threonine phosphatase activity|negative regulation of abscisic acid mediated sign|response to water deprivation|hydrolase activity|phosphoprotein phosphatase activity|metal ion binding|catalytic activity|regulation of stomatal movement|protein dephosphorylation|response to abscisic acid stimulus|abscisic acid mediated signaling pathway		0.904083	8.10974e-17	5.9942e-16	1.172	5.18361e-39	1.13079e-37	0.102756	0.382848	0.66584	0.370675	2.62343e-07	1.25513e-05
GRMZM2G151200	LOC100272459	RNA binding|RNA modification|pseudouridine synthesis|pseudouridine synthase activity	pseudouridine degradation	0.230477	0.00228535	0.0043546	0.127183	0.090418	0.124096	-0.237132	0.00168757	0.0202017	-0.340426	2.648e-07	1.26369e-05
GRMZM2G026143				1.33566	1.97997e-16	1.42796e-15	0.407224	0.00666835	0.0113802	0.366272	0.0469952	0.200656	-0.562165	2.65195e-07	1.26369e-05
GRMZM2G444138	LOC100277824			-0.0422303	0.615756	0.676004	-0.131419	0.0943122	0.128882	-0.330642	0.000310279	0.00571038	-0.419831	2.66105e-07	1.26549e-05
GRMZM2G112366	pco116042	peptidase activity|signal peptidase complex|signal peptide processing|integral to membrane		-0.192008	0.00629722	0.0111212	-0.533236	1.61384e-15	1.01734e-14	-0.00797139	0.921265	0.974633	-0.3492	2.66898e-07	1.26673e-05
GRMZM2G454056	LOC100274968			1.45754	7.95083e-22	8.05517e-21	1.02614	2.32889e-13	1.24218e-12	-0.0247113	0.910163	0.969901	-0.456109	2.77473e-07	1.31429e-05
GRMZM2G159554	LOC100284301	chloroplast|structural constituent of ribosome|ribosome|intracellular|chloroplast envelope|nucleoid|translation|chloroplast stroma		-0.562339	1.36874e-12	7.3517e-12	-0.792062	9.99197e-27	1.25509e-25	-0.170872	0.0209593	0.11849	-0.400595	2.84076e-07	1.34289e-05
GRMZM2G126865	LOC100381648	vacuole|integral to membrane|Golgi apparatus|plasma membrane		-0.42521	8.8622e-14	5.24976e-13	-0.0635169	0.264098	0.324098	-0.0747367	0.178722	0.446767	0.286956	2.84807e-07	1.34368e-05
GRMZM2G060156	LOC100304279	metabolic process|catalytic activity|menaquinone biosynthetic process|1,4-dihydroxy-2-naphthoyl-CoA synthase activity|peroxisome	1,4-dihydroxy-2-naphthoate biosynthesis II (plants)	-0.693536	1.05826e-19	9.37184e-19	-0.620008	1.18141e-17	8.69171e-17	-0.453347	1.30346e-09	2.15235e-07	-0.379819	2.87072e-07	1.35169e-05
GRMZM2G157296	pco141453a			-0.33369	8.48621e-08	2.87935e-07	-0.553366	3.19931e-20	2.77741e-19	-0.0920044	0.128648	0.368998	-0.311681	2.89531e-07	1.36057e-05
GRMZM2G010743	LOC100280473	chloroplast|plastid|chloroplast envelope|vacuole|integral to membrane|membrane|mitochondrion|plasma membrane		-0.132201	0.0495049	0.0733413	-0.275383	1.82161e-05	4.51755e-05	-0.191459	0.0042074	0.0390033	-0.334642	3.02586e-07	1.41911e-05
GRMZM2G114234	LOC100281926	thiol oxidase activity|oxidation-reduction process		-0.0750482	0.370099	0.438783	-0.235553	0.00285122	0.00518082	-0.256146	0.00313318	0.0312542	-0.416651	3.08659e-07	1.44474e-05
GRMZM2G028036	LOC100383075	transporter activity|response to nematode|response to iron ion|response to bacterium|defense response to bacterium|transport|cellular iron ion homeostasis|vacuole|iron ion homeostasis|membrane|response to zinc ion|plasma membrane|vacuolar membrane		0.242951	0.0279355	0.0434804	-0.193065	0.076355	0.106523	-0.0896119	0.431797	0.707747	-0.525628	3.11471e-07	1.45504e-05
GRMZM2G049346		protein binding|zinc ion binding		0.274186	0.00260194	0.00490499	0.0867825	0.336437	0.40039	-0.25344	0.00776155	0.0604163	-0.440843	3.17765e-07	1.48153e-05
GRMZM2G070500	LOC100283502	membrane		0.377205	0.0144509	0.0238026	-0.565087	3.42759e-05	8.22498e-05	0.297954	0.0705556	0.256917	-0.644338	3.19397e-07	1.48623e-05
GRMZM2G478709	LOC100286002	nucleolus|response to salt stress|response to mannitol stimulus|spliceosomal complex|nuclear mRNA splicing, via spliceosome|nucleus|response to abscisic acid stimulus		-0.0436299	0.393569	0.462365	0.125607	0.00882963	0.0147624	0.0824761	0.118281	0.35306	0.251713	3.2229e-07	1.49676e-05
GRMZM2G174114				0.60731	0.0342586	0.0523355	0.562531	0.00141037	0.00268975	0.973933	0.000751613	0.0109643	0.929154	3.2684e-07	1.51199e-05
GRMZM2G066044	LOC100501902			-0.426242	5.77528e-09	2.21099e-08	-0.221328	0.000490071	0.00100292	0.134945	0.0503855	0.208462	0.339859	3.26657e-07	1.51199e-05
GRMZM2G109821	LOC100191634	metabolic process|amino acid binding		1.15904	2.9324e-48	1.012e-46	0.964247	2.01827e-35	3.82698e-34	-0.188538	0.0222881	0.123506	-0.383327	3.36938e-07	1.55567e-05
GRMZM2G152548	LOC100383611	response to UV-B		-0.380064	5.67568e-11	2.64672e-10	-0.453024	1.35649e-16	9.26062e-16	-0.218619	0.00013343	0.00306685	-0.291579	3.38161e-07	1.55829e-05
GRMZM2G101004	HO-1	chloroplast|phytochromobilin biosynthetic process|red, far-red light phototransduction|plastid|regulation of meristem growth|photoperiodism|oxidoreductase activity|inflorescence development|heme oxygenase (decyclizing) activity|oxidation-reduction process|regulation of transcription, DNA-dependent|biological_process|heme binding|heme oxidation|chloroplast-nucleus signaling pathway|sequence-specif…	heme degradation	0.0279526	0.71751	0.767163	-0.182676	0.0049032	0.00856638	-0.13991	0.0642473	0.242041	-0.350538	3.42592e-07	1.57566e-05
GRMZM2G029249	LOC100285272	protein binding		0.233096	0.0195157	0.0313501	-0.0361899	0.737542	0.780163	-0.196462	0.0592084	0.230575	-0.465748	3.46614e-07	1.59108e-05
GRMZM2G149321	PCO068526			-0.186178	0.000838592	0.00171369	-0.00770448	0.875422	0.898394	0.0833952	0.123908	0.361952	0.261869	3.53587e-07	1.61996e-05
GRMZM2G133895	umc1557a			-1.08242	4.3797e-59	2.19706e-57	-0.83106	9.38274e-48	2.76802e-46	0.0800272	0.18758	0.458593	0.331391	3.54958e-07	1.62311e-05
GRMZM2G096016	LOC100285984	nucleus|regulation of transcription, DNA-dependent|sequence-specific DNA binding transcription factor		-0.847491	5.75248e-10	2.44648e-09	-0.471463	6.24995e-06	1.63471e-05	0.250931	0.0390401	0.177685	0.62696	3.70133e-07	1.68926e-05
GRMZM2G091632		protein phosphorylation|protein kinase activity|protein tyrosine kinase activity|ATP binding|protein serine/threonine kinase activity|transferase activity, transferring phosphorus-cont		-0.432957	2.80449e-14	1.73569e-13	-0.249359	2.21779e-06	6.11558e-06	0.0974173	0.0767569	0.270784	0.281015	3.86408e-07	1.76016e-05
GRMZM5G878823	LOC100279049	nucleic acid binding|microtubule-based movement|nucleotide binding|ATP binding|microtubule motor activity		-0.0482983	0.330731	0.398043	-0.0825649	0.0695486	0.0978884	-0.205141	2.92362e-05	0.000929383	-0.239408	3.94388e-07	1.79307e-05
GRMZM2G143460		integral to membrane		0.370243	2.9636e-06	8.43732e-06	0.0217141	0.878644	0.901389	0.0220459	0.805685	0.924616	-0.326483	3.96725e-07	1.80025e-05
GRMZM2G004301	cl218_1	inositol trisphosphate metabolic process|inositol trisphosphate phosphatase activity|xylem and phloem pattern formation|phosphatidylinositol phosphorylation|inositol phosphate dephosphorylation|cotyledon vascular tissue pattern formation|procambium histogenesis|response to abscisic acid stimulus|leaf vascular tissue pattern formation		-0.377171	1.08962e-08	4.06031e-08	-0.168312	0.00273228	0.00497993	0.0961033	0.13244	0.376244	0.304962	4.00625e-07	1.81449e-05
GRMZM2G129804	cl24029_1	chloroplast|translational elongation|cytoplasm|peptide biosynthetic process|chloroplast stroma|translation elongation factor activity		-0.387724	5.02735e-14	3.04019e-13	-0.334404	1.16105e-11	5.3451e-11	-0.307761	1.22384e-09	2.04934e-07	-0.254441	4.0843e-07	1.84632e-05
GRMZM2G161673	LOC100273426	chlorophyll biosynthetic process|chloroplast thylakoid membrane|chloroplast|magnesium protoporphyrin IX methyltransferase acti|chloroplast envelope	chlorophyllide a biosynthesis I	-0.63095	7.27518e-18	5.74715e-17	-0.666161	8.00994e-20	6.78278e-19	-0.336425	3.64268e-06	0.000169502	-0.371636	4.12431e-07	1.86087e-05
GRMZM2G471269	LOC100282871	carboxypeptidase activity|proteolysis|serine-type carboxypeptidase activity		1.27261	6.59664e-72	4.87127e-70	1.00197	8.27748e-53	2.92454e-51	-0.00462922	0.987541	0.997931	-0.275272	4.20882e-07	1.89541e-05
GRMZM2G176688				-0.108505	0.125427	0.169735	-0.136328	0.0404767	0.0598393	-0.315608	7.75098e-06	0.000318863	-0.343431	4.24336e-07	1.90734e-05
GRMZM2G128608	LOC100282787	metal ion binding		0.0776613	0.486203	0.554162	-0.18033	0.0843204	0.116541	-0.279787	0.0212804	0.11979	-0.537779	4.2751e-07	1.91437e-05
GRMZM2G140674	LOC100277970			0.721671	2.03745e-06	5.90378e-06	1.5476	6.91273e-29	9.47383e-28	-0.289614	0.12303	0.360667	0.53632	4.27475e-07	1.91437e-05
GRMZM2G416644				-0.991041	7.64217e-20	6.83141e-19	-0.554373	1.52747e-09	5.88944e-09	0.0812657	0.405188	0.685964	0.517934	4.3244e-07	1.93281e-05
GRMZM2G149958	pco092156a	DNA binding|nucleus		0.159923	0.0329546	0.0505121	-0.0288609	0.593502	0.650096	-0.152559	0.040424	0.182061	-0.341344	4.3333e-07	1.93316e-05
GRMZM2G141026	si614021b09a	transferase activity|methyltransferase activity|protein dimerization activity|O-methyltransferase activity|methylation		0.387713	0.000276491	0.00060846	0.774288	8.93773e-19	7.0348e-18	0.0194207	0.950398	0.984895	0.405996	4.34936e-07	1.93669e-05
GRMZM2G039263	pco140702	cellular protein metabolic process|cytoplasm|protein folding|ATP binding|nucleotide binding|unfolded protein binding		-0.188645	0.0110461	0.0186266	-0.0872052	0.231637	0.28896	0.271224	0.000234468	0.00464092	0.372664	4.40351e-07	1.95713e-05
GRMZM2G026560		microtubule-based movement|ATP binding|microtubule motor activity		-0.553204	2.35694e-13	1.34849e-12	-0.3522	4.90476e-07	1.45873e-06	0.160359	0.0253589	0.134115	0.361363	4.42205e-07	1.96171e-05
GRMZM2G534035		proton-transporting ATPase activity, rotational me|proton-transporting two-sector ATPase complex, cat|ATP hydrolysis coupled proton transport		-0.173123	0.298952	0.364856	-0.623629	0.00013229	0.00029341	-0.391128	0.0302346	0.150324	-0.841634	4.59574e-07	2.03496e-05
GRMZM2G078820		DNA binding		0.830481	7.05415e-19	5.96068e-18	0.509695	1.72564e-08	6.00855e-08	-0.0769439	0.441519	0.714715	-0.39773	4.67641e-07	2.06683e-05
GRMZM2G344903		heme binding|electron carrier activity|oxidation-reduction process|oxidoreductase activity, acting on paired donors,|iron ion binding		0.626425	1.00614e-06	3.01423e-06	1.01848	7.27976e-18	5.43991e-17	0.191366	0.136255	0.381836	0.583422	4.73261e-07	2.08779e-05
GRMZM5G855994		protein ubiquitination|binding|ubiquitin-protein ligase activity|ubiquitin ligase complex		1.56234	6.30485e-26	8.09923e-25	1.576	7.46531e-23	7.52481e-22	-0.446863	0.0463288	0.198738	-0.433207	4.74292e-07	2.08846e-05
GRMZM2G338259	LOC100274571	protein dimerization activity|DNA binding|response to hormone stimulus|nucleus|transcription, DNA-dependent|regulation of transcription, DNA-dependent|auxin mediated signaling pathway		-0.0994772	0.0612652	0.0890492	0.0254479	0.596477	0.652843	0.131591	0.0127617	0.0850006	0.256516	5.06646e-07	2.22681e-05
GRMZM2G372870	LOC100282723	heat shock protein binding|unfolded protein binding|protein folding		-0.477027	1.19073e-08	4.42187e-08	-1.09806	2.76598e-48	8.36761e-47	0.172001	0.0234731	0.127437	-0.449037	5.08162e-07	2.22935e-05
GRMZM2G045883	LOC100217195	mitochondrion|protein dimerization activity		-0.00481179	0.945946	0.9584	-0.300163	0.000112078	0.000251273	-0.0968532	0.250375	0.536661	-0.392204	5.17951e-07	2.26811e-05
AC207755.3_FG005		amino acid transmembrane transporter activity|amino acid transmembrane transport|transmembrane transport|transport|membrane		-0.593748	6.85422e-12	3.4795e-11	-0.607936	5.49316e-11	2.39312e-10	-0.454993	1.47965e-07	1.26104e-05	-0.469181	5.28084e-07	2.30823e-05
GRMZM2G171466	LOC100281315			0.0529278	0.325218	0.39246	-0.0238326	0.636399	0.690058	-0.185504	0.000642032	0.00986829	-0.262264	5.33421e-07	2.32728e-05
GRMZM2G118241	LOC100282964	carboxypeptidase activity|proteolysis|serine-type carboxypeptidase activity		0.60599	9.44002e-13	5.14709e-12	0.416072	4.33086e-07	1.29583e-06	-0.187063	0.053305	0.216701	-0.37698	5.41222e-07	2.35699e-05
GRMZM2G177070		nucleoside-triphosphatase activity|nucleotide binding|ATP binding		0.46595	2.92026e-14	1.80546e-13	0.346629	3.85989e-10	1.57239e-09	-0.158127	0.0113437	0.0787997	-0.277448	5.42335e-07	2.35752e-05
GRMZM5G829544		thiolester hydrolase activity|fatty acid biosynthetic process	cis-vaccenate biosynthesis|palmitate biosynthesis II (bacteria and plants)|petroselinate biosynthesis|acyl-ACP thioesterase pathway|superpathway of fatty acid biosynthesis II (plant)|oleate biosynthesis I (plants)|stearate biosynthesis II (plants)|palmitoleate biosynthesis II	-0.451009	6.67455e-15	4.32799e-14	-0.495276	6.03042e-19	4.80051e-18	-0.245985	1.02749e-05	0.000406517	-0.290252	5.48616e-07	2.37756e-05
GRMZM2G091478		nucleoside-triphosphatase activity|nucleotide binding|ATP binding|ATPase activity		0.647651	0.00317562	0.00590844	0.0521827	0.310493	0.373194	-0.266131	0.117449	0.351594	-0.861599	5.49944e-07	2.37756e-05
GRMZM2G404443	CKX6	cytokinin dehydrogenase activity|cytokinin metabolic process|oxidoreductase activity, acting on CH-OH group of|catalytic activity|flavin adenine dinucleotide binding|oxidoreductase activity|UDP-N-acetylmuramate dehydrogenase activity|oxidation-reduction process	cytokinins degradation	0.348201	6.49656e-05	0.000156035	-0.0242381	0.703925	0.751118	0	0.961489	0.988298	-0.372439	5.48972e-07	2.37756e-05
GRMZM5G897926	LOC100275546	transcription from plastid promoter|nucleoid|chloroplast|plastid chromosome|positive regulation of transcription, DNA-dependen		-0.207296	0.000152354	0.000347332	-0.0413036	0.521008	0.582703	-0.438949	4.83636e-16	2.94869e-13	-0.272957	5.53845e-07	2.39008e-05
GRMZM2G354053			adenosine nucleotides de novo biosynthesis|purine nucleotides de novo biosynthesis II	-0.111673	0.038431	0.0581977	0.107881	0.0203024	0.0317578	0.0270649	0.622127	0.832982	0.246618	5.59289e-07	2.4092e-05
GRMZM2G519761		proton-transporting ATPase activity, rotational me|proton-transporting two-sector ATPase complex, cat|ATP hydrolysis coupled proton transport		-0.200454	0.299872	0.365828	-0.629268	0.000415953	0.000859672	-0.47796	0.0151586	0.0953045	-0.906774	5.61472e-07	2.41423e-05
GRMZM2G044074	les22	uroporphyrinogen decarboxylase activity|carboxy-lyase activity|chloroplast|lyase activity|plastid|porphyrin-containing compound biosynthetic process|chloroplast envelope|chlorophyll biosynthetic process|protoporphyrinogen IX biosynthetic process|chloroplast stroma		-0.513758	2.12887e-32	3.69904e-31	-0.446473	1.24076e-26	1.55115e-25	-0.281464	2.17938e-11	5.82261e-09	-0.214179	5.8651e-07	2.51733e-05
GRMZM2G064042				-0.248588	0.0321146	0.0493614	-0.842021	4.30609e-16	2.83081e-15	0.0666029	0.522339	0.773177	-0.52683	5.95689e-07	2.55212e-05
GRMZM2G005973	LOC100283907	chloroplast|structural constituent of ribosome|large ribosomal subunit|RNA binding|ribosome|intracellular|nucleus|membrane|chloroplast thylakoid membrane|translation|chloroplast stroma		-0.0398328	0.619352	0.679193	-0.115203	0.148304	0.193841	-0.323866	5.21422e-05	0.00147074	-0.399236	6.02414e-07	2.57629e-05
GRMZM2G066219		integral to membrane		0.094333	0.138315	0.185392	-0.0617409	0.328929	0.392379	-0.147726	0.0199573	0.114846	-0.3038	6.19669e-07	2.63692e-05
GRMZM5G803308	LOC100304070	DNA binding		0.423644	4.62889e-08	1.61671e-07	0.232109	0.0020005	0.00372936	-0.15972	0.0551591	0.221213	-0.351255	6.19916e-07	2.63692e-05
GRMZM2G069528				0.785916	1.05855e-28	1.56046e-27	0.465361	4.45944e-12	2.13654e-11	0.0311739	0.636626	0.842528	-0.289382	6.18812e-07	2.63692e-05
GRMZM2G136580		transferase activity, transferring glycosyl groups		-0.00151891	0.966134	0.973999	-0.0143729	0.846108	0.873438	-0.328938	5.19236e-06	0.000226956	-0.341792	6.21306e-07	2.63811e-05
GRMZM2G158860	LOC100275358	protein phosphorylation|protein kinase activity|protein tyrosine kinase activity|ATP binding|protein serine/threonine kinase activity|nucleotide binding|transferase activity, transferring phosphorus-cont		-0.207968	0.0150924	0.0247666	0.304283	1.65105e-05	4.11388e-05	-0.162745	0.0613547	0.235394	0.349506	6.37368e-07	2.70043e-05
GRMZM2G039993	LOC100501626	transferase activity|methyltransferase activity|methylation		8.25238	0	0	7.52259	0	0	1.14543	0.140768	0.389025	0.415647	6.38253e-07	2.70043e-05
GRMZM2G057789	LOC100283712	protein binding|metal ion binding|zinc ion binding		0.422569	1.65372e-05	4.28531e-05	0.810608	2.46662e-21	2.28571e-20	-0.00266352	0.991386	0.999455	0.385375	6.48256e-07	2.73788e-05
GRMZM2G021055	LOC100275607	response to nematode|drug transmembrane transport|vacuole|drug transmembrane transporter activity|antiporter activity|membrane|transmembrane transport|plasma membrane		0.200517	0.00588043	0.010444	0.135638	0.0757383	0.105761	-0.257632	0.000486406	0.00799325	-0.322511	6.53242e-07	2.75404e-05
GRMZM2G069141		ribosome|intracellular|translation|structural constituent of ribosome		-0.129306	0.282632	0.347366	-1.09646	2.59953e-14	1.49484e-13	0.196913	0.204599	0.481392	-0.770237	6.84099e-07	2.87903e-05
GRMZM2G029518	LOC100286084			1.01262	4.98467e-09	1.92505e-08	-0.669995	6.42219e-06	1.67626e-05	0.952175	5.09971e-08	5.16004e-06	-0.730436	6.93719e-07	2.91261e-05
GRMZM5G847669		extracellular region|serine-type endopeptidase inhibitor activity		10.3819	0.000118242	0.000273792	11.0115	3.136e-08	1.06207e-07	0	1	1	0.629557	6.94529e-07	2.91261e-05
GRMZM2G075002	LOC100281326	protein kinase activity|signal transduction|response to salt stress|response to osmotic stress|transferase activity|protein phosphorylation|phosphorylation|transferase activity, transferring phosphorus-cont|kinase activity|protein tyrosine kinase activity|ATP binding|protein serine/threonine kinase activity|nucleotide binding|response to abscisic acid stimulus|plasma membrane		1.12115	3.46473e-30	5.39871e-29	1.80679	2.04202e-106	2.36854e-104	-0.341782	0.00284225	0.029093	0.343859	7.02702e-07	2.9417e-05
GRMZM2G451187		metabolic process|magnesium ion binding|terpene synthase activity|lyase activity		2.04018	8.49736e-299	1.1225e-295	2.18621	0	0	-0.364134	3.79605e-08	4.08428e-06	-0.218106	7.36478e-07	3.07768e-05
AC214360.3_FG001	LOC100279558	chloroplast|terpene synthase activity|gibberellin biosynthetic process|ent-kaurene synthase activity|stemar-13-ene synthase activity|plastid|diterpene phytoalexin metabolic process|lyase activity|metabolic process|ent-pimara-8(14),15-diene synthase activity|ent-sandaracopimaradiene synthase activity|metal ion binding|mitochondrion|magnesium ion binding|gibberellin metabolic process|ent-isokaurene…	ent-kaurene biosynthesis I|superpathway of GA12 biosynthesis	1.9667	1.06044e-18	8.85049e-18	1.34943	1.1694e-12	5.91615e-12	0.135522	0.671159	0.863059	-0.481748	7.4555e-07	3.11012e-05
GRMZM2G147544	LOC100275415	protein binding		-0.610272	2.04693e-22	2.13942e-21	-0.181186	0.00288004	0.0052284	-0.134003	0.0260212	0.136292	0.295082	7.5029e-07	3.12441e-05
GRMZM2G128454	tha9	protein transporter activity|chloroplast envelope|integral to membrane|protein transport|chloroplast thylakoid membrane|protein secretion|plasma membrane		-0.221132	0.00867392	0.0149185	-0.319583	9.03608e-05	0.000205117	-0.311128	0.000236459	0.00465272	-0.409579	7.64796e-07	3.17925e-05
GRMZM2G042593	LOC100282727			-0.575267	1.0483e-09	4.33503e-09	-0.423797	9.21716e-08	2.96932e-07	0.251304	0.00311641	0.0311877	0.402774	7.6649e-07	3.18073e-05
GRMZM2G053261	LOC100216812	protein phosphorylation|protein kinase activity|protein tyrosine kinase activity|ATP binding|protein serine/threonine kinase activity|transferase activity, transferring phosphorus-cont		-0.168453	0.00194542	0.00375229	0.0337409	0.510943	0.57313	0.0524605	0.331299	0.619992	0.254655	7.7124e-07	3.19487e-05
GRMZM2G015033	LOC100276178	chloroplast thylakoid membrane		-0.00830695	0.856716	0.886468	0.0159339	0.827505	0.857921	-0.292872	2.18881e-07	1.71979e-05	-0.268631	7.83693e-07	3.24081e-05
GRMZM2G171600	LOC100384320	protein binding|DNA binding|nucleus		0.246134	0.00556144	0.00991671	0.467269	3.75982e-12	1.8123e-11	0.109297	0.244045	0.529801	0.330432	7.93921e-07	3.2774e-05
GRMZM2G044720	LOC100856955	integral to membrane		0.37337	0.00627324	0.0110838	-0.532454	2.4002e-05	5.86496e-05	0.288691	0.0378649	0.174226	-0.617133	8.15185e-07	3.34775e-05
GRMZM2G153434	LOC100273653			0.154139	0.142154	0.189874	-0.27577	0.00218557	0.00405054	-0.0128155	0.847357	0.943756	-0.442724	8.13309e-07	3.34775e-05
GRMZM2G003715	LOC100383037	DNA binding|regulation of transcription, DNA-dependent		1.07389	3.41538e-36	6.92534e-35	1.37132	1.83603e-81	1.35161e-79	0.0070842	0.956813	0.987161	0.304517	8.14585e-07	3.34775e-05
GRMZM2G059991	sod3	superoxide metabolic process|response to salt stress|defense response to bacterium|mitochondrial matrix|oxidoreductase activity|copper ion binding|embryo development ending in seed dormancy|metal ion binding|mitochondrion|superoxide dismutase activity|response to zinc ion|oxidation-reduction process		-0.252364	8.50092e-05	0.000200949	-0.55096	3.01357e-18	2.31002e-17	-0.0161934	0.795449	0.920846	-0.31479	8.32895e-07	3.41458e-05
GRMZM2G107299	LOC100272468			0.230656	0.0841521	0.118597	0.969546	1.76534e-17	1.28368e-16	-0.278893	0.0679594	0.250883	0.459997	8.39646e-07	3.4354e-05
GRMZM2G168917		protein phosphorylation|phosphorylation|protein kinase activity|kinase activity|protein tyrosine kinase activity|ATP binding|protein serine/threonine kinase activity|transferase activity, transferring phosphorus-cont		0.684324	5.52794e-14	3.33274e-13	1.0886	1.49079e-42	3.70021e-41	-0.0709471	0.497086	0.754385	0.333324	8.40863e-07	3.4354e-05
GRMZM2G052467	LOC100275173			0.454617	0.000338783	0.000736274	0.665129	5.43299e-11	2.36907e-10	0.254704	0.0574697	0.226712	0.465215	8.59066e-07	3.50351e-05
GRMZM2G103342	TIDP3705	plant-type cell wall|oxidoreductase activity|vacuole|metal ion binding|membrane|heme binding|cell wall|response to oxidative stress|peroxidase activity|oxidation-reduction process	betanidin degradation	1.34617	8.84067e-98	1.14246e-95	1.21664	9.0071e-85	7.11531e-83	-0.126697	0.0897182	0.298701	-0.256234	8.61189e-07	3.50351e-05
GRMZM2G467640	LOC100278683	protein binding|cytoplasm		1.28275	2.90838e-15	1.93226e-14	0.666241	7.97441e-06	2.05947e-05	-0.0928098	0.618342	0.830755	-0.709318	8.62892e-07	3.50351e-05
GRMZM2G038003				0.494647	0.000659115	0.00136961	0.970728	3.25325e-17	2.32091e-16	0.025874	0.943464	0.981747	0.501955	8.63426e-07	3.50351e-05
GRMZM2G043109		oxidoreductase activity|magnesium-protoporphyrin IX monomethyl ester (oxid|transition metal ion binding|metal ion binding|chlorophyll biosynthetic process|photosynthesis|oxidation-reduction process	chlorophyllide a biosynthesis I	-0.0429058	0.488226	0.555855	-0.166533	0.00493665	0.00861975	-0.169253	0.00699021	0.0564111	-0.29288	8.687e-07	3.5189e-05
GRMZM2G036918	gpm759a	transferase activity, transferring glycosyl groups	homogalacturonan biosynthesis	-0.161272	0.0145642	0.0239708	-0.0912282	0.151413	0.197382	0.236826	0.000229811	0.00457277	0.30687	8.72153e-07	3.52225e-05
GRMZM2G042171		sulfate transport|integral to membrane|membrane|transmembrane transport|sulfate transmembrane transporter activity|secondary active sulfate transmembrane transporter		0.944959	1.41366e-43	3.97798e-42	0.402804	7.40903e-10	2.94552e-09	0.232476	0.000776689	0.0112473	-0.309678	8.72489e-07	3.52225e-05
GRMZM2G366065	LOC100382433	response to karrikin|nucleus|transmembrane transport|integral to membrane		0.00988625	0.91384	0.933108	-0.0519272	0.450346	0.514947	-0.257826	0.000144281	0.00325187	-0.319639	8.77503e-07	3.53649e-05
GRMZM2G126261	pco073925	hydrogen peroxide catabolic process|extracellular region|oxidoreductase activity|metal ion binding|heme binding|response to oxidative stress|peroxidase activity|oxidation-reduction process	betanidin degradation	0.698928	2.44791e-32	4.24865e-31	0.655552	8.7631e-30	1.25675e-28	-0.202432	0.00169346	0.0202448	-0.245809	9.2144e-07	3.70662e-05
GRMZM2G071378	LOC100284294	integral to membrane|membrane		-0.354947	4.36686e-12	2.25582e-11	-0.0887211	0.0439457	0.0645583	-0.0295081	0.524448	0.774988	0.236718	9.22836e-07	3.70662e-05
GRMZM2G128179	LOC100384329	methyltransferase activity|Golgi apparatus		0.449409	4.32856e-14	2.63032e-13	0.332851	3.1432e-09	1.1733e-08	-0.15258	0.0146175	0.0929842	-0.269137	9.2809e-07	3.72144e-05
GRMZM2G078959	IDP2141			-0.0336486	0.646632	0.703962	-0.0243739	0.763644	0.802667	-0.413879	1.88385e-06	9.97644e-05	-0.404604	9.58422e-07	3.83659e-05
GRMZM2G403719	LOC100191734	protein phosphorylation|protein kinase activity|protein tyrosine kinase activity|ATP binding|protein serine/threonine kinase activity|transferase activity, transferring phosphorus-cont		2.68131	6.68462e-40	1.60229e-38	2.36981	5.47403e-34	9.63446e-33	-0.430172	0.0678098	0.25072	-0.741668	9.73746e-07	3.88485e-05
GRMZM2G092607	LOC100273701			0.950714	2.91334e-26	3.7958e-25	0.640522	1.45216e-14	8.5132e-14	-0.0156731	0.860628	0.948593	-0.325865	9.72526e-07	3.88485e-05
GRMZM2G018336		DNA binding|regulation of transcription, DNA-dependent		0.333748	0.0850355	0.119679	0.95875	2.28013e-10	9.48013e-10	-0.0581535	0.7934	0.920517	0.566848	9.76943e-07	3.89108e-05
GRMZM5G862107	pco138567b	chloroplast|RNA binding|ribosome|thylakoid|membrane|chloroplast stroma		-0.337031	2.88871e-08	1.02841e-07	-0.348104	6.50188e-09	2.35925e-08	-0.284681	2.31609e-06	0.000117675	-0.295754	9.8393e-07	3.91138e-05
GRMZM2G180244	cl32328_1(710)	defense response|ADP binding		0.450452	0.000328383	0.000715241	-0.163267	0.238152	0.296	0.0391175	0.757061	0.903082	-0.574602	9.85328e-07	3.91138e-05
GRMZM2G028190	cl12769_-1(277)			0.303387	3.69631e-06	1.04e-05	0.182091	0.000536329	0.0010912	0.390608	1.44896e-09	2.35983e-07	0.269312	9.90335e-07	3.9247e-05
GRMZM2G472052	LOC100283658	RNA binding		-0.20515	0.0043757	0.00795292	-0.426281	1.02429e-09	4.00982e-09	-0.127953	0.0758082	0.268679	-0.349084	1.02243e-06	4.04514e-05
GRMZM2G421513				-0.343639	6.95404e-07	2.12209e-06	-0.0940841	0.176948	0.227001	0.0649875	0.343441	0.631874	0.314543	1.02467e-06	4.04728e-05
GRMZM2G352274	cl29932_1			-0.462303	6.74816e-11	3.12905e-10	-0.299117	3.60633e-07	1.08946e-06	0.141006	0.0310474	0.152973	0.304192	1.03477e-06	4.08041e-05
GRMZM2G028325	NIP2-1	Casparian strip|silicate transport|transporter activity|integral to membrane|membrane|silicate transmembrane transporter activity|transport		0.3881	1.14143e-05	3.02203e-05	-0.215057	0.00428425	0.00756785	0.211341	0.0127019	0.0847886	-0.391815	1.0403e-06	4.09539e-05
GRMZM2G017187		response to hormone stimulus|DNA binding|nucleus|protein dimerization activity|regulation of transcription, DNA-dependent		-0.348756	5.2655e-09	2.02627e-08	-0.23252	5.31649e-05	0.00012455	0.1655	0.00432529	0.0398322	0.281737	1.05438e-06	4.14396e-05
GRMZM2G167767	LOC100384208	catalytic activity|proteolysis|metalloendopeptidase activity|metal ion binding|zinc ion binding		-0.303475	2.1571e-06	6.23758e-06	-0.0870149	0.12141	0.161894	-0.517526	1.28877e-15	7.66107e-13	-0.301065	1.0874e-06	4.26669e-05
GRMZM2G176820	IDP2420	cytosolic ribosome|chloroplast|ribonucleoprotein complex|structural constituent of ribosome|ribosome|chloroplast envelope|membrane|translation|chloroplast stroma		-0.390801	1.90632e-09	7.688e-09	-0.382635	2.11129e-09	8.01057e-09	-0.322174	5.51154e-07	3.69165e-05	-0.314008	1.11098e-06	4.35203e-05
GRMZM2G005996	LOC100304377	transmembrane transport|plasma membrane|membrane		0.413889	2.98819e-06	8.50223e-06	-0.0425319	0.710771	0.757099	0.0682668	0.43617	0.711573	-0.388154	1.11731e-06	4.36965e-05
GRMZM2G308595	LOC100282658	hydrolase activity		0.761379	1.18519e-26	1.56303e-25	0.265871	0.000114886	0.000257059	0.172846	0.0175451	0.10535	-0.322663	1.12911e-06	4.40855e-05
GRMZM2G141152				-0.998272	4.65557e-12	2.39818e-11	-0.184758	0.175494	0.22533	-0.210625	0.108777	0.335253	0.602889	1.14519e-06	4.464e-05
GRMZM2G177110	LOC100285965			0.648897	6.77562e-06	1.84443e-05	0	0.922956	0.938995	0.133853	0.438971	0.71365	-0.515044	1.14836e-06	4.469e-05
GRMZM2G114861		minus-end-directed microtubule motor activity|phragmoplast|anastral spindle assembly involved in male meiosis|microtubule-based movement|microtubule|cytoplasm|microtubule motor activity|spindle microtubule|ATP catabolic process|nucleus|ATP binding|spindle assembly|nucleotide binding|microtubule cytoskeleton organization|ATPase activity|microtubule binding		-0.31172	2.4401e-09	9.72687e-09	-0.161265	0.000705806	0.00140936	0.0899849	0.0748611	0.266448	0.24044	1.15272e-06	4.47867e-05
GRMZM2G073860	LOC100217133	plant-type cell wall|hydrolase activity|acid phosphatase activity|metal ion binding|cell wall|cellular response to phosphate starvation	NAD/NADH phosphorylation and dephosphorylation|phosphate acquisition|phosphate utilization in cell wall regeneration|thiamine biosynthesis II	0.529905	1.34012e-11	6.60558e-11	-0.301853	1.76807e-06	4.93556e-06	0.524616	2.20539e-11	5.82663e-09	-0.307142	1.16505e-06	4.51918e-05
GRMZM2G036590	pco143734	chloroplast|protein homodimerization activity|mitochondrial matrix|thylakoid|protein folding|copper ion binding|mitochondrion|adenyl-nucleotide exchange factor activity|chaperone binding|chloroplast stroma		1.04069	1.90155e-71	1.37015e-69	1.04261	1.57169e-78	1.06776e-76	-0.254089	5.12415e-05	0.0014505	-0.252167	1.17288e-06	4.53892e-05
GRMZM2G103864				0.432157	8.91646e-18	6.98799e-17	0.315932	1.47734e-10	6.22621e-10	-0.103657	0.0466266	0.19944	-0.219883	1.17396e-06	4.53892e-05
GRMZM2G037683	LOC100381399	protein binding|RNA splicing|nucleus		-0.12844	0.0544405	0.0800002	0.00647153	0.904456	0.923209	0.173472	0.00845576	0.0643602	0.308384	1.18006e-06	4.55512e-05
GRMZM2G416625		membrane		-0.215804	0.0184499	0.0297546	-0.518657	2.58777e-10	1.07012e-09	-0.0921389	0.297055	0.587268	-0.394991	1.19749e-06	4.61491e-05
GRMZM2G090043				2.36532	7.09015e-23	7.61815e-22	1.47522	3.59032e-12	1.73201e-11	0.346723	0.373186	0.658256	-0.54337	1.21636e-06	4.68002e-05
GRMZM2G116584	LOC100193926	calcium ion binding|plant-type vacuole membrane|hyperosmotic salinity response|cytoplasm|regulation of ion homeostasis|plasma membrane		0.00876898	0.812878	0.849871	-0.168764	0.000190055	0.000412443	-0.0460591	0.357182	0.643853	-0.223592	1.22809e-06	4.71753e-05
AC148152.3_FG005	LOC100282831	oxidoreductase activity, acting on paired donors,|oxidoreductase activity|oxidation-reduction process	ethylene biosynthesis from methionine	1.98704	5.51354e-191	2.73127e-188	1.70805	1.82663e-157	4.2582e-155	0.0181972	0.838897	0.939712	-0.260792	1.23272e-06	4.72766e-05
GRMZM2G076544	LOC100282887	peptidyl-prolyl cis-trans isomerase activity|chloroplast|NAD(P)H dehydrogenase complex assembly|protein peptidyl-prolyl isomerization|thylakoid|protein folding|chloroplast stromal thylakoid|chloroplast thylakoid lumen|isomerase activity|thylakoid lumen|chloroplast thylakoid membrane		0.090178	0.1137	0.155457	0.102799	0.072216	0.101289	-0.285288	6.14399e-07	4.08078e-05	-0.272667	1.23692e-06	4.73616e-05
GRMZM5G876450				-0.312109	0.000286064	0.000628363	0.0757842	0.299917	0.362001	0.00780206	0.961893	0.988332	0.395696	1.23964e-06	4.73894e-05
GRMZM2G080839		oxidoreductase activity, acting on CH-OH group of|catalytic activity|flavin adenine dinucleotide binding|oxidoreductase activity|UDP-N-acetylmuramate dehydrogenase activity|oxidation-reduction process		1.86254	2.42898e-20	2.23429e-19	1.42365	2.24407e-15	1.39977e-14	-0.0389415	0.845606	0.943185	-0.47784	1.25668e-06	4.79636e-05
GRMZM2G306079	LOC100191396	protein binding|metal ion binding|zinc ion binding		0.101393	0.0586993	0.0856868	0.0365621	0.541537	0.601798	-0.185092	0.000589349	0.0092928	-0.249923	1.26154e-06	4.80301e-05
GRMZM2G079196	LOC100283498	protein binding|cullin deneddylation		0.142052	0.021264	0.0338567	0.332862	1.02632e-08	3.65547e-08	0.0939085	0.130908	0.373319	0.284719	1.26246e-06	4.80301e-05
GRMZM2G119906	LOC100278908			0.480198	5.42047e-17	4.0633e-16	0.419286	1.43304e-13	7.77074e-13	-0.200697	0.000609896	0.00952474	-0.261609	1.28488e-06	4.87335e-05
GRMZM2G136300				2.27315	5.18391e-33	9.25397e-32	1.56749	1.02972e-22	1.02877e-21	0.248131	0.441439	0.714633	-0.457532	1.28505e-06	4.87335e-05
GRMZM2G044775	LOC100279376	hydrolase activity	pyridine nucleotide cycling (plants)	-0.263915	0.00133827	0.00265112	-0.246592	0.00223107	0.00412683	-0.405671	7.58364e-07	4.84742e-05	-0.388348	1.31087e-06	4.96337e-05
GRMZM2G371606	SI397			0.433477	0.000180546	0.000406921	-0.209699	0.0270152	0.0413338	0.188021	0.105304	0.329939	-0.455156	1.31741e-06	4.98019e-05
GRMZM2G043632	pco137095b	hydrolase activity|lipase activity|lipid metabolic process|hydrolase activity, acting on ester bonds		-0.110032	0.128624	0.173655	-0.0654066	0.458047	0.522346	-0.387149	6.29071e-08	6.08027e-06	-0.342523	1.35596e-06	5.11779e-05
GRMZM2G180430	IDP141	catalytic activity|DNA binding		0.333043	3.24508e-06	9.19356e-06	0.201244	0.00260272	0.00476277	-0.186846	0.0146118	0.0929784	-0.318645	1.3597e-06	5.12378e-05
GRMZM2G110135	LOC100382484	DNA binding	betanidin degradation	0.0069709	0.935567	0.950152	-0.0361008	0.728929	0.772839	-0.351116	0.000284528	0.00537798	-0.394188	1.36217e-06	5.12494e-05
GRMZM2G167521		peptidyl-prolyl cis-trans isomerase activity|protein folding		-0.282843	1.65304e-06	4.83054e-06	-0.330559	1.91954e-08	6.64571e-08	-0.238076	4.23198e-05	0.00124232	-0.285792	1.36469e-06	5.1263e-05
GRMZM2G044684	LOC100284812	chloroplast|protein homodimerization activity|mitochondrial matrix|thylakoid|protein folding|copper ion binding|mitochondrion|adenyl-nucleotide exchange factor activity|chaperone binding|chloroplast stroma		0.0685452	0.190145	0.245881	0.033644	0.543027	0.603143	-0.207021	5.48446e-05	0.0015217	-0.241922	1.38493e-06	5.19416e-05
GRMZM2G146308	GRP5			-0.647177	2.19949e-06	6.35318e-06	-1.4872	1.36784e-31	2.12301e-30	0.189459	0.14653	0.397661	-0.650568	1.38861e-06	5.19974e-05
GRMZM2G091069		ubiquitin-dependent protein catabolic process|ubiquitin thiolesterase activity		-0.393149	7.89866e-07	2.39529e-06	-0.24217	0.000423537	0.000874434	0.202525	0.00712026	0.0570886	0.353503	1.40739e-06	5.2618e-05
GRMZM2G031352		membrane coat|intracellular protein transport|binding|vesicle-mediated transport		-0.232986	0.000142106	0.000325562	-0.06226	0.261338	0.321175	0.103751	0.0901617	0.299632	0.274477	1.41559e-06	5.28411e-05
GRMZM5G888620		metabolic process|transferase activity, transferring hexosyl groups	cytokinins-O-glucoside biosynthesis|IAA conjugate biosynthesis I|flavonol glucosylation I	1.25006	2.63971e-19	2.27829e-18	0.651201	9.16558e-07	2.64618e-06	0.170126	0.21045	0.489203	-0.428731	1.45043e-06	5.4057e-05
GRMZM2G048175	LOC100277782			0.178968	0.00858145	0.0147712	0.17258	0.0107367	0.0176688	-0.298353	4.08892e-05	0.00121079	-0.304742	1.46842e-06	5.46419e-05
AC213099.3_FG001	pco096184			0.0853122	0.161717	0.213096	-0.00903844	0.84504	0.872562	-0.173443	0.00460912	0.0417349	-0.267793	1.48486e-06	5.51674e-05
GRMZM2G112337	LOC100285152	positive regulation of microtubule polymerization|phragmoplast|aspartic-type endopeptidase activity|hydrolase activity|cytoplasm|microtubule bundle formation|cortical microtubule, transverse to long axis|peptidase activity|nucleus|microtubule nucleation|microtubule polymerization|cortical microtubule|proteolysis|anaphase|cytokinesis|spindle|preprophase band|microtubule binding		1.29739	4.88144e-115	8.59784e-113	1.13543	1.83472e-95	1.7953e-93	-0.0820922	0.16891	0.432609	-0.244048	1.54243e-06	5.72169e-05
GRMZM2G147500	LOC100276431	response to cadmium ion		-0.121303	0.0220808	0.0350593	0.187526	0.000118386	0.000264244	-0.0680111	0.18574	0.456656	0.240818	1.54881e-06	5.73638e-05
GRMZM2G058472	cl108_1	glucuronoxylan glucuronosyltransferase activity|transferase activity, transferring glycosyl groups|Golgi apparatus|transferase activity|starch metabolic process|glucuronoxylan biosynthetic process		0.578631	1.24296e-29	1.8982e-28	0.403221	2.8065e-17	2.01306e-16	-0.0414401	0.438811	0.713488	-0.21685	1.55849e-06	5.76326e-05
GRMZM2G092137	LOC100383382	protein dimerization activity|sequence-specific DNA binding|regulation of transcription, DNA-dependent|sequence-specific DNA binding transcription factor		1.72433	5.97929e-126	1.24715e-123	1.2995	3.28635e-91	2.94879e-89	0.170163	0.03882	0.177353	-0.254665	1.56845e-06	5.79109e-05
GRMZM2G156099	LOC100382107	chloroplast|nucleolus|regulation of adaxial/abaxial pattern formation|shoot development|cytosol|production of ta-siRNAs involved in RNA interferen|nuclear speck|primary miRNA processing|zinc ion binding|regulation of meristem development		0.707712	7.86144e-28	1.10218e-26	0.500426	1.63906e-17	1.19441e-16	-0.0730783	0.298015	0.588561	-0.280363	1.58753e-06	5.85246e-05
GRMZM2G429617	LOC100272958			1.89839	8.63862e-09	3.25169e-08	1.2408	2.14774e-05	5.28171e-05	0.0333457	0.995146	1	-0.624252	1.62325e-06	5.97485e-05
GRMZM2G026580		DNA-directed DNA polymerase activity|nucleoside-triphosphatase activity|DNA replication|DNA binding|ATP binding|DNA polymerase III complex|nucleotide binding		-0.318037	0.000172387	0.000389937	-0.566208	4.13702e-13	2.1677e-12	-0.135758	0.0992577	0.318551	-0.383929	1.63968e-06	6.02603e-05
GRMZM2G131756		DNA repair|catalytic activity|base-excision repair|4 iron, 4 sulfur cluster binding|endonuclease activity		-0.476518	9.6802e-10	4.02124e-09	-0.503965	4.26518e-12	2.04677e-11	0.382469	3.31084e-07	2.41488e-05	0.355022	1.6511e-06	6.0493e-05
GRMZM2G167554	LOC100193886	protein kinase activity|protein serine/threonine kinase activity|ATP binding|transferase activity, transferring phosphorus-cont|protein phosphorylation		-0.432603	4.65074e-14	2.82177e-13	-0.251284	6.46095e-07	1.89829e-06	0.078154	0.14459	0.395176	0.259474	1.64862e-06	6.0493e-05
GRMZM2G146234	LOC100382073	oxidoreductase activity, acting on paired donors,|oxidoreductase activity|oxidation-reduction process		1.03739	1.82758e-14	1.14782e-13	0.191626	0.0922778	0.126393	0.434676	0.00588243	0.0496353	-0.411086	1.6639e-06	6.0868e-05
GRMZM2G128358	LOC100280095	protein binding|chloroplast		0.197357	0.00413243	0.00754229	0.149133	0.0374432	0.0556906	-0.253341	0.000292363	0.00547387	-0.301565	1.67381e-06	6.11366e-05
GRMZM2G170101	aprt1	transferase activity, transferring glycosyl groups|transferase activity|nucleoside metabolic process|adenine salvage|cytoplasm|adenine phosphoribosyltransferase activity	adenine and adenosine salvage II	-0.0672472	0.359009	0.427553	-0.608268	1.07867e-20	9.64593e-20	0.216208	0.00230072	0.0247653	-0.324814	1.68216e-06	6.12821e-05
GRMZM2G079796	LOC100192084	protein binding		-0.239445	8.91582e-06	2.38901e-05	0.0218007	0.589309	0.646427	-0.0305889	0.563748	0.800096	0.230657	1.68295e-06	6.12821e-05
GRMZM2G451769				0.465442	0.000171589	0.00038828	0.243517	0.0554597	0.0798741	-0.264432	0.0650272	0.243932	-0.486357	1.72322e-06	6.26524e-05
GRMZM2G175065	LOC100282198			0.255827	7.89359e-06	2.1278e-05	0.112844	0.019578	0.0307207	-0.1118	0.0572278	0.226115	-0.254783	1.79626e-06	6.52085e-05
GRMZM2G108023	LOC100216745	integral to membrane|membrane		0.302614	0.0018047	0.00349961	-0.517536	2.88578e-10	1.18922e-09	0.421218	1.00262e-05	0.000397337	-0.398932	1.80887e-06	6.55659e-05
GRMZM5G819464		nucleoside-triphosphatase activity|nucleotide binding|ATP binding		0.670895	1.28017e-17	9.9477e-17	0.728773	5.58413e-20	4.77968e-19	-0.397274	7.61272e-06	0.000314263	-0.339395	1.81842e-06	6.58117e-05
GRMZM2G039996	LOC100282021	chloroplast|plastoglobule|membrane|thylakoid|photosynthesis, light harvesting|nonphotochemical quenching|chloroplast envelope|chloroplast thylakoid membrane|photosynthesis		-0.112234	0.0845429	0.119084	-0.249123	0.000125759	0.000279782	-0.17415	0.00755937	0.0594008	-0.311039	1.84461e-06	6.66584e-05
GRMZM2G032225				-0.450943	4.41661e-06	1.2316e-05	-0.707208	1.96638e-13	1.0545e-12	-0.208781	0.031442	0.154182	-0.465046	1.87842e-06	6.76745e-05
GRMZM2G088053	LOC100273211	membrane		1.03018	1.54813e-49	5.63728e-48	0.603288	1.18998e-21	1.12461e-20	0.168085	0.0347277	0.164624	-0.258812	1.87795e-06	6.76745e-05
GRMZM2G492156	zmm2	DNA binding|nucleus|transcription, DNA-dependent|regulation of transcription, DNA-dependent|sequence-specific DNA binding transcription factor		0.208142	0.173196	0.226464	0.477065	5.59401e-05	0.000130675	0.29587	0.0484634	0.203742	0.564794	1.90574e-06	6.85548e-05
GRMZM2G110369	LOC100285820	oxidoreductase activity, acting on paired donors,|oxidoreductase activity|oxidation-reduction process		2.64575	8.90022e-06	2.38509e-05	1.15918	1.75147e-08	6.09312e-08	2.19159	0.00148536	0.0184819	0.705011	1.94301e-06	6.979e-05
GRMZM2G138840	pco132911	protein binding		-0.606069	1.37125e-20	1.28116e-19	-0.524147	2.49237e-18	1.91916e-17	0.212993	0.000477469	0.00789564	0.294914	1.98249e-06	7.09934e-05
GRMZM2G451965		catalytic activity|carbohydrate metabolic process|hydrolase activity, hydrolyzing O-glycosyl compoun		0.212203	0.00112945	0.00226081	0.0594459	0.451501	0.515974	-0.127852	0.0602259	0.233006	-0.280609	1.98248e-06	7.09934e-05
AC182617.3_FG001	LOC100273435	cytoplasm|chloroplast|lysine biosynthetic process via diaminopimelate|diaminopimelate epimerase activity	superpathway of lysine, threonine and methionine biosynthesis II|lysine biosynthesis VI	-0.227752	0.000337598	0.000733834	-0.234604	0.00012465	0.000277469	-0.288009	4.29737e-06	0.000193818	-0.294861	1.99088e-06	7.11867e-05
GRMZM2G096622	LOC100193197	Rab GTPase activator activity|intracellular|regulation of Rab GTPase activity		0.363086	1.08988e-08	4.06065e-08	0.473927	1.11889e-18	8.74876e-18	0.138818	0.0337275	0.161363	0.249659	2.01667e-06	7.20006e-05
GRMZM2G366020				0.620217	1.90541e-07	6.19369e-07	0.0964029	0.389331	0.454133	0.00416002	0.934937	0.979389	-0.519654	2.05663e-06	7.33171e-05
GRMZM2G164131	LOC100283888	chloroplast inner membrane|chloroplast envelope		-0.397132	0.0116156	0.019504	-0.844647	8.95297e-09	3.20705e-08	-0.25401	0.101501	0.323237	-0.701525	2.07159e-06	7.37399e-05
GRMZM2G468855	LOC100273052	metabolic process|nucleotide binding|oxidoreductase activity	2,3-dihydroxybenzoate biosynthesis|vibriobactin biosynthesis	-0.375743	2.74411e-11	1.31498e-10	-0.169214	0.000609661	0.00122873	0.0453637	0.428578	0.704607	0.251893	2.1157e-06	7.51976e-05
GRMZM2G067624	pco133434	DNA binding|nucleus	isoleucine biosynthesis I|threonine biosynthesis from homoserine|threonine biosynthesis|superpathway of lysine, threonine and methionine biosynthesis II|methionine biosynthesis II	-1.46224	2.50768e-67	1.60289e-65	-1.27731	1.31717e-69	7.21651e-68	0.239437	0.000616794	0.00960454	0.424366	2.13934e-06	7.58109e-05
GRMZM2G179308	AY111089	protein phosphorylation|mRNA processing|protein kinase activity|protein tyrosine kinase activity|ATP binding|protein serine/threonine kinase activity|transferase activity, transferring phosphorus-cont		0.0675925	0.321755	0.388893	0.368852	1.61959e-08	5.65582e-08	0.0106072	0.884222	0.959592	0.311867	2.13721e-06	7.58109e-05
GRMZM2G129860	LOC100272761	oxidoreductase activity, acting on paired donors,|oxidoreductase activity|endoplasmic reticulum|monooxygenase activity|electron carrier activity|metal ion binding|heme binding|iron ion binding|oxidation-reduction process		1.26241	4.22563e-08	1.48066e-07	1.15024	8.4677e-06	2.17835e-05	-0.649943	0.0974313	0.315072	-0.762111	2.17129e-06	7.67147e-05
GRMZM2G073755	pco148104			0.228498	0.00120104	0.00239542	-0.138252	0.0391473	0.0580219	0.0488147	0.509375	0.763725	-0.317936	2.17092e-06	7.67147e-05
GRMZM2G032409	LOC100285254	transferase activity|protein glycosylation|endoplasmic reticulum|integral to membrane|dolichyl-diphosphooligosaccharide-protein glycotra		-0.245368	3.04109e-06	8.6486e-06	-0.134829	0.00629957	0.0107997	0.128405	0.0115691	0.0798291	0.238943	2.26193e-06	7.97984e-05
GRMZM5G812246				-0.767023	1.83058e-09	7.3951e-09	-0.220435	0.0294655	0.0447801	0.00511958	0.939025	0.980207	0.551708	2.27768e-06	8.02351e-05
GRMZM2G120408		organ development|protein binding		0.329085	7.05826e-05	0.000168777	0.108567	0.155517	0.202148	-0.119534	0.189594	0.461459	-0.340052	2.28779e-06	8.04718e-05
GRMZM2G172647	LOC100501548	Golgi membrane|carbohydrate transport|integral to membrane|sugar:hydrogen symporter activity		-0.507644	2.99198e-15	1.98447e-14	-0.163782	0.00218332	0.00404668	-0.0644647	0.269511	0.556529	0.279397	2.32014e-06	8.14895e-05
GRMZM2G095695	cl31945_1	mitochondrion|mitochondrial inner membrane|P-P-bond-hydrolysis-driven protein transmembrane t|intracellular protein transport|mitochondrial inner membrane presequence transloca		-0.335108	2.72231e-07	8.68409e-07	-0.125505	0.035706	0.0533101	0.0686991	0.258371	0.545609	0.278301	2.32672e-06	8.15998e-05
GRMZM2G065612	LOC100281455	protein binding|binding|ligase activity|ubiquitin-protein ligase activity|protein ubiquitination|ubiquitin ligase complex		0.486626	1.65685e-11	8.10464e-11	0.30965	6.89219e-06	1.79361e-05	-0.13904	0.0705432	0.256917	-0.316016	2.33316e-06	8.17052e-05
GRMZM2G170008	LOC100284385	chloroplast|apoplast|chloroplast envelope|thylakoid|response to cold|glycerol ether metabolic process|stromule|enzyme activator activity|protein disulfide oxidoreductase activity|chloroplast thylakoid membrane|electron carrier activity|cell wall|response to oxidative stress|positive regulation of catalytic activity|cell redox homeostasis|chloroplast stroma		-0.0741861	0.308258	0.374657	-0.232945	0.000879245	0.00172911	-0.179608	0.0149934	0.094641	-0.338367	2.33849e-06	8.17716e-05
GRMZM2G084463	cl30467_1	kinase activity|purine nucleotide metabolic process|guanylate kinase activity|phosphorylation|protein binding		-0.32315	0.000146856	0.000335699	-0.0669305	0.359525	0.424152	0.109717	0.167815	0.430706	0.365937	2.4057e-06	8.39982e-05
GRMZM2G028041	rs1	multicellular organismal development|DNA binding|nucleus|sequence-specific DNA binding|regulation of transcription, DNA-dependent|sequence-specific DNA binding transcription factor		0.0863948	0.477684	0.546023	-1.31528	2.44052e-29	3.42565e-28	0.82684	1.11098e-11	3.14485e-09	-0.574838	2.41023e-06	8.40329e-05
AC188000.3_FG003				-0.025932	0.779167	0.821052	-0.379195	0.000643318	0.00129207	-0.141242	0.224557	0.506263	-0.494506	2.41392e-06	8.40384e-05
GRMZM5G883813	LOC100501300			-0.233862	0.113394	0.155093	0.253343	0.0382356	0.0568052	0.0736497	0.669682	0.861983	0.560855	2.4484e-06	8.51142e-05
AC209257.4_FG008	LOC100273220	endoplasmic reticulum|vesicle-mediated transport		-0.59599	9.74873e-20	8.66886e-19	-0.0803526	0.190909	0.242985	-0.217591	0.000590994	0.00930639	0.298046	2.50928e-06	8.71031e-05
GRMZM2G143788	gpm537	protein binding		-0.1915	5.01787e-05	0.000122362	-0.201576	1.05674e-05	2.68653e-05	-0.207385	8.86871e-06	0.000357424	-0.217461	2.52291e-06	8.74485e-05
GRMZM2G327907				0.258655	0.0324187	0.0497806	0.707829	1.80767e-11	8.19189e-11	0.016007	0.918256	0.973398	0.465181	2.54031e-06	8.79234e-05
GRMZM2G081380	LOC100382409	protein binding|actin binding		-0.494144	1.0298e-16	7.56456e-16	-0.296315	1.3881e-07	4.39556e-07	0.073286	0.204503	0.481311	0.271115	2.55905e-06	8.84433e-05
GRMZM5G849149	cl55469_1	plasma membrane		-0.645902	2.15439e-16	1.54905e-15	-0.384084	3.05845e-08	1.03684e-07	0.073363	0.31102	0.600619	0.335181	2.58449e-06	8.91931e-05
GRMZM2G092256	LOC100276065	vacuole		-0.061316	0.345511	0.413677	-0.0129371	0.724987	0.769643	0.240839	0.000100508	0.00245873	0.289218	2.62732e-06	9.05398e-05
GRMZM2G175510		cellular protein metabolic process|cytoplasm|protein folding|ATP binding|nucleotide binding|unfolded protein binding		-0.20755	4.11161e-05	0.000101617	0.0139892	0.785545	0.822336	0.0080006	0.88317	0.959132	0.22954	2.73087e-06	9.39719e-05
GRMZM2G145756	LOC100304302	protein kinase activity|protein phosphorylation|binding|endosperm cellularization|protein tyrosine kinase activity|ATP binding|phragmoplast assembly|protein serine/threonine kinase activity|cytokinesis|transferase activity, transferring phosphorus-cont|microtubule binding		-0.80497	2.04688e-09	8.22837e-09	-0.632425	6.81387e-08	2.23045e-07	0.410563	0.000704923	0.0104891	0.583108	2.74861e-06	9.44456e-05
GRMZM2G140101	phyS11		Rubisco shunt|oxygenic photosynthesis|Calvin-Benson-Bassham cycle	0.614067	6.10397e-06	1.67135e-05	0.160548	0.231486	0.288817	-0.0235036	0.899385	0.965603	-0.477023	2.75828e-06	9.46414e-05
GRMZM2G072415	csu1005	chloroplast|chloroplast envelope|integral to membrane|membrane		-0.286819	2.39203e-07	7.67268e-07	-0.326965	3.86372e-10	1.57368e-09	-0.20811	0.000103277	0.00250808	-0.248257	2.77222e-06	9.49826e-05
GRMZM2G406075				-0.488191	0.00107923	0.00216519	-0.33228	0.00277316	0.00504786	0.446012	0.000724324	0.0106578	0.601922	2.89749e-06	9.91318e-05
GRMZM2G169994		protein binding|zinc ion binding		0.0217523	0.781872	0.823428	-0.362916	0.00218253	0.00404554	-0.143929	0.317774	0.607056	-0.528597	2.90921e-06	9.92469e-05
GRMZM2G386991	LOC100501850	protein phosphorylation|protein kinase activity|protein tyrosine kinase activity|ATP binding|protein serine/threonine kinase activity|transferase activity, transferring phosphorus-cont		-0.105506	0.0694861	0.0998212	0.158413	0.00304815	0.00551337	-0.00768582	0.877348	0.956312	0.256233	2.90557e-06	9.92469e-05
GRMZM2G346113		nucleic acid binding|nucleotide binding|zinc ion binding		-0.381576	1.00222e-11	5.00016e-11	-0.25905	2.36347e-08	8.09662e-08	0.123024	0.0189207	0.110594	0.24555	2.91855e-06	9.9423e-05
GRMZM2G108712	magi81248	error-prone translesion synthesis|nucleolus|PCNA complex|cytoplasm|DNA replication|DNA binding|nucleus|DNA polymerase processivity factor activity|regulation of DNA replication		-0.64935	2.48547e-32	4.31068e-31	-0.537235	6.35817e-24	6.82241e-23	0.140605	0.00825968	0.0633541	0.252721	2.94064e-06	0.000100032
GRMZM2G456241	LOC100383358	protein binding|intracellular|zinc ion binding		0.356519	0.00397019	0.00726458	0.730254	3.93155e-13	2.06276e-12	0.0798971	0.533849	0.781787	0.453632	2.95376e-06	0.000100335
GRMZM2G037617		protein kinase activity|ATP binding|transferase activity, transferring phosphorus-cont|protein phosphorylation		-0.780067	7.59953e-22	7.7157e-21	-0.440283	1.66449e-09	6.38669e-09	0.0316753	0.718491	0.88639	0.371459	2.9641e-06	0.000100543
GRMZM2G161696	LOC100285883	proteolysis|serine-type carboxypeptidase activity		0.315409	6.14738e-10	2.60278e-09	0.22906	5.07393e-06	1.33979e-05	-0.128866	0.0176149	0.105583	-0.215215	2.99122e-06	0.000101318
GRMZM2G163925	LOC100280923	transferase activity|protein binding	tryptophan biosynthesis|superpathway of tryptophan biosynthesis	0.539316	1.02071e-15	7.00647e-15	0.497935	1.99485e-14	1.15438e-13	-0.255459	0.000349241	0.00625791	-0.29684	3.07879e-06	0.000104136
GRMZM2G051943	LOC100303798	defense response|plant-type cell wall|apoplast|hydrolase activity, acting on glycosyl bonds|hydrolase activity|somatic embryogenesis|cell wall macromolecule catabolic process|carbohydrate metabolic process|metabolic process|chitin catabolic process|chitinase activity|polysaccharide catabolic process|cell wall|chitin binding|plasma membrane		-0.0333309	0.708689	0.759337	-0.175347	0.0505196	0.0733457	-0.275141	0.00258778	0.027077	-0.417157	3.13832e-06	0.000105884
GRMZM2G436856				-0.700741	4.49512e-08	1.57184e-07	-0.2925	0.00997017	0.0165056	0.133224	0.265736	0.553071	0.541464	3.13937e-06	0.000105884
GRMZM2G087827	LOC100281373	hydrolase activity|lipid metabolic process|hydrolase activity, acting on ester bonds		1.41849	1.94087e-05	4.98866e-05	2.18225	2.29231e-15	1.42837e-14	-0.176445	0.702522	0.877295	0.587308	3.15486e-06	0.000106255
GRMZM2G038640				0.305317	0.0302392	0.0467083	0.354547	0.0103449	0.017075	-0.633537	9.35585e-06	0.000374861	-0.584307	3.17624e-06	0.000106824
GRMZM2G054120	IDP353			0.584204	8.64205e-12	4.33982e-11	0.171931	0.0437868	0.0643527	0.0342165	0.682314	0.868802	-0.378056	3.21034e-06	0.000107818
GRMZM2G170646	LOC100283037	hydrolase activity|lipid metabolic process|hydrolase activity, acting on ester bonds	triacylglycerol degradation	-0.106615	0.0467563	0.0695552	-0.178868	0.000829387	0.0016358	-0.175016	0.00102425	0.0138931	-0.247268	3.23014e-06	0.000108331
GRMZM2G109586		cytoskeleton organization|actin cytoskeleton|actin cytoskeleton organization|actin binding		-0.392608	0.0442081	0.0660954	-0.60533	0.00171749	0.00323575	-0.68945	0.000681664	0.0102694	-0.902173	3.33983e-06	0.000111851
AC226227.2_FG003				-0.210717	0.000336526	0.000731705	-0.214463	0.000316874	0.000667349	-0.269891	6.50888e-06	0.000272479	-0.273637	3.36757e-06	0.000112622
GRMZM2G127087		defense response|terpene synthase activity|lyase activity|cytoplasm|metabolic process|isomerase activity|metal ion binding|terpenoid biosynthetic process|magnesium ion binding	linalool biosynthesis|beta-caryophyllene biosynthesis	2.02748	2.44648e-12	1.28871e-11	0.94475	4.31561e-05	0.000102279	0.274757	0.498573	0.755617	-0.807974	3.38466e-06	0.000113034
GRMZM2G028432		proton-transporting V-type ATPase, V0 domain|proton-transporting two-sector ATPase complex, pro|ATP hydrolysis coupled proton transport|hydrogen ion transmembrane transporter activity		-0.718339	9.57438e-34	1.76754e-32	-0.862254	1.43057e-49	4.50544e-48	-0.132916	0.0204966	0.116735	-0.276831	3.42468e-06	0.00011421
GRMZM2G102580	cl5890_1a	prefoldin complex|unfolded protein binding|protein folding		-0.0892684	0.11713	0.159624	-0.374531	1.89604e-12	9.37689e-12	0.0325821	0.572965	0.805714	-0.25268	3.4751e-06	0.000115568
GRMZM2G055404	LOC100284623	DNA binding		-0.602951	1.69911e-11	8.30449e-11	-0.245931	0.00145187	0.00276556	0.0200644	0.821717	0.932596	0.377084	3.47079e-06	0.000115568
GRMZM2G057374	LOC100282869	protein peptidyl-prolyl isomerization|chloroplast|peptidyl-prolyl cis-trans isomerase activity|protein folding|isomerase activity|chloroplast thylakoid membrane		1.04647	4.03573e-44	1.16884e-42	1.0176	1.11283e-41	2.69459e-40	-0.24981	0.00472621	0.0424596	-0.278674	3.54856e-06	0.000117354
GRMZM2G115047	LOC100272874	mitochondrion|embryo sac development|double fertilization forming two zygotes|nucleus|protein binding		0.769656	2.93494e-46	9.24332e-45	0.623383	7.54636e-36	1.45176e-34	-0.0740879	0.200377	0.474985	-0.220362	3.5485e-06	0.000117354
GRMZM2G087451	LOC100278816	DNA binding|nucleus|transcription, DNA-dependent		0.510565	3.04284e-20	2.78386e-19	0.682133	2.96089e-45	8.02784e-44	0.0428155	0.464865	0.731587	0.214384	3.54228e-06	0.000117354
GRMZM2G036605				0.25958	0.00578578	0.0102905	0.635217	4.07931e-14	2.30453e-13	0.00838974	0.881307	0.958239	0.384027	3.54686e-06	0.000117354
GRMZM2G079308	LOC100284999	thiolester hydrolase activity|fatty acid biosynthetic process|acyl-[acyl-carrier-protein] hydrolase activity	cis-vaccenate biosynthesis|palmitate biosynthesis II (bacteria and plants)|petroselinate biosynthesis|acyl-ACP thioesterase pathway|superpathway of fatty acid biosynthesis II (plant)|oleate biosynthesis I (plants)|stearate biosynthesis II (plants)|palmitoleate biosynthesis II	0.315867	1.18931e-09	4.88504e-09	0.164233	0.000652517	0.00130878	-0.0756366	0.14989	0.402132	-0.227271	3.56234e-06	0.000117646
GRMZM2G035712				0.665988	1.31925e-07	4.37088e-07	0.135564	0.14048	0.18462	0	0.935941	0.979644	-0.530424	3.57128e-06	0.000117778
GRMZM2G102838				-0.0269795	0.590171	0.652448	-0.0380185	0.455355	0.519725	-0.222825	2.21388e-05	0.000745836	-0.233864	3.5766e-06	0.000117781
GRMZM2G363913				0.754782	9.74397e-06	2.59978e-05	0.34392	0.0585658	0.08386	-0.260557	0.139086	0.386129	-0.671419	3.58129e-06	0.000117781
GRMZM2G150631	LOC100217313	protein binding		-0.21246	0.000683148	0.00141522	0.0362557	0.51874	0.580643	0.0179442	0.780427	0.914093	0.26666	3.61799e-06	0.000118824
GRMZM2G123843	pco097332b	vacuole|membrane|Golgi organization|protein transport		-1.58812	1.19346e-47	4.00256e-46	-0.953508	1.29465e-23	1.36394e-22	-0.121997	0.20472	0.481534	0.51261	3.63342e-06	0.000119166
GRMZM2G088819	pco105720b	calcium ion binding		1.39459	2.12184e-38	4.75523e-37	1.40606	1.10129e-37	2.27907e-36	-0.334327	0.0287466	0.145433	-0.322858	3.70543e-06	0.00012136
GRMZM2G019411	LOC100284984	hydrolase activity|pectinesterase activity|cell wall modification|cell wall|aspartyl esterase activity|pectin metabolic process	homogalacturonan degradation	0.48792	1.18059e-09	4.85003e-09	-0.16662	0.00831141	0.0139618	0.350298	1.21314e-05	0.000469807	-0.304241	3.73158e-06	0.000122049
GRMZM2G110567	pco091486(738)	protein binding		-0.0389199	0.41523	0.484129	0.285388	4.24664e-10	1.72492e-09	-0.113799	0.0171108	0.103712	0.210509	3.76063e-06	0.00012283
GRMZM2G028492	LOC100285846	nucleic acid binding|zinc ion binding		0.448039	4.57927e-09	1.77715e-08	0.251601	0.000557274	0.00113033	-0.0954908	0.23806	0.522237	-0.291929	3.7717e-06	0.000123023
GRMZM2G033653	LOC100280179	ribosome|rRNA binding|translation|structural constituent of ribosome		-0.257821	0.000216917	0.000484215	-0.263823	0.00012359	0.00027516	-0.31659	5.17205e-06	0.000226484	-0.322592	3.80577e-06	0.000123964
GRMZM2G086577	LOC100216690	protein phosphorylation|protein kinase activity|protein tyrosine kinase activity|ATP binding|protein serine/threonine kinase activity|transferase activity, transferring phosphorus-cont		-0.466252	2.85389e-10	1.24765e-09	-0.473253	2.30821e-11	1.03712e-10	-0.323362	8.00124e-06	0.000327459	-0.330363	3.81173e-06	0.000123988
AC203366.4_FG001				0.829952	0.00015687	0.000356943	0.482966	0.0166182	0.0264172	-0.543255	0.0113592	0.0788151	-0.89024	3.82839e-06	0.00012436
GRMZM2G059039	LOC100382203	binding		-0.212268	1.91001e-05	4.91358e-05	-0.228332	2.46874e-07	7.60285e-07	0.230325	9.65019e-07	5.93053e-05	0.21426	3.85604e-06	0.000124917
GRMZM2G092599				-0.399187	0.00106178	0.00213288	-0.620761	1.34122e-07	4.25221e-07	-0.325257	0.00935008	0.068917	-0.546831	3.8534e-06	0.000124917
GRMZM2G154211	LOC100273198	sulfate transport|integral to membrane|membrane|transmembrane transport|sulfate transmembrane transporter activity|secondary active sulfate transmembrane transporter		0.653563	1.05358e-44	3.12298e-43	0.418211	1.87307e-21	1.74795e-20	0.0361322	0.469676	0.735751	-0.19922	3.94049e-06	0.000127479
GRMZM2G095126	LOC100280970	hydrolase activity, acting on glycosyl bonds|plant-type cell wall|apoplast|cation binding|hydrolase activity|catalytic activity|carbohydrate metabolic process|metabolic process|cell wall|hydrolase activity, hydrolyzing O-glycosyl compoun	stachyose biosynthesis	1.38059	1.61518e-23	1.80904e-22	1.20436	5.43917e-18	4.10189e-17	-0.222808	0.278843	0.567957	-0.39904	3.95957e-06	0.000127922
GRMZM2G138382		oxo-acid-lyase activity|biosynthetic process	tryptophan biosynthesis|superpathway of tryptophan biosynthesis	0.1204	0.390892	0.459721	1.45355	7.48267e-22	7.1455e-21	-0.679527	0.000195786	0.00406941	0.653623	3.96557e-06	0.000127942
GRMZM2G060011	LOC100283211	chloroplast|flavonoid biosynthetic process|plastid|chalcone isomerase activity|isomerase activity|intramolecular lyase activity|chloroplast envelope|mitochondrion	pinobanksin biosynthesis|flavonoid biosynthesis	-0.908074	3.68743e-46	1.14614e-44	-1.07171	3.81193e-71	2.19467e-69	-0.148024	0.00988951	0.0717367	-0.311657	3.99718e-06	0.000128787
GRMZM2G081192	pip2c	transporter activity|chloroplast|response to osmotic stress|response to water deprivation|response to nematode|plasma membrane|vacuole|water transport|response to desiccation|integral to membrane|membrane|response to abscisic acid stimulus|transport|hydrogen peroxide transmembrane transport		-0.543281	5.99339e-14	3.60604e-13	-0.509831	1.49751e-12	7.48692e-12	-0.365955	3.36654e-07	2.43312e-05	-0.332504	4.0778e-06	0.00013103
GRMZM2G106631	LOC100384275	proteolysis|cysteine-type peptidase activity		0.688722	0.00849707	0.0146398	1.30699	1.53962e-12	7.68776e-12	0.106324	0.740856	0.895445	0.724591	4.0731e-06	0.00013103
GRMZM2G334857		protein phosphorylation|binding|protein kinase activity|protein tyrosine kinase activity|ATP binding|protein serine/threonine kinase activity|transferase activity, transferring phosphorus-cont		-0.444912	2.95616e-06	8.41716e-06	-0.385405	1.48257e-05	3.71469e-05	0.356175	9.61524e-05	0.00237416	0.415681	4.13189e-06	0.000132402
GRMZM2G148098		DNA binding|sequence-specific DNA binding|regulation of transcription, DNA-dependent|sequence-specific DNA binding transcription factor		-0.22662	0.00192189	0.00371021	-0.365845	1.18921e-07	3.78694e-07	-0.194882	0.00800397	0.0618519	-0.334107	4.1372e-06	0.000132402
GRMZM2G057084	umc1506	protein phosphorylation|protein kinase activity|protein tyrosine kinase activity|ATP binding|protein serine/threonine kinase activity|nucleotide binding|transferase activity, transferring phosphorus-cont		-0.289646	7.71631e-07	2.34298e-06	-0.0919857	0.0997074	0.135593	0.0407593	0.482251	0.743932	0.23842	4.13385e-06	0.000132402
GRMZM2G070295				1.06756	6.15919e-05	0.000148457	-1.73499	3.35269e-13	1.76881e-12	1.73499	1.00202e-09	1.71411e-07	-1.06756	4.19879e-06	0.000134192
GRMZM2G112524		defense response|response to biotic stimulus		1.66152	1.96376e-52	8.03688e-51	1.22439	4.62018e-34	8.18619e-33	0.107114	0.444082	0.716455	-0.330016	4.27653e-06	0.000136493
GRMZM2G031033	LOC100279079	response to oxidative stress|anaerobic respiration		2.78789	6.56747e-84	6.42639e-82	2.76791	1.18472e-86	9.91908e-85	-0.261344	0.279146	0.568137	-0.281329	4.36062e-06	0.00013899
GRMZM2G121309	LOC100283352	protein dimerization activity|nucleus|transcription, DNA-dependent|regulation of transcription, DNA-dependent|regulation of translation|auxin mediated signaling pathway		-0.946459	2.12597e-28	3.07677e-27	-1.32463	1.04681e-60	4.66998e-59	-0.0463322	0.529271	0.77892	-0.424506	4.38244e-06	0.000139499
GRMZM2G113073	umc1432	intracellular|signal transduction|protein binding		-0.327479	2.39377e-08	8.60713e-08	-0.316903	2.67245e-08	9.10787e-08	-0.275818	1.68853e-06	9.10426e-05	-0.265241	4.39662e-06	0.000139763
GRMZM2G425965	csu270	protein binding|binding|ligase activity|ubiquitin-protein ligase activity|protein ubiquitination|ubiquitin ligase complex		-0.254255	6.94404e-05	0.000166162	-0.440501	1.1772e-12	5.95311e-12	-0.103878	0.100259	0.320814	-0.290124	4.42111e-06	0.000140354
GRMZM2G096184	cl57132_1	binding		-0.551106	1.71112e-11	8.36149e-11	-0.378349	6.60316e-07	1.93648e-06	0.187972	0.0185445	0.109417	0.360728	4.51167e-06	0.000143038
GRMZM2G029219	LOC100284468	plant-type vacuole membrane|response to nematode|response to karrikin|zinc ion homeostasis|integral to membrane|response to zinc ion|transmembrane transport		0.19731	0.00498817	0.00897328	0.560802	7.28292e-16	4.71348e-15	-0.0454124	0.522345	0.773177	0.31808	4.59744e-06	0.000145563
GRMZM2G069772		purine nucleotide biosynthetic process|catalytic activity|oxidoreductase activity|GMP biosynthetic process|metal ion binding|protein binding|IMP dehydrogenase activity|oxidation-reduction process	adenosine nucleotides degradation I|purine nucleotides de novo biosynthesis II	0.689382	2.00327e-39	4.68835e-38	0.475304	1.5976e-21	1.49568e-20	-0.0120884	0.844128	0.942472	-0.226166	4.68518e-06	0.000148144
GRMZM2G049888	LOC100384848	protein binding		-0.109707	0.326768	0.39405	0.30981	0.000668768	0.00133956	0.0113755	0.999602	1	0.430893	4.7365e-06	0.000149568
GRMZM2G078210	LOC100275827	plant-type cell wall		-1.02678	1.4056e-69	9.60414e-68	-0.93899	1.72822e-57	7.06075e-56	-0.380623	4.52729e-13	1.65615e-10	-0.292837	4.8012e-06	0.00015141
GRMZM2G099285	LOC100278273			-0.327894	0.000399896	0.000859118	-0.28104	0.00119126	0.00229917	-0.449393	1.25047e-06	7.26986e-05	-0.402539	4.84539e-06	0.000152601
GRMZM2G046782				0.255361	0.000356794	0.000773157	0.0321389	0.739209	0.781578	-0.0663189	0.382167	0.665246	-0.289541	4.86306e-06	0.000152955
GRMZM2G068967	LOC100281295	DNA binding|nucleus|transcription, DNA-dependent|regulation of transcription, DNA-dependent|sequence-specific DNA binding transcription factor		1.24804	3.94548e-37	8.40641e-36	1.17609	3.39956e-32	5.44709e-31	-0.285398	0.0173601	0.104742	-0.357343	4.91249e-06	0.000154305
GRMZM5G848696		valine metabolic process|oxidoreductase activity, acting on the CH-OH group|oxidoreductase activity|coenzyme binding|oxidation-reduction process|pentose-phosphate shunt|nucleotide binding|3-hydroxyisobutyrate dehydrogenase activity|phosphogluconate dehydrogenase (decarboxylating) a	valine degradation I|pentose phosphate pathway (oxidative branch)|pentose phosphate pathway	-0.187657	0.0534389	0.0786646	-0.187666	0.0332892	0.0499874	-0.403425	8.65125e-05	0.00218798	-0.403435	4.92636e-06	0.000154333
GRMZM2G051403	LOC100273037	mitochondrion|chloroplast|nucleus		-0.268976	4.39078e-08	1.53693e-07	-0.314956	8.30016e-11	3.57021e-10	-0.17748	0.000246016	0.00479883	-0.22346	4.91992e-06	0.000154333
GRMZM2G002131		nucleus|sequence-specific DNA binding|regulation of transcription, DNA-dependent|sequence-specific DNA binding transcription factor		0.473618	3.52024e-07	1.10764e-06	0.241508	0.00686876	0.0116895	-0.102009	0.30512	0.59509	-0.334119	5.05854e-06	0.000158266
GRMZM2G073250	LOC100216635	protein phosphorylation|protein kinase activity|protein tyrosine kinase activity|ATP binding|protein serine/threonine kinase activity|transferase activity, transferring phosphorus-cont		0.615504	7.05141e-14	4.21277e-13	0.795253	2.44266e-30	3.5875e-29	0.111128	0.179958	0.448725	0.290877	5.07664e-06	0.000158623
GRMZM2G139123	LOC100277322	4-alpha-hydroxytetrahydrobiopterin dehydratase act|chloroplast|tetrahydrobiopterin biosynthetic process		-0.504739	1.04127e-13	6.12888e-13	-0.698667	1.86475e-25	2.18855e-24	-0.115581	0.08421	0.286663	-0.30951	5.09498e-06	0.000158987
GRMZM2G040692				-0.640557	0.00092315	0.00187548	-0.0960231	0.605739	0.661276	0.275537	0.163996	0.424875	0.82007	5.10875e-06	0.000159208
GRMZM2G164341		protein dimerization activity		0.378845	0.000328522	0.000715478	-0.124085	0.223541	0.279696	0.105397	0.366589	0.65238	-0.397533	5.12474e-06	0.000159497
GRMZM2G531738		DNA binding		0.329977	1.09566e-06	3.26475e-06	0.484652	2.25328e-15	1.40478e-14	0.129085	0.0653181	0.24467	0.28376	5.17647e-06	0.000160687
GRMZM5G836174	LOC100191227	metabolic process|phosphatase activity		-2.04891	4.72846e-43	1.30433e-41	-2.7524	2.38084e-72	1.41884e-70	0.0341643	0.809374	0.92638	-0.669332	5.17015e-06	0.000160687
GRMZM5G843302	LOC100281746	transmembrane transport|integral to membrane		-1.53748	5.33521e-153	1.52844e-150	-1.72274	7.09865e-195	2.55745e-192	-0.107876	0.0378081	0.17409	-0.293141	5.21344e-06	0.000161623
GRMZM2G341957	LOC100275400			-0.619814	1.09852e-12	5.95542e-12	-0.727869	6.09364e-17	4.26286e-16	-0.295761	0.000406194	0.00700905	-0.403816	5.229e-06	0.000161895
GRMZM2G053574	AY110113	ubiquitin-dependent protein catabolic process		0.366777	6.93965e-07	2.11797e-06	0.165134	0.0155522	0.0248571	-0.118281	0.0987979	0.317558	-0.319923	5.39444e-06	0.0001668
GRMZM2G057091	LOC100217132	chloroplast|chloroplast envelope		0.685668	1.69859e-40	4.16812e-39	0.525687	1.15994e-26	1.45317e-25	-0.0588034	0.243866	0.529605	-0.218785	5.47678e-06	0.000169126
GRMZM2G079306	LOC100285363	integral to membrane		-0.270248	0.000886879	0.00180581	-0.424702	4.43943e-08	1.48072e-07	-0.210468	0.00842881	0.0642167	-0.364922	5.50299e-06	0.000169495
GRMZM2G158662	LOC100192113	DNA repair|DNA photolyase activity|lyase activity		0.119081	0.0202027	0.0323378	0.00747114	0.884951	0.906686	-0.119236	0.0215979	0.120785	-0.230847	5.50037e-06	0.000169495
GRMZM2G084583		response to UV-B|DNA binding|response to salicylic acid stimulus|response to jasmonic acid stimulus|nucleus|transcription, DNA-dependent|regulation of transcription, DNA-dependent		0.342765	0.0392368	0.0592778	-0.214102	0.164353	0.212518	-0.0509939	0.832237	0.936664	-0.60786	5.52712e-06	0.000170018
GRMZM5G832409	KNOX5	DNA binding|nucleus|sequence-specific DNA binding|regulation of transcription, DNA-dependent|sequence-specific DNA binding transcription factor		0.582091	0.0079626	0.0137868	-1.03011	1.84651e-07	5.76879e-07	0.710334	0.00106111	0.0142791	-0.90187	5.55807e-06	0.000170526
GRMZM2G163233	LOC100381970	proton-transporting ATPase activity, rotational me|protein dimerization activity|binding|vacuolar proton-transporting V-type ATPase, V1 dom|hydrolase activity, acting on acid anhydrides, cat|ATP hydrolysis coupled proton transport	adenosine nucleotides de novo biosynthesis	-0.450656	2.41618e-15	1.61518e-14	-0.288362	1.68438e-08	5.87173e-08	0.0889328	0.101468	0.323215	0.251227	5.55201e-06	0.000170526
GRMZM2G444801	LOC100281787	sulfate transport|integral to membrane|membrane|transmembrane transport|sulfate transmembrane transporter activity|secondary active sulfate transmembrane transporter		0.465775	4.45633e-19	3.80067e-18	0.276771	3.91479e-08	1.31218e-07	-0.0376893	0.476281	0.739906	-0.226693	5.56516e-06	0.000170526
GRMZM2G164318	HYD1	xanthophyll biosynthetic process|carotene metabolic process|oxidoreductase activity|fatty acid biosynthetic process|iron ion binding|oxidation-reduction process|integral to membrane|membrane		-0.234514	0.000404244	0.000867988	-0.335718	6.49689e-08	2.13315e-07	-0.180043	0.00666783	0.0544837	-0.281248	5.58048e-06	0.000170577
GRMZM2G036427	LOC100283791	response to stress|iron-sulfur cluster binding		0.537565	1.22593e-16	8.96929e-16	0.309461	1.69022e-06	4.72991e-06	-0.0536309	0.41584	0.694957	-0.281734	5.58116e-06	0.000170577
GRMZM5G870342		porphyrin-containing compound biosynthetic process|oxidoreductase activity|coproporphyrinogen oxidase activity|oxidation-reduction process	chlorophyllide a biosynthesis I|heme biosynthesis from uroporphyrinogen-III I|heme biosynthesis I	-0.463924	1.16986e-11	5.79399e-11	-0.545614	1.08338e-15	6.92493e-15	-0.227476	0.00071539	0.0106117	-0.309166	5.59907e-06	0.000170905
GRMZM2G429982	umc1951			0.219007	0.00116848	0.00233343	0.277986	1.972e-05	4.87525e-05	0.239783	0.00038943	0.00682962	0.298762	5.64571e-06	0.000171887
GRMZM2G173868	cl68424_1a	calcium ion binding|mannosyl-oligosaccharide 1,2-alpha-mannosidase act|membrane		-0.352997	1.9726e-06	5.72217e-06	-0.156005	0.0163909	0.0260925	0.113359	0.105381	0.329965	0.310351	5.64424e-06	0.000171887
GRMZM2G091143	pco062058	DNA integration|nucleus|regulation of transcription, DNA-dependent		0.00672077	0.919329	0.936825	0.270714	1.28906e-05	3.24972e-05	0.021729	0.758587	0.903847	0.285722	5.75139e-06	0.00017488
GRMZM2G136453	AY107847	hydrolase activity|cell wall|metal ion binding|acid phosphatase activity	NAD/NADH phosphorylation and dephosphorylation|phosphate acquisition|phosphate utilization in cell wall regeneration|thiamine biosynthesis II	2.47605	3.21095e-184	1.33947e-181	1.77611	1.44247e-103	1.59531e-101	0.347173	4.38722e-05	0.00128136	-0.35277	5.76071e-06	0.00017494
GRMZM2G326328	LOC100216627	nucleus|mitosis|binding|chromosome condensation		-0.609888	9.22554e-27	1.22687e-25	-0.573938	3.20127e-33	5.39091e-32	0.201946	6.4363e-05	0.00172151	0.237896	5.77079e-06	0.000175023
GRMZM2G089836		vacuole|beta-fructofuranosidase activity|plant-type cell wall|fructan beta-fructosidase activity|hydrolase activity, acting on glycosyl bonds|hydrolase activity|sucrose 1F-fructosyltransferase activity|carbohydrate metabolic process|metabolic process|sucrose alpha-glucosidase activity|hydrolase activity, hydrolyzing O-glycosyl compoun|plant-type vacuole		-1.35744	6.29977e-156	1.87245e-153	-0.96485	1.469e-85	1.18809e-83	-0.156433	0.000935339	0.0129834	0.236156	5.87152e-06	0.000177346
GRMZM2G141379		protein binding|zinc ion binding		0.0271446	0.770788	0.814063	0.502132	0.000796962	0.0015759	0.130887	0.460501	0.728626	0.605875	5.85596e-06	0.000177346
GRMZM2G050997	cko2	electron transport chain|cytokinin dehydrogenase activity|cytokinin metabolic process|secretion by cell|oxidoreductase activity, acting on CH-OH group of|catalytic activity|flavin adenine dinucleotide binding|oxidoreductase activity|vacuole|UDP-N-acetylmuramate dehydrogenase activity|cytoplasmic membrane-bounded vesicle|meristem development|oxidation-reduction process	cytokinins degradation	1.1623	1.29446e-15	8.82443e-15	1.59827	1.00091e-42	2.49995e-41	-0.0438765	0.79257	0.919932	0.392088	5.87723e-06	0.000177346
GRMZM2G384884		oxidoreductase activity, acting on paired donors,|oxidoreductase activity|monooxygenase activity|electron carrier activity|metal ion binding|heme binding|iron ion binding|oxidation-reduction process	anthranilate degradation IV (aerobic)	1.22641	8.65237e-06	2.32287e-05	0.523519	0.0469895	0.0686017	0.0298912	0.891722	0.962358	-0.673004	5.87451e-06	0.000177346
GRMZM2G006977	LOC100383926	cation transport|calcium-transporting ATPase activity|ATPase activity, coupled to transmembrane movement|calcium ion transmembrane transport|catalytic activity|calmodulin binding|metabolic process|hydrolase activity, acting on acid anhydrides, cat|ATP biosynthetic process|ATP binding|membrane|nucleotide binding|metal ion binding		0.254203	0.000111486	0.000259258	0.368241	8.12043e-12	3.80168e-11	0.128039	0.0575439	0.226912	0.242078	5.91098e-06	0.000178138
GRMZM2G170017	umc2600	metabolic process|nucleotide binding|oxidoreductase activity	2,3-dihydroxybenzoate biosynthesis|vibriobactin biosynthesis	1.53921	2.50912e-11	1.207e-10	0.892221	3.09098e-06	8.37862e-06	0.144193	0.69202	0.872641	-0.502797	5.9406e-06	0.000178805
GRMZM5G800096	ndhD	ATP synthesis coupled electron transport|chloroplast|secretion by cell|plastid|mitochondrial electron transport, NADH to ubiquino|quinone binding|thylakoid|oxidoreductase activity|oxidoreductase activity, acting on NADH or NADPH,|cytoplasmic membrane-bounded vesicle|oxidation-reduction process|integral to membrane|membrane|chloroplast thylakoid membrane|NADH dehydrogenase (ubiquinone) activity		0.786993	5.88125e-07	1.80864e-06	-0.190985	0.185183	0.23643	0.411167	0.0151277	0.0952106	-0.566811	6.02984e-06	0.000181261
GRMZM2G087896	LOC100278421	CDP-choline pathway|phosphatidylcholine metabolic process|diacylglycerol cholinephosphotransferase activity		-0.148881	0.0178286	0.0288387	-0.205702	0.000507181	0.00103571	-0.21539	0.000565551	0.00897109	-0.272211	6.05774e-06	0.00018187
GRMZM2G145595	LOC100381818	cytoplasm|flavin adenine dinucleotide binding|oxidoreductase activity|oxidation-reduction process|oxidoreductase activity, acting on a sulfur group|cell redox homeostasis	glycerol-3-phosphate shuttle|2-ketoglutarate dehydrogenase complex|glycerol degradation I|superpathway of cytosolic glycolysis (plants), pyruvate dehydrogenase and TCA cycle|acetyl-CoA biosynthesis (from pyruvate)|glycine cleavage complex|glycerol degradation IV|superpathway of acetyl-CoA biosynthesis	-0.356003	2.81976e-10	1.23364e-09	-0.0371218	0.436913	0.501977	-0.0833048	0.109449	0.336298	0.235576	6.06705e-06	0.00018192
GRMZM2G069773	LOC100281983	vacuole|response to wounding		0.911966	6.20887e-68	4.00094e-66	1.01226	1.46035e-96	1.45289e-94	0.108655	0.0481754	0.203249	0.208948	6.13066e-06	0.000183595
GRMZM2G138423	LOC100282898	endoplasmic reticulum membrane|transporter activity|seed development|mitochondrial inner membrane|adenine nucleotide transport|shoot system development|root development|integral to membrane|membrane|transmembrane transport|transport		-0.683961	1.06151e-05	2.81892e-05	0.24609	0.0549619	0.0792291	-0.319601	0.0378234	0.174127	0.61045	6.25948e-06	0.000187218
GRMZM2G017268		DNA binding	betanidin degradation	0.204428	0.0410678	0.0618045	0.020013	0.905542	0.924278	-0.20427	0.0540614	0.218729	-0.388685	6.2931e-06	0.000187987
GRMZM2G044882	pco141808(267)	hydrolase activity|lipid metabolic process|hydrolase activity, acting on ester bonds		-0.563806	2.33148e-26	3.05107e-25	-0.210238	4.22415e-05	0.000100201	-0.118358	0.020823	0.118108	0.235209	6.53321e-06	0.000194914
GRMZM2G053916	LOC100191322	copper ion binding|mitochondrion|electron carrier activity|flavin adenine dinucleotide binding		0.0932007	0.181808	0.236464	-0.173503	0.00613301	0.0105369	-0.0242723	0.699813	0.876213	-0.290976	6.54637e-06	0.000195062
GRMZM2G349745	LOC100275671			0.92664	4.35751e-23	4.75506e-22	0.266511	0.00211711	0.00393102	0.363437	0.000296281	0.00553307	-0.296692	6.72714e-06	0.000200198
GRMZM2G005592	LOC100193950	chloroplast|nucleolus|GTPase activity|GTP binding		0.226674	0.00030613	0.000669841	0.27892	9.39242e-08	3.02373e-07	0.185595	0.00289607	0.0295549	0.237841	6.75847e-06	0.000200879
GRMZM5G821139	umc1427			-0.658305	1.63356e-30	2.5878e-29	-0.38567	7.13085e-13	3.65977e-12	-0.0225252	0.666838	0.860275	0.25011	6.78521e-06	0.000201422
GRMZM2G097802	LOC100281395	integral to membrane|membrane		-0.222265	0.000334343	0.00072729	-0.25727	2.2321e-05	5.4739e-05	-0.244468	7.3376e-05	0.00192151	-0.279474	6.8281e-06	0.000202442
GRMZM2G015384	pco093035	long-day photoperiodism, flowering|nucleolus|nucleus|pollen sperm cell differentiation		-0.0568539	0.31692	0.383888	0.0485265	0.350043	0.41422	0.145869	0.0133607	0.0875666	0.25125	6.84714e-06	0.000202754
GRMZM2G086750	LOC100194183	chloroplast		-0.463817	2.7382e-15	1.82174e-14	-0.606572	6.17054e-29	8.4811e-28	-0.110415	0.0507646	0.209526	-0.25317	6.95279e-06	0.000205371
GRMZM2G057910	LOC100283463	metabolic process|nucleotide binding|oxidoreductase activity|oxidation-reduction process		-0.978891	9.53354e-60	4.90668e-58	-0.660975	1.24138e-34	2.26535e-33	-0.052011	0.333321	0.621295	0.265905	6.9475e-06	0.000205371
GRMZM2G033644	LOC100283617	cofactor binding|dihydrolipoyllysine-residue (2-methylpropanoyl)tra|transferase activity|acetyltransferase activity|fatty-acyl-CoA biosynthetic process|zinc ion binding|metabolic process|transferase activity, transferring acyl groups	valine degradation I	1.11608	2.96983e-49	1.06833e-47	1.05315	5.91043e-52	2.02213e-50	-0.211518	0.0146989	0.0933269	-0.274444	7.02783e-06	0.000207073
GRMZM2G385989	LOC100286234	structural molecule activity		-0.505652	1.45245e-19	1.27676e-18	-0.291786	6.82941e-09	2.47206e-08	0.0304634	0.584083	0.812467	0.24433	7.02252e-06	0.000207073
GRMZM2G171139	LOC100382251	oxidoreductase activity, acting on paired donors,|oxidoreductase activity|monooxygenase activity|electron carrier activity|metal ion binding|heme binding|iron ion binding|alkane 1-monooxygenase activity|oxidation-reduction process		0.46083	8.36027e-12	4.20098e-11	0.491343	7.59676e-18	5.66967e-17	0.21537	0.001871	0.0215337	0.245883	7.07901e-06	0.000208323
GRMZM2G010929		DNA binding|sequence-specific DNA binding|regulation of transcription, DNA-dependent|sequence-specific DNA binding transcription factor		-0.0252677	0.677236	0.731104	-0.0571305	0.282528	0.343788	-0.236665	0.00018103	0.00383307	-0.268528	7.11374e-06	0.000209086
GRMZM2G162525	LOC100193970	nucleic acid binding|innate immune response|virus induced gene silencing|RNA interference|adventitious root development|miRNA binding|cytosol|cytoplasm|response to far red light|endoribonuclease activity|embryo development ending in seed dormancy|gene silencing by miRNA|leaf morphogenesis|nucleus|protein binding|posttranscriptional gene silencing|response to auxin stimulus|auxin metabolic process…		-0.0264204	0.630049	0.689144	0.244944	3.14515e-06	8.51285e-06	-0.0331788	0.54079	0.786573	0.238186	7.12837e-06	0.000209257
GRMZM2G017957	pco139549	RNA binding|ribosome|intracellular|translation|structural constituent of ribosome		-0.315703	0.000100883	0.000236033	-0.260917	0.000956826	0.00187224	-0.413159	2.80751e-07	2.11927e-05	-0.358373	7.28171e-06	0.000213495
GRMZM2G418294		cofactor binding|nucleotide binding|oxidoreductase activity, acting on the CH-OH group|oxidation-reduction process		-0.081772	0.27552	0.339675	0.108652	0.0724	0.101523	0.102284	0.150457	0.403002	0.292708	7.38151e-06	0.000216011
GRMZM2G115013	LOC100383373	nuclear chromatin|chiasma assembly|male meiosis I|male gamete generation|nucleic acid binding|reciprocal meiotic recombination|DNA binding|nucleus|pollen development|DNA replication		0.266304	2.57414e-05	6.53303e-05	0.430926	4.28168e-16	2.81709e-15	0.067225	0.266021	0.553408	0.231846	7.38568e-06	0.000216011
GRMZM2G159200	LOC100274603			0.61385	1.80501e-11	8.79861e-11	0.894935	1.97748e-30	2.91149e-29	0.0370054	0.652581	0.852509	0.31809	7.4786e-06	0.00021846
GRMZM2G148908	pco088212	protein binding|ligase activity|metal ion binding|zinc ion binding		0.340363	0.022354	0.0354545	-0.56767	1.18435e-06	3.37262e-06	0.398145	0.00812027	0.0625271	-0.509889	7.49155e-06	0.000218569
GRMZM5G829293		carbohydrate metabolic process|hydrolase activity, hydrolyzing O-glycosyl compoun		-0.0310456	0.701083	0.752679	-0.0433786	0.492731	0.555615	-0.312957	0.000201359	0.00415978	-0.32529	7.62558e-06	0.000221935
AC186845.4_FG009				-0.731821	4.25932e-33	7.6321e-32	-0.426592	8.08637e-14	4.46846e-13	-0.0358675	0.513605	0.767358	0.269361	7.62441e-06	0.000221935
GRMZM2G137574	LOC100194122	plastid inner membrane|plastid fission|chloroplast|protein self-association|chloroplast fission		-0.716721	8.31685e-31	1.3353e-29	-0.355163	6.82122e-12	3.2067e-11	-0.0967427	0.0817906	0.281654	0.264815	7.81731e-06	0.000227237
GRMZM2G032339	m4	DNA binding|protein dimerization activity|nucleus|transcription, DNA-dependent|regulation of transcription, DNA-dependent|sequence-specific DNA binding transcription factor		0.176097	0.136787	0.183624	-0.0692152	0.547871	0.607445	0.693017	1.70586e-09	2.68623e-07	0.447705	7.82922e-06	0.000227305
GRMZM2G180889		alpha-N-arabinofuranosidase activity|L-arabinose metabolic process		1.11824	5.60565e-20	5.05657e-19	0.876873	1.02566e-15	6.57365e-15	-0.197532	0.109506	0.336298	-0.438903	7.87054e-06	0.000228226
GRMZM2G090718	ppp1	inorganic diphosphatase activity|cytoplasm|magnesium ion binding|phosphate-containing compound metabolic process		0.617512	5.102e-11	2.39281e-10	0.405139	1.62283e-05	4.04694e-05	-0.202548	0.0310294	0.152973	-0.414921	7.94664e-06	0.000230153
GRMZM2G147882	LOC100192575	oxidoreductase activity, acting on paired donors,|iron ion binding|oxidoreductase activity|oxidation-reduction process	gibberellin inactivation I (2beta-hydroxylation)|gibberellin biosynthesis III (early C-13 hydroxylation)|flavonol biosynthesis|syringetin biosynthesis	1.38168	1.70137e-58	8.41063e-57	0.800373	1.59328e-26	1.97112e-25	0.290442	0.00183318	0.021203	-0.290861	8.00013e-06	0.00023142
GRMZM2G097641	LOC542661	sucrose-phosphate phosphatase activity|magnesium ion binding|phosphatase activity|hydrolase activity|cytoplasm|sucrose biosynthetic process|metabolic process|nucleus|catalytic activity|response to cadmium ion|plasma membrane	sucrose biosynthesis	-1.23429	1.53652e-20	1.43108e-19	-0.538446	2.92163e-07	8.92822e-07	-0.127238	0.268307	0.555369	0.568608	8.01842e-06	0.000231667
GRMZM2G099678	pco073188	catalytic activity|nucleoside metabolic process		2.06619	4.97125e-36	1.0043e-34	2.63455	1.87101e-79	1.30849e-77	-0.192217	0.39638	0.677919	0.376141	8.05211e-06	0.000232358
GRMZM5G899300	pco107270a	kinetochore|protein binding|phragmoplast|mitotic cell cycle spindle assembly checkpoint		-0.653197	2.33631e-34	4.40894e-33	-0.502454	5.50633e-26	6.6428e-25	0.0826975	0.103612	0.327126	0.233441	8.08976e-06	0.000233162
GRMZM2G106213	Agpsemzm	nucleotidyltransferase activity|chloroplast|biosynthetic process|apoplast|plastid|catalytic activity|amyloplast|heterotetrameric ADPG pyrophosphorylase complex|starch biosynthetic process|photoperiodism, flowering|metabolic process|transferase activity|glycogen biosynthetic process|glucose-1-phosphate adenylyltransferase activity|chloroplast stroma	phosphatidylcholine biosynthesis IV|GDP-glucose biosynthesis|ascorbate biosynthesis I (L-galactose pathway)|vibriobactin biosynthesis|sulfite oxidation II|starch biosynthesis|phospholipid biosynthesis II|glycogen biosynthesis I (from ADP-D-Glucose)|superpathway of phosphatidylcholine biosynthesis|phosphatidylcholine biosynthesis III|stachyose degradation	-0.123682	0.0801906	0.113539	-0.0148529	0.872624	0.896153	0.196487	0.00509847	0.0447844	0.305316	8.11707e-06	0.000233383
GRMZM2G043027				4.18609	2.37525e-41	6.05994e-40	5.25858	6.05398e-94	5.73512e-92	-0.473371	0.394942	0.676531	0.599118	8.10751e-06	0.000233383
GRMZM2G093855	pco089119	serine-type endopeptidase activity|integral to membrane|protein binding	adenosine nucleotides de novo biosynthesis	-0.781462	7.0515e-35	1.36318e-33	-0.578711	1.25668e-25	1.49034e-24	0.0529089	0.353514	0.641521	0.25566	8.15747e-06	0.000233725
GRMZM2G062499	pco060262	protein binding|binding|nucleus|ubiquitin-protein ligase activity|protein ubiquitination|ubiquitin ligase complex		0.23008	3.82429e-05	9.49504e-05	0.0266922	0.65386	0.706022	-0.0329297	0.566256	0.802074	-0.236318	8.15618e-06	0.000233725
GRMZM2G701857				-2.91107	7.78921e-10	3.25848e-09	-0.882348	0.00145239	0.00276633	-0.17724	0.619703	0.831353	1.85148	8.15846e-06	0.000233725
AC186512.3_FG007	LOC100279008			0.631137	1.54784e-25	1.94939e-24	0.676874	6.76813e-32	1.06648e-30	-0.288227	9.89204e-06	0.000392676	-0.24249	8.26868e-06	0.000236598
GRMZM2G150683	pco061688			0.69064	2.83292e-16	2.02529e-15	0.544491	2.87117e-11	1.27896e-10	-0.185932	0.0429825	0.189406	-0.332082	8.28069e-06	0.000236657
GRMZM2G004157		intracellular|zinc ion binding		0.390468	0.00788517	0.0136607	0.880925	9.96179e-13	5.06244e-12	0.0424853	0.773268	0.910856	0.532942	8.37826e-06	0.000239158
GRMZM2G179063	LOC100382444	transferase activity, transferring glycosyl groups|transferase activity|metabolic process|transferase activity, transferring hexosyl groups	cytokinins-O-glucoside biosynthesis|flavonol glucosylation I	1.55499	3.69902e-07	1.16097e-06	0.933803	2.95985e-08	1.00456e-07	1.13699	0.000190986	0.00399603	0.515798	8.48181e-06	0.000241823
GRMZM2G041761	LOC100281885			-0.423037	4.14105e-07	1.29288e-06	-0.706691	1.15711e-18	9.04164e-18	-0.0820688	0.29175	0.582324	-0.365722	8.52686e-06	0.000242816
GRMZM2G177539	LOC100284909			-0.0285409	0.830822	0.864677	-0.312291	0.00207202	0.00385181	-0.169748	0.159864	0.418226	-0.453499	8.60617e-06	0.000244782
GRMZM2G102903		protein binding		-0.875728	2.1838e-42	5.86739e-41	-0.94458	5.4945e-56	2.13129e-54	-0.213769	0.000363303	0.00646312	-0.28262	8.66878e-06	0.000246268
GRMZM2G138583	pco066389	binding		-0.266289	0.000219769	0.000490121	-0.214904	0.00317734	0.00572831	-0.366671	2.43747e-07	1.88176e-05	-0.315286	8.76212e-06	0.000248489
GRMZM2G113174	LOC100502300			-0.524005	1.47742e-24	1.75125e-23	-0.398778	2.003e-16	1.35228e-15	0.0974402	0.0489227	0.204804	0.222667	8.76786e-06	0.000248489
GRMZM5G850027				-0.980721	1.52506e-11	7.48922e-11	-0.206134	0.146021	0.191121	-0.222098	0.0878852	0.294578	0.552488	8.78835e-06	0.000248773
GRMZM2G376905		proteolysis|cysteine-type peptidase activity		0.381617	9.26375e-05	0.000217726	0.222212	0.0128548	0.0208543	-0.211332	0.0551036	0.221028	-0.370737	8.89069e-06	0.000251371
GRMZM2G028216	rpl29	chloroplast|ribonucleoprotein complex|structural constituent of ribosome|plastid|ribosome|intracellular|chloroplast envelope|nucleoid|translation|chloroplast stroma		-0.149518	0.026817	0.0419233	-0.232428	0.000475003	0.000973926	-0.214828	0.00139466	0.0175462	-0.297738	8.93332e-06	0.000252276
GRMZM2G302233	cl915_1(521)	chloroplast|nucleotide binding|GTP binding		-0.0515489	0.306481	0.372743	-0.00972101	0.912705	0.9303	-0.260968	1.5878e-07	1.33616e-05	-0.21914	8.97611e-06	0.000253164
GRMZM2G134917	LOC100382437	heat shock protein binding|protein folding|response to heat|metal ion binding|unfolded protein binding|ATP binding		0.722121	1.45844e-37	3.16412e-36	0.495216	4.38491e-19	3.52783e-18	-0.0180023	0.751401	0.900579	-0.244907	8.98607e-06	0.000253164
GRMZM5G836028		regulation of cell cycle|nucleus		-1.00825	4.48803e-17	3.37817e-16	-0.722479	9.27783e-14	5.10313e-13	0.212211	0.0471647	0.201031	0.497985	9.00035e-06	0.000253267
GRMZM2G165972	LOC100280131	DNA binding|nucleus|sequence-specific DNA binding|regulation of transcription, DNA-dependent|sequence-specific DNA binding transcription factor		0.608471	2.18857e-06	6.32395e-06	-0.040864	0.432577	0.497596	0.187187	0.0860297	0.290653	-0.462147	9.0191e-06	0.000253494
GRMZM2G061156	LOC100279323	metal ion binding	hypoglycin biosynthesis|gamma-glutamyl cycle	0.879699	9.02424e-43	2.46359e-41	0.765663	1.90222e-36	3.79137e-35	-0.142882	0.0366565	0.170419	-0.256918	9.0402e-06	0.000253597
GRMZM2G091956		metabolic process|lipid metabolic process		1.38593	1.36026e-34	2.58548e-33	1.65352	1.78776e-71	1.0419e-69	0.0194287	0.943093	0.981747	0.287016	9.04408e-06	0.000253597
GRMZM2G012140		catalytic activity|carbohydrate metabolic process|hydrolase activity, hydrolyzing O-glycosyl compoun|cation binding		0.795017	5.6176e-29	8.34324e-28	0.774008	1.22559e-28	1.66621e-27	-0.262569	0.000779956	0.0112878	-0.283577	9.13201e-06	0.000255761
GRMZM2G363545	LOC100284856	transferase activity, transferring glycosyl groups|transferase activity|metabolic process|transferase activity, transferring hexosyl groups		0.459593	5.16436e-16	3.62343e-15	0.741278	3.50469e-47	1.0138e-45	-0.0631951	0.315643	0.604753	0.218489	9.15088e-06	0.000255988
GRMZM2G429118	LOC100280936	racemase and epimerase activity, acting on carbohy|catalytic activity|carbohydrate metabolic process|coenzyme binding|cellular metabolic process|nucleotide binding	galactose degradation III|UDP-D-galacturonate biosynthesis I (from UDP-D-glucuronate)|UDP-galactose biosynthesis (salvage pathway from galactose using UDP-glucose)|galactose degradation I (Leloir pathway)|GDP-L-fucose biosynthesis I (from GDP-D-mannose)|UDP-galactose biosynthesis|brassinosteroid biosynthesis II|colanic acid building blocks biosynthesis|stachyose degradation	-0.427523	4.28735e-09	1.66794e-08	-0.542856	1.48848e-13	8.06038e-13	-0.217115	0.0025871	0.027077	-0.332448	9.2496e-06	0.000258342
GRMZM2G436448		protein phosphorylation|protein kinase activity|protein tyrosine kinase activity|ATP binding|protein serine/threonine kinase activity|transferase activity, transferring phosphorus-cont		0.291182	0.261023	0.324291	1.24417	1.82644e-09	6.97769e-09	-0.2511	0.491808	0.75087	0.701888	9.25675e-06	0.000258342
GRMZM2G110195	LOC100274520	integral to membrane|membrane		0.0219407	0.880236	0.905954	-0.685155	4.04853e-12	1.94713e-11	0.249749	0.0209142	0.118348	-0.457346	9.29142e-06	0.000259005
GRMZM2G099481	LOC100279857	phosphatidate phosphatase activity|cellular response to phosphate starvation|lipid metabolic process		0.28141	8.63342e-06	2.3183e-05	0.526574	4.85918e-21	4.41842e-20	0.00231702	0.973133	0.992582	0.247481	9.32518e-06	0.000259642
GRMZM2G088627	LOC100282205	metabolic process|cellular amino acid metabolic process|aminoacylase activity|hydrolase activity|cytoplasm|vacuole|metallopeptidase activity|proteolysis|response to zinc ion		0.0976139	0.091508	0.127903	-0.175713	0.0018204	0.00341854	0.0196172	0.707413	0.879966	-0.25371	9.38658e-06	0.000261046
GRMZM2G382581		proteolysis|cysteine-type endopeptidase activity		0.219149	0.169311	0.221861	0.548842	8.36046e-05	0.000190636	0.293446	0.063707	0.24086	0.623139	9.43373e-06	0.000261135
GRMZM2G039610		protein binding|chloroplast|plasma membrane		0.0113938	0.847954	0.879582	0.179739	0.00148776	0.00282986	0.0903185	0.140685	0.388888	0.258663	9.40942e-06	0.000261135
GRMZM2G017940	LOC100381443			-0.812705	1.96586e-05	5.0496e-05	0.0219259	0.698503	0.746338	-0.186279	0.308739	0.5985	0.648351	9.43321e-06	0.000261135
GRMZM5G817173	si660055c01	cytokinin dehydrogenase activity|cytokinin metabolic process|oxidoreductase activity, acting on CH-OH group of|catalytic activity|flavin adenine dinucleotide binding|oxidoreductase activity|UDP-N-acetylmuramate dehydrogenase activity|oxidation-reduction process	cytokinins degradation	0.782811	4.31453e-09	1.67824e-08	1.30381	6.49594e-30	9.36124e-29	-0.140851	0.370105	0.655764	0.380148	9.43137e-06	0.000261135
GRMZM2G471089		nucleus|regulation of transcription, DNA-dependent|sequence-specific DNA binding transcription factor		-2.11993	2.82612e-60	1.47367e-58	-1.85195	2.71828e-69	1.48246e-67	0.300244	0.00400832	0.037657	0.56823	9.48837e-06	0.000262342
GRMZM5G800586	LOC100273184			1.10389	2.23869e-138	5.32317e-136	1.1133	1.60715e-145	3.35217e-143	-0.180607	0.000248722	0.00483969	-0.171196	9.59061e-06	0.000264476
GRMZM2G099944	LOC100382727	chloroplast|protein polymerization|microtubule-based movement|microtubule-based process|microtubule|membrane|GTPase activity|response to light stimulus|structural molecule activity|GTP catabolic process|vacuole|protein complex|unidimensional cell growth|GTP binding|cell wall|nucleotide binding|plasma membrane		-0.627511	1.20786e-34	2.30687e-33	-0.676897	1.82132e-40	4.22923e-39	-0.180238	0.00030455	0.0056311	-0.229624	9.58643e-06	0.000264476
GRMZM2G181236	LOC100279598	oxidoreductase activity, acting on paired donors,|oxidoreductase activity|monooxygenase activity|electron carrier activity|metal ion binding|heme binding|iron ion binding|oxidation-reduction process		0.604449	0.000117651	0.000272556	0.250889	0.24263	0.300707	-0.130891	0.6112	0.827344	-0.484452	9.61002e-06	0.000264476
GRMZM5G831408	LOC100273891			-0.217631	0.00267237	0.00502877	0.088548	0.154401	0.200861	-0.0245234	0.679843	0.86747	0.281655	9.60279e-06	0.000264476
GRMZM2G161244	LOC100303801			-0.273951	0.000145849	0.000333525	-0.317078	4.32085e-06	1.1509e-05	-0.266634	0.000187465	0.00393776	-0.309761	9.63399e-06	0.000264829
GRMZM2G128171	pdi6	protein binding|protein disulfide oxidoreductase activity|endoplasmic reticulum|glycerol ether metabolic process|isomerase activity|electron carrier activity|cell redox homeostasis		-0.239452	2.77279e-06	7.91493e-06	-0.0261231	0.610191	0.665647	0.00795533	0.885543	0.960122	0.221284	9.69047e-06	0.000266074
GRMZM2G382323	LOC100274932			0.421861	0.00091028	0.0018506	0.933479	1.6063e-16	1.09284e-15	-0.0247113	0.81613	0.930116	0.486907	9.71604e-06	0.000266468
GRMZM2G029845	NRH1a	hydrolase activity|metabolic process|UDP-glucosyltransferase activity|hydrolase activity, acting on glycosyl bonds	adenosine nucleotides degradation I	-0.0754337	0.250637	0.313097	-0.343329	1.11192e-08	3.94791e-08	-0.0057533	0.94138	0.980962	-0.273649	9.83318e-06	0.00026937
GRMZM2G088261	si606019c02	protein binding|positive regulation of cytokinesis|pollen development|regulation of mitotic spindle organization|kinetochore microtubule|embryo sac development|cell plate assembly		-0.657423	1.25408e-16	9.16676e-16	-0.374499	2.08481e-08	7.18652e-08	0.033726	0.599181	0.820827	0.31665	9.89581e-06	0.000270774
GRMZM2G134430	TIDP2671	integral to membrane		-0.226054	1.87662e-05	4.83239e-05	-0.320576	4.55259e-11	1.99689e-10	-0.124808	0.0152337	0.0957257	-0.219331	1.00073e-05	0.00027351
GRMZM2G049693	LOC100383470	copper ion binding|oxidoreductase activity|oxidation-reduction process		-0.453456	2.05725e-20	1.89971e-19	-0.416377	1.09096e-19	9.13408e-19	0.175942	0.00017908	0.00380874	0.213021	1.01785e-05	0.000277868
GRMZM2G145662	LOC100274410	protein binding		-0.275383	2.18858e-07	7.06393e-07	-0.238533	3.90515e-07	1.1751e-06	0.181719	0.000302776	0.00561576	0.218569	1.02449e-05	0.000279362
GRMZM2G173501				-0.313846	5.78713e-10	2.45905e-09	-0.262979	1.18397e-08	4.19498e-08	-0.25962	1.1983e-07	1.05141e-05	-0.208754	1.02641e-05	0.000279565
AC149818.2_FG004	LOC100280869	cyclin-dependent protein kinase regulator activity|cell cycle		-0.202222	0.00041503	0.000889703	-0.120156	0.0145546	0.0233854	0.159415	0.00379083	0.0360986	0.24148	1.03897e-05	0.000282662
GRMZM2G469901		heat shock protein binding|unfolded protein binding|protein folding		0.0354895	0.696213	0.748229	0.270413	0.000111903	0.000250998	0.0882658	0.364455	0.651041	0.32319	1.04948e-05	0.000285194
GRMZM2G428216	umc2233			0.425221	0.000259043	0.000572659	0.592838	3.47792e-06	9.36344e-06	-0.634648	1.8459e-06	9.7973e-05	-0.467031	1.05326e-05	0.000285895
GRMZM2G024738	LOC100192850	uroporphyrinogen decarboxylase activity|carboxy-lyase activity|porphyrin-containing compound biosynthetic process|lyase activity	chlorophyllide a biosynthesis I|heme biosynthesis from uroporphyrinogen-III I|heme biosynthesis I	-0.260469	1.57812e-06	4.62696e-06	-0.167522	0.00156409	0.00296405	-0.328799	1.03035e-09	1.74997e-07	-0.235852	1.05704e-05	0.000286594
GRMZM2G052606	LOC100857076	DNA binding		-0.669862	6.07292e-08	2.09339e-07	-0.88898	1.32839e-12	6.68073e-12	-0.352551	0.00325955	0.0321733	-0.571669	1.0616e-05	0.000287502
GRMZM2G133464	pco069598	regulation of auxin polar transport|hydrolase activity|cytoplasm|phosphoprotein phosphatase activity|nucleus|plasma membrane		-0.225642	0.000179762	0.000405308	-0.099641	0.0668513	0.0944722	0.117408	0.0483785	0.203586	0.24341	1.08495e-05	0.000293233
GRMZM2G097277	LOC100193089	plant-type cell wall|apoplast|alpha-N-arabinofuranosidase activity|vacuole|xylan 1,4-beta-xylosidase activity|L-arabinose metabolic process|xylan catabolic process		1.3291	1.60313e-64	9.41213e-63	1.73365	1.01227e-140	1.97293e-138	-0.14039	0.125903	0.364862	0.264158	1.08523e-05	0.000293233
GRMZM2G129146	LOC100191778	hydrolase activity|peptidase activity|proteolysis|aspartic-type endopeptidase activity		-0.225613	1.00133e-05	2.66684e-05	-0.142963	0.00357728	0.00639362	-0.299777	3.11387e-09	4.57046e-07	-0.217127	1.08881e-05	0.000293868
GRMZM2G098496	LOC100282813	vacuole|protein binding|intracellular protein transport|plasma membrane|membrane		-0.174774	0.00512235	0.00919448	-0.146145	0.0117627	0.0192085	0.240665	7.46516e-05	0.00194421	0.269294	1.0911e-05	0.000294152
GRMZM2G326111	CYP	peptidyl-prolyl cis-trans isomerase activity|chloroplast|peptide binding|apoplast|protein peptidyl-prolyl isomerization|cytoplasm|protein folding|isomerase activity|response to cadmium ion|plasma membrane		-0.118578	0.260274	0.323461	0.345222	0.00105216	0.00204631	0	0.999977	1	0.463799	1.09903e-05	0.000295953
GRMZM2G103101	csu1028(lhcb)	chloroplast|pigment binding|photosynthesis, light harvesting in photosystem I|photosynthesis, light harvesting|photosystem I antenna complex|membrane|chloroplast thylakoid membrane|photosynthesis		0.569309	4.80836e-18	3.83926e-17	0.555446	1.5626e-17	1.13974e-16	-0.261278	0.000149651	0.0033381	-0.275141	1.10558e-05	0.000297139
GRMZM2G152417	IDP708	catalytic activity|glyoxylate cycle|metabolic process|peroxisome|acetate metabolic process|acetate-CoA ligase activity	ethanol degradation II (cytosol)|ethanol degradation IV (peroxisomal)|acetate conversion to acetyl-CoA	0.211356	0.00107664	0.00216052	-0.0522896	0.397857	0.463024	0.0134591	0.886995	0.960963	-0.250186	1.10593e-05	0.000297139
GRMZM2G054998				-0.665153	1.64503e-07	5.39079e-07	-0.222622	0.0354342	0.0529476	0.0499737	0.731765	0.892074	0.492505	1.11234e-05	0.000298523
GRMZM2G145101	LOC100283312	carbon utilization|chloroplast|zinc ion binding|carbonate dehydratase activity|lyase activity	cyanate degradation	1.15001	1.28118e-81	1.20889e-79	0.926906	1.39936e-62	6.56292e-61	-0.00721169	0.889291	0.961456	-0.230311	1.11544e-05	0.000299017
GRMZM2G132810		cellular component organization|actin cytoskeleton organization|actin binding		-0.271998	1.50797e-05	3.92905e-05	-0.0130899	0.641489	0.694754	-0.00400387	0.975473	0.99345	0.254905	1.11918e-05	0.000299684
GRMZM2G161932	LOC100216947			0.0178289	0.795493	0.834999	0.00566708	0.924976	0.940321	-0.247262	0.000194796	0.00405544	-0.259424	1.12172e-05	0.000300026
GRMZM2G005990	DRTS	thymidylate synthase activity|glycine biosynthetic process|one-carbon metabolic process|dTMP biosynthetic process|catalytic activity|methylation|tetrahydrofolate biosynthetic process|oxidoreductase activity|dihydrofolate reductase activity|metabolic process|methyltransferase activity|NADP binding|oxidation-reduction process|transferase activity|nucleotide biosynthetic process	superpathway of tetrahydrofolate biosynthesis|superpathway of tetrahydrofolate biosynthesis and salvage|folate transformations II (plants)|pyrimidine deoxyribonucleotides de novo biosynthesis I|tetrahydrofolate biosynthesis	-0.104008	0.140913	0.188492	0.0860485	0.193947	0.246389	0.110528	0.122824	0.360378	0.300584	1.12474e-05	0.000300495
GRMZM2G133314	cl40794_1	protein binding		0.0686002	0.221804	0.281583	0.0584705	0.285931	0.347377	-0.225528	3.9302e-05	0.00117255	-0.235657	1.14057e-05	0.000304382
GRMZM5G835987		nucleic acid binding		0.0992949	0.332584	0.400009	0.434621	2.54796e-06	6.97507e-06	0.0651808	0.541073	0.786793	0.400506	1.15741e-05	0.000308529
GRMZM2G065154		drug transmembrane transport|drug transmembrane transporter activity|antiporter activity|transmembrane transport|membrane		0.434065	4.14906e-11	1.9598e-10	0.419693	3.78801e-12	1.82552e-11	-0.250246	0.000250284	0.00485024	-0.264617	1.16201e-05	0.000309409
GRMZM2G143725	IDP2556	ER to Golgi vesicle-mediated transport|intracellular protein transport|ER body organization|COPII vesicle coat|zinc ion binding		0.0151661	0.833046	0.866499	0.238309	1.09937e-05	2.79044e-05	0.0198008	0.778109	0.91278	0.242944	1.171e-05	0.000311455
GRMZM2G019225				-0.378855	1.4857e-05	3.87443e-05	-0.219456	0.00774111	0.0130684	0.188085	0.0253348	0.13406	0.347483	1.17532e-05	0.000312254
GRMZM2G176375		lipid transport		0.593351	1.04616e-18	8.74053e-18	0.452354	1.40004e-11	6.40197e-11	-0.141732	0.0384541	0.176279	-0.28273	1.20036e-05	0.00031855
AC233893.1_FG001	hmt1	homocysteine S-methyltransferase activity|methylation|cellular amino acid biosynthetic process|methionine biosynthetic process|methyltransferase activity|metal ion binding|transferase activity	superpathway of lysine, threonine and methionine biosynthesis II|methionine biosynthesis II|S-methylmethionine cycle	-0.0809441	0.0996035	0.137993	-0.304333	2.57433e-12	1.25744e-11	0.0306805	0.534546	0.782325	-0.192708	1.20655e-05	0.000319836
GRMZM2G023557	LOC100275986	DNA binding|nucleus		2.5648	3.52523e-97	4.48251e-95	0.771646	3.95067e-15	2.41427e-14	1.39354	7.59174e-26	1.06186e-22	-0.399615	1.21775e-05	0.000322088
GRMZM2G071573	LOC100382719	protein phosphorylation|protein binding|protein kinase activity|protein tyrosine kinase activity|ATP binding|transferase activity, transferring phosphorus-cont		-0.102757	0.0830435	0.117135	-0.219502	5.58848e-05	0.000130559	-0.127346	0.0309395	0.152726	-0.244091	1.21773e-05	0.000322088
GRMZM2G463904	LOC100193127	protein kinase activity|nucleotide binding|defense response to fungus|protein phosphorylation|protein binding|transferase activity, transferring phosphorus-cont|protein tyrosine kinase activity|leaf morphogenesis|regulation of organ morphogenesis|ATP binding|mitochondrion|regulation of cell division|protein serine/threonine kinase activity|regulation of cell growth|regulation of cell adhesion|sto…		-0.380421	2.43803e-06	7.00055e-06	-0.069435	0.380091	0.445168	0.0398041	0.626168	0.835061	0.35079	1.23787e-05	0.000327045
GRMZM2G041159	pco070684	chloroplast|apoplast|defense response to bacterium|peptidyl-pyrromethane cofactor linkage|tetrapyrrole biosynthetic process|chloroplast envelope|hydroxymethylbilane synthase activity|chloroplast stroma	tetrapyrrole biosynthesis I|heme biosynthesis I	-0.647276	1.18069e-40	2.91835e-39	-0.582524	3.2485e-35	6.09652e-34	-0.275661	3.78176e-09	5.44986e-07	-0.21091	1.24985e-05	0.000329843
AC206266.3_FG001		ATPase activity, coupled to transmembrane movement|transport|integral to membrane|transmembrane transport|ATPase activity|ATP binding		-0.490834	0.00856523	0.0147454	0.343537	0.0336974	0.0505494	-0.154129	0.454561	0.723948	0.680243	1.27275e-05	0.000335514
GRMZM2G430807		metal ion binding		1.31754	3.31862e-55	1.48327e-53	0.59529	5.3458e-13	2.77296e-12	0.36779	1.12478e-05	0.000442797	-0.354461	1.2906e-05	0.000339843
GRMZM2G107228	LOC100273283	oxidoreductase activity|metal ion binding|heme binding|response to oxidative stress|peroxidase activity|oxidation-reduction process	betanidin degradation	0.0643099	0.437604	0.506491	0.316299	2.10015e-05	5.17111e-05	0.0716051	0.414992	0.694223	0.323595	1.2975e-05	0.000341282
GRMZM2G063276	LOC100282276	hydrolase activity		0.253653	0.0304677	0.0470277	0.367431	5.09917e-05	0.000119716	0.248276	0.0286794	0.145201	0.362053	1.30014e-05	0.000341426
AC233908.1_FG001				0.50629	2.04899e-08	7.41903e-08	0.110766	0.219766	0.275394	0.0218876	0.813086	0.928615	-0.373637	1.30092e-05	0.000341426
GRMZM2G472382	LOC100286295	chloroplast|translational termination|RNA processing|cytoplasm|translation release factor activity, codon specifi|translation release factor activity|plastid organization		-0.189176	0.0131471	0.0218457	-0.128762	0.11661	0.156124	-0.402118	4.09687e-07	2.88211e-05	-0.341704	1.30575e-05	0.000342316
GRMZM2G158069	LOC100304429			0.315899	0.0344921	0.0526617	0.587524	1.13481e-06	3.23854e-06	0.251434	0.114512	0.3457	0.523059	1.31646e-05	0.000343988
GRMZM2G088138	LOC100277108			0.191484	0.0384725	0.0582526	-0.120467	0.175173	0.224955	-0.0823848	0.368302	0.654227	-0.394336	1.31593e-05	0.000343988
GRMZM2G034536		zinc ion binding		-0.329947	0.0024867	0.00470546	0.0358898	0.637565	0.691071	0.0409535	0.701052	0.876749	0.40679	1.31458e-05	0.000343988
GRMZM2G073044	LOC100282086			-1.47663	6.91941e-91	7.94829e-89	-1.58979	7.67548e-106	8.81679e-104	-0.246638	7.16707e-05	0.00188725	-0.359795	1.3295e-05	0.000347013
GRMZM2G171781	cl10996_1(617)	DNA binding		0.309756	1.10546e-07	3.69839e-07	0.522744	9.36059e-23	9.37162e-22	0.017451	0.800034	0.922621	0.23044	1.33155e-05	0.000347168
GRMZM2G167794	umc1527	protein dimerization activity|nucleus|transcription, DNA-dependent|regulation of transcription, DNA-dependent|auxin mediated signaling pathway|response to auxin stimulus		0.369328	1.52343e-12	8.15126e-12	0.213453	2.77577e-05	6.73561e-05	-0.0621674	0.240672	0.525646	-0.218043	1.34005e-05	0.000348619
GRMZM5G883075		thylakoid|photosystem I|photosynthesis|integral to membrane		0.772984	3.52546e-08	1.24485e-07	0.282708	0.0200171	0.0313473	-0.0257938	0.920044	0.974114	-0.51607	1.33865e-05	0.000348619
GRMZM2G079440	dhn1	response to stress|response to water stimulus		3.24062	8.35388e-42	2.17329e-40	2.0291	1.55247e-26	1.92264e-25	0.639024	0.0774653	0.272279	-0.572494	1.34272e-05	0.00034893
GRMZM2G014099	LOC100275797			-0.105252	0.0969982	0.134784	0.0306044	0.69978	0.747366	-0.386884	2.66779e-09	4.04043e-07	-0.251028	1.35457e-05	0.000351627
GRMZM2G128504	LOC100193288	transferase activity, transferring glycosyl groups|transferase activity|metabolic process|transferase activity, transferring hexosyl groups	IAA conjugate biosynthesis I	0.344945	4.9274e-05	0.000120366	0.756795	6.79547e-24	7.27195e-23	-0.123049	0.197706	0.47171	0.288801	1.35716e-05	0.000351915
GRMZM2G168337		protein processing|integral to membrane		-0.062419	0.307309	0.373693	0.0897186	0.104875	0.141832	0.0988818	0.106157	0.331347	0.251019	1.36017e-05	0.000351927
GRMZM2G113652	si687008e06	microtubule|microtubule-based movement|nucleotide binding|ATP binding|microtubule motor activity		-0.630018	2.43097e-22	2.52859e-21	-0.389936	1.60394e-10	6.73468e-10	0.0361058	0.575015	0.807078	0.276189	1.36002e-05	0.000351927
GRMZM2G340527	LOC100502278	DNA replication|ribonucleoside-diphosphate reductase activity, thi|deoxyribonucleoside triphosphate biosynthetic proc|oxidation-reduction process|ribonucleoside-diphosphate reductase complex|response to cadmium ion|ATP binding	pyrimidine deoxyribonucleotides de novo biosynthesis I|adenosine nucleotides de novo biosynthesis	-0.489575	3.29228e-12	1.71637e-11	-0.335496	3.9541e-08	1.32479e-07	0.124814	0.0543451	0.219131	0.278893	1.365e-05	0.000352743
GRMZM2G380377	DBP4	DNA binding|nucleus|transcription, DNA-dependent|regulation of transcription, DNA-dependent|sequence-specific DNA binding transcription factor		0.711481	0.00244211	0.00462586	1.63808	8.70223e-14	4.79874e-13	-0.376122	0.258782	0.546206	0.55048	1.36629e-05	0.000352743
GRMZM2G043435	rbohC	calcium ion binding|defense response|hydrogen peroxide biosynthetic process|defense response by callose deposition|response to ethylene stimulus|respiratory burst involved in defense response|oxidoreductase activity|negative regulation of programmed cell death|regulation of stomatal movement|oxidation-reduction process|integral to membrane|membrane|integral to plasma membrane|peroxidase activity|…	betanidin degradation	-0.0738616	0.217934	0.277129	0.25268	7.19802e-06	1.86932e-05	-0.0780781	0.190897	0.463367	0.248464	1.38116e-05	0.000356195
GRMZM2G394732	psbZ	chloroplast|photosystem II reaction center|secretion by cell|plastid|thylakoid|photosystem II stabilization|cytoplasmic membrane-bounded vesicle|integral to membrane|membrane|chloroplast thylakoid membrane|photosynthesis|photosystem II		-0.872442	3.89641e-13	2.19183e-12	-0.74837	1.48766e-14	8.70415e-14	0.380612	0.000417286	0.00714344	0.504684	1.38324e-05	0.000356345
GRMZM2G151656	LOC100283813	mitochondrion|response to stimulus|calmodulin binding|auxin mediated signaling pathway		-0.178372	0.154105	0.204129	0.302344	0.00755453	0.012777	0.0078436	0.981432	0.995771	0.48856	1.39066e-05	0.000357868
GRMZM2G413337	umc1277			0.7002	2.5231e-20	2.31817e-19	0.76748	8.87161e-24	9.44267e-23	-0.344765	8.62982e-05	0.0021853	-0.277485	1.39347e-05	0.000358203
GRMZM2G034069	LOC100283049	catalytic activity|nucleotide binding|cellular metabolic process|coenzyme binding	brassinosteroid biosynthesis II	-0.0180529	0.737227	0.784752	-0.395756	1.72644e-12	8.56306e-12	0.130134	0.0294459	0.14759	-0.247569	1.40554e-05	0.000360753
GRMZM2G078373		oxidoreductase activity, acting on paired donors,|integral to membrane|oxidation-reduction process|lipid metabolic process|fatty acid biosynthetic process		-0.308548	4.6357e-07	1.43975e-06	-0.467212	5.77597e-15	3.49113e-14	-0.104262	0.0819864	0.282075	-0.262926	1.40642e-05	0.000360753
GRMZM2G325643				0.192865	0.0157033	0.0256698	0.321339	5.68129e-07	1.68106e-06	0.152682	0.048797	0.204638	0.281157	1.4109e-05	0.000361513
GRMZM2G044851		oligopeptide transporter activity|oligopeptide transport|membrane		0.810448	5.51377e-22	5.64385e-21	0.327138	1.25981e-05	3.17832e-05	0.197273	0.0324628	0.157315	-0.286038	1.41378e-05	0.00036186
GRMZM2G181505	cl32009_1b	chloroplast|uracil catabolic process|plastid|dihydropyrimidine dehydrogenase (NADP+) activity|dihydroorotate dehydrogenase activity|UMP biosynthetic process|cytoplasm|cellular response to nitrogen levels|oxidation-reduction process|catalytic activity|dihydroorotate oxidase activity	uracil degradation II (reductive)|thymine degradation|pyrimidine ribonucleotides de novo biosynthesis|uridine-5'-phosphate biosynthesis	-0.431026	5.84931e-16	4.08712e-15	-0.683287	7.33263e-45	1.95465e-43	0.0308146	0.51538	0.768609	-0.221447	1.42664e-05	0.000364759
GRMZM2G094867	LOC100216939			0.485632	2.84448e-09	1.12748e-08	0.310088	0.000114641	0.000256535	-0.161819	0.0557815	0.222658	-0.337363	1.431e-05	0.000365481
GRMZM2G101499	sbp4	DNA binding|nucleus		-0.729126	5.20034e-06	1.43616e-05	-0.404136	0.00283734	0.00515718	0.286466	0.0631674	0.239859	0.611457	1.46406e-05	0.000373524
GRMZM2G488458	LOC100285290	peptidyl-prolyl cis-trans isomerase activity|chloroplast|protein peptidyl-prolyl isomerization|thylakoid|protein folding|oxidoreductase activity|chloroplast thylakoid lumen|isomerase activity|oxidation-reduction process|thylakoid lumen|photosystem II assembly		-0.523492	1.06946e-18	8.91954e-18	-0.591214	2.35545e-26	2.89297e-25	-0.194932	0.00046489	0.00775186	-0.262654	1.47954e-05	0.000377069
AC210009.3_FG008				3.22661	1.02256e-25	1.29954e-24	0.280215	0.306586	0.369002	2.11548	4.01822e-09	5.73564e-07	-0.830917	1.48131e-05	0.000377116
GRMZM2G363971				2.07005	6.4437e-201	3.40485e-198	2.03883	2.00932e-216	8.84769e-214	-0.169855	0.0557728	0.222658	-0.201082	1.49457e-05	0.000380085
GRMZM2G479000				-0.148897	0.00521252	0.00934645	-0.109883	0.0305397	0.0462442	-0.258939	1.29906e-06	7.45167e-05	-0.219925	1.50151e-05	0.000381442
GRMZM2G153799		oxidoreductase activity|oxidation-reduction process		1.21134	2.05333e-86	2.13206e-84	1.05686	1.15451e-69	6.33996e-68	-0.0930993	0.146507	0.397661	-0.247573	1.5055e-05	0.000382048
GRMZM2G100321	LOC100278891	regulation of cyclin-dependent protein kinase acti|protein kinase binding|regulation of transcription, DNA-dependent		-0.0352238	0.857171	0.886821	-0.214415	0.0876994	0.120734	-0.379974	0.0107013	0.075663	-0.559165	1.5096e-05	0.000382678
GRMZM2G002135	LOC100284451	metabolic process|transferase activity, transferring acyl groups|transferase activity	CDP-diacylglycerol biosynthesis I|triacylglycerol biosynthesis|phosphatidylglycerol biosynthesis II (non-plastidic)|CDP-diacylglycerol biosynthesis II|phospholipid biosynthesis II|phosphatidylglycerol biosynthesis I (plastidic)	0.24118	0.0368278	0.0559547	0.272195	0.00281521	0.0051197	0.363439	0.00102189	0.013877	0.394454	1.51319e-05	0.000382773
GRMZM2G015219	pco120195	protein binding|plasma membrane		-0.52105	4.4639e-08	1.56184e-07	-0.327663	0.000151841	0.000334426	0.194876	0.0329095	0.158823	0.388263	1.51163e-05	0.000382773
GRMZM2G165757	LOC100501068	ATP binding|ATPase activity|membrane		0.872336	2.75921e-21	2.70662e-20	0.379548	5.93297e-06	1.55488e-05	0.172985	0.0903605	0.29999	-0.319804	1.53634e-05	0.000388215
GRMZM2G057113	cl1856_4			0.253862	0.000263071	0.000580915	0.386407	1.59338e-11	7.25397e-11	0.106559	0.0978456	0.31551	0.239104	1.56928e-05	0.000395699
GRMZM5G803565	LOC100274598			1.28131	4.41691e-69	2.96682e-67	1.52697	7.91762e-114	1.03442e-111	0.0246546	0.707944	0.880321	0.270308	1.56896e-05	0.000395699
GRMZM2G173272				-0.120018	0.0184346	0.0297359	-0.236335	1.37252e-06	3.87829e-06	-0.0958094	0.0580239	0.227737	-0.212126	1.57412e-05	0.000396498
GRMZM2G477236	LOC100285503	catalytic activity		-0.392056	6.54029e-15	4.24556e-14	-0.305515	9.58505e-10	3.76219e-09	-0.303362	1.16986e-09	1.97283e-07	-0.216821	1.58003e-05	0.000397566
GRMZM2G122072	LOC100274555	transferase activity, transferring glycosyl groups|transferase activity|metabolic process|transferase activity, transferring hexosyl groups	cytokinins-O-glucoside biosynthesis|flavonol glucosylation I	1.35344	1.14934e-10	5.21843e-10	1.11966	2.91543e-08	9.90329e-08	-0.35426	0.241353	0.526644	-0.588039	1.59294e-05	0.000399967
GRMZM2G010927	LOC100278747			0.626715	3.08288e-10	1.34258e-09	0.203224	0.0307807	0.0465719	0.0927814	0.395678	0.677207	-0.33071	1.59164e-05	0.000399967
GRMZM2G175164		protein phosphorylation|protein kinase activity|protein tyrosine kinase activity|ATP binding|protein serine/threonine kinase activity|transferase activity, transferring phosphorus-cont		0.984621	1.11047e-05	2.94336e-05	0.689843	0.00159894	0.00302438	-0.374047	0.197037	0.471106	-0.668825	1.60164e-05	0.000401702
GRMZM2G324248	LOC100274790			0.0872667	0.191747	0.247722	-0.229624	0.000269575	0.000573034	0.0480485	0.496005	0.753706	-0.268842	1.60323e-05	0.000401702
GRMZM2G100629	LOC100277213			-0.919484	1.16786e-07	3.89581e-07	-1.87174	1.39151e-29	1.97772e-28	0.200785	0.2175	0.498349	-0.751469	1.61886e-05	0.000405193
GRMZM2G516387				-0.328668	0.00025813	0.000570801	-0.0467601	0.610899	0.666298	0.084837	0.331329	0.619992	0.366745	1.62245e-05	0.000405665
GRMZM2G061798	LOC100278668			0.343276	0.0157618	0.0257584	-0.319141	0.00529576	0.00920285	0.169743	0.195148	0.468912	-0.492674	1.62759e-05	0.000406522
GRMZM2G140443		protein binding		0.177678	0.346441	0.414558	-0.275395	0.264635	0.324673	-0.269478	0.0976906	0.315352	-0.72255	1.64328e-05	0.000409598
GRMZM2G115442	si606063d04	metabolic process|nucleotide binding|oxidoreductase activity	leucine degradation III|vibriobactin biosynthesis|phenylethanol biosynthesis|acetaldehyde biosynthesis I|valine degradation II|ethanol degradation II (cytosol)|2,3-dihydroxybenzoate biosynthesis|traumatin and (Z)-3-hexen-1-yl acetate biosynthesis|pyruvate fermentation to ethanol II	-0.0206825	0.803466	0.841881	-0.294866	8.39116e-05	0.000191281	-0.0487287	0.545479	0.789627	-0.322912	1.64335e-05	0.000409598
GRMZM2G111475		protein folding|ATP binding|unfolded protein binding		0.507382	3.92126e-15	2.5764e-14	0.366199	6.13621e-09	2.23304e-08	-0.130742	0.0500039	0.207398	-0.271925	1.66102e-05	0.000413567
GRMZM2G376957		nucleosome|DNA binding|nucleosome assembly		-0.951612	1.68991e-41	4.33471e-40	-0.837012	3.48229e-34	6.19775e-33	0.191387	0.00506503	0.0446225	0.305987	1.67311e-05	0.000416143
GRMZM2G126019	LOC100280709	pollen maturation|mitochondrial fission|GTPase activity|cell plate|membrane|cell cortex|GTP binding|nucleotide binding|mitochondrion organization|plasma membrane		-0.69238	3.36993e-37	7.20595e-36	-0.467196	3.73015e-19	3.01788e-18	0.00589838	0.927897	0.977096	0.231082	1.68871e-05	0.000419584
GRMZM2G177273	umc2627	protein glycosylation|plant-type cell wall|transferase activity|endoplasmic reticulum|integral to membrane|dolichyl-diphosphooligosaccharide-protein glycotra|plasma membrane		-0.406034	4.17722e-15	2.74003e-14	-0.201415	3.75548e-05	8.96475e-05	0.00642752	0.910493	0.969901	0.211046	1.69074e-05	0.000419649
GRMZM2G468740	LOC100285476			0.934726	1.45934e-05	3.81061e-05	0.432804	0.0644599	0.0914352	-0.120967	0.552175	0.793245	-0.62289	1.69924e-05	0.000421318
GRMZM2G158197	LOC100191424			0.316229	2.30148e-07	7.40523e-07	0.224123	4.63139e-05	0.000109381	-0.160635	0.00884712	0.0663618	-0.252741	1.70492e-05	0.000422287
GRMZM2G107199	LOC100217085	oxidoreductase activity, acting on paired donors,|oxidoreductase activity|monooxygenase activity|electron carrier activity|metal ion binding|heme binding|iron ion binding|oxidation-reduction process		0.182062	0.0902104	0.126289	-0.134803	0.258532	0.318122	-0.115378	0.283609	0.573323	-0.432244	1.711e-05	0.000423351
GRMZM2G079353	pco123260	copper ion binding|quinone binding|chloroplast|amine metabolic process		-0.122853	0.0493865	0.0732024	-0.140167	0.0126326	0.0205204	-0.238719	0.000176993	0.0037711	-0.256033	1.72058e-05	0.000425281
GRMZM5G845601		protein binding		-0.0632599	0.195679	0.252037	-0.213848	8.6448e-06	2.22055e-05	-0.0559864	0.242895	0.528506	-0.206575	1.72532e-05	0.000426009
GRMZM2G023847	LOC100191824	copper ion binding|electron carrier activity		1.35308	1.05352e-15	7.22542e-15	1.19674	1.70733e-12	8.47358e-12	-0.281395	0.19892	0.473229	-0.437732	1.74816e-05	0.0004312
GRMZM2G179507				0.44634	0.000367041	0.000793986	0.115375	0.37994	0.445013	-0.155868	0.223512	0.504861	-0.486834	1.76092e-05	0.000433898
GRMZM2G343563	LOC100278073			-0.133219	0.152204	0.20188	-0.266007	0.0035823	0.00640211	-0.240919	0.0115421	0.0797012	-0.373706	1.76422e-05	0.000434262
GRMZM2G138523	LOC100281726			-0.518921	3.68171e-18	2.96156e-17	-0.672769	4.28981e-31	6.50529e-30	-0.0966162	0.0946235	0.309443	-0.250464	1.77014e-05	0.000435267
GRMZM2G063438	LOC100500708	transferase activity|methyltransferase activity|methylation		1.80635	2.46604e-109	3.88328e-107	1.77908	2.909e-128	4.61135e-126	0.320195	0.000183114	0.00387067	0.292926	1.77598e-05	0.000436253
GRMZM2G006745	TIDP2952	DNA binding|nucleus|transcription, DNA-dependent|regulation of transcription, DNA-dependent|sequence-specific DNA binding transcription factor		0.526687	3.10067e-11	1.47992e-10	0.40273	3.67765e-08	1.23618e-07	-0.14902	0.0820094	0.28208	-0.272977	1.79946e-05	0.000441565
GRMZM2G069807				0.0671897	0.589627	0.651948	-0.575235	2.69665e-07	8.27366e-07	0.176157	0.156198	0.412447	-0.466267	1.80391e-05	0.000442199
GRMZM2G141634	LOC100284555	metabolic process|catalytic activity		0.504247	8.6674e-19	7.27218e-18	0.303015	4.61001e-08	1.53525e-07	-0.0159301	0.818781	0.93132	-0.217162	1.81018e-05	0.000443281
GRMZM2G131020	LOC100282879	protein binding		0.362523	7.16726e-10	3.00995e-09	0.149533	0.00888409	0.0148472	-0.0178748	0.731607	0.892074	-0.230864	1.83629e-05	0.000449211
GRMZM2G414528	LOC100272439	carbon utilization|chloroplast|zinc ion binding|carbonate dehydratase activity|lyase activity	cyanate degradation	0.826937	6.04705e-44	1.73865e-42	0.535224	1.25741e-23	1.3253e-22	0.0714175	0.249393	0.535617	-0.220296	1.84475e-05	0.000450816
AC177897.2_FG002	si683003c04	protein binding|metal ion binding|zinc ion binding		0.852183	4.01577e-09	1.56716e-08	0.58769	1.25618e-06	3.56522e-06	-0.236862	0.109846	0.33687	-0.501355	1.8613e-05	0.000454207
GRMZM2G051720	LOC100278251			-1.12723	1.64844e-09	6.67973e-09	-0.361808	0.0339608	0.0509252	0	0.898663	0.965186	0.765421	1.86244e-05	0.000454207
GRMZM2G414915	pco101731	serine-type endopeptidase activity|apoplast|serine-type peptidase activity|extracellular region|identical protein binding|peptidase activity|negative regulation of catalytic activity|hydrolase activity|proteolysis		-0.328873	1.03108e-13	6.07457e-13	-0.209457	5.49669e-07	1.62968e-06	0.0646902	0.132232	0.375831	0.184106	1.86547e-05	0.000454479
GRMZM2G041163				0.00263362	0.98706	0.990392	-0.307072	0.00602641	0.0103702	-0.158667	0.231419	0.514606	-0.468373	1.87814e-05	0.000457096
GRMZM2G062084		microtubule-based movement|ATP binding|microtubule motor activity		-0.744158	1.45308e-22	1.53493e-21	-0.607291	2.86445e-19	2.33337e-18	0.162472	0.018394	0.108745	0.29934	1.92943e-05	0.000468621
GRMZM2G135337		small protein activating enzyme activity|nucleotide binding|ATP binding|catalytic activity|cellular protein modification process		0.291614	0.000440735	0.000940482	0.112858	0.130651	0.173225	-0.12395	0.13071	0.372889	-0.302706	1.92769e-05	0.000468621
GRMZM2G120657	IDP1615	protein kinase activity|protein tyrosine kinase activity|ATP binding|transferase activity, transferring phosphorus-cont|protein phosphorylation		-0.496828	2.02423e-20	1.86994e-19	-0.443741	3.62829e-18	2.76961e-17	0.172063	0.000831341	0.0118653	0.22515	1.93796e-05	0.000470213
GRMZM2G097395	pco135901b	vacuole|plasma membrane		0.642548	2.17513e-14	1.35999e-13	0.42767	5.17227e-08	1.71601e-07	-0.0816897	0.398868	0.680243	-0.296568	1.94856e-05	0.000472302
GRMZM2G092481	LOC100382432	embryo development ending in seed dormancy|chloroplast|protein binding		-0.273911	6.69864e-05	0.000160613	-0.450057	5.06751e-12	2.41473e-11	-0.119999	0.0764507	0.270031	-0.296146	1.96146e-05	0.000474946
GRMZM2G002915	LOC100384387	transcription regulatory region sequence-specific|DNA binding|nucleus|sequence-specific DNA binding|regulation of transcription, DNA-dependent|sequence-specific DNA binding transcription factor|transcription, DNA-dependent		-1.34105	2.62519e-22	2.72465e-21	-0.825036	2.1801e-15	1.36095e-14	0.0623541	0.512476	0.766394	0.578371	1.96619e-05	0.000475607
GRMZM2G021378	LOC100384255	protein binding|membrane|vesicle-mediated transport|SNAP receptor activity|intracellular protein transport|response to abscisic acid stimulus|plasma membrane		1.16873	2.08378e-09	8.36962e-09	1.2363	6.99834e-13	3.59642e-12	-0.704465	0.0035293	0.034225	-0.6369	1.97325e-05	0.000476828
GRMZM2G153887	LOC100276051			0.437746	4.64945e-10	1.99377e-09	0.176168	0.0103756	0.0171233	-0.0135985	0.844438	0.942679	-0.275176	1.98197e-05	0.00047845
GRMZM2G089484	mpk6	protein kinase activity|transferase activity, transferring phosphorus-cont|protein phosphorylation|transferase activity|MAP kinase activity|phosphorylation|vacuole|kinase activity|protein tyrosine kinase activity|ATP binding|protein serine/threonine kinase activity|nucleotide binding|plasma membrane		-0.109962	0.11729	0.159824	0.0323261	0.598302	0.654315	0.140824	0.0412908	0.184551	0.283113	1.98771e-05	0.000478862
GRMZM2G067638	LOC100191861	plasma membrane		-0.778895	4.88727e-44	1.41202e-42	-0.64524	1.72048e-36	3.43202e-35	0.0986331	0.0586171	0.229168	0.232288	1.98623e-05	0.000478862
GRMZM2G464891		membrane		-0.0923498	0.176254	0.230071	-0.041628	0.391681	0.456561	-0.310546	5.50823e-06	0.000237273	-0.259824	1.99608e-05	0.000479908
GRMZM2G118362	si614014h05	protein binding		-0.0964592	0.103821	0.14321	-0.0110483	0.98989	0.992017	0.129457	0.0181932	0.107906	0.214868	1.99477e-05	0.000479908
GRMZM2G047299	LOC100281867			0.470944	0.00191366	0.00369584	0.550237	0.000751089	0.00149264	-0.636846	0.000178213	0.00379369	-0.557553	2.00523e-05	0.000481619
GRMZM2G053047		biosynthetic process		0.0471546	0.48194	0.550306	0.229436	7.872e-05	0.000179999	0.0722401	0.289129	0.579575	0.254522	2.01872e-05	0.000484371
GRMZM2G076263	cl55666_1	ribosome|intracellular|translation|structural constituent of ribosome		-0.359164	2.74179e-14	1.69954e-13	-0.358539	4.008e-15	2.44741e-14	-0.198486	2.13597e-05	0.000725557	-0.197861	2.04603e-05	0.000490429
GRMZM2G134393		hydrolase activity		-0.312974	0.0417663	0.0627404	-0.424675	0.00405043	0.00718686	-0.50232	0.000816645	0.0116945	-0.614021	2.06372e-05	0.000494171
GRMZM2G089952	cl615_-1			1.67843	1.50575e-33	2.74147e-32	1.13901	1.81483e-17	1.31846e-16	0.117804	0.422659	0.700006	-0.421614	2.068e-05	0.000494201
GRMZM5G884137	LOC100304401	nucleic acid binding|intracellular|zinc ion binding		-0.505114	4.94989e-13	2.76352e-12	-0.786207	5.1617e-32	8.18778e-31	-0.0410746	0.544387	0.78877	-0.322168	2.06663e-05	0.000494201
GRMZM2G340084	LOC100273273			1.80543	1.11363e-75	9.29117e-74	1.21184	1.06279e-43	2.73497e-42	0.299174	0.011157	0.0779123	-0.294417	2.07027e-05	0.000494246
GRMZM2G317931	LOC100276556			0.282886	0.00423141	0.00770816	0.0660955	0.78376	0.820691	-0.113753	0.255883	0.542862	-0.330543	2.07525e-05	0.000494937
GRMZM2G091124	LOC100275426			-0.50222	0.000458092	0.000975333	-0.127586	0.20463	0.258497	0.140988	0.273704	0.56182	0.515622	2.08025e-05	0.000495633
GRMZM2G085116				0.200592	0.0786277	0.111578	0.206595	0.0799593	0.110991	-0.415985	0.00056053	0.00891699	-0.409982	2.08768e-05	0.000496905
GRMZM2G025806	LOC100194017	protein binding		0.302775	1.25882e-06	3.72615e-06	0.260299	3.50727e-07	1.06088e-06	0.267226	1.88983e-05	0.000663757	0.22475	2.0935e-05	0.000497793
GRMZM2G181081	TIDP9234	response to abiotic stimulus|protein phosphorylation|response to cytokinin stimulus|cytoplasm|signal transduction|phosphorylation|protein kinase activity|kinase activity|protein tyrosine kinase activity|nucleus|ATP binding|transferase activity|protein serine/threonine kinase activity|nucleotide binding|response to abscisic acid stimulus|transferase activity, transferring phosphorus-cont		-0.930406	7.71066e-50	2.85138e-48	-0.597258	9.75769e-26	1.16592e-24	-0.0715866	0.21283	0.492439	0.261561	2.09878e-05	0.00049855
GRMZM2G121128	pco116177	chloroplast|ribokinase activity|D-ribose metabolic process|transferase activity|phosphorylation|kinase activity|photosynthesis|phosphotransferase activity, alcohol group as acce	adenine and adenosine salvage VI	0.093291	0.316075	0.382962	-0.288788	0.00149813	0.00284843	-0.00920774	0.936165	0.979644	-0.391287	2.10534e-05	0.000499609
GRMZM2G062885		protein binding		0.282146	7.95603e-09	3.00761e-08	0.324768	3.6484e-12	1.75967e-11	-0.238634	2.39755e-06	0.000121296	-0.196012	2.15804e-05	0.000511604
GRMZM2G073571	LOC100856965	transporter activity|proteasome core complex|hydrolase activity|cytoplasm|intracellular|proteolysis involved in cellular protein catabolic|proteasome complex|peptidase activity|nucleus|proteolysis|threonine-type endopeptidase activity|transport		-0.100824	0.0349345	0.053279	-0.0291518	0.51855	0.580513	0.119905	0.00986697	0.0716168	0.191577	2.16353e-05	0.000512395
GRMZM2G173277	pco107093		aerobic respiration -- electron donor II|NADH to cytochrome bd oxidase electron transfer|NAD/NADH phosphorylation and dephosphorylation	-0.0170007	0.750838	0.796779	-0.199005	0.000151616	0.000333993	-0.0425611	0.426766	0.703196	-0.224565	2.17278e-05	0.000514074
GRMZM2G142502	LOC100381642	zinc ion binding		-0.366848	6.78499e-11	3.1449e-10	-0.372087	2.898e-14	1.65686e-13	0.226974	1.18225e-05	0.000463889	0.221735	2.18412e-05	0.000515731
GRMZM2G095280	LOC100274322	transferase activity, transferring glycosyl groups|transferase activity|metabolic process|transferase activity, transferring hexosyl groups	cytokinins-O-glucoside biosynthesis|IAA conjugate biosynthesis I	0.832351	1.01562e-13	5.98793e-13	0.588924	7.99083e-09	2.87409e-08	-0.106191	0.418996	0.696804	-0.349618	2.18227e-05	0.000515731
GRMZM2G475899		nucleosome|DNA binding|nucleus|nucleosome assembly|chromosome		-0.860688	2.64657e-27	3.60631e-26	-0.79141	3.81424e-24	4.14268e-23	0.268258	0.000549891	0.00878787	0.337536	2.20607e-05	0.000520396
GRMZM2G031660	LOC100281773	catalytic activity|lignin biosynthetic process|carbohydrate metabolic process|hydrolase activity, hydrolyzing O-glycosyl compoun|cation binding	DIMBOA-glucoside degradation|coumarin biosynthesis (via 2-coumarate)	1.34429	2.10132e-28	3.04295e-27	1.67905	1.88874e-65	9.53513e-64	-0.0455686	0.826055	0.93431	0.289185	2.20971e-05	0.000520737
GRMZM2G065451	LOC100382631	DNA binding|nucleus		-0.421788	2.02926e-09	8.16028e-09	-0.20692	0.00116755	0.00225541	0.0494409	0.462437	0.729735	0.264309	2.24716e-05	0.000529039
GRMZM2G038183	LOC100275604			1.2431	3.29813e-39	7.64205e-38	1.51621	1.17108e-77	7.8219e-76	0.0374382	0.7323	0.892224	0.310547	2.24973e-05	0.000529121
GRMZM2G474777		protein phosphorylation|protein binding|protein kinase activity|protein tyrosine kinase activity|ATP binding|protein serine/threonine kinase activity|transferase activity, transferring phosphorus-cont		0.522535	0.00166939	0.00325446	-0.144613	0.423545	0.488602	0.0872644	0.598739	0.82066	-0.579883	2.25239e-05	0.000529223
GRMZM2G118309		calcium ion binding|protein binding		0.0881283	0.091843	0.128333	0.28419	9.39231e-10	3.69202e-09	0.00178078	0.916831	0.972754	0.197843	2.27125e-05	0.000533128
GRMZM5G868273	LOC100280542	mitochondrion|iron-sulfur cluster binding|iron-sulfur cluster assembly|iron ion binding		0.635568	1.20869e-12	6.52295e-12	0.249139	0.00515694	0.00897801	0.0139837	0.872588	0.954081	-0.372445	2.29704e-05	0.000538648
GRMZM2G351304				-0.364061	2.18993e-05	5.60097e-05	-0.279714	0.000770491	0.00152826	0.247174	0.00296259	0.0300641	0.331521	2.30583e-05	0.000539645
GRMZM5G857379		protein binding		-0.455869	7.04669e-10	2.9635e-09	-0.249243	0.000111808	0.000250809	0.0822957	0.239198	0.523821	0.288922	2.30581e-05	0.000539645
GRMZM2G436199	LOC100278417	chloroplast|glycerol ether metabolic process|protein disulfide oxidoreductase activity|enzyme activator activity|electron carrier activity|chloroplast stroma|positive regulation of catalytic activity|cell redox homeostasis		-0.559875	1.06783e-14	6.81631e-14	-0.721924	1.72727e-27	2.2382e-26	-0.120191	0.0897919	0.298884	-0.282239	2.31981e-05	0.000542384
GRMZM2G178910				-0.276008	0.000115824	0.000268533	-0.0623699	0.328418	0.391942	0.0579299	0.393329	0.675081	0.271568	2.33689e-05	0.000545841
GRMZM5G894916	LOC100192656			0.360118	0.000797894	0.00163498	0.467135	1.71664e-05	4.26971e-05	-0.472948	8.88958e-05	0.00222971	-0.365932	2.35374e-05	0.000549236
GRMZM2G015090	LOC100383336	protein binding		0.787562	1.12094e-38	2.55303e-37	0.82256	4.21429e-51	1.39759e-49	0.192704	0.00196511	0.0222719	0.227701	2.36465e-05	0.000550701
GRMZM2G009795	LOC100382621			0.696399	1.8467e-21	1.82734e-20	0.299777	2.52074e-05	6.14487e-05	0.106742	0.147601	0.399189	-0.289879	2.36323e-05	0.000550701
AC204711.3_FG002	LOC100216852	hydrolase activity, acting on glycosyl bonds|cation binding|hydrolase activity|catalytic activity|carbohydrate metabolic process|metabolic process|hydrolase activity, hydrolyzing O-glycosyl compoun		-0.300227	5.09774e-08	1.77084e-07	-0.365158	5.45569e-12	2.59295e-11	-0.165857	0.00157746	0.0192253	-0.230788	2.37034e-05	0.000551487
GRMZM5G820912				-1.26289	5.47246e-11	2.55747e-10	-0.70083	7.55269e-05	0.00017321	0.193269	0.287638	0.578243	0.755331	2.4304e-05	0.000564357
GRMZM2G160990				0.285547	0.0294585	0.0456329	0.597667	1.16773e-08	4.13927e-08	0.0923086	0.482892	0.744341	0.404428	2.42824e-05	0.000564357
GRMZM2G098346	adh2	response to hypoxia|response to salt stress|cytosol|cytoplasm|oxidoreductase activity|alcohol dehydrogenase (NAD) activity|response to osmotic stress|metal ion binding|nucleotide binding|zinc ion binding|response to cadmium ion|plasma membrane|oxidation-reduction process		0.668616	4.46558e-19	3.80719e-18	0.112068	0.149378	0.195057	0.276323	0.000245055	0.00478903	-0.280225	2.45932e-05	0.000570514
GRMZM2G086614		nucleic acid binding|nucleotide binding|zinc ion binding		-0.233894	5.35059e-05	0.000129916	-0.148708	0.00598975	0.0103139	0.140002	0.0122926	0.083109	0.225188	2.46572e-05	0.000571442
GRMZM2G033491	LOC100283153	metabolic process|catalytic activity|peroxisome	beta-alanine biosynthesis II|superpathway of glyoxylate cycle|jasmonic acid biosynthesis|isoleucine degradation I|fatty acid beta-oxidation II (core pathway)|fatty acid beta-oxidation IV (unsaturated, even number)|pantothenate and coenzyme A biosynthesis II|very long chain fatty acid biosynthesis|valine degradation I|4-hydroxybenzoate biosynthesis V	0.448825	1.13397e-09	4.67144e-09	0.304792	2.79301e-05	6.77468e-05	-0.141818	0.0610242	0.23451	-0.285851	2.48266e-05	0.000572577
GRMZM2G404056	si605026c07	hydrolase activity		0.824268	1.99525e-16	1.43854e-15	0.320912	0.000920063	0.00180461	0.169779	0.112483	0.341719	-0.333578	2.47683e-05	0.000572577
GRMZM2G431344		electron carrier activity|protein disulfide oxidoreductase activity|cell redox homeostasis		-0.430704	3.69406e-06	1.03949e-05	-0.221586	0.00444247	0.00782003	0.132828	0.118135	0.352758	0.341946	2.48165e-05	0.000572577
GRMZM2G050649	pco096155	Golgi apparatus		-0.441995	2.96958e-15	1.97017e-14	-0.248403	3.80209e-07	1.14641e-06	0.0276745	0.587508	0.81459	0.221267	2.47985e-05	0.000572577
GRMZM2G701585				-0.304768	2.51e-05	6.37637e-05	-0.0606472	0.413088	0.478255	0.0170692	0.816864	0.930357	0.26119	2.48141e-05	0.000572577
GRMZM2G102625		nucleic acid binding|helicase activity|DNA binding|ATP binding		0.93982	1.39731e-45	4.2816e-44	0.895546	2.35941e-57	9.59011e-56	0.261897	0.000208566	0.00427155	0.217623	2.48979e-05	0.000573664
GRMZM2G036169	pco116270	protein binding|flower development|embryo development		-0.303413	1.93327e-05	4.97018e-05	0.0117019	0.85162	0.877908	-0.0434013	0.532143	0.780867	0.271714	2.4942e-05	0.000574126
GRMZM2G021270	LOC100193866	DNA topoisomerase (ATP-hydrolyzing) activity|DNA topological change|DNA binding|ATP binding|DNA metabolic process|chromosome		-0.0238213	0.700931	0.752584	0.11639	0.0444542	0.0652448	0.113113	0.0713242	0.258846	0.253324	2.50973e-05	0.00057714
GRMZM2G150190	LOC100273072	chloroplast thylakoid membrane|chloroplast|chloroplast envelope|chloroplast stroma		-0.00106815	0.997086	0.998262	0.0249209	0.639163	0.69255	-0.271784	5.92117e-06	0.000252012	-0.245795	2.54788e-05	0.000584783
GRMZM2G539790				0.12204	0.633095	0.691935	0.284441	0.124878	0.166164	0.589201	0.00639778	0.0528034	0.751602	2.54636e-05	0.000584783
GRMZM2G039396	prpo1	chloroplast|oxidoreductase activity|oxygen-dependent protoporphyrinogen oxidase activi|porphyrin-containing compound biosynthetic process|oxidation-reduction process|chloroplast envelope|nucleotide binding	chlorophyllide a biosynthesis I|heme biosynthesis from uroporphyrinogen-III I|heme biosynthesis I	-0.710931	5.87551e-45	1.75954e-43	-0.734439	9.25342e-51	3.04748e-49	-0.190684	9.66679e-05	0.00238441	-0.214191	2.56555e-05	0.000588272
GRMZM2G021129	LOC100217126	transport|endoplasmic reticulum|integral to membrane|membrane		-0.493156	7.17331e-21	6.8254e-20	-0.581298	7.51558e-33	1.2436e-31	-0.123974	0.01252	0.0840506	-0.212117	2.59041e-05	0.000593399
GRMZM2G140994	umc2693	serine-type endopeptidase activity|intracellular|integral to membrane|zinc ion binding		-0.832105	1.34883e-16	9.83516e-16	-0.938518	1.04722e-23	1.10867e-22	-0.298767	0.00180881	0.0210936	-0.40518	2.61818e-05	0.000599183
GRMZM2G129865	LOC100501522	metal ion transport|metal ion binding		0.0224442	0.664739	0.720033	0.165613	0.000499928	0.00102204	-0.345902	8.5418e-12	2.44707e-09	-0.202733	2.62837e-05	0.000600936
GRMZM5G878346	LOC100381757			0.0316899	0.790098	0.830509	0.443466	7.56242e-05	0.000173387	0.0458674	0.741307	0.895445	0.457643	2.63388e-05	0.000601618
GRMZM2G011636		Golgi apparatus|transport|vesicle-mediated transport|endoplasmic reticulum|integral to membrane|membrane|plasma membrane		-0.199026	0.000969848	0.00196097	-0.200238	0.000120506	0.000268749	0.245177	2.53102e-05	0.000830458	0.243966	2.65989e-05	0.000606976
GRMZM2G335111	LOC100283815	hydrolase activity, acting on glycosyl bonds|cation binding|hydrolase activity|catalytic activity|carbohydrate metabolic process|metabolic process|hydrolase activity, hydrolyzing O-glycosyl compoun		-0.696698	2.07676e-28	3.00922e-27	-0.675053	1.2708e-32	2.08394e-31	0.242393	3.65499e-05	0.0011057	0.264038	2.66756e-05	0.000608141
GRMZM2G106917	LOC100194108			-0.129985	0.0849246	0.119551	0.0021348	0.889509	0.910532	-0.422867	5.38672e-08	5.42735e-06	-0.290747	2.68088e-05	0.000610593
GRMZM2G312877	LOC100283197	lyase activity		0.878397	3.36439e-23	3.69849e-22	0.267592	0.0010151	0.00197878	0.313327	0.00107365	0.014399	-0.297478	2.68442e-05	0.000610814
GRMZM2G107609	LOC100502305			0.610431	1.72893e-17	1.33649e-16	0.408993	4.17519e-09	1.54326e-08	-0.0884404	0.220388	0.501289	-0.289879	2.74059e-05	0.000623001
GRMZM2G025409	ppr5			-0.652181	3.44573e-30	5.37263e-29	-0.768021	2.94013e-50	9.42189e-49	-0.126005	0.017981	0.107129	-0.241844	2.7593e-05	0.000626653
GRMZM2G030072	cl4569_1c	serine-type endopeptidase activity|chloroplast|peptidase activity|thylakoid|plastid stroma|chloroplast envelope|mitochondrion|proteolysis|chloroplast stroma		-0.214188	3.75524e-06	1.05609e-05	-0.296175	1.23019e-11	5.65027e-11	-0.10646	0.0192264	0.111995	-0.188447	2.7652e-05	0.000626866
GRMZM2G090595		nucleic acid binding|intracellular|zinc ion binding		0.304938	3.1384e-09	1.23777e-08	0.0410167	0.473828	0.537558	0.0706479	0.169207	0.432997	-0.193273	2.76551e-05	0.000626866
GRMZM2G151496	umc1789	protein binding		0.400608	9.22576e-09	3.45955e-08	0.336575	9.45056e-07	2.72151e-06	-0.217987	0.00222888	0.0241502	-0.282019	2.77255e-05	0.000627864
GRMZM2G065538		DNA binding|regulation of transcription, DNA-dependent		0.159939	0.457711	0.526152	0.927225	4.59563e-07	1.37211e-06	-0.19303	0.507207	0.761751	0.574257	2.78138e-05	0.000629264
GRMZM2G009948	LOC100193020			0.506844	4.79113e-14	2.90399e-13	0.508642	4.78316e-20	4.11632e-19	0.226071	0.00132278	0.0168521	0.227869	2.78552e-05	0.000629603
GRMZM2G077914	LOC100193171	protein phosphorylation|protein kinase activity|protein tyrosine kinase activity|ATP binding|protein serine/threonine kinase activity|nucleotide binding|transferase activity, transferring phosphorus-cont		1.67084	1.16865e-40	2.8946e-39	1.00904	1.25829e-20	1.12227e-19	0.218311	0.0868149	0.292267	-0.443498	2.79457e-05	0.000631048
GRMZM2G096407	LOC100383984	integral to membrane|membrane		0.301214	0.000959479	0.00194182	-0.500966	4.24508e-11	1.8658e-10	0.474393	6.35356e-08	6.09174e-06	-0.327786	2.80966e-05	0.000633852
GRMZM2G461447	LOC100384551	methyl-CpNpG binding|histone binding|chromatin binding|DNA methylation on cytosine|cell division|protein binding|methyl-CpNpN binding|chromocenter|vegetative to reproductive phase transition of mer|methyl-CpG binding|centromeric heterochromatin assembly|nucleus|metal ion binding|double-stranded methylated DNA binding|zinc ion binding|chromatin organization		-0.806114	1.40772e-33	2.56694e-32	-0.619701	1.16866e-24	1.30954e-23	0.0784457	0.200469	0.475059	0.264858	2.81354e-05	0.000634126
GRMZM2G150691				0.30329	0.000134512	0.000309237	0.317208	6.04122e-05	0.000140473	-0.334363	3.43312e-05	0.00105515	-0.320446	2.82463e-05	0.000636023
GRMZM5G897592	LOC100382419	heme binding|electron carrier activity|iron ion binding		-0.19617	0.00033075	0.000720002	-0.193888	0.000257169	0.000547788	-0.223422	3.12038e-05	0.000978845	-0.22114	2.84564e-05	0.000640148
GRMZM2G130854	LOC100382344	sequence-specific DNA binding|regulation of transcription, DNA-dependent|sequence-specific DNA binding transcription factor		0.0710036	0.304227	0.37036	0.107371	0.0435171	0.0639841	0.210958	0.00184236	0.0212769	0.247325	2.86135e-05	0.000643074
GRMZM2G132591	LOC100193004	calcium ion binding|protein phosphorylation|protein binding|protein kinase activity|protein tyrosine kinase activity|ATP binding|protein serine/threonine kinase activity|transferase activity, transferring phosphorus-cont		1.07611	2.82239e-12	1.48017e-11	1.06886	1.27406e-12	6.41699e-12	-0.461904	0.0155173	0.0970501	-0.469158	2.89826e-05	0.000650754
GRMZM2G033767		metabolic process|transferase activity, transferring acyl groups	CDP-diacylglycerol biosynthesis I|triacylglycerol biosynthesis|superpathway of cytosolic glycolysis (plants), pyruvate dehydrogenase and TCA cycle|glycolysis I|CDP-diacylglycerol biosynthesis II|phosphatidylglycerol biosynthesis II (non-plastidic)|glycolysis III|glycolysis IV (plant cytosol)|phosphatidylglycerol biosynthesis I (plastidic)|phospholipid biosynthesis II	-0.40175	4.718e-07	1.46417e-06	-0.450338	6.16312e-09	2.24146e-08	-0.27327	0.000575536	0.00911125	-0.321858	2.91058e-05	0.000651828
AC206350.3_FG005	LOC100284591			-1.75341	0.0611008	0.0888379	1.13444	1.23656e-07	3.93035e-07	-1.31434	0.00514389	0.0450985	1.57351	2.90641e-05	0.000651828
GRMZM2G145346	LOC100285421	protein binding		0.113814	0.133637	0.17977	-0.207223	0.00340331	0.0061047	0.0338428	0.666839	0.860275	-0.287194	2.91127e-05	0.000651828
GRMZM5G883632				0.589687	6.32877e-20	5.68728e-19	0.0835286	0.13176	0.17452	0.252629	0.000126891	0.00295516	-0.253529	2.91724e-05	0.000652551
GRMZM2G027856	LOC100304258	protein binding|zinc ion binding		0.337916	0.0380506	0.0576726	0.357623	0.00930828	0.0154897	0.545408	0.00068667	0.0103274	0.565115	2.92623e-05	0.000653946
GRMZM5G833140		two-component sensor activity|two-component response regulator activity|signal transduction|phosphorylation|signal transducer activity|ATP binding|regulation of transcription, DNA-dependent|membrane|two-component signal transduction system (phosphor|transferase activity, transferring phosphorus-cont		0.528605	4.36473e-16	3.07692e-15	0.145637	0.0179032	0.0282877	0.143799	0.0261879	0.136706	-0.239169	2.93333e-05	0.000654918
GRMZM2G055982		protein phosphorylation|protein kinase activity|protein tyrosine kinase activity|ATP binding|protein serine/threonine kinase activity|transferase activity, transferring phosphorus-cont		0.23826	3.86757e-05	9.59749e-05	0.509439	8.91277e-22	8.4873e-21	-0.0584415	0.337549	0.625721	0.212738	2.95285e-05	0.000658658
GRMZM2G092776	LOC100284687	protein phosphorylation|phosphorylation|protein kinase activity|kinase activity|protein tyrosine kinase activity|ATP binding|protein serine/threonine kinase activity|nucleotide binding|transferase activity, transferring phosphorus-cont		0.011134	0.858796	0.888039	-0.125189	0.0378737	0.0563097	-0.109938	0.0677979	0.250715	-0.246261	2.96337e-05	0.000659765
GRMZM2G439339	LOC100193455	protein import into nucleus|nuclear pore		0.272439	0.000109136	0.000254116	0.545136	6.2219e-16	4.0422e-15	0.00696682	0.92485	0.976175	0.279664	2.96215e-05	0.000659765
GRMZM2G072406	LOC100194243	transferase activity, transferring glycosyl groups|protein glycosylation|Golgi apparatus|transferase activity|galactosyltransferase activity|integral to membrane|membrane		0.0780518	0.366274	0.434789	-0.0830513	0.326989	0.390397	-0.161047	0.0741853	0.265141	-0.32215	2.99171e-05	0.000665452
GRMZM2G367668	lac5	apoplast|response to water deprivation|oxidoreductase activity|copper ion binding|metal ion binding|hydroquinone:oxygen oxidoreductase activity|lignin catabolic process|oxidation-reduction process		0.923982	1.4451e-34	2.74453e-33	0.523333	2.27014e-14	1.31082e-13	0.138609	0.101801	0.323829	-0.26204	2.99458e-05	0.000665468
GRMZM2G068963	LOC100284008	protein peptidyl-prolyl isomerization|chloroplast|peptidyl-prolyl cis-trans isomerase activity|protein folding|isomerase activity|chloroplast thylakoid membrane		0.699363	4.04586e-21	3.92343e-20	0.515866	2.65621e-12	1.29505e-11	-0.118336	0.113938	0.34451	-0.301833	2.99832e-05	0.000665677
GRMZM2G003318	fbn1	chloroplast thylakoid membrane|plastoglobule|thylakoid|chloroplast|structural molecule activity		0.0123702	0.841257	0.873702	-0.105704	0.0552403	0.0795967	-0.12209	0.0441841	0.192772	-0.240164	3.00234e-05	0.000665947
GRMZM2G121151	LOC100275474	zinc ion binding		0.234696	0.000579696	0.00121541	0.413821	2.39958e-10	9.95242e-10	0.092482	0.174635	0.441153	0.271607	3.00533e-05	0.000665991
GRMZM2G017223		acid phosphatase activity	NAD/NADH phosphorylation and dephosphorylation|phosphate acquisition|phosphate utilization in cell wall regeneration|thiamine biosynthesis II	1.05046	5.89886e-16	4.12054e-15	-0.124032	0.133544	0.176617	0.824351	1.60136e-09	2.53848e-07	-0.350145	3.02343e-05	0.000669378
GRMZM2G136522	LOC100384638	chloroplast|hydrogen peroxide catabolic process|cytoplasm|oxidoreductase activity|oxidation-reduction process|thioredoxin-disulfide reductase activity|cell redox homeostasis|removal of superoxide radicals|chloroplast stroma	2-ketoglutarate dehydrogenase complex|superpathway of cytosolic glycolysis (plants), pyruvate dehydrogenase and TCA cycle|acetyl-CoA biosynthesis (from pyruvate)|glycine cleavage complex|superpathway of acetyl-CoA biosynthesis|thioredoxin pathway	0.10235	0.0630275	0.0913487	0.10892	0.0376772	0.056035	-0.232143	4.53419e-05	0.0013132	-0.225574	3.03437e-05	0.000671174
GRMZM2G700828	LOC100381611			0.125756	0.229287	0.289846	0.648875	7.13004e-13	3.65977e-12	-0.150587	0.148877	0.400453	0.372532	3.08128e-05	0.000680918
GRMZM5G860176				0.705583	1.8274e-15	1.23513e-14	0.975172	2.63802e-36	5.2142e-35	0.0179919	0.852499	0.945526	0.287581	3.08981e-05	0.000682168
GRMZM2G044237	pco075894	chloroplast|plastid|catalytic activity|transferase activity|acetyl-CoA:L-glutamate N-acetyltransferase activit|metabolic process|transferase activity, transferring acyl groups|glutamate N-acetyltransferase activity|arginine biosynthetic process|cellular amino acid biosynthetic process	arginine biosynthesis II (acetyl cycle)	-0.044004	0.38071	0.449525	-0.199721	0.00017123	0.00037415	-0.0715713	0.1803	0.448873	-0.227289	3.09831e-05	0.00068341
GRMZM2G097068	LOC100381936	cytokinesis|cell plate assembly		-0.496604	1.84255e-17	1.42155e-16	-0.327081	1.86366e-09	7.11302e-09	0.0577658	0.315117	0.604347	0.227289	3.10244e-05	0.000683688
GRMZM2G002128	LOC100280222	DNA binding		0.508102	1.07189e-21	1.07769e-20	0.377118	1.24298e-13	6.78191e-13	-0.0698475	0.219059	0.499548	-0.200831	3.11137e-05	0.000684386
GRMZM2G099483	LOC100285963			0.249517	0.00022526	0.000501615	-0.0634244	0.268732	0.329088	0.0572848	0.396011	0.677539	-0.255656	3.10871e-05	0.000684386
GRMZM2G027183	LOC100192674			-0.109894	0.173557	0.226874	0.273446	7.38561e-05	0.000169545	-0.0992287	0.244131	0.52989	0.284112	3.13321e-05	0.000688552
GRMZM2G061101	LOC100193050	DNA binding|nucleus|sequence-specific DNA binding|regulation of transcription, DNA-dependent|sequence-specific DNA binding transcription factor		-1.53225	7.71965e-62	4.21004e-60	-0.988413	4.46649e-33	7.45816e-32	-0.158316	0.0555271	0.221978	0.385516	3.16148e-05	0.000694124
GRMZM2G134806	LOC100283738	protein binding|response to cadmium ion		-0.0296916	0.590891	0.653072	0.120792	0.0266645	0.040834	0.0781709	0.162663	0.422478	0.228655	3.17324e-05	0.000696064
GRMZM2G318780	sus2	transferase activity, transferring glycosyl groups|starch metabolic process|response to hypoxia|plant-type cell wall|biosynthetic process|cytosol|transferase activity|seed maturation|sucrose metabolic process|membrane|sucrose synthase activity		1.82574	1.47614e-99	1.98303e-97	1.40197	9.71012e-69	5.24744e-67	0.125242	0.175366	0.442288	-0.298523	3.17856e-05	0.000696587
GRMZM2G033785		microtubule|microtubule-based movement|nucleotide binding|ATP binding|microtubule motor activity		-0.738253	1.20939e-36	2.4941e-35	-0.530499	5.0025e-27	6.37799e-26	0.0283265	0.621206	0.832368	0.236081	3.20842e-05	0.000702483
GRMZM2G108861	LOC100277418			0.299944	7.67066e-05	0.000182539	-0.139272	0.0293425	0.0446189	0.167203	0.0291175	0.146561	-0.272013	3.21505e-05	0.000703289
GRMZM2G447795	LOC100285296	secretion by cell|cation binding|hydrolase activity|catalytic activity|carbohydrate metabolic process|negative regulation of catalytic activity|enzyme inhibitor activity|cytoplasmic membrane-bounded vesicle|hydrolase activity, hydrolyzing O-glycosyl compoun|xylan catabolic process		1.07106	3.25883e-17	2.47963e-16	0.926587	1.45687e-13	7.89278e-13	-0.178062	0.24792	0.534085	-0.322533	3.22275e-05	0.000704324
GRMZM2G157172	LOC100381915	protein binding|phospholipid binding		-0.513002	6.74864e-06	1.8375e-05	-0.910089	2.95492e-20	2.5737e-19	-0.0256208	0.775558	0.911893	-0.422708	3.22799e-05	0.000704821
GRMZM2G169516	LOC100274566	metabolic process|chloroplast|catalytic activity|tryptophan metabolic process|copper ion binding|indole-3-glycerol-phosphate synthase activity|chloroplast stroma	tryptophan biosynthesis|superpathway of tryptophan biosynthesis	0.0760735	0.125838	0.170261	0.0362633	0.449467	0.514165	-0.155009	0.00183335	0.021203	-0.194819	3.23171e-05	0.000704988
GRMZM2G435761		protein binding		0.337601	0.0268422	0.0419544	0.404035	0.000283391	0.000600471	0.379974	0.013899	0.0898562	0.446407	3.37554e-05	0.000735687
GRMZM2G127393		protein folding|protein transport		-0.0583326	0.268829	0.332644	-0.168155	0.000867022	0.00170606	-0.10286	0.0477135	0.202306	-0.212683	3.37971e-05	0.000735922
GRMZM2G129585	umc2206	protein binding|metal ion binding|zinc ion binding		0.239919	3.69151e-07	1.15892e-06	0.346404	1.63084e-14	9.51141e-14	0.0785962	0.101558	0.323326	0.185081	3.3887e-05	0.000737206
GRMZM2G336879	LOC100285041	hydrolase activity	pyrimidine deoxyribonucleotides de novo biosynthesis I|adenosine nucleotides de novo biosynthesis	0.564338	1.70237e-07	5.57179e-07	0.459033	1.26794e-05	3.19782e-05	-0.27813	0.0172732	0.10443	-0.383435	3.39226e-05	0.000737304
GRMZM5G804382	LOC100193501	protein binding|intracellular protein transport|binding|vesicle-mediated transport		-0.677716	2.10967e-38	4.73242e-37	-0.446672	1.6623e-19	1.37722e-18	-0.0171217	0.733905	0.89299	0.213923	3.41156e-05	0.000740823
GRMZM2G149935	si605047e03	transferase activity, transferring glycosyl groups|carbohydrate binding|Golgi apparatus|transferase activity|galactosyltransferase activity|protein glycosylation|integral to membrane|membrane		-0.597707	8.6769e-24	9.8623e-23	-0.698346	7.30004e-36	1.40551e-34	-0.146531	0.00759232	0.0596006	-0.24717	3.45016e-05	0.000748521
GRMZM2G145407	LOC100274370	protein binding		2.51883	2.22881e-11	1.07826e-10	4.12994	4.00787e-33	6.72542e-32	-0.561879	0.349031	0.636779	1.04923	3.46782e-05	0.000751408
GRMZM2G106190	pco072676(750)	chloroplast|2 iron, 2 sulfur cluster binding|plastid|electron transport chain|metal ion binding|electron carrier activity|iron-sulfur cluster binding		0.150043	0.0126968	0.0211462	0.381889	2.40352e-11	1.07812e-10	0.00311236	0.975247	0.993421	0.234958	3.46979e-05	0.000751408
GRMZM2G319022	gpm330	protein binding|metal ion binding|zinc ion binding	adenosine nucleotides de novo biosynthesis	-0.11517	0.215253	0.274145	0.00989337	0.733425	0.776795	0.193603	0.0324496	0.157306	0.318666	3.47509e-05	0.000751872
GRMZM2G414460				1.64528	1.97116e-65	1.19263e-63	1.59771	5.33015e-77	3.50111e-75	-0.262598	0.0313407	0.153907	-0.310173	3.49066e-05	0.000754554
GRMZM2G004683	dfr1	seed development|catalytic activity|coenzyme binding|cellular metabolic process|pollen development|nucleotide binding		-0.522249	2.91249e-05	7.33771e-05	-0.736236	2.77854e-09	1.04246e-08	-0.301862	0.016084	0.0995694	-0.515849	3.50729e-05	0.000756773
GRMZM2G300709		microtubule-based movement|ATP binding|microtubule motor activity		-0.471004	1.24976e-08	4.62877e-08	-0.299287	0.000104611	0.000235798	0.15349	0.0529807	0.215752	0.325207	3.50455e-05	0.000756773
GRMZM2G010044	PCO109372	glucosinolate biosynthetic process|chloroplast|cellular amino acid biosynthetic process|hydro-lyase activity|metabolic process|intramolecular transferase activity, transferring|4 iron, 4 sulfur cluster binding|response to cadmium ion|chloroplast stroma	leucine biosynthesis|superpathway of leucine, valine, and isoleucine biosynthesis	1.55987	2.34014e-67	1.49983e-65	1.15773	4.0263e-48	1.20728e-46	0.136435	0.209201	0.487607	-0.265706	3.54196e-05	0.000762179
GRMZM2G098058	pco073209(43)	heat shock protein binding|unfolded protein binding|protein folding		0.690297	3.56522e-27	4.83317e-26	0.458786	5.91465e-14	3.3006e-13	0.00965582	0.877267	0.956295	-0.221855	3.53992e-05	0.000762179
GRMZM2G366520		membrane		0.192538	0.288779	0.35393	-0.421328	0.00984156	0.0163086	0.02552	0.927361	0.976885	-0.588346	3.53772e-05	0.000762179
GRMZM2G041356	LOC100217298	isomerase activity|catalytic activity|hexose metabolic process|carbohydrate metabolic process|carbohydrate binding	galactose degradation I (Leloir pathway)	0.0853482	0.387324	0.456185	-0.392819	3.50816e-06	9.43951e-06	0.131943	0.184577	0.455229	-0.346224	3.57505e-05	0.000768604
GRMZM5G871262	gpm220			-0.68436	3.86473e-24	4.46746e-23	-0.646688	2.74027e-22	2.68472e-21	-0.31744	1.77382e-06	9.45694e-05	-0.279768	3.5958e-05	0.000772366
GRMZM2G367094	LOC100275327			1.08855	4.15311e-05	0.000102568	1.98605	1.09585e-16	7.52447e-16	-0.331314	0.393618	0.67531	0.566193	3.60798e-05	0.000774283
GRMZM2G030284	pco098137	phragmoplast|nuclear division|cytokinesis by cell plate formation|microtubule|response to nematode|formation by symbiont of syncytium involving giant|vacuole|nucleus|microtubule polymerization|cortical microtubule|spindle|microtubule cytoskeleton organization|preprophase band|microtubule binding		-0.586899	4.14376e-20	3.76501e-19	-0.476007	1.72922e-15	1.0869e-14	0.146642	0.015517	0.0970501	0.257534	3.63127e-05	0.000778578
GRMZM2G461141				0.382916	0.0297474	0.0460144	0.606544	6.17594e-05	0.000143438	0.408557	0.0213174	0.119888	0.632185	3.64756e-05	0.000781367
GRMZM2G169890		superoxide metabolic process|response to copper ion|response to iron ion|response to salt stress|cytosol|defense response to bacterium|oxidoreductase activity|response to superoxide|metal ion binding|response to ozone|oxidation-reduction process|superoxide dismutase activity		1.23172	1.32651e-62	7.50993e-61	0.709196	2.18672e-23	2.27155e-22	0.236614	0.00156381	0.019108	-0.28591	3.65431e-05	0.000782108
GRMZM2G042195	LOC100501435	nucleic acid binding|nucleotide binding		-0.181725	0.0135931	0.0225223	0.400278	3.09146e-09	1.15453e-08	-0.29326	6.94044e-05	0.00184391	0.288743	3.67042e-05	0.000784849
GRMZM2G393515		peptidyl-prolyl cis-trans isomerase activity|protein folding		-0.469058	2.16688e-09	8.68138e-09	-0.461358	1.47424e-10	6.21423e-10	-0.302806	7.82641e-05	0.00201621	-0.295106	3.68113e-05	0.000786433
GRMZM2G077809	LOC100279782	protein binding|metal ion binding|zinc ion binding		0.224079	0.00342218	0.00632561	0.516265	5.28596e-14	2.96088e-13	-0.0124855	0.943928	0.981876	0.279701	3.68615e-05	0.000786798
GRMZM2G078174	LOC100275186			0.112734	0.221327	0.281097	-0.321113	0.000290086	0.000613835	0.0667247	0.472441	0.737695	-0.367123	3.74129e-05	0.000797851
GRMZM2G181153		nucleosome|DNA binding|nucleus|nucleosome assembly		-0.716486	1.80984e-22	1.89662e-21	-0.738093	1.14849e-24	1.28754e-23	0.325316	5.92457e-06	0.000252012	0.303709	3.82799e-05	0.000815609
GRMZM2G042492	LOC100282969	ribosome|intracellular|ribonucleoprotein complex|translation|structural constituent of ribosome		-0.3973	1.62855e-10	7.29396e-10	-0.476325	7.72981e-15	4.61344e-14	-0.175246	0.00443305	0.0405419	-0.254271	3.84678e-05	0.000818879
GRMZM2G420883				1.20887	1.23976e-43	3.50523e-42	0.975284	1.13101e-30	1.68609e-29	-0.0746761	0.433838	0.709347	-0.30826	3.86274e-05	0.00082154
GRMZM2G325139				2.08559	1.23566e-07	4.10873e-07	3.10528	1.64549e-17	1.19873e-16	-0.508464	0.590665	0.816085	0.51123	3.87134e-05	0.000822634
GRMZM2G138566	LOC100280730	calcium ion binding		0.206048	0.177934	0.232009	0.602394	3.3975e-06	9.16209e-06	0.125279	0.379165	0.662861	0.521625	3.87869e-05	0.000823459
GRMZM2G176604		protein phosphorylation|protein kinase activity|protein tyrosine kinase activity|ATP binding|protein serine/threonine kinase activity|transferase activity, transferring phosphorus-cont		-0.393503	1.81998e-15	1.23047e-14	-0.337729	7.57278e-12	3.55229e-11	-0.263245	5.77478e-08	5.69762e-06	-0.207471	3.97249e-05	0.000841967
GRMZM2G158890	LOC100278304			1.19503	3.45091e-09	1.35473e-08	1.19392	1.03939e-17	7.67535e-17	0.44319	0.0726652	0.261753	0.442078	3.97294e-05	0.000841967
GRMZM2G136106	LOC100280285	plant-type cell wall|apoplast|hydrolase activity|cytoplasm|response to nematode|enzyme inhibitor activity|cell wall modification|pectinesterase activity|cell wall|aspartyl esterase activity|plasma membrane	homogalacturonan degradation	-0.178851	0.000864761	0.00176449	-0.220792	3.5619e-05	8.52403e-05	-0.178092	0.000835098	0.0119118	-0.220033	3.97808e-05	0.000842304
GRMZM2G155662	gpm491	chloroplast|negative regulation of telomere maintenance via te|DNA binding|regulation of transcription, DNA-dependent|nucleoid|telomeric DNA binding|plastid chromosome		-0.706046	7.53205e-43	2.06333e-41	-0.796762	3.44853e-58	1.45131e-56	-0.121761	0.0129736	0.0859	-0.212477	3.98226e-05	0.00084244
AC192362.3_FG002				-0.423761	0.00698843	0.0122319	0.202579	0.0942331	0.128782	-0.100019	0.524866	0.775391	0.526321	3.99942e-05	0.000845317
GRMZM2G479110	cl3986_1	DNA binding|two-component signal transduction system (phosphor|two-component response regulator activity|regulation of transcription, DNA-dependent		-0.100354	0.130925	0.176432	0.0652463	0.217515	0.27286	0.079069	0.233825	0.518017	0.24467	4.0126e-05	0.00084735
GRMZM5G827496	LOC100274435	oligopeptide transporter activity|oligopeptide transport|membrane		1.51637	9.8923e-40	2.35455e-38	1.08177	8.65757e-26	1.03603e-24	0.125738	0.253392	0.540664	-0.308861	4.03237e-05	0.00085077
GRMZM2G002440	LOC100272696	protein homodimerization activity|mitochondrial matrix|protein folding|mitochondrion|adenyl-nucleotide exchange factor activity|chaperone binding		0.108375	0.067116	0.0968023	0.261413	8.29213e-07	2.40657e-06	0.0676499	0.253849	0.540741	0.220688	4.0567e-05	0.000855144
GRMZM2G135866		protein binding|metal ion binding|zinc ion binding		0.382536	6.39332e-09	2.43661e-08	-0.0445209	0.446184	0.511073	0.183234	0.00533922	0.0463977	-0.243823	4.06522e-05	0.00085618
GRMZM2G086243		peptidyl-prolyl cis-trans isomerase activity|protein folding|structural molecule activity		0.693573	0.0156417	0.0255762	1.9102	7.64181e-13	3.91104e-12	-0.259477	0.508679	0.762826	0.957154	4.07085e-05	0.000856607
GRMZM2G002173	LOC100283870	coenzyme A biosynthetic process|phosphopantothenate--cysteine ligase activity|ligase activity	pantothenate and coenzyme A biosynthesis II|coenzyme A biosynthesis	-0.923841	5.18514e-55	2.30023e-53	-0.266667	2.00852e-06	5.57601e-06	-0.413811	1.4195e-13	5.81948e-11	0.243363	4.10349e-05	0.000862713
GRMZM2G058120	LOC100276202	Golgi apparatus|nucleotide-sugar transport		-0.339874	3.96027e-05	9.81563e-05	-0.0364249	0.539053	0.599514	-0.00171179	0.9269	0.976795	0.301737	4.11672e-05	0.000864729
GRMZM5G891783	si486031g09			-0.539863	3.99803e-17	3.02274e-16	-0.492776	7.48864e-16	4.84267e-15	-0.308449	5.08697e-07	3.4758e-05	-0.261362	4.12651e-05	0.000866021
GRMZM2G050570	LOC100283397	threonine synthase activity|threonine biosynthetic process|chloroplast|cellular amino acid metabolic process|pyridoxal phosphate binding	isoleucine biosynthesis I|threonine biosynthesis from homoserine|threonine biosynthesis|superpathway of lysine, threonine and methionine biosynthesis II	0.192972	0.00524373	0.00939887	0.246036	2.0758e-05	5.11381e-05	0.177627	0.00829391	0.0634532	0.230691	4.13876e-05	0.000867827
GRMZM2G063126		electron carrier activity|iron-sulfur cluster binding|2 iron, 2 sulfur cluster binding|metal ion binding|electron transport chain		1.41943	1.11481e-13	6.5403e-13	1.29013	2.54634e-11	1.13789e-10	-0.280147	0.31451	0.603739	-0.409445	4.16654e-05	0.000872881
GRMZM2G151738	LOC100384576	protein binding		-0.543283	4.22242e-34	7.87456e-33	-0.522241	2.417e-32	3.90962e-31	-0.209571	1.12053e-06	6.62783e-05	-0.188529	4.19999e-05	0.000877569
GRMZM2G048140				-0.47831	2.73962e-17	2.09327e-16	-0.555588	9.79303e-23	9.79633e-22	-0.159308	0.00438712	0.0402613	-0.236586	4.19466e-05	0.000877569
GRMZM2G350658		phosphatidylserine biosynthetic process		-0.211988	0.055474	0.0813682	-0.283674	0.00370757	0.00661553	-0.322695	0.0053932	0.0466326	-0.39438	4.19692e-05	0.000877569
GRMZM2G073861	LOC100216700	DNA binding		-0.037161	0.972692	0.979157	0.0342211	0.633939	0.687767	0.405144	0.00117295	0.015392	0.476526	4.20651e-05	0.000878159
GRMZM2G034622	LOC100502346	intracellular|acid-amino acid ligase activity|cellular protein modification process		-0.270675	0.0011231	0.00224903	-0.00149688	0.981481	0.985235	0.0440529	0.606826	0.82491	0.313231	4.25274e-05	0.000887031
GRMZM2G064466	LOC100281545	DNA binding|nucleus|sequence-specific DNA binding|regulation of transcription, DNA-dependent|sequence-specific DNA binding transcription factor		0.591533	6.23487e-11	2.89839e-10	0.807806	2.53058e-17	1.82174e-16	-0.495811	1.63196e-05	0.000591537	-0.279538	4.25953e-05	0.000887669
GRMZM2G149115	LOC100276303			0.0811202	0.304472	0.370603	-0.228527	0.00219228	0.00406171	0	0.996913	1	-0.309647	4.26349e-05	0.000887718
GRMZM2G098875	LOC100381655	carboxy-lyase activity|pyridoxal phosphate binding|carboxylic acid metabolic process|glutamate metabolic process|lyase activity|cytosol|catalytic activity|glutamate decarboxylase activity|calmodulin binding|nucleus|response to cadmium ion	glutamate degradation IX (via 4-aminobutyrate)|glutamate dependent acid resistance|glutamate degradation III (via 4-aminobutyrate)	1.34768	4.42076e-15	2.89658e-14	0.676858	1.69228e-06	4.73457e-06	0.268872	0.229829	0.512363	-0.401952	4.28339e-05	0.00089108
GRMZM2G387890				0.954737	2.32534e-12	1.2268e-11	0.459493	0.000360453	0.000752688	-0.0134644	0.979837	0.995279	-0.508708	4.29816e-05	0.000893372
GRMZM2G094165	umc2175	carbon utilization|zinc ion binding|carbonate dehydratase activity|lyase activity	cyanate degradation	1.28229	1.08043e-41	2.80157e-40	0.929229	1.52697e-23	1.60231e-22	-0.0118195	0.925465	0.976426	-0.36488	4.32107e-05	0.000897349
GRMZM2G113267	LOC100280046	nucleic acid binding|chloroplast|hydrolase activity|ATP binding|ATP-dependent helicase activity|helicase activity		0.0577378	0.161767	0.213149	-0.0484029	0.216462	0.27174	-0.0538776	0.184405	0.4549	-0.160018	4.33171e-05	0.000898774
GRMZM2G063775	pco137522	ER to Golgi vesicle-mediated transport|COPII vesicle coat|zinc ion binding|protein transport|intracellular protein transport|transport		-0.495399	1.77116e-08	6.46226e-08	-0.111694	0.182893	0.233821	-0.0360878	0.649291	0.850771	0.347617	4.37761e-05	0.000907506
GRMZM2G450762		ribulose-bisphosphate carboxylase activity|plastid|magnesium ion binding|carbon fixation	Rubisco shunt|oxygenic photosynthesis|Calvin-Benson-Bassham cycle	1.7382	1.56499e-42	4.24799e-41	1.50838	3.29738e-34	5.87305e-33	-0.24775	0.073204	0.262898	-0.477563	4.41588e-05	0.00091464
GRMZM2G098884	si486017b03	DNA binding		0.331544	7.318e-09	2.77524e-08	0.587284	1.2215e-27	1.59149e-26	-0.0411252	0.478786	0.741425	0.214615	4.45605e-05	0.000922158
GRMZM2G129575	LOC100193063		superpathway of phenylalanine biosynthesis|superpathway of tryptophan biosynthesis|chorismate biosynthesis I	-0.158639	0.0160091	0.0261248	-0.141992	0.0110123	0.0180823	0.199695	0.000479528	0.00790174	0.216342	4.46439e-05	0.000923081
GRMZM5G862467	LOC100384341			-0.227895	0.000173433	0.000392116	-0.0965288	0.118993	0.158956	-0.371606	2.09155e-09	3.22941e-07	-0.24024	4.48659e-05	0.000926059
GRMZM5G823673	LOC100381845			0.956284	1.39631e-12	7.49132e-12	0.846717	6.11203e-12	2.88414e-11	-0.332829	0.0272083	0.139764	-0.442397	4.48346e-05	0.000926059
GRMZM2G080462	SDG123	protein binding		-0.756489	5.86812e-15	3.8228e-14	-0.439191	1.19873e-07	3.81621e-07	0.0496468	0.638221	0.843465	0.366944	4.50338e-05	0.00092872
GRMZM2G104377				-0.177888	0.004154	0.00757933	0.0340765	0.403704	0.468897	0.0115401	0.842332	0.941654	0.223505	4.54622e-05	0.000936742
GRMZM2G077227	LOC100285104	protein binding		-0.869378	9.13789e-60	4.71325e-58	-0.750761	1.96612e-60	8.70583e-59	0.102019	0.0291696	0.146575	0.220636	4.58329e-05	0.000943563
GRMZM2G163086				0.417812	0.000366742	0.000793484	0.128313	0.29446	0.356289	-0.154553	0.194304	0.467911	-0.444053	4.60307e-05	0.000946815
GRMZM2G055899	LOC100192912	metabolic process|chloroplast|L-leucine transaminase activity|transferase activity|L-isoleucine transaminase activity|branched-chain-amino-acid transaminase activity|transaminase activity|branched-chain amino acid metabolic process|catalytic activity|L-valine transaminase activity	valine biosynthesis|isoleucine degradation I|isoleucine biosynthesis I (from threonine)|superpathway of leucine, valine, and isoleucine biosynthesis|leucine biosynthesis|leucine degradation III|valine degradation II|valine degradation I|pantothenate biosynthesis I|isoleucine biosynthesis I|leucine degradation I	-0.27398	1.56685e-06	4.59732e-06	0.038114	0.388093	0.452845	-0.102091	0.0608171	0.234121	0.210003	4.64597e-05	0.000954812
GRMZM2G052328	LOC100276756	protein binding		0.061011	0.489597	0.557123	0.120798	0.13911	0.182981	-0.387633	2.86481e-05	0.000914354	-0.327846	4.68688e-05	0.000962388
GRMZM2G060727				0.125122	0.503406	0.570379	0.573431	0.000128208	0.00028491	0.125122	0.439595	0.713933	0.573431	4.70012e-05	0.000964275
GRMZM2G088140	pco120282(609)	DNA binding|protein dimerization activity|nucleus|sequence-specific DNA binding|regulation of transcription, DNA-dependent|sequence-specific DNA binding transcription factor|transcription, DNA-dependent		-0.0639056	0.429963	0.498959	0.155233	0.0281408	0.0429317	0.0824984	0.328448	0.617467	0.301637	4.7347e-05	0.000970531
GRMZM2G471529	hk2	response to osmotic stress|response to water deprivation|regulation of shoot development|two-component signal transduction system (phosphor|regulation of transcription, DNA-dependent|plasma membrane|response to cold|regulation of chlorophyll catabolic process|response to salt stress|kinase activity|signal transducer activity|ATP binding|two-component response regulator activity|membrane|two-compo…		0.121522	0.0888415	0.124534	0.334427	1.59332e-07	5.01733e-07	0.0457928	0.495419	0.753462	0.258698	4.75973e-05	0.000974822
GRMZM2G135501	LOC100275448			-0.294065	7.95398e-07	2.41083e-06	-0.292124	6.73209e-07	1.97235e-06	-0.242169	4.66129e-05	0.00134022	-0.240228	4.79272e-05	0.000980441
GRMZM2G078124	LOC100279619			-0.0917535	0.312701	0.379434	-0.191235	0.0115351	0.0188691	-0.217036	0.0153825	0.0964572	-0.316517	4.79541e-05	0.000980441
GRMZM2G421231				-0.277057	0.000572504	0.00120182	-0.378685	2.08815e-06	5.77955e-06	-0.222697	0.00538099	0.046604	-0.324325	4.82027e-05	0.000983928
GRMZM2G040618	LOC100384754	chloroplast envelope		-0.0763067	0.246618	0.308863	-0.157446	0.00644726	0.0110345	-0.159468	0.0138687	0.0897176	-0.240607	4.82074e-05	0.000983928
AC183932.3_FG007				-0.772414	2.27742e-23	2.52107e-22	-0.393305	1.68041e-08	5.85964e-08	-0.0866744	0.19322	0.466619	0.292435	4.84451e-05	0.000986239
GRMZM2G441565	LOC100276074			-0.0436262	0.696386	0.74838	-0.389316	0.000784438	0.00155336	-0.133161	0.275388	0.564255	-0.478851	4.84423e-05	0.000986239
GRMZM2G125342				-0.0632436	0.444723	0.513456	0.305957	1.12618e-05	2.85454e-05	-0.0815945	0.315358	0.604578	0.287607	4.83784e-05	0.000986239
GRMZM2G159369	pdi7	plant-type cell wall|double fertilization forming a zygote and endosper|pollen tube development|protein disulfide oxidoreductase activity|endoplasmic reticulum|response to endoplasmic reticulum stress|glycerol ether metabolic process|embryo development ending in seed dormancy|isomerase activity|electron carrier activity|embryo sac development|response to cadmium ion|plasma membrane|cell redox hom…		-0.22761	0.00216211	0.00413601	-0.0177555	0.789746	0.825722	0.0589405	0.412345	0.692016	0.268795	4.84898e-05	0.000986305
GRMZM2G180160		calcium ion binding|protein phosphorylation|protein binding|protein kinase activity|protein tyrosine kinase activity|ATP binding|protein serine/threonine kinase activity|transferase activity, transferring phosphorus-cont		1.21556	7.27389e-06	1.97194e-05	0	0.935464	0.949115	0.254397	0.298584	0.588945	-0.961166	4.86026e-05	0.000987754
GRMZM2G111501				0.0690939	0.510926	0.577496	0.0957999	0.29725	0.359238	-0.410946	0.000127164	0.00295863	-0.38424	4.86904e-05	0.000988693
GRMZM2G086242	LOC100275682	integral to membrane		0.254478	0.180243	0.234646	-0.558247	0.00341429	0.00612209	0.0584364	0.809128	0.92638	-0.754289	4.88841e-05	0.000991779
GRMZM2G133407	pco095801	hydrolase activity|catalytic activity		0.808508	3.62443e-10	1.56894e-09	0.93571	2.72591e-11	1.21562e-10	-0.489584	0.00551959	0.0473979	-0.362382	4.90795e-05	0.000994207
GRMZM2G078576	LOC100382102			-0.853691	1.3284e-20	1.24161e-19	-0.462372	1.60192e-08	5.59658e-08	-0.0246051	0.766139	0.9078	0.366714	4.90874e-05	0.000994207
GRMZM2G139952	pco081025			0.0550967	0.265362	0.328909	0.200645	5.04482e-06	1.33255e-05	0.0379773	0.43223	0.708166	0.183525	4.92145e-05	0.000995934
GRMZM2G053199		hydrolase activity		0.533878	1.36196e-09	5.56821e-09	0.255613	0.00182996	0.00343431	-0.050292	0.520108	0.77217	-0.328558	4.92741e-05	0.000996292
GRMZM2G470048				-0.416435	1.61606e-06	4.7306e-06	-0.3464	6.25535e-06	1.63594e-05	0.256733	0.00150942	0.0186834	0.326768	4.93253e-05	0.00099648
GRMZM2G145460	LOC100383103	galactose metabolic process|UDP-glucose 4-epimerase activity|catalytic activity|coenzyme binding|isomerase activity|cellular metabolic process|nucleotide binding	galactose degradation III|UDP-galactose biosynthesis (salvage pathway from galactose using UDP-glucose)|galactose degradation I (Leloir pathway)|GDP-L-fucose biosynthesis I (from GDP-D-mannose)|UDP-galactose biosynthesis|brassinosteroid biosynthesis II|colanic acid building blocks biosynthesis|stachyose degradation	-0.426001	7.65208e-07	2.32466e-06	-0.0819584	0.298566	0.36062	-0.0217456	0.750077	0.900093	0.322297	4.96531e-05	0.00100225
GRMZM2G151983	LOC100502369			-0.072344	0.314292	0.381055	-0.169198	0.00343405	0.00615473	0.347075	1.55105e-07	1.31249e-05	0.250221	4.99995e-05	0.00100839
GRMZM5G844094				0.0696529	0.888616	0.912604	-0.531833	0.0419139	0.0618141	-0.318068	0.2866	0.576887	-0.919554	5.02152e-05	0.00101188
GRMZM2G066369	LOC541847	transferase activity|glutathione transferase activity|protein binding		0.754004	5.45191e-18	4.34436e-17	0.145842	0.0270803	0.0414253	0.868013	8.4866e-24	1.00897e-20	0.259851	5.02661e-05	0.00101205
GRMZM2G075283	LOC100280981	defense response|response to biotic stimulus		1.36281	1.6051e-14	1.01236e-13	0.577967	5.70716e-05	0.000133161	0.363544	0.100467	0.32109	-0.421303	5.03446e-05	0.00101277
GRMZM2G075655	LOC100277246	endoplasmic reticulum|plasma membrane		-0.406622	2.33813e-11	1.12954e-10	-0.210129	0.000153983	0.000338738	0.0445407	0.478963	0.741554	0.241034	5.04381e-05	0.00101358
GRMZM2G451357		ubiquitin-dependent protein catabolic process|ubiquitin thiolesterase activity		-0.228984	0.00299164	0.00558667	0.0361429	0.508275	0.570568	0.0204777	0.835421	0.938352	0.285605	5.04701e-05	0.00101358
GRMZM2G138976		intracellular|DNA binding		0.299449	0.00017607	0.000397625	0.391022	3.2614e-09	1.21532e-08	0.175132	0.0301194	0.149998	0.266705	5.05375e-05	0.00101408
GRMZM2G402417				-0.629616	7.1696e-17	5.31583e-16	-0.477808	1.00636e-10	4.29453e-10	0.15279	0.0391423	0.177959	0.304598	5.07435e-05	0.00101657
GRMZM2G029922	umc1687			-0.932294	2.67421e-13	1.52414e-12	-0.563331	6.84596e-07	2.00348e-06	0.0944716	0.423046	0.700208	0.463435	5.07473e-05	0.00101657
GRMZM2G061408		sequence-specific DNA binding|regulation of transcription, DNA-dependent|sequence-specific DNA binding transcription factor		0.696567	8.67293e-18	6.80385e-17	0.504677	3.92888e-11	1.73226e-10	-0.0763733	0.425366	0.702219	-0.268263	5.08781e-05	0.00101816
GRMZM2G024345				-0.136273	0.256309	0.319252	0.2465	0.0167341	0.0265836	0.027599	0.819837	0.931483	0.410372	5.09123e-05	0.00101816
GRMZM5G852338		protein binding		-0.564378	8.31474e-21	7.87994e-20	-0.197862	0.000630317	0.00126724	-0.134789	0.0187744	0.110144	0.231726	5.10907e-05	0.00102087
GRMZM2G160842	MOCS3-1	cytosol|cytoplasm|transferase activity|Mo-molybdopterin cofactor biosynthetic process|metabolic process|metal ion binding|catalytic activity|nucleotide binding|tRNA processing|ATP binding		0.498138	7.44104e-12	3.76453e-11	0.343612	3.2018e-08	1.08281e-07	-0.0828749	0.256439	0.543409	-0.237401	5.16369e-05	0.00103092
GRMZM2G371890		cytoplasm|protein folding		0.318946	5.90391e-05	0.000142666	0.366618	1.21576e-06	3.45669e-06	-0.319611	0.000305453	0.00563902	-0.271939	5.186e-05	0.0010345
GRMZM2G056373		serine-type endopeptidase activity|proteolysis		-0.366899	2.49023e-06	7.14009e-06	-0.555619	1.19178e-14	7.01785e-14	-0.114614	0.134685	0.379583	-0.303333	5.2156e-05	0.00103923
GRMZM2G025895	LOC100193434	sequence-specific DNA binding|regulation of transcription, DNA-dependent|sequence-specific DNA binding transcription factor		0.69604	4.35379e-18	3.48215e-17	0.512695	1.53123e-11	6.9857e-11	-0.080658	0.408327	0.688303	-0.264003	5.21844e-05	0.00103923
GRMZM5G840002	LOC100286245	plastid|metabolic process|chloroplast|response to salt stress|chloroplast stroma	leucine biosynthesis|superpathway of leucine, valine, and isoleucine biosynthesis	0.383907	1.04183e-10	4.74752e-10	0.201161	0.000630307	0.00126724	-0.0531161	0.369318	0.654878	-0.235863	5.23531e-05	0.00104172
GRMZM2G326235				0.688356	4.12675e-18	3.30836e-17	0.536873	8.71179e-13	4.43954e-12	-0.124241	0.164445	0.425658	-0.275724	5.24597e-05	0.00104296
GRMZM2G027166	cl39673_1b	metabolic process|catalytic activity|hydrolase activity	flavin biosynthesis I (bacteria and plants)|photorespiration	0.743846	2.22302e-16	1.59646e-15	0.231367	0.0112236	0.0183938	0.192786	0.0263024	0.136943	-0.319693	5.26799e-05	0.00104647
GRMZM2G127168	LOC100282947	nucleic acid binding|DNA binding|metal ion binding|zinc ion binding		0.388719	2.84977e-07	9.06754e-07	0.100674	0.120307	0.160558	0.0223574	0.791243	0.919379	-0.265687	5.31585e-05	0.00105421
GRMZM5G817436		oligopeptide transporter activity|oligopeptide transport|transporter activity|membrane		2.01624	0.23317	0.294097	-0.197262	0.35418	0.418632	0.365206	0.962169	0.988441	-1.84829	5.3136e-05	0.00105421
GRMZM2G391000	LOC100282552	transferase activity, transferring glycosyl groups|transferase activity	homogalacturonan biosynthesis	-0.114778	0.0493951	0.0732059	-0.0662192	0.189488	0.241383	0.161819	0.00455447	0.0413502	0.210378	5.38048e-05	0.00106614
GRMZM2G016886				-0.218605	0.00942275	0.0160901	0	0.725961	0.770517	0.040543	0.572975	0.805714	0.259148	5.38848e-05	0.00106684
GRMZM2G152278		protein binding		0.33147	1.20844e-06	3.5855e-06	0.190477	0.0020226	0.00376641	-0.110121	0.12353	0.361578	-0.251114	5.40024e-05	0.00106828
GRMZM2G311914	cl9093_1	ribosome|intracellular|translation|structural constituent of ribosome		-0.300434	7.24766e-06	1.9655e-05	-0.0842869	0.145658	0.190708	0.0288028	0.670512	0.862507	0.24495	5.43539e-05	0.00107434
GRMZM2G019586	csu193			-0.55995	7.84382e-17	5.80667e-16	-0.352708	8.21938e-08	2.66304e-07	0.0620015	0.348867	0.636779	0.269243	5.47069e-05	0.00108042
GRMZM2G099295		protein binding		-0.12365	0.0512652	0.0757275	0.0598434	0.325908	0.389384	0.0678834	0.28255	0.572078	0.251377	5.4776e-05	0.00108088
GRMZM5G857327				-0.423605	0.00587581	0.0104374	0.217728	0.0820162	0.113653	-0.130387	0.409215	0.688969	0.510946	5.48256e-05	0.00108096
GRMZM5G843446				0.706129	1.54834e-15	1.0516e-14	0.97153	6.43927e-36	1.24685e-34	0.01558	0.878114	0.95668	0.280981	5.4969e-05	0.00108289
GRMZM2G097728	ypt2	small GTPase mediated signal transduction|membrane|GTPase activity|GTP catabolic process|signal transduction|nucleocytoplasmic transport|intracellular protein transport|plasma membrane|GTP binding|intracellular|nucleotide binding|transport|protein transport		-0.359905	3.69135e-10	1.59645e-09	-0.30599	1.63114e-09	6.26378e-09	0.172988	0.00141218	0.01774	0.226903	5.50236e-05	0.00108307
GRMZM2G009019	LOC100283369	nucleus		-0.278794	2.74755e-05	6.9457e-05	-0.16763	0.0046777	0.00819589	0.124151	0.0460047	0.197669	0.235315	5.51222e-05	0.00108412
GRMZM2G104920	LOC100286122	shade avoidance|protein binding|photoperiodism, flowering|zinc ion binding|ligase activity|nucleus|metal ion binding|DNA repair|regulation of stomatal movement|anthocyanin-containing compound metabolic process		0.302892	0.000573369	0.00120342	0.331966	1.92064e-05	4.75224e-05	0.287633	0.000924734	0.0128737	0.316707	5.53733e-05	0.00108815
GRMZM2G126517	cl13733_1	hydrolase activity, acting on glycosyl bonds|plasma membrane|peroxisome		-0.231651	0.00615773	0.0108959	-0.175804	0.010223	0.0168842	0.238619	0.00291608	0.029708	0.294467	5.5581e-05	0.00109086
GRMZM2G008216	cda2	hydrolase activity|catalytic activity|zinc ion binding	pyrimidine ribonucleosides degradation II|salvage pathways of pyrimidine ribonucleotides	0.0504158	0.450949	0.51961	0.338372	7.64297e-08	2.48509e-07	-0.029338	0.655614	0.854	0.258618	5.56026e-05	0.00109086
GRMZM2G546254		RNA binding		0.119401	0.121966	0.165503	0.0900622	0.242385	0.300445	-0.266386	0.000919572	0.0128306	-0.295725	5.61007e-05	0.00109972
GRMZM2G455085		asparaginyl-tRNA aminoacylation|nucleic acid binding|tRNA aminoacylation for protein translation|asparagine-tRNA ligase activity|cytoplasm|ATP binding|aminoacyl-tRNA ligase activity|nucleotide binding	tRNA charging pathway	0.0559877	0.381281	0.450042	0.077626	0.135832	0.179206	-0.25994	1.39225e-05	0.000527968	-0.238302	5.62538e-05	0.00110181
GRMZM2G306806	pco140761			-0.158884	0.00926507	0.0158413	-0.0625572	0.316445	0.379447	0.127254	0.0294896	0.147687	0.223581	5.69171e-05	0.00111389
GRMZM2G172826		heme binding|electron carrier activity|oxidation-reduction process|oxidoreductase activity, acting on paired donors,|iron ion binding	IAA biosynthesis I	0.222561	0.000364108	0.000788144	-0.0048674	0.786602	0.823073	-0.00138767	0.94658	0.983465	-0.228816	5.71683e-05	0.00111788
GRMZM2G105909	pco071587			0.106596	0.185015	0.24007	0.0534145	0.549435	0.608867	-0.224237	0.00476215	0.0427138	-0.277419	5.72691e-05	0.00111894
GRMZM2G089553				-0.197093	0.171358	0.224221	-0.00920089	0.977061	0.981975	0.328132	0.0336686	0.161275	0.516024	5.73223e-05	0.00111906
GRMZM2G463996		metabolic process|transferase activity, transferring hexosyl groups	cytokinins-O-glucoside biosynthesis|flavonol glucosylation I	0.711635	1.97421e-07	6.40245e-07	0.655593	1.01365e-06	2.90987e-06	-0.353938	0.0284485	0.144431	-0.40998	5.77055e-05	0.00112561
GRMZM5G822440	LOC100274194	protein binding|binding		-0.468659	5.45341e-06	1.50204e-05	0.0332149	0.623439	0.677851	-0.138714	0.154516	0.409652	0.363161	5.80252e-05	0.00113092
AC212859.3_FG008	LOC100192643	xylem development|response to cytokinin stimulus|DNA binding|positive regulation of transcription, DNA-dependen|nucleus|regulation of transcription, DNA-dependent|response to abscisic acid stimulus|response to brassinosteroid stimulus		0.193315	0.243182	0.305075	-0.202105	0.274952	0.335599	-0.161998	0.410207	0.689899	-0.557419	5.84214e-05	0.00113771
GRMZM2G303655	LOC100383306			-0.315877	4.38094e-06	1.22208e-05	-0.238701	0.000128765	0.000286066	0.180996	0.00567001	0.0483752	0.258172	5.87426e-05	0.00114303
GRMZM2G100913		protein binding|intracellular|zinc ion binding		0.243089	1.60694e-05	4.17182e-05	0.269486	1.09046e-07	3.48694e-07	0.177644	0.00155898	0.0190686	0.204041	5.88064e-05	0.00114334
GRMZM2G172917		protein binding|protein targeting to Golgi		0.00652922	0.941108	0.954393	0.209846	0.000887413	0.00174359	0.0526871	0.510475	0.764748	0.256003	5.88691e-05	0.00114362
GRMZM2G026231		integral to membrane		-0.479708	1.87134e-17	1.44278e-16	-0.22508	1.6493e-05	4.10994e-05	-0.0355242	0.502598	0.758347	0.219104	5.93992e-05	0.00115297
GRMZM2G053726	LOC100193989	cation transport|chloroplast|protein disulfide oxidoreductase activity|electron carrier activity|chloroplast stroma|cell redox homeostasis		0.223292	1.58372e-05	4.11469e-05	0.181034	0.000501524	0.00102503	-0.149639	0.00497235	0.044018	-0.191897	5.96972e-05	0.00115687
GRMZM2G169261	LOC100273207	oxidoreductase activity, acting on paired donors,|omega-6 fatty acid desaturase activity|delta12-fatty acid dehydrogenase activity|lipid metabolic process|oxidation-reduction process	linoleate biosynthesis I (plants)	1.53135	4.42814e-47	1.45031e-45	1.26531	1.30328e-39	2.89891e-38	-0.0346283	0.743043	0.896038	-0.300673	5.96904e-05	0.00115687
GRMZM2G094831	LOC100276580			-0.0228586	0.769397	0.812846	-0.00924377	0.778102	0.815773	-0.285572	8.81586e-05	0.00221589	-0.271957	6.00009e-05	0.00116181
GRMZM2G340749		nucleus|regulation of transcription, DNA-dependent		-0.0891077	0.137569	0.184527	0.0434046	0.373736	0.438698	0.0785372	0.16442	0.425649	0.211049	6.03372e-05	0.00116737
GRMZM2G162737		oxidoreductase activity, acting on paired donors,|oxidoreductase activity|monooxygenase activity|electron carrier activity|metal ion binding|heme binding|iron ion binding|oxidation-reduction process		-0.732681	6.1605e-21	5.89711e-20	-0.271713	0.000107152	0.000241138	-0.167407	0.0180806	0.107427	0.293562	6.08089e-05	0.00117554
GRMZM2G104504		coenzyme A biosynthetic process|pantothenate kinase activity|ATP binding	pantothenate and coenzyme A biosynthesis II|phosphopantothenate biosynthesis I	-0.314601	0.000104685	0.000244471	-0.375827	2.22571e-06	6.136e-06	-0.273507	0.000676825	0.0102572	-0.334733	6.0963e-05	0.00117756
GRMZM2G026043	LOC100304212	protein phosphorylation|protein kinase activity|protein tyrosine kinase activity|ATP binding|protein serine/threonine kinase activity|transferase activity, transferring phosphorus-cont		0.342007	2.24687e-06	6.48207e-06	0.460665	2.23813e-13	1.19484e-12	0.127722	0.08024	0.277964	0.24638	6.11662e-05	0.00117986
GRMZM2G134844	LOC100502456			-0.247193	8.04857e-06	2.16811e-05	-0.0108663	0.971581	0.977666	-0.0433214	0.423558	0.700627	0.193005	6.11812e-05	0.00117986
GRMZM2G011896		protein phosphorylation|protein binding|protein kinase activity|protein tyrosine kinase activity|ATP binding|protein serine/threonine kinase activity|transferase activity, transferring phosphorus-cont		1.17705	4.50421e-41	1.13575e-39	0.464783	8.46127e-09	3.03778e-08	0.414912	4.37965e-06	0.000195751	-0.297353	6.14366e-05	0.00118237
GRMZM2G042683	LOC100282223	innate immune response|chloroplast|ribonucleoprotein complex|nucleic acid binding|thylakoid|response to cold|stromule|poly(U) RNA binding|chloroplast envelope|chloroplast thylakoid membrane|nucleotide binding|response to abscisic acid stimulus|chloroplast stroma		-0.427197	3.77012e-20	3.43208e-19	-0.419766	3.92415e-20	3.39057e-19	-0.19291	1.93302e-05	0.000676771	-0.185479	6.14605e-05	0.00118237
GRMZM2G071343		oxidoreductase activity|oxidation-reduction process		1.21152	5.22496e-135	1.19461e-132	1.18033	5.09274e-138	9.315e-136	-0.140516	0.00843959	0.0642576	-0.171708	6.13927e-05	0.00118237
GRMZM2G091456	LOC100274333	squalene monooxygenase activity|flavin adenine dinucleotide binding|oxidoreductase activity|metabolic process|oxidation-reduction process|integral to membrane	plant sterol biosynthesis|epoxysqualene biosynthesis	-0.814973	2.37515e-56	1.10521e-54	-1.00383	4.24048e-94	4.03321e-92	-0.019903	0.671453	0.863296	-0.208765	6.15107e-05	0.00118238
GRMZM2G014366	umc1292	protein kinase activity|protein phosphorylation|phosphorylation|transferase activity, transferring phosphorus-cont|kinase activity|protein tyrosine kinase activity|ATP binding|protein serine/threonine kinase activity|nucleotide binding|plasma membrane		-0.397086	3.67187e-16	2.60393e-15	-0.33638	4.34554e-12	2.08407e-11	-0.259832	5.05544e-08	5.1371e-06	-0.199125	6.19163e-05	0.00118873
GRMZM2G160316				0.684915	4.59122e-26	5.94285e-25	0.643651	1.46472e-24	1.63054e-23	0.290854	8.16347e-06	0.000332952	0.24959	6.19411e-05	0.00118873
GRMZM2G171170	LOC100273185	nucleobase-containing compound metabolic process|nucleic acid binding|intracellular|3'-5' exonuclease activity		-0.260535	3.09447e-05	7.77147e-05	-0.358407	3.41244e-11	1.51157e-10	0.335681	8.57595e-09	1.12662e-06	0.237809	6.27249e-05	0.0012028
GRMZM2G084947				0.575249	0.000235741	0.000523531	-0.149336	0.218012	0.273382	0.27332	0.102735	0.325536	-0.451264	6.3007e-05	0.00120724
GRMZM2G175761	LOC100281636	actin filament binding|zinc ion binding|metal ion binding|plasma membrane|actin filament bundle assembly		0.760786	1.3331e-17	1.03454e-16	0.567392	1.20744e-12	6.09697e-12	-0.0928311	0.337121	0.625472	-0.286226	6.3121e-05	0.00120845
GRMZM2G012126	LOC100275676			0.353051	1.23504e-06	3.65759e-06	0.279287	0.000106253	0.000239228	-0.198336	0.00708102	0.0569909	-0.2721	6.32908e-05	0.00121072
GRMZM2G104017		ATP binding		-0.428428	1.12657e-11	5.59241e-11	-0.243014	0.000103452	0.000233429	0.0653331	0.296532	0.586519	0.250747	6.41144e-05	0.00122409
GRMZM2G018369				-0.362808	0.00863264	0.014854	0.177571	0.080427	0.111588	-0.0770076	0.54638	0.789824	0.463371	6.41155e-05	0.00122409
GRMZM2G399136	LOC100281362	heat shock protein binding|unfolded protein binding|protein folding		-0.637352	2.67785e-10	1.17443e-09	-0.247061	0.00191923	0.00358883	-0.00559564	0.992198	0.999504	0.384696	6.41439e-05	0.00122409
GRMZM2G123122		protein binding		0.378752	1.60181e-15	1.08605e-14	0.408929	5.44556e-18	4.10541e-17	-0.215613	9.36442e-06	0.000374861	-0.185435	6.45566e-05	0.00123098
GRMZM2G121776	LOC100383864	nucleic acid binding|posttranscriptional gene silencing by RNA|embryo development ending in seed dormancy|ATP binding|ATP-dependent helicase activity|helicase activity		0.209818	0.000921099	0.00187196	0.366759	3.22286e-11	1.43053e-10	0.0618536	0.34279	0.631207	0.218795	6.5011e-05	0.00123865
GRMZM2G178924				-0.0912723	0.44767	0.516357	0.285389	0.00129055	0.00247573	-0.015693	0.916224	0.972474	0.360968	6.5374e-05	0.00124357
GRMZM2G380319	LOC100278356			0.087969	0.479445	0.547825	0.454816	1.00212e-05	2.55287e-05	0.00696059	0.94128	0.980925	0.373808	6.53674e-05	0.00124357
GRMZM2G325247				-0.774395	1.06494e-26	1.40913e-25	-0.593589	1.5552e-23	1.63049e-22	0.0785499	0.218525	0.499239	0.259356	6.55234e-05	0.00124542
GRMZM2G105844	expa2	plant-type cell wall|extracellular region|syncytium formation|plant-type cell wall organization|regulation of stomatal movement|membrane|response to red light		0.118113	0.02795	0.0434973	0.27527	1.74828e-08	6.0829e-08	0.0359863	0.535207	0.78237	0.193144	6.5632e-05	0.00124648
GRMZM2G159013	LOC100284108	chloroplast|lyase activity|plastid|porphyrin-containing compound biosynthetic process|ferrochelatase activity|tetrapyrrole biosynthetic process|mitochondrion|heme biosynthetic process|response to oxidative stress	heme biosynthesis from uroporphyrinogen-III I|heme biosynthesis I	-0.0350186	0.606397	0.667851	0.0418111	0.438941	0.503868	0.169753	0.0199792	0.114861	0.246582	6.63436e-05	0.00125895
GRMZM2G075794				-0.140367	0.293532	0.35907	-0.512838	0.000259366	0.000552122	-0.173506	0.223053	0.504255	-0.545977	6.63943e-05	0.00125895
AC194970.5_FG002				0.225486	0.00030751	0.000672679	-0.0192992	0.701643	0.749053	0.0141044	0.838114	0.939411	-0.23068	6.66995e-05	0.00126373
GRMZM2G115621	LOC100282004		aerobic respiration -- electron donor II|NADH to cytochrome bd oxidase electron transfer|NAD/NADH phosphorylation and dephosphorylation	-0.0122464	0.868046	0.895851	-0.18963	0.00742494	0.0125685	-0.10767	0.136573	0.382231	-0.285054	6.71381e-05	0.00127103
GRMZM2G012841	LOC100193656			0.0778182	0.158759	0.209663	0.136891	0.00768369	0.0129751	0.149271	0.00624332	0.0518706	0.208345	6.75582e-05	0.00127796
GRMZM2G164547				-0.647734	1.07197e-06	3.19935e-06	-0.353431	0.00257614	0.00471632	0.189879	0.114145	0.345002	0.484183	6.77847e-05	0.00128123
GRMZM2G173472	cl11234_1	hydrolase activity|lipid metabolic process|hydrolase activity, acting on ester bonds	glycerol-3-phosphate shuttle	-0.533939	1.22833e-10	5.56432e-10	-0.25345	0.000491476	0.00100553	0.0466717	0.594176	0.818274	0.327161	6.80384e-05	0.001285
AC216867.3_FG003				-0.458467	8.17154e-09	3.08466e-08	-0.343689	2.32114e-06	6.38311e-06	0.178632	0.0187789	0.110144	0.293411	6.81146e-05	0.00128542
GRMZM2G043500	LOC100278883			-0.60334	7.73538e-19	6.51317e-18	-0.753393	6.49781e-31	9.7788e-30	-0.115808	0.0799794	0.277416	-0.265861	6.95492e-05	0.00131145
GRMZM2G082207	LOC100191379	protein binding		-0.442366	9.90965e-11	4.52703e-10	-0.211254	0.000495059	0.00101243	0.0309341	0.697196	0.874825	0.262046	6.97835e-05	0.00131483
GRMZM2G026800		chloroplast|structural molecule activity		0.133506	0.304241	0.37036	-0.160833	0.251092	0.310041	-0.204181	0.106976	0.332334	-0.498521	7.00005e-05	0.00131787
GRMZM2G116693		heat shock protein binding|DNA binding|unfolded protein binding|protein folding		0.23723	2.62097e-05	6.64194e-05	0.449794	2.25617e-19	1.85374e-18	-0.0146141	0.806591	0.925063	0.19795	7.06466e-05	0.00132898
GRMZM2G172834	LOC100280951	calcium ion binding|calcium-dependent phospholipid binding		1.08426	1.01481e-28	1.49783e-27	0.434059	2.18767e-06	6.03742e-06	0.339743	0.00106933	0.014349	-0.310459	7.10013e-05	0.00133331
GRMZM2G314769	AY109764			-0.10956	0.309788	0.376265	-0.176892	0.0469844	0.0685986	-0.299581	0.00995434	0.0719654	-0.366913	7.10185e-05	0.00133331
GRMZM2G312438		calcium ion binding|catalytic activity|phospholipase D activity|protein binding|metabolic process|membrane|phosphatidylcholine metabolic process	choline biosynthesis III|phospholipases	-0.0493581	0.590216	0.652448	0.259364	0.000543201	0.00110433	-0.0038871	0.973763	0.992909	0.304835	7.10449e-05	0.00133331
GRMZM2G080375	pco064611a	6-phosphofructokinase activity|glycolysis|cytosol|6-phosphofructokinase complex|fructose 6-phosphate metabolic process|phosphorylation|kinase activity|ATP binding|plasma membrane	superpathway of cytosolic glycolysis (plants), pyruvate dehydrogenase and TCA cycle|glycolysis IV (plant cytosol)|glycolysis III|glycolysis I	1.02394	1.25116e-55	5.6559e-54	0.595874	7.15979e-23	7.24141e-22	0.20765	0.00189983	0.0217596	-0.220419	7.13343e-05	0.00133769
GRMZM2G081653	LOC100274051	chloroplast		-0.185394	0.00277032	0.00520033	-0.19013	0.00157357	0.00298067	-0.237404	0.000116943	0.00277317	-0.24214	7.16336e-05	0.00134224
GRMZM2G162755	LOC100281608	transferase activity, transferring glycosyl groups|transferase activity|metabolic process|transferase activity, transferring hexosyl groups	anthocyanin biosynthesis (delphinidin 3-O-glucoside)|anthocyanin biosynthesis (pelargonidin 3-O-glucoside, cyanidin 3-O-glucoside)	0.15109	0.00929233	0.015881	0.106613	0.0555745	0.0800297	-0.168785	0.00531941	0.046308	-0.213261	7.2704e-05	0.00136115
GRMZM2G311905	LOC100193252			-0.302722	7.46206e-06	2.01927e-05	-0.0860061	0.152536	0.198707	0.0232183	0.740261	0.895445	0.239934	7.2757e-05	0.00136115
GRMZM2G364369				0.187405	0.342123	0.410014	-0.221253	0.342612	0.406668	-0.325115	0.158239	0.415794	-0.733774	7.3291e-05	0.00137006
GRMZM2G003424	LOC100384253	nucleic acid binding|nucleotide binding|zinc ion binding		-0.150289	0.00870853	0.0149733	-0.018313	0.769373	0.807974	0.0879669	0.128782	0.36925	0.219943	7.33844e-05	0.00137073
GRMZM2G335593		structural constituent of cell wall		0.612666	3.49157e-27	4.73603e-26	0.642571	1.5932e-29	2.25899e-28	-0.237367	8.4434e-05	0.00214495	-0.207462	7.38993e-05	0.00137926
GRMZM2G170870	LOC100280741	chloroplast|intracellular|ribonucleoprotein complex|structural constituent of ribosome|ribosome|membrane|rRNA binding|chloroplast envelope|translation|chloroplast stroma		-0.0929286	0.120142	0.163279	-0.125022	0.0304908	0.0461819	-0.201335	0.000739283	0.010811	-0.233428	7.43064e-05	0.00138472
GRMZM5G899787	pco143014	nucleic acid binding|nucleotide binding		0.112998	0.128892	0.173978	-0.0445896	0.572549	0.630982	-0.119943	0.0968069	0.313813	-0.277531	7.43083e-05	0.00138472
GRMZM2G038153	umc2217	metabolic process|magnesium ion binding|terpene synthase activity|metal ion binding|lyase activity		1.64005	7.9132e-132	1.7751e-129	1.59674	1.5368e-138	2.85485e-136	-0.183436	0.014646	0.0930908	-0.226747	7.48553e-05	0.00139382
AC234163.1_FG002	LOC100273454	apoplast|response to bacterium|plant-type hypersensitive response|oxidoreductase activity|transferase activity, transferring acyl groups oth|zinc ion binding|metal ion binding|aryl-alcohol dehydrogenase (NAD+) activity|nucleotide binding|oxidation-reduction process	mannitol degradation II|sucrose degradation III|starch degradation	1.68194	0.0105825	0.0179045	-0.0913403	0.423303	0.488394	0	0.368976	0.65469	-1.77328	7.55056e-05	0.00140469
GRMZM2G308689	cl7007_1			0.263653	1.74841e-05	4.51936e-05	0.0201421	0.778764	0.816358	0.0188457	0.753621	0.901461	-0.224666	7.55571e-05	0.00140469
GRMZM2G384090	LOC100501014			-0.439741	0.000178076	0.000401849	-0.124193	0.242692	0.300762	0.0702582	0.486203	0.746637	0.385806	7.56444e-05	0.00140521
AC188023.3_FG005	LOC100277162			0.254834	5.49247e-06	1.51192e-05	0.389869	1.1682e-13	6.38857e-13	0.0736121	0.209165	0.487601	0.208647	7.57211e-05	0.00140554
GRMZM2G080503		protein phosphorylation|protein binding|protein kinase activity|protein tyrosine kinase activity|ATP binding|protein serine/threonine kinase activity|transferase activity, transferring phosphorus-cont		0.838312	8.88413e-13	4.85513e-12	0.0161572	0.921531	0.937981	0.440974	0.000157421	0.00344577	-0.381181	7.60535e-05	0.00141061
GRMZM2G039919	LOC100382994	apoplast|cellular glucan metabolic process|carbohydrate metabolic process|xyloglucan:xyloglucosyl transferase activity|cell wall|hydrolase activity, hydrolyzing O-glycosyl compoun		0.106276	0.0616541	0.0895603	-0.209599	9.98253e-05	0.000225785	0.101798	0.0739071	0.264471	-0.214077	7.69444e-05	0.00142602
GRMZM2G126496		metabolic process|nucleotide binding|oxidoreductase activity	2,3-dihydroxybenzoate biosynthesis|vibriobactin biosynthesis	1.695	5.0611e-33	9.04153e-32	1.04967	2.96549e-16	1.97516e-15	0.20486	0.184747	0.455463	-0.440471	7.73367e-05	0.00143217
GRMZM2G020500	LOC100192011	oxidoreductase activity, acting on paired donors,|oxidoreductase activity|monooxygenase activity|electron carrier activity|metal ion binding|heme binding|iron ion binding|oxidation-reduction process		-0.0872013	0.125872	0.170288	0.0360131	0.464576	0.528702	-0.351193	1.98934e-09	3.112e-07	-0.227979	7.84243e-05	0.00145119
GRMZM2G049877		nucleoside-triphosphatase activity|nucleotide binding|ATP binding|ATPase activity|membrane		0.577081	3.7951e-14	2.32039e-13	0.557357	5.14176e-14	2.88147e-13	-0.251566	0.00303335	0.0306532	-0.271289	7.87524e-05	0.00145612
GRMZM2G087254	aprl2	cysteine biosynthetic process|chloroplast|catalytic activity|sulfate reduction|phosphoadenylyl-sulfate reductase (thioredoxin) ac|metabolic process|adenylyl-sulfate reductase activity|oxidation-reduction process|oxidoreductase activity, acting on a sulfur group|chloroplast stroma|sulfate assimilation|cell redox homeostasis	sulfate reduction II (assimilatory)	-0.819616	1.1441e-15	7.83085e-15	-1.53411	1.76631e-51	5.92375e-50	0.301398	0.00182118	0.0211678	-0.413095	7.88933e-05	0.00145759
AC205362.4_FG002	LOC100281553	integral to membrane|membrane		0.367426	3.07952e-06	8.75162e-06	-0.288461	6.14716e-05	0.000142797	0.368173	2.36413e-06	0.00011986	-0.287714	7.92664e-05	0.00146335
GRMZM2G128444	LOC100273272			-0.181604	0.012562	0.0209467	-0.254386	0.000313679	0.000660994	-0.209291	0.00356811	0.0345169	-0.282074	7.985e-05	0.00147298
GRMZM2G157990				0.0508619	0.575357	0.638635	0.209611	0.00386238	0.00687166	0.145833	0.103641	0.327144	0.304583	8.02238e-05	0.00147873
GRMZM2G065073	LOC100281180	plant-type cell wall|apoplast|glutathione catabolic process|glutathione gamma-glutamylcysteinyltransferase act|gamma-glutamyltransferase activity|response to oxidative stress	hypoglycin biosynthesis|gamma-glutamyl cycle	0.0125004	0.954671	0.965431	-0.138288	0.017395	0.0275452	-0.0890036	0.16304	0.42309	-0.239792	8.03577e-05	0.00148005
GRMZM2G141320	LOC100383973	carbohydrate binding|fatty acid metabolic process|carbohydrate metabolic process|chloroplast outer membrane|1,2-diacylglycerol 3-beta-galactosyltransferase ac|lipid glycosylation|cellular response to phosphate starvation|transferase activity, transferring hexosyl groups|galactolipid metabolic process|glycolipid biosynthetic process	glycolipid biosynthesis	-2.10759	8.64534e-129	1.88595e-126	-2.48075	6.71475e-181	2.04697e-178	-0.049829	0.514987	0.768199	-0.422984	8.09651e-05	0.00149008
GRMZM2G035820	rnc1	RNA processing|RNA binding|rRNA catabolic process|ribonuclease III activity		-0.13953	0.00627563	0.0110872	-0.187314	0.000115619	0.000258529	-0.144402	0.00313695	0.0312748	-0.192185	8.14106e-05	0.00149712
GRMZM2G149647	hsp26	response to stress		3.26045	3.1405e-143	8.02954e-141	2.94576	1.30771e-156	3.0189e-154	0.102696	0.655468	0.854	-0.211994	8.18122e-05	0.00150335
GRMZM2G133720		heme binding|electron carrier activity|oxidation-reduction process|oxidoreductase activity, acting on paired donors,|iron ion binding	IAA biosynthesis I	0.35675	0.00236702	0.00449473	0.36267	3.16904e-05	7.64544e-05	0.318946	0.00710562	0.0570803	0.324866	8.19439e-05	0.00150344
GRMZM2G160927	LOC100502200			-0.34235	9.25734e-08	3.12583e-07	-0.137569	0.0199133	0.0311984	0.0244005	0.701548	0.876885	0.229182	8.19294e-05	0.00150344
GRMZM2G027105	pco074406	nucleic acid binding|nucleotide binding|metal ion binding|zinc ion binding		0.0745256	0.162923	0.214388	0.0185051	0.73692	0.779747	-0.145824	0.00579482	0.0490742	-0.201844	8.20095e-05	0.00150349
GRMZM2G406457				-0.631488	4.81602e-08	1.67788e-07	-0.147492	0.196334	0.249104	-0.0911929	0.356514	0.643577	0.392803	8.22601e-05	0.00150576
GRMZM2G124965	LOC100501576			0.387591	2.00914e-10	8.92451e-10	0.185984	0.00109595	0.00212592	-0.0168587	0.783238	0.915517	-0.218466	8.2216e-05	0.00150576
GRMZM2G417217		nuclear pore|poly(A)+ mRNA export from nucleus		-0.583934	0.000201015	0.000450197	-0.060457	0.546666	0.606511	0.060457	0.653565	0.852851	0.583934	8.25969e-05	0.00151076
GRMZM2G423292	LOC100277066			-0.175888	0.0180503	0.0291656	0.014424	0.853557	0.879599	0.0732759	0.313216	0.602512	0.263588	8.31974e-05	0.00152057
GRMZM2G045473	LOC100194162	inorganic phosphate transmembrane transporter acti|phosphate ion transport|response to abscisic acid stimulus|vacuole|nucleus|integral to membrane|transmembrane transporter activity|cellular response to phosphate starvation|transmembrane transport|plasma membrane		0.976262	2.3132e-06	6.66544e-06	0.11711	0.736519	0.779427	0.328381	0.075341	0.267621	-0.530771	8.36492e-05	0.00152766
GRMZM2G339435	pco124959			-0.114663	0.074793	0.10678	-0.237406	4.31042e-05	0.000102176	0.366722	4.1085e-09	5.81499e-07	0.24398	8.42092e-05	0.00153522
GRMZM2G124243	LOC100277002			-0.225616	0.00234989	0.00446613	-0.410401	5.73686e-09	2.0938e-08	-0.0952486	0.18029	0.448873	-0.280034	8.42571e-05	0.00153522
GRMZM2G137321		nucleoside-triphosphatase activity|nucleotide binding|ATP binding		1.41947	8.08475e-37	1.68779e-35	0.984938	1.70892e-22	1.69452e-21	0.119746	0.362584	0.648967	-0.314784	8.41803e-05	0.00153522
GRMZM2G180654	LOC100273855	intracellular|DNA binding		0.07763	0.195679	0.252037	-0.10311	0.0428375	0.0630433	-0.0260708	0.643262	0.847311	-0.206811	8.45829e-05	0.00153998
GRMZM2G104843	ts1	stamen filament development|anther dehiscence|response to fungus|anther development|lipid biosynthetic process|oxidoreductase activity|fatty acid biosynthetic process|iron ion binding|metal ion binding|pollen development|protein binding|oxidoreductase activity, acting on single donors w|oxylipin biosynthetic process|lipoxygenase activity|oxidation-reduction process		1.43274	7.09051e-62	3.88475e-60	1.65278	8.47215e-94	7.99408e-92	0.0602126	0.530907	0.780024	0.280255	8.51019e-05	0.00154824
GRMZM2G104400		DNA binding|regulation of transcription, DNA-dependent		0.442259	2.22947e-07	7.18616e-07	0.623615	1.30516e-13	7.10327e-13	0.148987	0.0799784	0.277416	0.330343	8.53747e-05	0.00155202
GRMZM2G009070	LOC100273534	peptidoglycan biosynthetic process|chloroplast|biosynthetic process|acid-amino acid ligase activity|peptidoglycan-based cell wall biogenesis|cell division|cytoplasm|regulation of cell shape|ligase activity|ATP binding|chloroplast fission|nucleoid|chloroplast organization	folate polyglutamylation	-0.133481	0.0115993	0.019482	-0.192614	0.000294295	0.000622299	-0.151616	0.00356506	0.0345015	-0.210749	8.55499e-05	0.00155401
GRMZM2G022915		ion transport|protein binding|transmembrane transport|ion channel activity|membrane		1.05573	6.50107e-23	7.00736e-22	1.17027	2.11381e-38	4.49572e-37	0.233415	0.0309784	0.152791	0.347948	8.63503e-05	0.00156637
GRMZM2G117513	LOC100276585	protein binding		0.771707	9.38217e-40	2.2421e-38	0.915983	2.09242e-62	9.71751e-61	0.0651234	0.268666	0.555798	0.209399	8.63621e-05	0.00156637
GRMZM2G057525	LOC100384457	plasma membrane		-0.182805	0.00140125	0.00276597	-0.137935	0.00824303	0.0138577	0.162785	0.00287476	0.0293625	0.207655	8.64623e-05	0.001567
GRMZM2G010011	LOC100279394	metal ion binding|zinc ion binding		-0.582193	5.08198e-22	5.21084e-21	-0.408494	2.72277e-15	1.68555e-14	0.0371716	0.461378	0.729237	0.21087	8.66729e-05	0.00156962
GRMZM2G404897	LOC100283048	hydrolase activity|intracellular|metal ion binding|zinc ion binding		1.00813	1.84059e-50	6.96904e-49	0.929346	3.18541e-46	8.91091e-45	-0.161005	0.0228324	0.125383	-0.23979	8.67814e-05	0.00157039
GRMZM2G093736	LOC100281556	protein kinase activity|carbohydrate binding|protein phosphorylation|phosphorylation|transferase activity, transferring phosphorus-cont|kinase activity|protein tyrosine kinase activity|ATP binding|protein serine/threonine kinase activity|nucleotide binding|plasma membrane		-0.625646	3.45146e-16	2.45494e-15	-0.282837	2.81931e-05	6.83639e-05	-0.064236	0.38935	0.6715	0.278573	8.72813e-05	0.00157706
GRMZM2G153409	umc2592	DNA binding|nucleus|transcription, DNA-dependent		0.0198197	0.723316	0.772277	0.176077	0.000383339	0.000796977	0.044798	0.442947	0.715667	0.201055	8.72829e-05	0.00157706
GRMZM2G108643	LOC100274150	chloroplast|ribonucleoprotein complex|structural constituent of ribosome|ribosome|intracellular|translation		-0.279246	0.000531928	0.00112189	-0.163896	0.0410432	0.0606052	-0.430653	8.62056e-08	7.91427e-06	-0.315303	8.75938e-05	0.00157788
GRMZM2G080724	LOC100281798			2.11278	7.0261e-308	1.19333e-304	2.20937	0	0	-0.269308	0.000100695	0.00246077	-0.172716	8.74874e-05	0.00157788
GRMZM2G170289		intracellular|metal ion binding|zinc ion binding		-0.38443	0.0120655	0.0201782	-0.222141	0.0964555	0.131539	0.37005	0.010336	0.0736941	0.532338	8.75455e-05	0.00157788
GRMZM2G102878	IDP2589	thiolester hydrolase activity|fatty acid biosynthetic process	cis-vaccenate biosynthesis|palmitate biosynthesis II (bacteria and plants)|petroselinate biosynthesis|acyl-ACP thioesterase pathway|superpathway of fatty acid biosynthesis II (plant)|oleate biosynthesis I (plants)|stearate biosynthesis II (plants)|palmitoleate biosynthesis II	0.435598	8.82119e-15	5.66893e-14	0.321191	1.00124e-09	3.92104e-09	-0.0676575	0.225285	0.507419	-0.182065	8.75875e-05	0.00157788
GRMZM2G049990	LOC100278276			2.00094	2.1614e-15	1.4518e-14	0.803509	0.000196549	0.000425215	0.334679	0.287412	0.57809	-0.862753	8.79357e-05	0.00158284
GRMZM2G123212	LOC100283554	protein binding|ligase activity|metal ion binding|zinc ion binding		-0.866565	1.01061e-12	5.49765e-12	-1.16482	2.07432e-21	1.93273e-20	-0.219074	0.0719756	0.26023	-0.517325	8.8303e-05	0.00158705
GRMZM2G130813	LOC100277247			-0.4709	3.01246e-07	9.55964e-07	-0.241288	0.0013663	0.00261093	0.0846321	0.308977	0.598732	0.314244	8.82404e-05	0.00158705
GRMZM2G090034	LOC100193973	signal transduction|intracellular|GTPase activity|GTP catabolic process|nucleocytoplasmic transport|intracellular protein transport|GTP binding|protein transport|small GTPase mediated signal transduction|membrane		1.41554	2.21474e-29	3.35641e-28	1.10589	6.84361e-22	6.55102e-21	-0.0325495	0.800779	0.922937	-0.342204	8.92878e-05	0.00160354
GRMZM2G123234	pco100700a	nucleic acid binding|nucleotide binding|ribonucleoprotein complex		-0.00587094	0.933429	0.948427	-0.098066	0.16515	0.213479	-0.185491	0.00880401	0.0661219	-0.277686	8.93762e-05	0.00160391
GRMZM2G061537		protein phosphorylation|protein kinase activity|protein tyrosine kinase activity|ATP binding|protein serine/threonine kinase activity|transferase activity, transferring phosphorus-cont		0.767706	4.67487e-10	2.00323e-09	0.75643	5.80797e-15	3.50958e-14	0.373475	0.00304381	0.0307067	0.362199	8.98205e-05	0.00161067
GRMZM2G096480	LOC100304208	nucleic acid binding|nucleotide binding|protein binding		0.388772	4.39564e-05	0.000108254	0.611189	2.11096e-15	1.32056e-14	0.0597629	0.514172	0.767675	0.28218	9.02962e-05	0.00161798
GRMZM2G081144	pco089793	catalytic activity|phosphoric diester hydrolase activity|metal ion binding		0.347122	1.3156e-07	4.36052e-07	0.236306	0.00022911	0.000490967	-0.140159	0.03355	0.160934	-0.250974	9.06017e-05	0.00162101
GRMZM2G028902	pco144937			0.0426191	0.642481	0.700455	0.194522	0.00543454	0.00943093	0.129538	0.131028	0.373526	0.281441	9.05353e-05	0.00162101
GRMZM2G030241	cl63689_1	metabolic process|carbon-sulfur lyase activity		-0.918783	8.15042e-12	4.1016e-11	-1.49814	9.59738e-32	1.50235e-30	0.0712822	0.582939	0.811826	-0.508075	9.09821e-05	0.00162649
GRMZM2G401869		protein binding		-0.116548	0.108941	0.149596	0.167899	0.0142944	0.0230108	-0.0124175	0.861371	0.949075	0.27203	9.10443e-05	0.00162649
GRMZM2G057412	LOC100281290	cytoplasm|binding|nucleus|response to salt stress		0.244956	0.0090454	0.0155003	0.590501	3.36445e-16	2.23151e-15	-0.085941	0.336035	0.624359	0.259604	9.12523e-05	0.00162898
GRMZM5G860824		metabolic process|catalytic activity|branched-chain amino acid metabolic process|branched-chain-amino-acid transaminase activity	valine biosynthesis|isoleucine degradation I|isoleucine biosynthesis I (from threonine)|superpathway of leucine, valine, and isoleucine biosynthesis|leucine biosynthesis|leucine degradation III|valine degradation II|valine degradation I|pantothenate biosynthesis I|isoleucine biosynthesis I|leucine degradation I	-0.955787	3.75994e-26	4.87746e-25	-0.43598	2.79454e-08	9.50759e-08	-0.191287	0.0193775	0.112572	0.328519	9.13911e-05	0.00163023
GRMZM2G133937	si618006e06	response to osmotic stress|protein binding|phosphoric ester hydrolase activity|phosphatidylinositol metabolic process		-0.053805	0.367981	0.436554	0.0956176	0.0741485	0.103735	0.0715258	0.230262	0.512999	0.220948	9.19836e-05	0.00163957
GRMZM2G133400	LOC100192831	chloroplast|chloroplast inner membrane|chloroplast envelope		0.645373	4.49879e-24	5.17524e-23	0.683682	8.46465e-31	1.26666e-29	0.189163	0.00437843	0.0401971	0.227472	9.21374e-05	0.00164108
GRMZM2G012176	LOC100383159	protein phosphorylation|protein binding|protein kinase activity|protein tyrosine kinase activity|plasma membrane|transferase activity, transferring phosphorus-cont|ATP binding		-0.610214	2.71289e-27	3.69245e-26	-0.714968	7.55993e-40	1.69745e-38	-0.11583	0.0307042	0.151834	-0.220583	9.2431e-05	0.00164385
GRMZM2G127328	LOC100281437	response to karrikin|amino acid import|integral to membrane|plasma membrane|membrane		1.50351	5.16594e-09	1.99053e-08	0.776489	8.10307e-05	0.000185051	0.170708	0.63914	0.844199	-0.55631	9.24042e-05	0.00164385
GRMZM5G871910	cl55515_1a			-0.0785105	0.259243	0.322384	-0.0974835	0.0587373	0.084075	-0.203347	0.00260632	0.0271985	-0.22232	9.30833e-05	0.00165421
GRMZM2G138128	LOC100191224	cytosolic ribosome|chloroplast|endopeptidase activity|proteasome core complex|hydrolase activity|cytoplasm|phragmoplast|proteolysis involved in cellular protein catabolic|proteasome complex|vacuole|peptidase activity|nucleus|proteasome core complex, alpha-subunit complex|proteolysis|ubiquitin-dependent protein catabolic process|threonine-type endopeptidase activity|spindle|plasma membrane		-0.4898	3.53721e-24	4.09882e-23	-0.477631	1.55923e-27	2.02376e-26	0.16931	0.000175179	0.0037425	0.18148	9.35063e-05	0.00166049
GRMZM2G308064		defense response|ADP binding		-0.342569	0.00320766	0.00596525	-0.0189432	0.883837	0.905739	0.073347	0.561637	0.798379	0.396973	9.40224e-05	0.00166841
GRMZM2G024151	LOC100273692	protein phosphorylation|cytosol|meristem structural organization|phosphorylation|protein kinase activity|kinase activity|protein tyrosine kinase activity|ATP binding|protein serine/threonine kinase activity|nucleotide binding|transferase activity, transferring phosphorus-cont		-0.427166	7.52118e-14	4.48329e-13	-0.274873	9.04342e-07	2.61345e-06	0.0672799	0.232901	0.516777	0.219573	9.41245e-05	0.00166897
GRMZM2G132995	LOC100281297	response to nematode|drug transmembrane transport|drug transmembrane transporter activity|antiporter activity|membrane|transmembrane transport|plasma membrane		1.17095	4.1902e-05	0.000103452	0.239124	0.377079	0.442119	0.268245	0.439529	0.713874	-0.663579	9.45169e-05	0.00167468
GRMZM2G148594				-0.210668	0.000164831	0.000374055	-0.0560955	0.29771	0.359702	0.0415028	0.437938	0.713196	0.196075	9.46862e-05	0.00167643
GRMZM2G021110	pco081178	hydrolase activity|cellular process|manganese ion binding|metal ion binding|aminopeptidase activity		0.304849	2.8256e-07	8.99305e-07	0.0514737	0.292332	0.354069	0.0308479	0.597072	0.819636	-0.222527	9.48983e-05	0.00167894
GRMZM2G169911	LOC100274203			-0.342929	0.000792221	0.00162448	0.0974671	0.3167	0.379695	-0.0689121	0.496933	0.754366	0.371484	9.5234e-05	0.00168362
GRMZM2G075008				0.209835	0.240257	0.301835	0.702127	4.86639e-06	1.28871e-05	0.0999748	0.590145	0.815842	0.592267	9.5634e-05	0.00168944
GRMZM2G160454	pco141348	protein binding		-0.33589	0.000218844	0.000488195	-0.405698	2.82386e-07	8.64391e-07	-0.239007	0.00713702	0.0571394	-0.308815	9.58261e-05	0.00169158
AC208204.3_FG006	IDPC175	response to stress		2.5671	2.5773e-127	5.4717e-125	2.74182	2.95664e-144	6.0088e-142	0.215892	0.0355369	0.167213	0.390609	9.64308e-05	0.00169973
GRMZM2G172320	pco089444			-1.05669	2.8057e-57	1.33964e-55	-0.68309	1.13367e-32	1.8655e-31	-0.114347	0.058031	0.227737	0.259249	9.63849e-05	0.00169973
GRMZM2G457534				-0.360183	4.64364e-08	1.62162e-07	-0.162617	0.00240545	0.00442461	0.0276023	0.703271	0.877825	0.225168	9.73863e-05	0.0017153
GRMZM2G473709	LOC100383622		aerobic respiration -- electron donor II	-0.499674	8.65973e-16	5.9719e-15	-0.687889	4.64085e-32	7.38005e-31	-0.0414419	0.475864	0.739403	-0.229657	9.75971e-05	0.00171774
GRMZM2G363728		binding		-0.600809	4.79845e-10	2.0547e-09	-0.273681	0.000771869	0.00153048	0.0221654	0.804233	0.923676	0.349294	9.77619e-05	0.00171937
GRMZM2G117836		protein metabolic process		0.434922	1.79315e-08	6.53749e-08	0.471522	2.85947e-14	1.6368e-13	0.187831	0.0193711	0.112572	0.224431	9.8273e-05	0.00172708
GRMZM2G475948	LOC100281599	protein kinase activity|carbohydrate binding|protein phosphorylation|response to salicylic acid stimulus|phosphorylation|transmembrane receptor protein serine/threonine ki|transferase activity, transferring phosphorus-cont|kinase activity|protein tyrosine kinase activity|ATP binding|mitochondrion|protein serine/threonine kinase activity|nucleotide binding|plasma membrane		0.178126	0.196222	0.252641	-0.205222	0.0913025	0.125194	-0.0597091	0.717483	0.885927	-0.443058	9.90042e-05	0.00173864
GRMZM2G101872		copper ion binding|electron carrier activity		-1.03311	6.15082e-22	6.2824e-21	-0.710316	3.41395e-16	2.26308e-15	0.103314	0.253044	0.540261	0.426108	9.9317e-05	0.00174201
GRMZM2G025072		hydrolase activity		0.703342	0.00115808	0.00231422	-0.169071	0.318352	0.381425	0.14367	0.501329	0.757944	-0.728742	9.93423e-05	0.00174201
GRMZM2G162840	LOC100383806			0.229641	0.13333	0.179377	-0.158028	0.156218	0.202937	-0.0892904	0.59515	0.818761	-0.47696	0.000100679	0.00176415
GRMZM2G327564		large ribosomal subunit|ribosome|intracellular|translation|structural constituent of ribosome		-0.336395	1.47856e-06	4.35007e-06	-0.193887	0.00516345	0.00898869	0.128631	0.0647152	0.24325	0.271139	0.000101258	0.00177299
GRMZM2G056996		protein binding		0.401145	1.00987e-06	3.02464e-06	0.528693	8.54678e-13	4.35732e-12	0.154704	0.062576	0.238451	0.282252	0.000101943	0.00178366
GRMZM2G049902		RNA processing|protein binding|nuclear mRNA splicing, via spliceosome|intracellular|nucleus		-0.0910326	0.07842	0.111337	-0.019543	0.847841	0.874695	0.104047	0.0386337	0.176694	0.175537	0.000102645	0.00179462
GRMZM2G057262	LOC100281816	protein binding|metal ion binding|zinc ion binding	superpathway of phenylalanine biosynthesis|superpathway of tryptophan biosynthesis|chorismate biosynthesis I	0.32971	0.00255728	0.00483093	0.577581	1.08759e-10	4.6279e-10	0.0725348	0.585373	0.813053	0.320405	0.000102723	0.00179467
GRMZM2G120410		protein binding		0.115956	0.392839	0.461691	-0.165658	0.163657	0.211733	-0.170703	0.215362	0.495872	-0.452317	0.000103007	0.00179831
GRMZM2G178618	LOC100193726	chloroplast|Golgi-associated vesicle|Golgi apparatus|COPI vesicle coat|cytoplasm|protein transport|binding|vesicle-mediated transport|Golgi membrane|cytoplasmic vesicle|membrane coat|structural molecule activity|membrane|COPI coated vesicle membrane|intracellular protein transport|transport		-0.558507	3.2003e-11	1.52498e-10	-0.125335	0.132555	0.175486	-0.109067	0.189604	0.461459	0.324104	0.000103518	0.00180591
GRMZM2G048435	pco060442			-0.0239276	0.685759	0.738729	0.198872	0.000804174	0.00158936	0.00925599	0.896257	0.964308	0.232056	0.00010397	0.00181246
GRMZM2G016997	LOC100217179	regulation of cell cycle|nucleus		-1.01217	1.40528e-20	1.31192e-19	-0.764585	3.89712e-16	2.56977e-15	0.153988	0.116577	0.349911	0.401578	0.000104152	0.0018143
GRMZM2G125853				1.01555	4.40033e-06	1.22734e-05	-0.284417	0.0934614	0.127852	0.639024	0.00516661	0.0452015	-0.660941	0.000106767	0.0018585
GRMZM2G433767	LOC100281514	carboxypeptidase activity|proteolysis|serine-type carboxypeptidase activity		-0.191757	0.000377021	0.000813651	-0.0369139	0.538508	0.599104	0.0369139	0.491053	0.750282	0.191757	0.000107649	0.00187248
GRMZM2G006121	LOC100303806			0.275557	5.16035e-05	0.000125591	0.230251	0.000408443	0.000845475	-0.180513	0.00843732	0.0642576	-0.225819	0.000108221	0.00188105
GRMZM2G145440	LOC100281233	kinase activity|phosphorylation		0.919926	0.00649017	0.0114313	1.44805	4.86426e-11	2.12928e-10	0.190103	0.766159	0.9078	0.718229	0.00010891	0.00189165
GRMZM2G336858	pco063683(278)	vacuole|protein binding|isomerase activity|protein folding		0.215827	0.000500761	0.00105994	0.410714	1.48839e-13	8.06038e-13	0.0201034	0.731434	0.892074	0.21499	0.00010927	0.00189651
GRMZM2G115674	TIDP2876			-0.0574084	0.270566	0.3344	0.0916209	0.066925	0.0945595	0.0464843	0.362067	0.648285	0.195514	0.000110277	0.00190981
GRMZM2G166987	pco061737	hydrolase activity|lipid metabolic process|hydrolase activity, acting on ester bonds		0.613118	2.20459e-21	2.17423e-20	0.390014	1.72941e-10	7.25125e-10	0.00111165	0.963856	0.989236	-0.221993	0.00011021	0.00190981
GRMZM2G465685			histidine biosynthesis	0.352799	6.65533e-07	2.03407e-06	0.0961339	0.162707	0.210618	-0.00229224	0.967928	0.990824	-0.258957	0.00011013	0.00190981
GRMZM2G320152	LOC100275688	protein binding		-0.642962	3.80022e-21	3.68974e-20	-0.64492	2.39665e-22	2.35194e-21	-0.26543	5.9706e-05	0.00162436	-0.267387	0.000110489	0.0019107
AC215244.3_FG002	pco076711	integral to chloroplast outer membrane|cytoplasm|vegetative to reproductive phase transition of mer|protein folding|nucleus|protein targeting to chloroplast|protein binding|post-embryonic development|defense response to bacterium, incompatible intera|response to cadmium ion|plasma membrane		-0.371525	1.58763e-14	1.00161e-13	-0.302699	8.63096e-11	3.70513e-10	0.11414	0.0163897	0.100962	0.182966	0.000110485	0.0019107
GRMZM2G144346		protein binding|intracellular|zinc ion binding		0.854254	4.00618e-11	1.89419e-10	-0.0352788	0.556099	0.615134	0.451095	0.000299103	0.00556936	-0.438438	0.000110586	0.00191098
GRMZM2G000453				-0.90225	9.85024e-41	2.45255e-39	-1.00576	1.96535e-50	6.37544e-49	-0.197183	0.00105489	0.0142033	-0.300694	0.000110782	0.00191298
GRMZM2G343218		phosphatidylinositol phosphate kinase activity|cellular protein metabolic process|ATP binding|phosphatidylinositol metabolic process		-0.0650306	0.436974	0.506008	0.00745388	0.796187	0.831396	0.214464	0.00856705	0.0649026	0.286948	0.000110975	0.00191492
GRMZM2G142825	LOC100304273	ubiquitin-dependent protein catabolic process		-0.337828	9.03581e-05	0.000212748	0.0201702	0.701804	0.749191	-0.0596838	0.466647	0.732888	0.298314	0.000111096	0.00191562
GRMZM2G059353	LOC100283377	membrane		-0.104936	0.069525	0.099865	-0.0482574	0.340566	0.404696	-0.26545	3.46306e-06	0.000162415	-0.208771	0.000111464	0.00192058
GRMZM5G896756		zinc ion binding		2.97907	2.62812e-94	3.17216e-92	2.53592	1.93816e-78	1.31298e-76	0.040471	0.756227	0.90294	-0.402684	0.00011196	0.00192773
GRMZM2G171994	LOC100280928			-0.392513	3.67055e-08	1.29391e-07	-0.414014	1.72338e-08	6.00241e-08	-0.265997	0.000152667	0.00339264	-0.287498	0.00011243	0.00193441
GRMZM2G168544	LOC100276807			-0.992499	4.19231e-24	4.83671e-23	-0.602008	6.41387e-13	3.30894e-12	-0.0274407	0.769879	0.908946	0.363051	0.000112797	0.00193933
GRMZM2G088669	IDP635	metal ion transport|metal ion binding		-0.0726096	0.341767	0.409687	-0.182831	0.0148595	0.0238349	-0.182218	0.0172085	0.104145	-0.292439	0.000113252	0.00194574
GRMZM2G348675	LOC100272594	nuclear pore|transport		0.0505928	0.491188	0.558747	0.254621	0.000381554	0.000793544	0.0755167	0.304421	0.594198	0.279545	0.000113678	0.00195165
GRMZM2G003638	LOC100191262	nucleus|regulation of transcription, DNA-dependent		-0.155313	0.0707928	0.101539	0.0256714	0.538449	0.599066	0.0920929	0.320814	0.609924	0.273077	0.000113975	0.00195534
GRMZM2G036262				0.635448	2.7424e-08	9.78815e-08	0.484427	9.1078e-09	3.25956e-08	0.458457	0.000122046	0.00286674	0.307436	0.000114164	0.00195717
GRMZM2G081571	LOC100282161	catalytic activity|pyridoxal phosphate binding|molybdenum ion binding		0.456226	2.07728e-16	1.49542e-15	0.429519	1.33515e-15	8.48402e-15	-0.171777	0.00231395	0.0248403	-0.198484	0.000114376	0.0019594
GRMZM2G090736	LOC100272720	electron carrier activity|protein disulfide oxidoreductase activity|cell redox homeostasis		0.951355	2.4884e-66	1.54893e-64	0.65438	7.73726e-37	1.56443e-35	0.0985265	0.0875346	0.293817	-0.198448	0.00011452	0.00196045
GRMZM2G156713		iron-sulfur cluster assembly		0.0984611	0.108994	0.149652	0.13215	0.0289006	0.0439948	-0.255754	3.20468e-05	0.00100001	-0.222065	0.000115333	0.00197268
GRMZM2G020146	cl28462_1	vacuole|proteolysis|serine-type carboxypeptidase activity		1.11188	8.31025e-70	5.77781e-68	0.971934	8.81213e-58	3.6632e-56	-0.0842774	0.211166	0.490354	-0.224228	0.000115401	0.00197268
GRMZM5G897604				-0.732816	4.27912e-14	2.60227e-13	-0.36794	1.55383e-05	3.88263e-05	-0.046827	0.600272	0.821165	0.318049	0.000115868	0.00197924
GRMZM2G000587	LOC100217291	transferase activity, transferring glycosyl groups		-0.328662	3.60054e-09	1.41067e-08	-0.351998	8.91381e-11	3.82172e-10	-0.186434	0.000639985	0.00986233	-0.20977	0.000115993	0.00197939
GRMZM2G123246	LOC100304300	DNA binding|regulation of transcription, DNA-dependent		0.44157	1.20095e-09	4.9303e-09	0.374562	2.05794e-08	7.10008e-08	-0.166862	0.0218421	0.12163	-0.233869	0.000116043	0.00197939
GRMZM2G033515	LOC100217128	magnesium ion binding|NAD binding|oxidoreductase activity|isocitrate metabolic process|metal ion binding|oxidoreductase activity, acting on the CH-OH group|isocitrate dehydrogenase (NADP+) activity|tricarboxylic acid cycle|oxidation-reduction process	glutamine biosynthesis III	-1.86602	6.65922e-74	5.22584e-72	-1.58598	1.40697e-76	9.16576e-75	0.0840694	0.311139	0.600747	0.364103	0.000116627	0.00198793
GRMZM2G098622	LOC100384679			0.173047	0.000783082	0.00160726	0.341462	3.13452e-13	1.65775e-12	0.0144422	0.756763	0.903031	0.182857	0.000116872	0.00199068
GRMZM2G361049		ribosome|intracellular|translation|ATP binding|structural constituent of ribosome		-0.275117	0.00259071	0.00488802	0.0231838	0.660624	0.712524	0.002339	0.959642	0.987808	0.30064	0.000117261	0.00199588
GRMZM2G014716		nucleic acid binding		0.0224598	0.730682	0.778866	0.22211	0.00256205	0.00469269	0.0893352	0.309111	0.598732	0.288986	0.000117836	0.00200422
GRMZM2G111903	pco078370	ATPase activity, coupled to transmembrane movement|nucleoside-triphosphatase activity|ATPase activity|ATP binding|integral to membrane|nucleotide binding|transmembrane transport|transport		0.380332	1.04238e-05	2.7706e-05	0.536343	7.91614e-13	4.04622e-12	0.124588	0.153198	0.407659	0.280599	0.000118643	0.00201518
GRMZM2G374969	pco086106	protein binding		-0.12332	0.0243468	0.038372	-0.00310658	0.882111	0.904361	0.0699394	0.195026	0.468749	0.190153	0.000118734	0.00201518
GRMZM2G061609				0.0146393	0.895544	0.918252	-0.253909	0.0091547	0.0152526	-0.109502	0.308004	0.597904	-0.37805	0.000118681	0.00201518
GRMZM2G032887		translational elongation|intracellular|translation elongation factor activity|GTP binding		-0.334028	4.71842e-05	0.000115653	-0.023167	0.806571	0.840542	-0.0303218	0.710087	0.881971	0.280539	0.000118939	0.00201721
GRMZM2G047968	LOC100383462	oxidoreductase activity|metal ion binding|heme binding|response to oxidative stress|peroxidase activity|oxidation-reduction process	ethanol degradation IV (peroxisomal)|superoxide radicals degradation|betanidin degradation	-0.588218	9.72419e-05	0.000228007	-0.837958	3.56536e-08	1.19996e-07	-0.368421	0.0165669	0.101685	-0.618162	0.000119399	0.00202357
GRMZM2G069274		DNA binding|nucleus|sequence-specific DNA binding|regulation of transcription, DNA-dependent|sequence-specific DNA binding transcription factor		0.888093	2.35311e-42	6.30093e-41	0.635218	1.8749e-27	2.42291e-26	0.0369612	0.580611	0.810909	-0.215913	0.000119707	0.00202735
AC213463.3_FG002	pco099852b			0.350149	5.40812e-05	0.000131246	-0.00826477	0.851776	0.878031	0.0640329	0.467478	0.733466	-0.294381	0.000120303	0.002036
GRMZM2G121210	LOC100381789	DNA topoisomerase (ATP-hydrolyzing) activity|DNA topological change|DNA binding|ATP binding|DNA metabolic process|chromosome		-0.482997	0.000244966	0.000543054	-0.300228	0.0215967	0.0336341	0.321497	0.0140309	0.0902778	0.504266	0.000120789	0.00204232
GRMZM5G834596	LOC100274169	intracellular|zinc ion binding		0.712267	1.19534e-20	1.11989e-19	1.06061	6.94252e-47	1.99371e-45	-0.0683308	0.411255	0.691083	0.280015	0.000120849	0.00204232
GRMZM2G054332	LOC100285138	nucleoside-triphosphatase activity|response to nematode|ATPase activity|plasma membrane|integral to membrane|membrane|vacuolar transport|nucleotide binding|vacuolar lumen|ATP binding		0.646273	1.1476e-28	1.68964e-27	0.536667	2.02118e-21	1.88395e-20	-0.0989871	0.107989	0.33435	-0.208593	0.000121759	0.00205547
GRMZM2G090122				-0.0828887	0.47587	0.544107	-0.431815	0.000117695	0.000262799	-0.0743822	0.519567	0.771745	-0.423308	0.0001218	0.00205547
GRMZM2G080816	LOC100216702			-0.359178	6.34089e-10	2.68042e-09	-0.216892	7.7238e-05	0.000176865	-0.36105	3.47836e-10	6.67005e-08	-0.218764	0.000121982	0.00205709
GRMZM2G108103	LOC100281477	metabolic process|catechol oxidase activity|oxidation-reduction process|metal ion binding|oxidoreductase activity		0.61509	8.39913e-17	6.20039e-16	1.03906	8.80235e-52	2.99003e-50	-0.192712	0.0185529	0.109421	0.231258	0.0001222	0.00205874
GRMZM2G115948		proteolysis involved in cellular protein catabolic|proteasome core complex|threonine-type endopeptidase activity		-0.321356	1.64777e-06	4.8175e-06	-0.159889	0.0100452	0.0166159	0.0923004	0.166383	0.428584	0.253767	0.000122253	0.00205874
GRMZM2G090010	IDP454	cellular process|aminopeptidase activity|hydrolase activity|peptidase activity|metal ion binding|proteolysis|metalloexopeptidase activity		0.636113	7.05064e-20	6.31213e-19	0.46998	6.28771e-12	2.96292e-11	-0.0615452	0.402376	0.68329	-0.227677	0.000122408	0.00205988
GRMZM2G473138		protein binding		0.0933593	0.357441	0.426005	0.436621	3.05126e-06	8.27473e-06	0.0279556	0.816998	0.930357	0.371217	0.000122719	0.00206365
GRMZM2G023715	LOC100382229	protein phosphorylation|protein binding|protein kinase activity|protein tyrosine kinase activity|ATP binding|protein serine/threonine kinase activity|transferase activity, transferring phosphorus-cont		-0.274615	5.40691e-07	1.66882e-06	-0.338984	3.61627e-10	1.47771e-09	-0.149847	0.00557617	0.0477625	-0.214216	0.000123679	0.00207833
GRMZM2G701297	LOC100281563	protein binding		0.548951	1.10996e-12	6.01336e-12	0.638909	2.49932e-26	3.06493e-25	0.129982	0.107541	0.333306	0.219941	0.000124474	0.00209021
GRMZM2G111912	LOC100277514			-0.234853	0.0562765	0.0824131	0.172581	0.131095	0.173736	0.0156205	0.939131	0.980275	0.423055	0.000124705	0.00209262
GRMZM2G540403	LOC100285700	plasma membrane|structural constituent of ribosome|ribosome|transport|integral to membrane|membrane|translation|peroxisomal membrane		0.00662611	0.915861	0.934449	0.0107601	0.860435	0.885407	-0.237581	9.80087e-05	0.00240998	-0.233447	0.000126121	0.00211489
GRMZM5G836588	si486078f09a			-1.03866	2.91538e-52	1.18702e-50	-0.71693	1.71416e-32	2.78791e-31	-0.0681277	0.238333	0.522697	0.253601	0.000126681	0.00212278
GRMZM2G113423		calmodulin binding		-0.260372	0.0163856	0.0266998	0.00768824	0.747736	0.788856	0.0670591	0.560395	0.797759	0.335119	0.000126895	0.00212486
GRMZM2G070075	LOC100278833			0.0139471	0.807714	0.84555	0.259556	3.22664e-07	9.80862e-07	-0.0450768	0.407437	0.687729	0.200532	0.000127718	0.00213714
GRMZM2G086934	LOC100273584	nucleus|DNA replication|DNA binding|response to UV-B|nucleic acid binding		-0.78937	3.58535e-50	1.3468e-48	-0.657065	1.24309e-39	2.77022e-38	0.0695672	0.167902	0.430836	0.201873	0.000127859	0.00213799
AC149810.2_FG004	LOC100284332	chloroplast		-0.0801006	0.20161	0.258695	-0.0689054	0.25189	0.310898	-0.24465	0.00010148	0.00247233	-0.233454	0.000128003	0.00213889
GRMZM2G089308	cl827_1	peptide-methionine-(S)-S-oxide reductase activity|nucleus|oxidation-reduction process		0.25909	8.01821e-05	0.000190319	0.237687	0.000256974	0.00054752	-0.215978	0.000989817	0.0135341	-0.237382	0.00012868	0.00214871
GRMZM2G039187	LOC100281119	protein binding		-0.595076	2.79596e-18	2.26207e-17	-0.423303	6.21626e-12	2.93042e-11	0.0911486	0.160814	0.419741	0.262922	0.000128772	0.00214874
GRMZM2G059865	pco082477	ubiquitin-dependent protein catabolic process		-0.205855	0.00109428	0.00219355	0.0113212	0.849836	0.876563	0.0189747	0.759724	0.90435	0.23615	0.000129265	0.00215544
GRMZM2G050730	LOC100283245			-1.43483	4.44806e-65	2.67086e-63	-0.811091	1.48541e-22	1.47598e-21	-0.306497	0.000200255	0.00414057	0.317241	0.000129434	0.00215676
GRMZM2G588223	LOC100304282	RNA binding|double-stranded RNA binding|intracellular		0.904135	1.52093e-32	2.66504e-31	1.14571	5.28404e-64	2.55894e-62	0.00410265	0.888928	0.961456	0.245678	0.000130025	0.00216508
GRMZM2G426175		oxidoreductase activity, acting on paired donors,|oxidoreductase activity|oxidation-reduction process	leucopelargonidin and leucocyanidin biosynthesis|pinobanksin biosynthesis|flavonoid biosynthesis|leucodelphinidin biosynthesis	-0.652336	1.41023e-20	1.31551e-19	-0.978561	7.19472e-51	2.37606e-49	0.0644355	0.325559	0.614033	-0.261789	0.000130679	0.00217445
GRMZM2G093325	LOC100276869			0.432705	0.000600288	0.00125549	0.0456871	0.728818	0.772756	-0.0913961	0.467986	0.734022	-0.478414	0.000130814	0.00217517
GRMZM2G038028		voltage-gated chloride channel activity|membrane|ion channel activity|protein binding|transmembrane transport|chloride transport		-0.327383	0.00213244	0.0040855	0.111952	0.187749	0.239411	-0.0797699	0.415103	0.694253	0.359565	0.00013184	0.0021907
AC233922.1_FG005		chloroplast|methylenetetrahydrofolate dehydrogenase (NADP+) ac|hydrolase activity|catalytic activity|oxidoreductase activity|methenyltetrahydrofolate cyclohydrolase activity|oxidation-reduction process|nucleotide binding|folic acid-containing compound biosynthetic proces	folate polyglutamylation|folate transformations II (plants)|formaldehyde oxidation V (tetrahydrofolate pathway)|folate transformations I	0.440957	4.06555e-10	1.75128e-09	0.323295	1.3888e-06	3.92057e-06	-0.1307	0.0853266	0.289058	-0.248362	0.000131957	0.0021911
GRMZM2G030831	LOC100193472	oxidoreductase activity, acting on paired donors,|oxidoreductase activity|monooxygenase activity|electron carrier activity|metal ion binding|heme binding|iron ion binding|oxidation-reduction process		-0.400548	7.35833e-10	3.08528e-09	-0.487661	5.33033e-17	3.74209e-16	0.311828	2.79314e-07	2.11514e-05	0.224714	0.000133339	0.00221252
GRMZM2G034143		metabolic process|kinase activity|nucleoside metabolic process|ATP binding|phosphotransferase activity, alcohol group as acce	Rubisco shunt|salvage pathways of pyrimidine ribonucleotides|oxygenic photosynthesis|Calvin-Benson-Bassham cycle	-0.0714175	0.233629	0.294566	0.0520611	0.270556	0.331049	0.0724727	0.19789	0.471911	0.195951	0.000133614	0.00221399
GRMZM2G107689	LOC100284230	chromosome, centromeric region|histone H3-S10 phosphorylation|protein phosphorylation|histone kinase activity (H3-S10 specific)|phosphorylation|protein kinase activity|kinase activity|protein tyrosine kinase activity|nucleus|ATP binding|histone phosphorylation|spindle|nucleotide binding|protein serine/threonine kinase activity|transferase activity, transferring phosphorus-cont		-0.723714	6.28834e-19	5.32873e-18	-0.473187	4.01571e-10	1.63419e-09	0.0601717	0.463562	0.73041	0.310699	0.000133587	0.00221399
GRMZM2G162800	LOC100277737	nucleoside-triphosphatase activity|nucleotide binding|ATP binding		-0.278026	5.38175e-06	1.48351e-05	-0.283979	1.73336e-06	4.84265e-06	-0.230441	0.000133493	0.00306685	-0.236394	0.000133989	0.00221866
GRMZM2G079638				-0.410806	1.46906e-12	7.8692e-12	-0.153886	0.00606244	0.0104262	-0.0498779	0.37176	0.657304	0.207043	0.000134353	0.00222314
GRMZM2G041961	LOC100283978	carbohydrate metabolic process|hydrolase activity, acting on glycosyl bonds|response to cold|vacuole|apoplast|response to salt stress|hydrolase activity|catalytic activity|response to bacterium|metabolic process|hydrolase activity, hydrolyzing O-glycosyl compoun|cation binding|cell wall|defense response to fungus, incompatible interacti|plasma membrane	cellulose biosynthesis	0.503069	1.02723e-05	2.73276e-05	0.642362	2.38838e-08	8.17724e-08	-0.55606	2.06185e-06	0.000107751	-0.416767	0.000134647	0.00222645
GRMZM2G467147				0.0471714	0.493842	0.561201	-0.209083	0.000789048	0.00156194	0.0163117	0.82445	0.934161	-0.239943	0.000134958	0.00223004
AC208201.3_FG001	LOC100191274	transmembrane transport|transport|integral to membrane|membrane		-0.301017	2.24888e-05	5.74247e-05	-0.600944	1.19275e-21	1.12634e-20	0.0455191	0.483928	0.745108	-0.254407	0.000135154	0.00223173
GRMZM2G333980	LOC100279844	protein binding		-0.170533	0.0142118	0.0234428	0.057056	0.324968	0.388335	0.010484	0.886866	0.960963	0.238073	0.000135525	0.00223631
GRMZM2G039900	pco097124a	nucleotide binding|intracellular|GTPase activity|GTP catabolic process|signal transduction|nucleocytoplasmic transport|intracellular protein transport|GTP binding|protein transport|membrane|small GTPase mediated signal transduction|response to cadmium ion		-0.380434	0.00209815	0.00402402	-0.86364	8.04835e-13	4.11291e-12	0	0.998834	1	-0.483206	0.000135794	0.00223919
GRMZM2G473182		1,3-beta-D-glucan synthase activity|L,L-diaminopimelate aminotransferase activity|catalytic activity|(1->3)-beta-D-glucan biosynthetic process|pyridoxal phosphate binding|lysine biosynthetic process via diaminopimelate|membrane|1,3-beta-D-glucan synthase complex	superpathway of lysine, threonine and methionine biosynthesis II|lysine biosynthesis VI	-0.152171	0.110527	0.151624	0.214425	0.00150107	0.00285356	-0.0866144	0.329199	0.618252	0.279981	0.00013601	0.00224119
GRMZM2G035893		hydrogen-translocating pyrophosphatase activity|inorganic diphosphatase activity|vesicle-mediated transport|proton transport|integral to membrane|membrane|proteolysis|cysteine-type peptidase activity	UDP-glucose biosynthesis (from glucose 6-phosphate)	0.620007	8.22844e-11	3.78884e-10	0.284986	0.000726116	0.00144651	0.0321828	0.664283	0.858623	-0.302838	0.000136423	0.00224644
GRMZM2G145895	pco074056	chloroplast|isomerase activity|antioxidant activity|oxidoreductase activity|oxidation-reduction process		-0.155165	0.0259882	0.0407322	-0.151816	0.00765838	0.0129351	-0.231027	0.000756076	0.0110159	-0.227678	0.000136597	0.00224775
AC234157.1_FG002	lem1	chloroplast|intracellular|ribonucleoprotein complex|structural constituent of ribosome|plastid small ribosomal subunit|ribosome|membrane|chloroplast envelope|translation|chloroplast stroma		-0.305583	6.46408e-08	2.22341e-07	-0.380022	1.24122e-11	5.69874e-11	-0.140588	0.0119931	0.0818517	-0.215028	0.000137514	0.00226127
GRMZM2G409133	LOC100281254	metabolic process|nucleotide binding|oxidoreductase activity|oxidation-reduction process		0.162148	0.0295241	0.0457137	-0.131706	0.0461277	0.0674213	0.0291821	0.661673	0.857481	-0.264673	0.000138472	0.00227546
GRMZM2G173424	CBL2-2	calcium ion binding|cytosolic ribosome|plant-type vacuole membrane|vacuole|membrane|plasma membrane		0.148383	0.0132251	0.0219691	0.102086	0.0458319	0.0670352	-0.169875	0.00712587	0.0570886	-0.216172	0.000138698	0.0022776
GRMZM2G154316	cl59287_1			-0.0882913	0.281288	0.345926	0.108102	0.134031	0.177183	0.0950632	0.241884	0.527276	0.291457	0.000138816	0.00227796
GRMZM2G322328		calcium ion binding|oxidoreductase activity|oxidation-reduction process		-0.327479	3.08211e-11	1.47162e-10	-0.386314	1.7153e-18	1.33071e-17	-0.122945	0.00832168	0.0636133	-0.181781	0.000139319	0.00228464
GRMZM2G400281	LOC100285360	zinc ion binding		0.2662	0.1145	0.156426	0.40224	0.00136836	0.00261446	0.312646	0.0929202	0.305485	0.448686	0.000139614	0.0022879
GRMZM2G035285	LOC100277551			1.05052	5.2241e-13	2.90978e-12	0.592054	2.02216e-05	4.99201e-05	0.0953013	0.612234	0.827518	-0.363165	0.000139765	0.0022888
GRMZM5G886006	LOC100383675			-1.35407	1.76856e-20	1.64076e-19	-1.0286	6.20954e-16	4.03527e-15	0.199121	0.144564	0.395176	0.524586	0.00014016	0.00229245
GRMZM2G001288		catalytic activity|carbohydrate metabolic process|hydrolase activity, hydrolyzing O-glycosyl compoun|cation binding		0.898465	1.01164e-27	1.41e-26	0.772431	5.68766e-23	5.79937e-22	-0.118982	0.233589	0.517736	-0.245016	0.000140181	0.00229245
GRMZM5G809292	LOC100279224	chloroplast thylakoid membrane|chloroplast|photosystem I assembly|protein binding		-0.630291	2.40612e-26	3.14355e-25	-0.538697	2.68695e-21	2.48504e-20	-0.313738	4.80472e-08	4.94686e-06	-0.222143	0.000140498	0.00229606
GRMZM2G124921	LOC100285633	hydrolase activity|metabolic process|lipid metabolic process		1.65188	2.12527e-65	1.28261e-63	1.70902	3.51359e-106	4.05563e-104	0.155366	0.235211	0.519611	0.212507	0.000140937	0.00230165
GRMZM2G436429	pco069725	cellular membrane fusion		0.345498	2.3836e-06	6.85169e-06	0.0736396	0.237825	0.295655	0.0219927	0.805862	0.92475	-0.249866	0.000141192	0.00230422
GRMZM2G447455		protein binding|microtubule-based movement|binding|ATP binding|microtubule motor activity		-0.304847	1.32896e-07	4.39929e-07	-0.244189	6.35007e-06	1.6587e-05	0.140515	0.0119302	0.0816802	0.201173	0.000141336	0.002305
GRMZM2G163641		DNA binding|sequence-specific DNA binding|regulation of transcription, DNA-dependent|sequence-specific DNA binding transcription factor		-0.0835704	0.214934	0.273813	-0.119693	0.0652942	0.0924862	-0.210917	0.00182297	0.0211723	-0.247039	0.000141656	0.00230706
GRMZM2G416667	LOC100382006	purine ribonucleoside monophosphate biosynthetic p|AMP deaminase activity|deaminase activity|IMP biosynthetic process	adenosine nucleotides degradation I	-0.0439841	0.541394	0.606296	0.178295	0.014358	0.0230975	0.0574507	0.482847	0.744341	0.279729	0.000141591	0.00230706
GRMZM2G462639	cl26792_1(160)	protein binding		0.3019	1.81867e-08	6.62038e-08	0.158459	0.00240071	0.00441661	-0.0371474	0.496232	0.753858	-0.180588	0.000142392	0.00231745
GRMZM2G325650		kinase activity|phosphorylation|protein binding		-0.902625	5.97383e-08	2.06102e-07	-2.11894	6.05649e-38	1.26104e-36	0.465454	0.000269628	0.00515786	-0.750858	0.000143457	0.00233319
GRMZM2G022777	gpm464	nucleoside-triphosphatase activity|nucleotide binding|ATP binding		0.77735	5.41982e-46	1.67803e-44	0.751764	5.21349e-48	1.55541e-46	0.219902	6.87564e-05	0.00183078	0.194316	0.000143752	0.002335
GRMZM2G381138	LOC100384857			2.95134	1.25648e-48	4.43271e-47	2.39623	4.14666e-38	8.69482e-37	-0.0426864	0.828813	0.935226	-0.597799	0.000143765	0.002335
GRMZM2G176446	LOC100279986	transferase activity, transferring acyl groups oth		1.45519	3.19733e-55	1.43175e-53	2.19246	9.45734e-133	1.56164e-130	-0.53106	9.8857e-05	0.00242332	0.206212	0.000144074	0.00233843
GRMZM2G042789		serine-type endopeptidase inhibitor activity|response to wounding		3.55714	8.10965e-257	6.88683e-254	3.31131	1.60209e-254	8.65782e-252	-0.0033334	0.991692	0.999504	-0.249167	0.000144925	0.00235063
GRMZM2G119691	LOC100193325	translational initiation|cell wall|chloroplast|translation initiation factor activity		-0.0906543	0.106563	0.146626	0.0222691	0.686139	0.735175	-0.320925	7.88351e-09	1.05311e-06	-0.208002	0.00014612	0.0023684
GRMZM2G301642		DNA binding		0.177003	0.0141921	0.0234152	-0.0701104	0.342478	0.406582	-0.00105245	0.984286	0.996913	-0.248166	0.000146692	0.00237605
GRMZM2G089895	umc2389	oxidoreductase activity|metal ion binding|heme binding|response to oxidative stress|peroxidase activity|oxidation-reduction process	betanidin degradation	0.434495	5.55486e-13	3.08679e-12	0.257984	5.1338e-06	1.35454e-05	-0.00724837	0.887454	0.961011	-0.183759	0.000147163	0.00238206
GRMZM2G148913		triglyceride lipase activity|lipid metabolic process	triacylglycerol degradation	-0.161596	0.0153951	0.0252198	0.00078161	0.94619	0.957832	0.0721378	0.261385	0.549097	0.234516	0.000148865	0.00240797
GRMZM2G011006	LOC100193480			0.278655	0.0206044	0.0329079	0.923989	1.4053e-15	8.9107e-15	-0.248422	0.0753087	0.267587	0.396911	0.000150139	0.00242539
AC196025.3_FG001				-0.358048	0.611464	0.672249	1.54453	6.5055e-05	0.000150694	-0.5003	0.945113	0.982765	1.40228	0.000150146	0.00242539
GRMZM2G104394	pox1	hydrogen peroxide catabolic process|extracellular region|oxidoreductase activity|vacuole|metal ion binding|heme binding|response to oxidative stress|peroxidase activity|oxidation-reduction process	betanidin degradation	-0.101319	0.120218	0.163354	-0.436667	8.48537e-13	4.32786e-12	0.0994571	0.108692	0.335163	-0.235892	0.000151384	0.00244373
GRMZM2G049547	LOC100192539	response to light stimulus|photosystem I assembly|gravitropism|negative gravitropism|proteolysis|metalloendopeptidase activity|chloroplast|thylakoid membrane organization|response to ethylene stimulus|photosystem II assembly|chloroplast organization		-0.1087	0.01596	0.0260572	-0.0105952	0.808518	0.842349	-0.262744	4.26115e-09	5.99536e-07	-0.16464	0.000152139	0.00245258
GRMZM2G006578	LOC100272950	protein dimerization activity|sequence-specific DNA binding|regulation of transcription, DNA-dependent|sequence-specific DNA binding transcription factor		4.14296	0.00282863	0.00530101	0.823122	0.392249	0.457111	2.11548	0.30185	0.591807	-1.20436	0.000152048	0.00245258
GRMZM2G151227	WHP1	transferase activity, transferring acyl groups oth|plant-type vacuole membrane|catalytic activity|response to UV-B|flavonoid biosynthetic process|transferase activity|regulation of anthocyanin biosynthetic process|endoplasmic reticulum|response to jasmonic acid stimulus|metabolic process|transferase activity, transferring acyl groups|nucleus|auxin polar transport|response to wounding|chalcone bio…		0.400506	0.000112183	0.000260752	0.258899	0.00637831	0.010922	-0.202944	0.0740993	0.265072	-0.344551	0.0001533	0.00246963
GRMZM2G181000	csu131		serine racemization	1.1118	1.4411e-11	7.08572e-11	0.0688768	0.56236	0.621279	0.635472	2.27638e-05	0.000761292	-0.407451	0.000153546	0.00247024
GRMZM2G038195	LOC100273101	regulation of auxin polar transport|hydrolase activity|cytoplasm|phosphoprotein phosphatase activity|nucleus|plasma membrane		-0.299012	4.97284e-07	1.53883e-06	-0.263942	1.83027e-07	5.71956e-07	0.182186	0.00123928	0.0160151	0.217256	0.000153492	0.00247024
GRMZM2G000039	cl8900_1(115)	plasma membrane		-0.293845	9.4115e-07	2.83023e-06	-0.15015	0.00775762	0.0130925	0.0753875	0.196276	0.470138	0.219082	0.000154248	0.00247986
GRMZM2G042146	LOC100500990	transmembrane transport|transport|integral to membrane|membrane		-0.606458	3.23506e-20	2.95404e-19	-0.344925	1.1214e-07	3.58154e-07	-0.0136672	0.83495	0.938222	0.247865	0.000154384	0.00248036
GRMZM2G081745	pco111783(218)	ER to Golgi vesicle-mediated transport|COPII vesicle coat|zinc ion binding|ER body organization|protein transport|intracellular protein transport|transport		-0.00682431	0.913927	0.933123	0.0684795	0.249644	0.308558	0.158859	0.0132136	0.0869498	0.234163	0.000154744	0.00248279
GRMZM2G443939		defense response|ADP binding		0.976541	2.52658e-27	3.44873e-26	0.683382	2.81838e-18	2.16318e-17	-0.0190432	0.912412	0.970839	-0.312203	0.000154689	0.00248279
GRMZM2G129620	cl30871_1	transferase activity, transferring glycosyl groups|transferase activity|endoplasmic reticulum		-0.389899	6.15852e-07	1.88951e-06	-0.200893	0.00212873	0.00395105	0.0829807	0.289557	0.58009	0.271986	0.000155172	0.00248798
GRMZM5G856881	si618008b02f	chloroplast|catalytic activity|isoprenoid biosynthetic process|cytoplasmic membrane-bounded vesicle|terpenoid biosynthetic process|2-C-methyl-D-erythritol 4-phosphate cytidylyltrans|chloroplast stroma	methylerythritol phosphate pathway|superpathway of geranylgeranyldiphosphate biosynthesis II (via MEP)	-0.284312	0.0015056	0.00295551	-0.285394	0.000702739	0.00140359	-0.329919	0.000296523	0.00553307	-0.331001	0.000156186	0.002502
GRMZM2G168920	pco088018	intracellular|zinc ion binding		0.143476	0.0111045	0.0187199	0.106843	0.0610519	0.0870476	-0.157785	0.00574316	0.0488706	-0.194417	0.000156325	0.002502
GRMZM2G065989				-2.55574	3.55185e-276	3.8389e-273	-2.76631	0	0	-0.111948	0.0504544	0.208572	-0.322516	0.000156362	0.002502
GRMZM2G339866				-0.0835931	0.15797	0.208737	0.0714363	0.240854	0.298921	-0.37388	2.91633e-10	5.77871e-08	-0.218851	0.000158294	0.00252807
GRMZM5G812555		transporter activity|transmembrane transport|transport|membrane		-0.309248	9.63855e-09	3.60581e-08	-0.251628	7.34863e-07	2.14347e-06	0.138528	0.00825837	0.0633541	0.196148	0.000158416	0.00252807
GRMZM2G164814	LOC100282656	integral to membrane|membrane		-0.272681	0.00290547	0.005436	-0.754654	2.4947e-20	2.18165e-19	0.145453	0.0767452	0.270784	-0.33652	0.000158236	0.00252807
GRMZM5G851485	IDP875	protein dimerization activity		-0.0720897	0.30584	0.37204	0.233071	0.000143337	0.000316694	-0.0758442	0.280696	0.569949	0.229316	0.000158345	0.00252807
GRMZM2G565856				-0.146905	0.183326	0.238178	0.330015	0.0024002	0.00441632	-0.0641812	0.558732	0.796541	0.412739	0.000159258	0.0025398
GRMZM2G124434	IDP512	catalytic activity|GDP-mannose 3,5-epimerase activity|nucleotide binding|cellular metabolic process|coenzyme binding	ascorbate biosynthesis I (L-galactose pathway)|brassinosteroid biosynthesis II	-0.294666	3.4054e-08	1.2046e-07	-0.394295	4.12175e-14	2.3274e-13	-0.101711	0.0544286	0.219319	-0.201339	0.000160861	0.00256156
GRMZM2G085176		lipid metabolic process|hydrolase activity, acting on ester bonds	triacylglycerol degradation	0.224836	0.226867	0.287091	-0.0801096	0.638328	0.691772	-0.237844	0.251781	0.538458	-0.54279	0.000160894	0.00256156
GRMZM2G071468		DNA binding		-0.079372	0.536082	0.601413	0.200609	0.0412468	0.0608869	0.106311	0.416263	0.695118	0.386292	0.000160946	0.00256156
GRMZM2G339645	LOC100281536	transferase activity, transferring glycosyl groups|transferase activity|cellulose synthase (UDP-forming) activity|integral to membrane|membrane|cellulose biosynthetic process	cellulose biosynthesis	-0.229403	0.00519816	0.0093214	0.208116	0.000896734	0.00176103	-0.196047	0.0162154	0.100076	0.241473	0.000161499	0.00256865
GRMZM5G872264		cellular component organization|actin cytoskeleton organization|actin binding		0.0710481	0.467641	0.535857	0.142627	0.164176	0.212324	-0.393911	8.9525e-05	0.00224076	-0.322333	0.000162478	0.00258249
GRMZM2G153208	IDP820		phosphatidylglycerol biosynthesis II (non-plastidic)|cardiolipin biosynthesis II|phosphatidylglycerol biosynthesis I (plastidic)|phospholipid biosynthesis II	0.799701	4.24927e-13	2.37963e-12	-0.0102042	0.777735	0.815423	0.525777	8.75306e-06	0.000353362	-0.284128	0.000162686	0.00258407
GRMZM2G093761	LOC100193299	vacuole		0.314917	6.67221e-06	1.81732e-05	0.156897	0.0285354	0.0434834	-0.0733363	0.299442	0.58997	-0.231357	0.000163571	0.00259639
GRMZM2G059365	AY104214	nucleic acid binding|hydrolase activity|ATP binding|ATP-dependent helicase activity|helicase activity|nucleotide binding		-0.338454	8.40858e-09	3.17062e-08	-0.179148	0.00125927	0.00241886	0.0487226	0.401631	0.682473	0.208029	0.00016401	0.00260163
GRMZM2G433579		protein phosphorylation|protein kinase activity|protein tyrosine kinase activity|ATP binding|protein serine/threonine kinase activity|transferase activity, transferring phosphorus-cont		0.300613	0.00368556	0.00677871	-0.0310694	0.856963	0.882307	-0.0166691	0.897802	0.964958	-0.348352	0.000164619	0.00260954
GRMZM2G124890		two-component signal transduction system (phosphor|signal transducer activity		2.17201	3.4224e-37	7.31158e-36	1.44943	1.00588e-19	8.4396e-19	0.212545	0.26876	0.555863	-0.510027	0.000165251	0.00261782
GRMZM2G155753	LOC100272703	peptidyl-prolyl cis-trans isomerase activity|chloroplast|protein peptidyl-prolyl isomerization|thylakoid|protein folding|isomerase activity|thylakoid lumen|chloroplast thylakoid membrane		0.328247	1.15531e-07	3.85882e-07	0.161081	0.00443079	0.00780063	-0.0394923	0.548368	0.791014	-0.206659	0.000165383	0.00261816
GRMZM2G046186	LOC100280965	intracellular membrane-bounded organelle|2 iron, 2 sulfur cluster binding		-0.384955	8.30856e-07	2.51162e-06	-0.259202	0.000203234	0.00043884	-0.399325	3.0411e-07	2.24569e-05	-0.273572	0.000166741	0.00263672
GRMZM2G456570		protein binding|chromosome organization|ATP binding|chromosome		-0.345101	2.79382e-08	9.96274e-08	-0.144555	0.0186587	0.0293896	0.0264895	0.669162	0.861717	0.227036	0.000166777	0.00263672
GRMZM2G060870	LOC100857001	cytoplasm|glycolipid transporter activity|glycolipid transport|plasma membrane|glycolipid binding		-0.334392	1.22509e-06	3.63083e-06	-0.270148	1.14479e-05	2.89829e-05	0.18343	0.00597305	0.0501686	0.247674	0.000167446	0.00264554
GRMZM2G032505	LOC100274559	proteasomal protein catabolic process|proteasome regulatory particle, base subcomplex|nucleoside-triphosphatase activity|cytoplasm|membrane|protein catabolic process|proteasome complex|hydrolase activity|glucose mediated signaling pathway|ATP binding|pollen development|nucleotide binding|embryo sac development|plasma membrane		-0.249005	1.18718e-06	3.52332e-06	-0.128251	0.00597807	0.010296	0.0696585	0.166546	0.42877	0.190412	0.000168463	0.00265984
GRMZM2G001661	LOC100281859	protein binding		0.647401	2.37888e-23	2.6297e-22	0.701756	2.46791e-27	3.18404e-26	-0.258652	0.000286825	0.00540421	-0.204297	0.000168941	0.00266561
GRMZM2G162290				-0.104781	0.0450154	0.0671841	-0.116649	0.024956	0.0384345	-0.186607	0.00042531	0.0072391	-0.198475	0.000169568	0.00267373
GRMZM2G102944	LOC100283454	protein phosphorylation|phosphorylation|protein kinase activity|kinase activity|ATP binding|transferase activity, transferring phosphorus-cont		-0.334644	2.16508e-07	6.99094e-07	-0.114628	0.0529551	0.0765591	0.00997661	0.89263	0.962908	0.229992	0.00016974	0.00267467
GRMZM2G010801	LOC100382446	methyltransferase activity|rRNA methylation		-0.300803	7.14413e-07	2.17758e-06	-0.328652	3.93387e-09	1.457e-08	-0.184369	0.0019185	0.0219212	-0.212218	0.000169946	0.00267615
GRMZM2G009575		nucleic acid binding		0.0439451	0.535969	0.601372	0.128491	0.0140208	0.0226156	0.123104	0.067997	0.250944	0.207651	0.000170159	0.00267772
GRMZM2G010987	LOC100283088	transferase activity, transferring glycosyl groups|transferase activity|metabolic process|transferase activity, transferring hexosyl groups	cytokinins-O-glucoside biosynthesis	0.33726	2.44863e-10	1.07801e-09	0.643654	5.55232e-35	1.02742e-33	-0.113914	0.0359373	0.168222	0.192481	0.000171752	0.002701
AC235540.1_FG002		protein phosphorylation|protein binding|protein kinase activity|protein tyrosine kinase activity|ATP binding|transferase activity, transferring phosphorus-cont		-0.306284	2.24281e-07	7.22623e-07	-0.357109	4.9212e-10	1.98872e-09	-0.169976	0.00334797	0.0328687	-0.220801	0.000172376	0.00270515
GRMZM2G141584	LOC100282899	phosphatase activity|hydrolase activity|response to hydrogen peroxide|vacuole|cellular phosphate ion homeostasis|dephosphorylation	NAD/NADH phosphorylation and dephosphorylation|phosphate acquisition|phosphate utilization in cell wall regeneration|thiamine biosynthesis II	0.372048	0.00745384	0.012973	0.269739	0.0455838	0.0667175	-0.401885	0.00534697	0.0463977	-0.504195	0.000172471	0.00270515
GRMZM2G002165	pco091280			-0.141277	0.0314507	0.0484254	-0.275748	1.79143e-05	4.44594e-05	-0.110045	0.0916153	0.30256	-0.244516	0.000172258	0.00270515
GRMZM5G813909	IDP753	endopeptidase activity|hydrolase activity|metalloendopeptidase activity|endoplasmic reticulum|vacuole|peptidase activity|CAAX-box protein maturation|membrane|metallopeptidase activity|proteolysis		-0.449794	1.31527e-10	5.93895e-10	-0.195496	0.00206863	0.00384642	-0.00574694	0.919171	0.973804	0.248551	0.000172452	0.00270515
GRMZM2G361388				-1.23843	3.75901e-73	2.8648e-71	-1.24568	2.24633e-104	2.49595e-102	0.279233	5.14501e-07	3.48267e-05	0.271986	0.000172799	0.00270851
GRMZM2G031846	cl30924_1	nucleic acid binding|nucleotide binding		-0.0157798	0.76727	0.810893	0.0655467	0.201227	0.254658	0.114997	0.0298883	0.149147	0.196323	0.000173078	0.0027111
GRMZM2G053977	LOC100217183	metabolic process|nucleotide binding|oxidoreductase activity	2,3-dihydroxybenzoate biosynthesis|vibriobactin biosynthesis	0.95618	2.82527e-34	5.30642e-33	0.832131	3.12601e-28	4.1829e-27	-0.14903	0.0636189	0.240727	-0.273079	0.000173751	0.00271985
AC199705.3_FG008			triacylglycerol degradation	0.0629273	0.657279	0.713414	0.0137052	0.809015	0.842793	0.486713	0.000423814	0.00722399	0.437491	0.000175614	0.0027472
GRMZM5G892769				-0.62789	3.79041e-06	1.06484e-05	-1.3424	5.31236e-24	5.73127e-23	0.198609	0.129102	0.370024	-0.515898	0.000176088	0.00275281
GRMZM2G047139	pco109727	hydrolase activity|lipid metabolic process|hydrolase activity, acting on ester bonds		0.965828	2.75556e-45	8.32551e-44	0.82145	3.64041e-35	6.82663e-34	-0.0748842	0.332615	0.62094	-0.219262	0.000176564	0.00275843
GRMZM2G048121	LOC100281854	oxidoreductase activity|oxidation-reduction process		0.578583	0.00184502	0.0035711	-0.329197	0.000227915	0.000488712	0.418938	0.00155472	0.0190459	-0.488841	0.00017776	0.0027753
GRMZM2G320298		metabolic process|hydrolase activity		0.267305	0.0383407	0.058079	-0.223426	0.0532998	0.0770293	0.0578339	0.668211	0.86099	-0.432897	0.00017882	0.00279002
GRMZM2G028218	LOC100283585	heat shock protein binding|ATP binding|response to heat|unfolded protein binding|protein folding		0.742872	3.68954e-47	1.21174e-45	0.587164	3.59447e-32	5.74776e-31	-0.0286988	0.590401	0.815913	-0.184407	0.00017915	0.00279333
GRMZM2G400718	cl14796_1			-1.23683	1.58515e-88	1.72109e-86	-1.12862	1.34826e-85	1.09416e-83	0.132846	0.018745	0.110054	0.241059	0.000179825	0.00280202
GRMZM2G552956				0.0410818	0.853963	0.88431	0.513459	0.000168659	0.00036894	-0.039428	0.808504	0.926231	0.432949	0.000180436	0.00280969
GRMZM5G879851				-0.408264	0.000171434	0.000387966	0.0387552	0.851217	0.877606	-0.060106	0.560762	0.79784	0.386913	0.00018099	0.00281649
GRMZM5G824597	LOC100381922			0.260731	0.000116785	0.000270628	0.114418	0.11373	0.152663	-0.0812747	0.231697	0.515079	-0.227588	0.000181863	0.00282821
GRMZM2G316635		heat shock protein binding		-0.402316	2.33254e-12	1.23033e-11	-0.3434	1.67887e-10	7.04432e-10	0.142036	0.0100692	0.0725823	0.200953	0.000182063	0.00282948
GRMZM2G031370	LOC100279771	Rab GTPase activator activity|intracellular|regulation of Rab GTPase activity		-0.57509	0.00011089	0.000257947	0.0572573	0.854111	0.880094	-0.112329	0.431034	0.707195	0.520019	0.000182557	0.00283344
GRMZM2G119791	TIDP3620	transferase activity, transferring glycosyl groups|protein glycosylation|Golgi apparatus|sialyltransferase activity|transferase activity|integral to Golgi membrane		-0.163866	0.0198051	0.0317693	0.0886909	0.130541	0.173088	-0.0196844	0.741995	0.895445	0.232872	0.000182448	0.00283344
GRMZM2G058032	pco086826a	metal ion transport|metal ion binding		0.465519	2.75013e-11	1.3176e-10	0.544048	6.65352e-15	3.99614e-14	-0.334746	2.97776e-06	0.000144206	-0.256216	0.000182729	0.00283427
GRMZM2G150688	pco104919			1.16669	8.54739e-103	1.23176e-100	1.00014	2.291e-91	2.07131e-89	0.339984	3.05381e-09	4.51015e-07	0.173433	0.000183137	0.00283505
GRMZM2G030038	LOC100278652			-0.217271	0.000601941	0.00125861	-0.09458	0.138482	0.182317	0.104728	0.0936761	0.307147	0.227419	0.000183114	0.00283505
GRMZM2G069816	LOC100274095	nucleic acid binding|nucleotide binding		0.297333	2.13194e-07	6.88766e-07	0.177176	0.00135929	0.00259859	-0.0723661	0.207518	0.485575	-0.192522	0.000183031	0.00283505
GRMZM2G069422		nucleoside-triphosphatase activity|nucleotide binding|ATP binding		0.225235	0.0182082	0.0293988	0.649116	2.84209e-14	1.62802e-13	-0.101597	0.27822	0.567223	0.322284	0.000183295	0.00283564
GRMZM2G156630	LOC100284791	chloroplast|lipid transporter activity|chloroplast envelope|lipid transport|phospholipid binding|chloroplast inner membrane		-0.0345894	0.508749	0.575556	-0.172614	0.00012228	0.000272499	-0.0334785	0.518266	0.770645	-0.171503	0.000183768	0.00284111
GRMZM2G130889	LOC100502479	alpha-mannosidase activity|calcium ion binding|Golgi apparatus|N-glycan processing|mannosyl-oligosaccharide 1,2-alpha-mannosidase act|root development|membrane		0.0299302	0.615281	0.675602	0.169419	0.00112841	0.00218556	0.0581563	0.30731	0.597233	0.197646	0.00018418	0.00284564
GRMZM2G059325	pco124263	integral to membrane		0.043837	0.568481	0.63223	0.048537	0.474608	0.538188	0.265738	0.000427697	0.00725389	0.270438	0.000184512	0.00284892
GRMZM2G109879		DNA binding|regulation of transcription, DNA-dependent		1.1236	2.56785e-13	1.46599e-12	0.226863	0.108195	0.145884	0.489499	0.0033719	0.0330218	-0.407235	0.000185341	0.00285801
AC233899.1_FG005	LOC100382983			0.981478	2.98182e-10	1.30071e-09	0.690396	4.00097e-06	1.07001e-05	-0.112183	0.567213	0.802503	-0.403265	0.000185329	0.00285801
GRMZM2G020423	cl20570_1(540)			1.81733	9.49513e-07	2.85322e-06	1.2903	8.33503e-05	0.000190147	-0.311461	0.397602	0.679034	-0.83849	0.000185542	0.00285924
GRMZM5G822829	LC	flavonoid metabolic process|plastid|DNA binding|protein dimerization activity|nucleus|transcription, DNA-dependent|regulation of transcription, DNA-dependent|mitochondrion		-0.235047	0.0661649	0.0955176	0.411985	0.00033878	0.000710111	-0.212697	0.0921937	0.303943	0.434335	0.000186026	0.00286484
GRMZM2G460383	LOC100273650	metabolic process|hydrolase activity		-0.047042	0.711953	0.76225	-0.579861	9.39823e-07	2.70808e-06	0.0925214	0.448599	0.720111	-0.440297	0.000187307	0.00288272
GRMZM5G823135				0.282538	0.00147241	0.00289754	0.174359	0.0475549	0.0693378	-0.177707	0.0715447	0.259328	-0.285886	0.000187524	0.00288419
GRMZM2G144224				-0.456404	1.97889e-07	6.41611e-07	-0.816609	4.53645e-21	4.14238e-20	0.0321787	0.706534	0.879349	-0.328027	0.000188296	0.00289418
GRMZM2G058866	TIDP3061	DNA binding|metal ion binding|zinc ion binding		-0.269352	1.17536e-06	3.48997e-06	-0.248109	3.18179e-06	8.60516e-06	0.184482	0.000716397	0.0106123	0.205725	0.000188726	0.00289892
GRMZM2G331027				-0.784632	1.2087e-43	3.42555e-42	-0.719489	3.91717e-40	8.90463e-39	-0.275775	1.88175e-07	1.53233e-05	-0.210632	0.00018908	0.00290249
GRMZM5G883741				-0.291267	2.17107e-05	5.55513e-05	-0.138326	0.0367516	0.05472	0.0912856	0.172735	0.438439	0.244227	0.000189621	0.00290891
GRMZM2G001991	LOC100280347	nucleotide binding|oxidoreductase activity, acting on the CH-OH group|steroid biosynthetic process|oxidoreductase activity|oxidation-reduction process|3-beta-hydroxy-delta5-steroid dehydrogenase activi	brassinosteroid biosynthesis II	0.671916	2.54565e-07	8.14129e-07	0.315781	0.00654457	0.0111826	-0.0678242	0.597048	0.819636	-0.42396	0.000189988	0.00291265
GRMZM2G072671	LOC100283893	nucleic acid binding|RNA processing|RNA binding|nucleus|cytoplasm|nucleotide binding		0.503401	0.00188375	0.00364131	0.383728	0.0133493	0.021602	-0.383728	0.042941	0.189294	-0.503401	0.000190434	0.00291761
GRMZM2G155767	gpm791	two-component sensor activity|membrane|signal transduction|osmosensor activity|two-component response regulator activity|protein phosphorylation|response to water deprivation|defense response to bacterium|phosphorylation|signal transducer activity|kinase activity|two-component signal transduction system (phosphor|phosphoprotein phosphatase activity|regulation of shoot development|regulation of tr…		0.762694	4.98958e-30	7.73418e-29	0.420087	5.84644e-12	2.7687e-11	0.105388	0.139915	0.38775	-0.237219	0.000190654	0.00291911
GRMZM2G013986	pco096605	negative regulation of catalytic activity|serine-type endopeptidase activity|proteolysis|identical protein binding		0.729429	5.07458e-34	9.44897e-33	0.273827	7.01196e-07	2.0498e-06	0.247059	6.40041e-05	0.00171384	-0.208543	0.000191919	0.00293659
GRMZM2G157334	TIDP3014	nucleolus|apoplast|response to salt stress|cytoplasm|small GTPase mediated signal transduction|intracellular|GTPase activity|GTP catabolic process|membrane|signal transduction|nucleocytoplasmic transport|intracellular protein transport|nucleus|GTP binding|cell wall|nucleotide binding|response to cadmium ion|plasma membrane|protein transport		-0.00197621	0.968172	0.975557	-0.0302082	0.548994	0.608436	0.233765	2.16847e-05	0.000734499	0.205533	0.000192638	0.00294379
GRMZM2G052890	ZAG1	ovule development|maintenance of floral organ identity|DNA binding|protein dimerization activity|carpel development|nucleus|transcription, DNA-dependent|regulation of transcription, DNA-dependent|stamen development|leaf development|sequence-specific DNA binding transcription factor		0.00589337	0.952933	0.964083	-0.119217	0.577261	0.635345	-0.691242	0.0022684	0.0245061	-0.816352	0.000192601	0.00294379
GRMZM2G099049				1.3215	5.11197e-48	1.74644e-46	0.884412	3.8303e-29	5.3106e-28	0.209357	0.0554382	0.221809	-0.227732	0.000194097	0.00296418
GRMZM2G371167				-0.65943	1.00402e-05	2.67342e-05	-1.7854	1.59169e-35	3.02778e-34	0.566184	3.16489e-05	0.000990193	-0.55979	0.000194338	0.00296571
GRMZM2G358987		protein binding|zinc ion binding		0.476575	5.76931e-06	1.58336e-05	0.343856	0.000687273	0.00137466	-0.217034	0.0694526	0.254108	-0.349752	0.000194446	0.00296571
GRMZM2G034956		nicotianamine biosynthetic process|nicotianamine synthase activity		-1.03529	0.000456348	0.000971881	0.795447	0.00246816	0.00452979	-1.01412	0.00282089	0.0289434	0.816617	0.000195605	0.00298147
GRMZM2G177693	LOC100279632	nucleic acid binding|intracellular|zinc ion binding		-0.28308	5.50577e-05	0.000133506	-0.0808863	0.274053	0.334691	0.0336693	0.628691	0.836903	0.235863	0.00019621	0.00298877
GRMZM2G165746	LOC100194020	transmembrane transport|transport|integral to membrane|membrane		0.979022	7.50908e-09	2.84498e-08	0.223491	0.146634	0.191854	0.200042	0.259643	0.547163	-0.55549	0.000196832	0.00299633
GRMZM2G016734	LOC100273261	heat shock protein binding|unfolded protein binding|protein folding		1.97016	1.92694e-203	1.04134e-200	1.55794	1.55961e-160	3.74591e-158	0.240843	0.00196752	0.0222779	-0.171371	0.000197292	0.00299758
GRMZM2G093900	LOC100282236	transaminase activity|transferase activity|pyridoxal phosphate binding|catalytic activity	biotin biosynthesis from 7-keto-8-aminopelargonate	-0.799655	5.98988e-41	1.50558e-39	-0.702211	2.2091e-40	5.09485e-39	0.128039	0.0207239	0.117719	0.225483	0.000197187	0.00299758
GRMZM2G157605	si946044e03	nucleotide binding|ligase activity|ATP binding|acid-amino acid ligase activity		-1.11537	2.34433e-11	1.13231e-10	-0.569074	0.000102965	0.000232419	0.055306	0.735181	0.893354	0.601605	0.000197222	0.00299758
GRMZM2G156956	LOC100383420	hydrolase activity|nucleic acid binding|nucleotide binding|metal ion binding		-0.350419	2.68689e-07	8.57683e-07	-0.226578	0.000243789	0.000520408	0.109788	0.0858172	0.290224	0.23363	0.000199263	0.00302559
GRMZM2G014116		protein binding		-0.367306	2.8937e-12	1.51623e-11	-0.29119	1.10301e-09	4.30238e-09	0.116846	0.0202217	0.115807	0.192961	0.000199883	0.00303306
GRMZM2G013115	LOC100383493	nucleoside-triphosphatase activity|nucleotide binding|ATP binding	chlorophyllide a biosynthesis I	0.330516	1.66083e-07	5.43955e-07	0.0521861	0.387802	0.452573	0.0561405	0.372653	0.658098	-0.22219	0.000200048	0.00303363
GRMZM2G164854	LOC100383852	protein binding		-0.383908	6.30071e-07	1.93115e-06	-0.293903	4.61957e-05	0.000109113	0.170291	0.022716	0.124975	0.260296	0.000202227	0.00306277
GRMZM2G166721	LOC100501911	DNA binding|regulation of transcription, DNA-dependent		0.663446	2.32145e-14	1.44766e-13	0.60033	7.11477e-14	3.95269e-13	-0.210193	0.0300655	0.149811	-0.273309	0.000202218	0.00306277
GRMZM2G451231	LOC100194298	protein binding|microtubule-based movement|ATP binding|microtubule motor activity		-0.220246	0.0209961	0.0334816	-0.259829	0.000991747	0.00193706	0.330994	0.00015063	0.00335364	0.291411	0.000202484	0.00306471
GRMZM2G103929	LOC100281600	protein phosphorylation|phosphorylation|protein kinase activity|kinase activity|protein tyrosine kinase activity|ATP binding|transferase activity, transferring phosphorus-cont		0.376128	4.23561e-08	1.48393e-07	0.315035	1.87029e-06	5.20808e-06	-0.167228	0.0229219	0.125643	-0.228321	0.000203168	0.0030731
GRMZM2G081816	LOC100192921	protein dimerization activity		0.513064	2.33752e-05	5.95602e-05	0.30981	0.00673342	0.0114764	-0.147947	0.290853	0.581169	-0.351201	0.000203722	0.00307953
GRMZM2G311182		sucrose synthase activity|sucrose metabolic process|biosynthetic process	galactose degradation III|sucrose degradation III|sucrose biosynthesis	1.5945	8.28538e-78	7.21648e-76	1.24879	1.15725e-57	4.77727e-56	0.0859707	0.364771	0.651287	-0.259741	0.000203901	0.00308028
GRMZM2G042101	LOC100286033	protein dimerization activity		-0.105068	0.408918	0.477908	0.37924	0.000778432	0.00154208	-0.077311	0.528555	0.778433	0.406997	0.000204604	0.00308697
GRMZM2G052825	sog1226c	oxidoreductase activity, acting on paired donors,|oxidoreductase activity|monooxygenase activity|electron carrier activity|metal ion binding|heme binding|iron ion binding|oxidation-reduction process	anthranilate degradation IV (aerobic)	1.19704	1.05731e-07	3.54643e-07	0.659386	0.000849546	0.00167347	0.0225661	0.995431	1	-0.515093	0.000204503	0.00308697
GRMZM2G077937		ADP binding		-0.192095	0.303955	0.370109	0.190802	0.169089	0.218013	0.180874	0.287677	0.578272	0.563771	0.000205905	0.00310464
GRMZM2G376661	hpl1	oxidoreductase activity, acting on paired donors,|monooxygenase activity|electron carrier activity|oxidation-reduction process|heme binding|iron ion binding	jasmonic acid biosynthesis	0.756415	2.39258e-25	2.98014e-24	0.981993	1.56066e-50	5.10447e-49	-0.0084783	0.936587	0.979644	0.217099	0.000206429	0.00311056
GRMZM2G090542		metallopeptidase activity|proteolysis|zinc ion binding	gamma-glutamyl cycle|glutathione degradation|gamma-glutamyl cycle (plant pathway)	-0.304741	4.088e-07	1.27682e-06	-0.0577206	0.341545	0.405616	-0.0392544	0.503325	0.758812	0.207766	0.000206798	0.00311415
GRMZM2G089259	mlo4	cell death|integral to membrane		-0.12647	0.0950879	0.132431	0.0195064	0.806102	0.840237	0.121737	0.106922	0.332252	0.267714	0.00020751	0.0031229
GRMZM5G886109				-0.0264793	0.675576	0.729578	0.0783388	0.183738	0.234711	0.119538	0.0564572	0.223964	0.224356	0.000208198	0.00313126
GRMZM2G012942	LOC100285241	vesicle docking involved in exocytosis|vesicle-mediated transport		-0.0848532	0.268585	0.332387	0.0573355	0.347053	0.411029	0.102241	0.1785	0.446728	0.24443	0.000208665	0.00313433
GRMZM2G145458	LOC100284979	protein binding		1.95981	8.73546e-41	2.18185e-39	1.82785	6.3437e-39	1.38132e-37	-0.154619	0.473239	0.737869	-0.286578	0.000208619	0.00313433
GRMZM2G169825		response to light stimulus|signal transducer activity		0.0432619	0.448658	0.51732	-0.151093	0.00644791	0.0110349	-0.00935226	0.84961	0.944815	-0.203707	0.000209656	0.00314722
GRMZM2G173317	pco111077	endoplasmic reticulum|plasma membrane		-0.326667	5.64474e-09	2.1638e-08	-0.161598	0.00239252	0.0044032	0.0343459	0.536124	0.782799	0.199415	0.000209797	0.00314736
GRMZM2G141503		zinc ion binding		-0.531451	2.30153e-05	5.86935e-05	-0.231667	0.0259621	0.0398585	0.0994421	0.41242	0.692016	0.399226	0.000210952	0.00316268
GRMZM2G039746		RNA processing|protein binding|intracellular|nucleus|mRNA processing		0.0928558	0.174366	0.227819	0.409386	5.94832e-11	2.58667e-10	-0.0848293	0.220339	0.501289	0.231701	0.000211928	0.00317532
GRMZM2G170079		protein dimerization activity|sequence-specific DNA binding|regulation of transcription, DNA-dependent|sequence-specific DNA binding transcription factor		-0.695038	1.33616e-21	1.33492e-20	-0.729172	2.29503e-25	2.68032e-24	-0.231353	0.000687386	0.0103299	-0.265487	0.000212868	0.00318339
GRMZM2G120175	LOC100282528	magnesium ion transmembrane transporter activity|magnesium ion transport|membrane		-0.425197	7.88556e-09	2.98239e-08	-0.496844	2.68296e-12	1.30675e-11	-0.211621	0.00366999	0.0352159	-0.283268	0.000212654	0.00318339
GRMZM2G178919				-0.0414508	0.602319	0.664129	0.322156	1.79964e-06	5.02135e-06	-0.103508	0.168561	0.432086	0.260098	0.000212749	0.00318339
GRMZM2G128748		nucleoside-triphosphatase activity|nucleotide binding|ATP binding	chlorophyllide a biosynthesis I	0.332886	1.70417e-07	5.57689e-07	0.0527346	0.386718	0.451617	0.0567293	0.369681	0.655256	-0.223422	0.000213234	0.00318684
GRMZM2G080314				-0.69328	6.1235e-06	1.67612e-05	-0.498963	0.000178628	0.000389314	0.331165	0.0207881	0.117971	0.525482	0.00021373	0.00319226
GRMZM2G418258		nucleosome|DNA binding|nucleosome assembly		-1.09262	5.34912e-40	1.28736e-38	-1.06282	8.08517e-39	1.7541e-37	0.274306	0.000660456	0.0100798	0.30411	0.000213908	0.00319291
GRMZM5G838496				0.554805	1.29432e-07	4.29596e-07	0.878588	1.23387e-21	1.16286e-20	-0.0268108	0.83181	0.936421	0.296972	0.000214664	0.00320218
GRMZM2G088436	LOC100276047	integral to membrane|membrane		0.0242388	0.764693	0.808451	0.0663391	0.34274	0.406772	0.210798	0.00457815	0.0415018	0.252898	0.000218661	0.00325976
GRMZM2G312481		nicotianamine biosynthetic process|nicotianamine synthase activity	nicotianamine biosynthesis|2'-deoxymugineic acid phytosiderophore biosynthesis	-0.972088	0.000949156	0.00192273	0.757756	0.00415136	0.00735223	-0.92085	0.00673841	0.0549283	0.808993	0.000220061	0.00327858
GRMZM2G040920		acetylglucosaminyltransferase activity|membrane		-0.0994376	0.358516	0.42705	0.301656	0.00142383	0.00271433	-0.0464976	0.650172	0.851076	0.354596	0.000221174	0.0032931
GRMZM2G096165	LOC100281985	ribosome|intracellular|translation|structural constituent of ribosome		0.0355896	0.654369	0.710873	-0.264085	0.000453687	0.000932392	0.0176029	0.814034	0.929152	-0.282071	0.000221913	0.00330203
GRMZM2G169020	LOC100194403	protein phosphorylation|protein kinase activity|protein tyrosine kinase activity|ATP binding|protein serine/threonine kinase activity|nucleotide binding|transferase activity, transferring phosphorus-cont		1.37072	7.76055e-25	9.34804e-24	1.95661	5.8602e-63	2.77025e-61	-0.195256	0.191168	0.463705	0.390635	0.000222074	0.00330237
GRMZM2G352159	LOC100273544	protein dimerization activity|DNA binding|response to hormone stimulus|nucleus|transcription, DNA-dependent|regulation of transcription, DNA-dependent|auxin mediated signaling pathway		-0.016797	0.868207	0.89595	0.121686	0.0348129	0.0521141	0.0897561	0.186702	0.457488	0.228239	0.000222552	0.0033074
GRMZM5G863596		calcium ion binding|catalytic activity|carbohydrate metabolic process|alpha-amylase activity|cation binding	starch degradation	-0.136162	0.0696056	0.0999747	-0.319523	2.83345e-06	7.71043e-06	-0.0720624	0.308306	0.598295	-0.255423	0.000222787	0.00330883
GRMZM2G032337		protein phosphorylation|response to stress|protein kinase activity|protein tyrosine kinase activity|ATP binding|protein serine/threonine kinase activity|transferase activity, transferring phosphorus-cont		0.652435	1.8284e-18	1.49968e-17	0.635885	5.24638e-27	6.68533e-26	0.218856	0.00578351	0.0490618	0.202306	0.000225349	0.00334062
GRMZM5G821637	LOC100501159	protein binding		0.0225934	0.6891	0.741825	-0.0564351	0.304723	0.367224	-0.126415	0.0230842	0.126154	-0.205444	0.000225074	0.00334062
GRMZM2G177229	umc2567	nucleic acid binding|RNA binding|photoperiodism, flowering|zinc ion binding|nucleus|metal ion binding|nucleotide binding		-0.191101	0.0042976	0.00782332	-0.346849	9.3055e-08	2.99737e-07	-0.0867206	0.195844	0.469623	-0.242468	0.000225313	0.00334062
GRMZM2G039280	cl4529_1	protein binding|regulation of ethylene biosynthetic process		-0.141841	0.0287934	0.0446812	-0.0658823	0.278195	0.339122	0.124283	0.0389787	0.177581	0.200242	0.000225533	0.00334126
GRMZM2G171390	LOC100274228	2 iron, 2 sulfur cluster binding|oxidoreductase activity, acting on paired donors,|thylakoid membrane|oxidoreductase activity|iron ion binding|metal ion binding|chlorophyll biosynthetic process|iron-sulfur cluster binding|chlorophyllide a oxygenase [overall] activity|chloroplast inner membrane|oxidation-reduction process	chlorophyll cycle	-0.755619	4.42676e-31	7.19477e-30	-0.490919	5.05659e-18	3.82551e-17	-0.027571	0.711206	0.882339	0.237129	0.000227725	0.00337163
GRMZM2G071844	LOC100282449			0.984241	3.0376e-50	1.14285e-48	0.645113	1.23166e-27	1.60298e-26	0.131271	0.0634026	0.240138	-0.207857	0.000231109	0.0034196
AC225205.3_FG003		kinase activity|phosphotransferase activity, alcohol group as acce|phosphorylation		0.468529	3.07961e-15	2.03861e-14	0.171932	0.000603759	0.00121745	0.0997126	0.107022	0.33239	-0.196884	0.000231853	0.00342759
GRMZM2G107571		binding		-0.0658759	0.278758	0.343222	0.08942	0.0563996	0.0810853	0.0339413	0.540492	0.786236	0.189237	0.000231937	0.00342759
GRMZM2G006212		drug transmembrane transport|drug transmembrane transporter activity|antiporter activity|transmembrane transport|membrane		0.985839	8.16281e-05	0.000193534	1.59777	9.73498e-15	5.77109e-14	-0.181069	0.5863	0.813727	0.43086	0.000234971	0.00347028
GRMZM2G108228	umc1555	protein binding|plasma membrane		0.00389119	0.880966	0.906355	-0.0426709	0.366765	0.431666	-0.138962	0.0140549	0.0903968	-0.185524	0.00023698	0.00349778
GRMZM2G116434	gpm19			0.163003	0.0186326	0.0300309	-0.0101415	0.625121	0.67941	-0.0412715	0.570823	0.804677	-0.214416	0.00023773	0.00350666
GRMZM2G033787	LOC100217049	hydrolase activity		1.38974	1.67568e-54	7.27085e-53	1.75716	2.10023e-92	1.93563e-90	-0.0825752	0.41642	0.695118	0.284848	0.000239119	0.00352496
AC197705.4_FG001	pdc1	carboxy-lyase activity|pyruvate decarboxylase activity|magnesium ion binding|lyase activity|catalytic activity|thiamine pyrophosphate binding|response to stress|metal ion binding		-1.53929	0.000622762	0.00129884	-0.451955	0.0598213	0.0854981	0.276908	0.352953	0.640748	1.36425	0.000239278	0.00352512
AC233882.1_FG003		ATPase activity, coupled to transmembrane movement|nucleoside-triphosphatase activity|ATPase activity|ATP binding|integral to membrane|nucleotide binding|transmembrane transport|transport		-0.199902	0.229409	0.289979	0.370092	0.00939049	0.0156156	-0.0451443	0.767263	0.907954	0.524849	0.000240051	0.00353433
GRMZM2G089743	LOC100217027	nucleic acid binding|protein binding		-0.0626959	0.177924	0.232009	-0.047936	0.2248	0.281169	0.137853	0.00128469	0.0164676	0.152612	0.000241073	0.00354279
GRMZM2G131591	LOC100281234	protein binding|metal ion binding|zinc ion binding		0.306279	5.99781e-06	1.64304e-05	-0.0825107	0.233766	0.29134	0.154193	0.0222935	0.123508	-0.234596	0.000241039	0.00354279
GRMZM2G126002	pco064579	L-galactose dehydrogenase activity|L-ascorbic acid biosynthetic process	ascorbate biosynthesis I (L-galactose pathway)	0.35683	1.61095e-06	4.71797e-06	0.168241	0.0169578	0.0269103	-0.0429284	0.567767	0.80265	-0.231517	0.000240792	0.00354279
GRMZM2G021170	pco134375	chloroplast|tRNA binding	tRNA charging pathway	-0.0950533	0.157067	0.207623	-0.19609	0.00170485	0.00321296	-0.134562	0.0456946	0.196842	-0.235599	0.000242545	0.00356222
GRMZM2G168629	gpm596	vegetative to reproductive phase transition of mer|xylem and phloem pattern formation|binding|cell wall|response to auxin stimulus|plasma membrane		-0.307026	3.74339e-05	9.3068e-05	-0.051801	0.481146	0.544731	0.0142313	0.847829	0.943795	0.269456	0.000245098	0.0035975
GRMZM2G147942	LOC100382040	negative regulation of catalytic activity|serine-type endopeptidase activity|proteolysis|identical protein binding|membrane		-0.0222166	0.693031	0.745348	-0.0163454	0.83284	0.862174	0.189274	0.00113113	0.0150173	0.195145	0.000249049	0.00365322
AC235541.1_FG002	LOC100501122	heat shock protein binding|unfolded protein binding|protein folding		0.412079	6.25977e-14	3.75586e-13	0.458235	3.34097e-22	3.2558e-21	0.118664	0.0362769	0.169311	0.16482	0.000249608	0.00365917
GRMZM2G095955	cl4945_1	hydrolase activity|catalytic activity|glutamine metabolic process|omega peptidase activity		0.0875522	0.200276	0.257219	0.0852219	0.190227	0.242233	0.239866	0.000343342	0.00619423	0.237536	0.000251217	0.00368049
GRMZM5G884270		endoplasmic reticulum membrane|transferase activity|GPI anchor biosynthetic process		-0.849281	1.75847e-14	1.10675e-13	-0.615358	9.15378e-12	4.26531e-11	0.12929	0.175525	0.442403	0.363212	0.000251688	0.00368285
GRMZM2G134476	pco121378	heat shock protein binding|unfolded protein binding|protein folding		1.05535	3.6489e-43	1.01716e-41	0.771827	6.53311e-29	8.96907e-28	0.0783224	0.401015	0.681972	-0.205199	0.000251599	0.00368285
[truncated: 22,153 more rows]
