# Supplementary material for: Expression of OsMYB55 in maize activates stress-responsive genes and enhances heat and drought tolerance
Source: BMC Genomics. 2016 Apr 29;17:312. doi: 10.1186/s12864-016-2659-5 (PMC4850646; doi:10.1186/s12864-016-2659-5)
Supplement: Additional file 5: — List of all DEG in roots. (XLSX 5556 kb) [file 12864_2016_2659_MOESM5_ESM.xlsx]

## Sheet: Roots
Additional file 5. List of all genes in roots				WT: Heat vs Control			Myb55: Heat vs Control			Control: Myb55 vs WT			Heat: Myb55 vs WT
Gene	Name	GO	Pathway	log2 FC	PValue	FDR	log2 FC2	P value2	FDR2	log2 FC3	P value3	FDR3	log2 FC4	P value4	FDR4
AC147602.5_FG004	shbp1	hydrolase activity|fructose 1,6-bisphosphate 1-phosphatase activity|carbohydrate metabolic process|phosphoric ester hydrolase activity	oxygenic photosynthesis|Calvin-Benson-Bassham cycle	-0.869811	0.00507123	0.00818849	-0.460047	0.204107	0.241491	-1.39957	4.65578e-05	0.000939772	-0.989804	0.00250981	0.0107181
AC148152.3_FG005	LOC100282831	oxidoreductase activity, acting on paired donors,|oxidoreductase activity|oxidation-reduction process	ethylene biosynthesis from methionine	-0.740051	4.41913e-44	6.08443e-43	-0.287176	1.50451e-08	3.47323e-08	-0.223335	1.3695e-05	0.000348649	0.22954	1.23993e-05	9.71165e-05
AC148152.3_FG008	sfr2	hydrolase activity, acting on glycosyl bonds|chloroplast|cation binding|catalytic activity|carbohydrate metabolic process|response to freezing|metabolic process|beta-glucosidase activity|chloroplast envelope|hydrolase activity, hydrolyzing O-glycosyl compoun		0.567475	0.235861	0.285934	-1.32736	0.00124296	0.00195211	0.680243	0.220499	0.461988	-1.21459	0.000907685	0.00443757
AC148167.6_FG001	pco110259			0.712774	1.34345e-41	1.70917e-40	0.756587	2.57973e-54	3.06245e-53	0.0254866	0.634221	0.814283	0.0693	0.127893	0.256367
AC149475.2_FG002	pco140232	endoplasmic reticulum		-1.07074	2.29517e-68	5.70863e-67	-1.13133	1.06619e-92	2.74966e-91	-0.129227	0.0196148	0.0963439	-0.18981	0.00198266	0.00876113
AC149475.2_FG003		cytosolic ribosome|endopeptidase activity|proteasome core complex|hydrolase activity|cytoplasm|proteolysis involved in cellular protein catabolic|proteasome complex|peptidase activity|nucleus|proteasome core complex, alpha-subunit complex|proteolysis|ubiquitin-dependent protein catabolic process|threonine-type endopeptidase activity|response to cadmium ion|plasma membrane		-0.570988	6.05142e-21	3.55286e-20	-0.921801	9.92155e-56	1.22109e-54	0.0503978	0.383414	0.628442	-0.300415	3.95715e-07	4.11034e-06
AC149475.2_FG005	LOC100381553	protein binding|nucleic acid binding|intracellular|zinc ion binding		-0.10306	0.148413	0.188292	-0.0506099	0.474089	0.520472	0	0.920704	0.967538	0.0524501	0.424058	0.59859
AC149475.2_FG007		transferase activity|N-acetyltransferase activity		0.632583	3.15751e-14	1.29269e-13	0.223483	0.00167782	0.00259793	0.151332	0.0804939	0.249867	-0.257768	0.000217979	0.00127412
AC149810.2_FG003				0.662067	1.16725e-17	5.7931e-17	0.775051	4.98238e-26	2.59805e-25	-0.0439043	0.568028	0.771071	0.0690804	0.313829	0.489722
AC149810.2_FG004	LOC100284332	chloroplast		0.333433	0.087494	0.116193	0	0.951752	0.958849	0.295125	0.133302	0.343371	-0.0383081	0.732342	0.842785
AC149810.2_FG008	LOC100272528	protein phosphorylation|protein kinase activity|protein tyrosine kinase activity|plasma membrane|protein serine/threonine kinase activity|transferase activity, transferring phosphorus-cont|ATP binding		0.0862654	0.369393	0.426317	-0.0231892	0.779462	0.807337	0.158842	0.0889439	0.266664	0.0493871	0.528774	0.690239
AC149818.2_FG001	LOC100284328	small GTPase mediated signal transduction|GTP-dependent protein binding|peroxisome|GTPase activity|GTP catabolic process|signal transduction|myosin XI tail binding|nucleocytoplasmic transport|intracellular protein transport|GTP binding|intracellular|nucleotide binding|membrane|protein transport		0	0.989629	0.992174	0.0921243	0.483168	0.529387	-0.100467	0.505919	0.727396	-0.00834252	0.964354	0.981988
AC149818.2_FG004	LOC100280869	cyclin-dependent protein kinase regulator activity|cell cycle		0.358068	3.7147e-10	1.16743e-09	0.154863	0.0031226	0.00470915	0.0220909	0.712117	0.861538	-0.181115	0.00040184	0.00217603
AC149818.2_FG006	LOC100194405	nucleotide binding|ligase activity|ATP binding|acid-amino acid ligase activity		-0.566992	6.70321e-22	4.11964e-21	-0.590254	6.53102e-28	3.65141e-27	-0.0290226	0.598074	0.790714	-0.0522848	0.336671	0.513296
AC149818.2_FG007	LOC100274824			0.340272	0.0117023	0.0179487	0.00672116	0.984496	0.987362	0.0375368	0.815685	0.916821	-0.296015	0.00750513	0.0269858
AC149818.2_FG008		nucleic acid binding|intracellular|zinc ion binding		0.656709	9.84916e-08	2.56061e-07	0.491759	2.92597e-06	5.77567e-06	0	0.959537	0.985524	-0.16495	0.0683706	0.159509
AC149828.2_FG002		endopeptidase activity|proteolysis involved in cellular protein catabolic|proteasome core complex|proteasome core complex, alpha-subunit complex|ubiquitin-dependent protein catabolic process|threonine-type endopeptidase activity		-0.0511426	0.46269	0.519863	0.0171809	0.791704	0.818378	-0.0675289	0.326307	0.575205	0.000794589	0.996984	0.999674
AC149828.2_FG004				0.248889	0.00757773	0.0119358	0.0797008	0.364132	0.410328	0.00657041	0.83461	0.926617	-0.162618	0.0492388	0.123554
AC149829.2_FG002				-1.75974	6.15836e-87	2.15661e-85	-1.36956	7.30647e-57	9.21662e-56	-0.205987	0.0152488	0.0810248	0.1842	0.034931	0.0944819
AC149829.2_FG003	LOC100275928	nuclear pore|transport		0.11075	0.175381	0.219047	0.116555	0.115486	0.14234	0.0608585	0.479243	0.707351	0.0666635	0.372939	0.549699
AC149829.2_FG006	pco092990a	protein binding|peroxisome		0.987034	7.7675e-58	1.54557e-56	1.21065	3.08504e-89	7.5547e-88	-0.137463	0.0266168	0.118898	0.0861562	0.14301	0.279003
AC150739.3_FG001	LOC100279903			0.602252	0.000267213	0.000503869	0.817209	8.82956e-09	2.0701e-08	0.0553355	0.776245	0.89539	0.270293	0.0357151	0.0962414
AC152495.1_FG002		defense response|ADP binding		-0.0677844	0.557602	0.611139	0.0424853	0.712179	0.746197	-0.0591351	0.648973	0.822901	0.0511345	0.599574	0.74693
AC152495.1_FG003	LOC100384031	defense response|ADP binding		1.18481	1.83503e-56	3.52736e-55	1.16895	7.32971e-58	9.46177e-57	0.0468261	0.559767	0.765919	0.0309612	0.650909	0.784871
AC152495.1_FG010		defense response|ADP binding		0.746534	2.03298e-05	4.29881e-05	0.807474	3.20621e-07	6.79417e-07	0.0946087	0.662205	0.830524	0.155549	0.279396	0.451476
AC152495.1_FG012		hydrolase activity, acting on acid anhydrides, cat		1.00138	3.35307e-18	1.71424e-17	1.27776	1.93721e-45	1.88012e-44	0.117203	0.408585	0.650441	0.393582	4.06533e-07	4.21017e-06
AC155352.2_FG010		lipid transport		0.943451	6.61298e-60	1.37331e-58	0.60767	2.47201e-26	1.30563e-25	-0.256036	1.36356e-05	0.000348257	-0.591817	3.86702e-26	2.79483e-24
AC155376.2_FG004		cellular component organization|actin cytoskeleton organization|actin binding		0.0680171	0.489304	0.545077	-0.257333	0.00312832	0.00471718	0.0364081	0.706777	0.858443	-0.288942	0.00110934	0.00529038
AC155376.2_FG005	gpm205	cation binding|catalytic activity|cellulose catabolic process|carbohydrate metabolic process|beta-glucosidase activity|hydrolase activity, hydrolyzing O-glycosyl compoun		-0.93879	6.82664e-58	1.36064e-56	-0.56753	5.50848e-28	3.08553e-27	0.102966	0.0608113	0.207189	0.474226	1.90813e-17	7.40154e-16
AC155377.1_FG001	myo1	peroxisome localization|mitochondrion localization|trichome morphogenesis|motor activity|myosin complex|cell division|protein binding|cell growth|actin binding|trichome branching|identical protein binding|Golgi localization|root hair cell tip growth|post-embryonic development|ATP binding|fruit development|nucleotide binding		-0.279361	0.000691902	0.00124185	-0.118053	0.145231	0.176279	-0.0785063	0.333021	0.582236	0.0828013	0.302411	0.477043
AC155377.1_FG002		proteolysis|aspartic-type endopeptidase activity		0.162883	0.0544572	0.075227	0.221556	0.00490894	0.00725629	-0.0263658	0.759285	0.886709	0.0323074	0.692104	0.814712
AC155434.2_FG001				-0.0126775	0.867002	0.891638	-0.0644647	0.761108	0.791119	0.264506	0.345094	0.592637	0.212719	0.33023	0.506921
AC155434.2_FG003		proteolysis|aspartic-type endopeptidase activity		-0.235027	0.228368	0.277742	0.419084	0.0315068	0.0421213	-0.136376	0.520496	0.739416	0.517735	0.00518189	0.0197999
AC155434.2_FG004	LOC100276843			0.304015	2.17957e-06	5.05617e-06	0.159678	0.00581708	0.0085287	0.147603	0.0246952	0.113228	0.00326611	0.938012	0.967848
AC155434.2_FG005	umc2190	DNA binding		0.896672	8.33169e-12	2.93977e-11	1.3071	8.05515e-31	4.99831e-30	-0.172274	0.285706	0.535312	0.238154	0.00817321	0.0290932
AC155434.2_FG006	LOC100276261	DNA binding|regulation of transcription, DNA-dependent|zinc ion binding		0.0736797	0.260739	0.312887	0.335761	6.3794e-10	1.60569e-09	0.0295805	0.642889	0.819498	0.291661	1.97839e-07	2.16385e-06
AC155496.2_FG009	pco104930	ubiquitin protein ligase binding|cullin-RING ubiquitin ligase complex|ubiquitin-dependent protein catabolic process		0.0466567	0.447037	0.504459	0.24556	9.37984e-06	1.78199e-05	-0.0980996	0.118443	0.319096	0.100804	0.0616077	0.147079
AC155610.2_FG007	LOC100273498	transferase activity, transferring acyl groups oth	chlorogenic acid biosynthesis I|chlorogenic acid biosynthesis II|simplecoumarins biosynthesis|phenylpropanoid biosynthesis	-0.347013	2.6038e-09	7.69587e-09	-0.622328	3.13304e-29	1.83627e-28	0.00243375	0.963233	0.987274	-0.272881	2.08443e-06	1.90629e-05
AC155610.2_FG009	LOC100194361			0.382653	3.85368e-07	9.53118e-07	0.22141	0.000922387	0.00146657	0.0225321	0.756731	0.885863	-0.13871	0.0402611	0.105631
AC155622.2_FG001	pco096800	COPI vesicle coat|protein binding|intracellular protein transport|vesicle-mediated transport|structural molecule activity		0.120131	0.0529508	0.0732781	-0.0235731	0.672722	0.709451	0.0810187	0.184796	0.416422	-0.0626852	0.281988	0.454307
AC155622.2_FG004		protein binding		-0.249788	0.00810953	0.0127305	-0.500472	2.98884e-10	7.67313e-10	0.220672	0.0151085	0.0805493	-0.0300118	0.713972	0.830184
AC155624.2_FG006	LOC100382150	hydrolase activity|catalytic activity|protein serine/threonine phosphatase activity|phosphoprotein phosphatase activity|metal ion binding|protein dephosphorylation|plasma membrane		-0.399755	7.35253e-10	2.26345e-09	-0.245313	3.57351e-05	6.47201e-05	-0.172815	0.00561049	0.0397397	-0.0183731	0.742219	0.849464
AC155624.2_FG011	LOC100275476	membrane		-0.10963	0.36997	0.42688	0.243815	0.0385476	0.0509596	-0.251804	0.0424969	0.163505	0.10164	0.382834	0.559181
AC159612.1_FG007		catalytic activity|carbohydrate metabolic process|hydrolase activity, hydrolyzing O-glycosyl compoun|cation binding		0.414047	3.98589e-11	1.34377e-10	0.498733	4.00865e-19	1.60982e-18	-0.169195	0.00733849	0.0482029	-0.0845087	0.123634	0.249918
AC165171.2_FG002	LOC100191206	sequence-specific DNA binding|regulation of transcription, DNA-dependent|sequence-specific DNA binding transcription factor		-1.3189	7.16162e-26	5.23483e-25	-1.43225	3.68291e-39	2.99086e-38	-0.124523	0.178623	0.40834	-0.237879	0.109181	0.227529
AC165178.2_FG004		DNA binding		1.30859	0.00483767	0.00782944	0.625725	0.116942	0.144045	0.682867	0.1924	0.426483	0	0.893567	0.94407
AC166636.1_FG007	LOC100277752	protein binding		0.95858	0.345157	0.401446	0.932886	0.106204	0.131603	-0.683526	0.582837	0.781293	-0.709221	0.90443	0.94943
AC166636.1_FG008	IDP871	nucleotide binding|intracellular|GTPase activity|GTP catabolic process|signal transduction|nucleocytoplasmic transport|intracellular protein transport|GTP binding|protein transport|mitochondrion|small GTPase mediated signal transduction|membrane		0.0633557	0.746858	0.786448	0.25783	0.114332	0.141013	-0.123913	0.474991	0.703741	0.0705615	0.630798	0.770212
AC166636.1_FG009	LOC100383506	RNA binding|binding		1.51625	0.00117866	0.00206652	2.08944	7.82044e-07	1.61545e-06	0	0.814495	0.916256	0.573185	0.03891	0.10288
AC177838.2_FG015				0.380615	0.00532808	0.00857875	0.27332	0.0148057	0.0206712	0.139499	0.308154	0.557271	0.0322044	0.765864	0.865569
AC177850.2_FG005				0.803073	4.63384e-18	2.35234e-17	0.385119	1.15315e-06	2.35199e-06	0.25353	0.00981369	0.0596279	-0.164425	0.0261322	0.0750631
AC177897.2_FG002	si683003c04	protein binding|metal ion binding|zinc ion binding		-0.200392	0.00250512	0.00421056	-0.0287399	0.614379	0.654864	-0.13926	0.0385705	0.153232	0.0323919	0.581428	0.73314
AC177897.2_FG022		copper ion binding|oxidoreductase activity|oxidation-reduction process	homogalacturonan degradation	0.874494	4.46766e-51	7.44965e-50	0.707563	7.02459e-39	5.64103e-38	-0.102683	0.100005	0.286117	-0.269613	1.04502e-07	1.19752e-06
AC177908.3_FG002	LOC100281481	transferase activity, transferring glycosyl groups|transferase activity	homogalacturonan biosynthesis	-0.166491	0.00584373	0.00934887	0.247056	5.49642e-06	1.06272e-05	0.13384	0.0245883	0.112825	0.547387	3.5408e-23	2.06863e-21
AC177924.2_FG003				-0.529379	0.0606609	0.0831543	-0.600446	0.00959304	0.0137238	0.0336897	0.924534	0.969484	-0.0373776	0.924185	0.960492
AC177936.6_FG008		ubiquitin protein ligase binding|cullin-RING ubiquitin ligase complex|ubiquitin-dependent protein catabolic process		-0.125786	0.115528	0.149914	-0.163443	0.00783778	0.0113341	0.0802328	0.240646	0.485664	0.0425762	0.505161	0.671078
AC177946.2_FG004			Rubisco shunt|superpathway of cytosolic glycolysis (plants), pyruvate dehydrogenase and TCA cycle|glycolysis I|glycolysis III|glycolysis IV (plant cytosol)|gluconeogenesis I	1.54629	8.51554e-31	7.57511e-30	1.33019	1.15344e-23	5.534e-23	0.0966132	0.465378	0.695565	-0.119481	0.358579	0.535645
AC182482.3_FG003	LOC100284569	cation transport|transmembrane transport|integral to membrane|cation transmembrane transporter activity		-0.14909	0.321009	0.376806	0.433697	0.000145479	0.000249474	-0.294793	0.0513493	0.186097	0.287994	0.00676039	0.0247534
AC182617.3_FG001	LOC100273435	cytoplasm|chloroplast|lysine biosynthetic process via diaminopimelate|diaminopimelate epimerase activity	superpathway of lysine, threonine and methionine biosynthesis II|lysine biosynthesis VI	0.213027	0.00282528	0.00471247	0.0174845	0.785028	0.812289	0.176707	0.0139178	0.0762178	-0.0188354	0.777429	0.872958
AC183315.4_FG006		protein binding|binding		-0.874264	1.53854e-19	8.38876e-19	-0.739292	1.75234e-24	8.65722e-24	0.264964	0.00143682	0.0146066	0.399935	3.2769e-06	2.87415e-05
AC183319.3_FG001				-0.721506	4.19785e-09	1.21995e-08	-0.853417	2.83924e-16	1.00568e-15	-0.0867479	0.425767	0.664228	-0.21866	0.0642267	0.151853
AC183932.3_FG007				-0.0620521	0.696435	0.741197	-0.424399	0.000933364	0.00148303	-0.0452421	0.771749	0.892949	-0.407589	0.00175746	0.00789064
AC184831.3_FG003		metabolic process|transferase activity, transferring hexosyl groups	cytokinins-O-glucoside biosynthesis|flavonol glucosylation I	-0.146944	0.115351	0.149709	0.074493	0.395909	0.442592	-0.10215	0.280457	0.529363	0.119287	0.155569	0.296951
AC185226.4_FG001				-0.000471346	0.962823	0.970332	0.345438	6.56174e-07	1.36231e-06	-0.0572001	0.410068	0.651532	0.288709	2.98022e-05	0.000214999
AC185254.4_FG002				1.82394	5.48437e-80	1.72041e-78	1.31828	4.20552e-56	5.23554e-55	0.237747	0.0627399	0.211154	-0.267915	2.23088e-05	0.000165768
AC185300.4_FG002				-0.0927272	0.187516	0.232676	-0.241433	1.16061e-05	2.18955e-05	0.129423	0.0334152	0.13937	-0.0192827	0.722333	0.835676
AC185415.3_FG005		nucleotide binding|nucleic acid binding|intracellular|zinc ion binding		0.488265	7.25543e-06	1.6026e-05	0.316805	0.00227181	0.00347278	0.0123758	0.851004	0.934653	-0.159084	0.101882	0.216049
AC185471.3_FG005	LOC100285283	microtubule associated complex|microtubule-based process		-0.0186494	0.873232	0.896642	0.0367235	0.740637	0.772433	-0.327219	0.0172332	0.0883509	-0.271846	0.0226183	0.066951
AC186147.3_FG008	x34.3	transferase activity, transferring glycosyl groups|transferase activity|transferase activity, transferring hexosyl groups|integral to membrane		-0.242167	0.823313	0.854133	0.411462	0.461826	0.508416	-0.580193	0.406051	0.648224	0.0734354	0.958166	0.978451
AC186156.3_FG004				-2.07844	4.14189e-16	1.88598e-15	-2.24896	6.48032e-31	4.03269e-30	0.144593	0.270737	0.519279	-0.0259251	0.777504	0.872958
AC186156.3_FG005				-1.9693	2.85983e-19	1.53918e-18	-2.18924	9.50905e-39	7.5951e-38	0.199376	0.0979206	0.282154	-0.0205662	0.906339	0.950427
AC186166.3_FG008		metal ion transport|metal ion binding		-0.597796	3.6038e-10	1.13378e-09	-0.712961	3.73262e-19	1.5005e-18	0.00863633	0.893917	0.955951	-0.106529	0.222529	0.384487
AC186231.4_FG002	LOC100272479			0.246197	0.000172869	0.000332267	0.721197	1.70922e-31	1.08959e-30	-0.158572	0.0168608	0.0871746	0.316428	1.95295e-07	2.13799e-06
AC186512.3_FG007	LOC100279008			0.368529	1.29787e-05	2.79231e-05	0.510608	3.75191e-12	1.07823e-11	-0.0537743	0.531125	0.747384	0.0883044	0.200252	0.356781
AC186577.3_FG006		enzyme inhibitor activity|pectinesterase activity	homogalacturonan degradation	0.680644	3.62931e-09	1.06069e-08	1.52079	1.00823e-52	1.15535e-51	-0.289055	0.0301617	0.129643	0.551091	4.49899e-10	7.40838e-09
AC186845.4_FG009				0.0974677	0.520779	0.575502	0.190538	0.136217	0.166033	-0.0688403	0.637485	0.816401	0.0242301	0.85696	0.922737
AC187098.4_FG011	pco116187	DNA binding|regulation of transcription, DNA-dependent		0.350137	1.25086e-05	2.69581e-05	0.299472	9.87227e-06	1.87151e-05	0.0557525	0.487633	0.714107	0.00508753	0.931657	0.964576
AC187157.4_FG002	LOC100216910	transmembrane transport|nuclear membrane		0.30616	7.67594e-05	0.000153416	0.270842	9.61862e-05	0.000167665	0.0202474	0.795059	0.906102	-0.0150706	0.839482	0.911304
AC187157.4_FG005		DNA binding|sequence-specific DNA binding|regulation of transcription, DNA-dependent|sequence-specific DNA binding transcription factor		-0.181541	0.000521304	0.000949707	0.238214	8.518e-07	1.75467e-06	-0.164484	0.00131834	0.0137233	0.255271	2.67395e-07	2.87048e-06
AC187262.4_FG007				-1.15725	3.16858e-25	2.2605e-24	-1.57768	6.56072e-45	6.23754e-44	0.0917253	0.401873	0.644421	-0.328714	0.00286732	0.0120012
AC187263.4_FG001				-0.273126	0.152086	0.192541	-0.289183	0.0518271	0.0672384	0.0952786	0.576812	0.77679	0.0792219	0.653411	0.786061
AC187551.3_FG002		protein binding		1.20402	1.02264e-21	6.21743e-21	0.858263	1.01331e-15	3.48438e-15	0.218307	0.145638	0.361631	-0.127446	0.152337	0.292377
AC187843.3_FG006				-1.17394	3.63804e-16	1.66069e-15	-0.937331	2.53686e-13	7.78141e-13	-0.426979	0.000317619	0.00450617	-0.190374	0.199038	0.355364
AC187891.3_FG006				0.417675	0.0256195	0.0372975	-0.108811	0.507997	0.553684	0.245015	0.20172	0.439665	-0.28147	0.0703258	0.162904
AC188000.3_FG003				0.427755	0.000682891	0.0012267	0.343945	0.000698182	0.0011246	0.145381	0.26854	0.517367	0.0615719	0.562175	0.718138
AC188023.3_FG005	LOC100277162			1.08366	8.93502e-55	1.64186e-53	1.33575	3.84029e-108	1.24069e-106	0.0684531	0.382611	0.627795	0.320543	2.18197e-09	3.24065e-08
AC188710.4_FG006		nucleic acid binding|zinc ion binding		1.10587	6.09365e-16	2.74943e-15	1.39794	1.43267e-30	8.81398e-30	-0.172943	0.362228	0.609818	0.119131	0.192848	0.347126
AC188838.3_FG005		metabolic process|purine nucleobase biosynthetic process|nucleoside metabolic process|amidophosphoribosyltransferase activity	5-aminoimidazole ribonucleotide biosynthesis I|5-aminoimidazole ribonucleotide biosynthesis II|purine nucleotides de novo biosynthesis II|superpathway of 5-aminoimidazole ribonucleotide biosynthesis	1.35567	1.5845e-38	1.82451e-37	1.31445	1.45265e-45	1.41795e-44	0.0141373	0.910305	0.962952	-0.027084	0.717554	0.83255
AC189750.4_FG004	aprl1	cysteine biosynthetic process|chloroplast|catalytic activity|sulfate reduction|phosphoadenylyl-sulfate reductase (thioredoxin) ac|metabolic process|adenylyl-sulfate reductase activity|oxidation-reduction process|oxidoreductase activity, acting on a sulfur group|chloroplast stroma|sulfate assimilation|cell redox homeostasis		-0.828944	3.50598e-07	8.70564e-07	-0.640858	6.18563e-05	0.000109787	-0.16939	0.289805	0.538948	0.0186964	0.90922	0.952239
AC189879.3_FG003	gpm721	nucleic acid binding|miRNA metabolic process|protein binding|stem cell maintenance|translation initiation factor activity|translational initiation|leaf development		0.158471	0.0570281	0.078523	-0.00323728	0.980975	0.984328	0.051013	0.597712	0.790714	-0.110695	0.120666	0.245357
AC190526.3_FG004		heat shock protein binding		1.23349	1.53956e-10	4.97726e-10	0.678224	0.000177891	0.000302482	0.1408	0.511231	0.731969	-0.414466	0.0128275	0.0422863
AC190560.2_FG002		folic acid-containing compound metabolic process|dihydroneopterin aldolase activity	superpathway of tetrahydrofolate biosynthesis|superpathway of tetrahydrofolate biosynthesis and salvage|6-hydroxymethyl-dihydropterin diphosphate biosynthesis	0.0555562	0.797056	0.831245	-0.166097	0.243422	0.283549	0.18219	0.323692	0.572322	-0.0394635	0.769191	0.867653
AC190609.3_FG002	LOC100283808	ribosome|intracellular|translation|structural constituent of ribosome		-0.456533	5.75262e-05	0.000116483	-0.176767	0.11648	0.143511	-0.0645227	0.568234	0.771071	0.215244	0.0565029	0.137862
AC190609.3_FG003	cl45039_-2a	ribosome|nucleolus|cytosolic large ribosomal subunit		0.936332	3.70901e-31	3.34317e-30	0.872194	8.91854e-43	7.96937e-42	0.224628	0.0158415	0.0833916	0.16049	0.00292202	0.0121898
AC190609.3_FG004	LOC100383437	proteolysis|aspartic-type endopeptidase activity		-1.33454	1.3284e-53	2.37316e-52	-1.31578	7.4003e-71	1.28441e-69	-0.00535125	0.883231	0.95211	0.013408	0.892943	0.943662
AC190623.3_FG001	pco070877	chloroplast thylakoid membrane|chloroplast|photosynthesis|photosystem II		-0.312467	0.0379729	0.0538606	-0.142588	0.42127	0.467684	-0.924859	4.14084e-09	2.95678e-07	-0.75498	1.06769e-06	1.03201e-05
AC190623.3_FG002				-2.0647	1.28482e-18	6.72179e-18	-2.77799	6.37693e-37	4.829e-36	0.139673	0.42803	0.666035	-0.573613	0.0390537	0.103145
AC190628.4_FG007				0.321577	1.9368e-06	4.5137e-06	0.106506	0.0825864	0.104133	0.0187662	0.83849	0.928339	-0.196305	0.000694916	0.00354222
AC190636.3_FG005		oxidoreductase activity, acting on paired donors,|oxidoreductase activity|oxidation-reduction process		-0.633835	1.3191e-19	7.21709e-19	-0.626792	6.05211e-25	3.03473e-24	-0.185887	0.00285396	0.0244018	-0.178844	0.00941261	0.0326782
AC190750.2_FG014	pco108652	protein binding		0.467294	6.36646e-07	1.54534e-06	0.865949	7.88036e-25	3.93985e-24	-0.222265	0.0141084	0.076819	0.17639	0.0218153	0.0650357
AC190792.2_FG006				0.621124	2.93596e-06	6.73333e-06	0.576628	1.17988e-08	2.7411e-08	0.206312	0.140267	0.354514	0.161816	0.0757174	0.172409
AC190885.4_FG006				-0.0503545	0.501543	0.556989	1.05705	2.22596e-60	3.05948e-59	-0.097619	0.210301	0.450054	1.00979	4.91426e-51	1.11287e-48
AC190909.3_FG004		1,3-beta-D-glucan synthase complex|1,3-beta-D-glucan synthase activity|(1->3)-beta-D-glucan biosynthetic process|membrane		-0.530902	3.41502e-06	7.79142e-06	-0.687297	1.12889e-11	3.15464e-11	0.0721923	0.535093	0.749809	-0.0842027	0.46258	0.633997
AC190999.2_FG004		protein binding		0.15519	0.35991	0.416627	0.0911671	0.510613	0.555999	-0.12608	0.423091	0.661772	-0.190103	0.192941	0.34724
AC191009.3_FG004				-0.451439	3.74502e-14	1.52874e-13	-0.280859	3.95476e-09	9.49287e-09	-0.0353619	0.576227	0.776684	0.135218	0.00796559	0.0284393
AC191048.2_FG006	LOC100280799			-0.0418702	0.763256	0.801692	-0.137011	0.139873	0.170176	0.180058	0.0933743	0.274275	0.0849175	0.409603	0.585207
AC191069.3_FG004	LOC100278066			0.0758623	0.305514	0.360629	0.0722522	0.310628	0.355051	0.0721625	0.338891	0.586901	0.0685523	0.334364	0.511385
AC191097.3_FG007		integral to membrane		0.097599	0.762103	0.800587	0.186986	0.698065	0.73325	0.264506	0.236831	0.48178	0.353893	0.182363	0.333299
AC191113.2_FG002	LOC100383251			0.801916	7.99435e-68	1.97188e-66	0.951444	3.18037e-101	9.14425e-100	-0.0248715	0.595975	0.789676	0.124657	0.00403527	0.0160452
AC191251.3_FG005	LOC100284434			0.561586	0.000140025	0.000272175	0.816867	1.13129e-09	2.80469e-09	-0.28014	0.0897965	0.268041	-0.0248586	0.81862	0.899215
AC191283.3_FG004		protein binding		-0.987696	6.43913e-10	1.98869e-09	-1.11327	1.41986e-14	4.61853e-14	0.212032	0.166904	0.391826	0.0864579	0.601535	0.748276
AC191575.2_FG001	LOC100193647	hydrolase activity		-2.65848	1.03036e-70	2.70121e-69	-2.25876	2.16448e-64	3.23896e-63	-0.417569	0.000262431	0.00384952	-0.0178554	0.943691	0.971263
AC191771.3_FG008	LOC100191281			0.82766	1.89082e-26	1.4165e-25	1.11929	9.08206e-58	1.16921e-56	-0.0879562	0.388732	0.632754	0.203676	0.000424767	0.00228533
AC192244.3_FG001	LOC100286238	endopeptidase activity|proteolysis involved in cellular protein catabolic|proteasome core complex|proteasome core complex, alpha-subunit complex|ubiquitin-dependent protein catabolic process|threonine-type endopeptidase activity		0.00242562	0.967099	0.973857	-0.304895	6.6858e-08	1.48132e-07	0.155392	0.00772942	0.0501063	-0.151929	0.00828912	0.029409
AC192244.3_FG007	LOC100280931	biosynthetic process|pantetheine-phosphate adenylyltransferase activity|lipid storage|response to salt stress|response to osmotic stress|catalytic activity|regulation of coenzyme A biosynthetic process|nucleotidyltransferase activity|coenzyme A biosynthetic process|growth|lipid metabolic process	coenzyme A biosynthesis|phosphatidylcholine biosynthesis IV|GDP-glucose biosynthesis|ascorbate biosynthesis I (L-galactose pathway)|vibriobactin biosynthesis|sulfite oxidation II|starch biosynthesis|phospholipid biosynthesis II|glycogen biosynthesis I (from ADP-D-Glucose)|pantothenate and coenzyme A biosynthesis II|superpathway of phosphatidylcholine biosynthesis|phosphatidylcholine biosynthesis …	-0.261803	7.54182e-05	0.0001509	-0.468429	5.63531e-16	1.96735e-15	-0.0388731	0.597031	0.790346	-0.2455	5.07983e-05	0.000349099
AC192362.3_FG002				-0.0115278	0.979845	0.98444	0.300806	0.0157867	0.0219634	-0.163981	0.282544	0.531219	0.148353	0.208583	0.367412
AC192362.3_FG003	LOC100275545	ribosome|intracellular|translation|structural constituent of ribosome		0.0560219	0.697412	0.742071	0.0849556	0.501148	0.54692	0.121665	0.436365	0.672531	0.150598	0.249818	0.416621
AC192381.3_FG004				2.33068	5.64861e-09	1.62468e-08	0.814635	0.0439245	0.0575732	1.17297	0.00745786	0.048852	-0.343074	0.241996	0.407289
AC192451.3_FG001	pco120447	endoplasmic reticulum		-0.367225	6.49111e-09	1.85869e-08	-0.110715	0.0630857	0.080957	-0.0913521	0.155369	0.375932	0.165157	0.00617292	0.0229379
AC193324.3_FG002		nucleic acid binding|zinc ion binding		0.0394743	0.828653	0.858812	0.446877	0.000188425	0.000319779	-0.125349	0.362735	0.610285	0.282054	0.0107899	0.0365995
AC193379.3_FG001		protein phosphorylation|protein kinase activity|protein tyrosine kinase activity|ATP binding|protein serine/threonine kinase activity|transferase activity, transferring phosphorus-cont		0.109721	0.34292	0.399331	0.0848639	0.461818	0.508416	-0.185654	0.121661	0.325075	-0.210511	0.0619554	0.147716
AC193500.3_FG003		N,N-dimethylaniline monooxygenase activity|NADP binding|oxidation-reduction process|flavin adenine dinucleotide binding		-0.287054	0.00587516	0.00939598	-0.70658	2.42137e-16	8.61908e-16	0.172395	0.0684127	0.22385	-0.247131	0.00887279	0.0311038
AC193591.3_FG001				-1.3377	6.25832e-28	4.9786e-27	-1.76984	4.11528e-58	5.33842e-57	-0.0385365	0.690655	0.848659	-0.470674	0.000744029	0.00374741
AC193598.3_FG002		defense response|ADP binding		0.106065	0.13274	0.170132	-0.110303	0.0515571	0.0669209	0.133157	0.0450501	0.170411	-0.0832108	0.178054	0.327615
AC193630.3_FG003		sequence-specific DNA binding|regulation of transcription, DNA-dependent|sequence-specific DNA binding transcription factor		-0.801342	8.22277e-06	1.80636e-05	-1.2106	8.87994e-13	2.64662e-12	-0.00492724	0.982432	0.99395	-0.414181	0.0191816	0.0587
AC193632.2_FG002		cation binding|hydrolase activity, hydrolyzing O-glycosyl compoun|protein phosphorylation|catalytic activity|carbohydrate metabolic process|protein kinase activity|protein tyrosine kinase activity|ATP binding|protein serine/threonine kinase activity|transferase activity, transferring phosphorus-cont		0.445307	0.000139445	0.000271091	0.423917	2.1564e-05	3.97849e-05	-0.0746164	0.559682	0.765847	-0.0960071	0.343879	0.520681
AC193786.3_FG005		DNA binding|protein dimerization activity		-0.782254	1.65759e-30	1.46467e-29	-0.610303	5.94421e-25	2.98189e-24	-0.143992	0.0203048	0.0987268	0.0279601	0.670531	0.798581
AC194005.3_FG004				0.562531	0.290972	0.345108	-0.0777502	0.834917	0.857252	0.418574	0.489142	0.71508	-0.221708	0.522642	0.684931
AC194022.3_FG013				-2.59201	4.04967e-266	1.04666e-263	-2.21475	2.25564e-216	2.3524e-214	-0.102288	0.129284	0.337102	0.274976	0.000160273	0.000971938
AC194158.3_FG005				-1.10012	2.60917e-27	2.02351e-26	-1.35813	2.7806e-52	3.16047e-51	-0.124885	0.138763	0.352211	-0.382897	0.00028903	0.00162833
AC194203.3_FG003	LOC100285652	lipid transport|lipid binding		-1.05283	9.27487e-19	4.87916e-18	-1.58662	1.19923e-44	1.13201e-43	-0.179835	0.0922417	0.272226	-0.713627	1.80879e-08	2.36315e-07
AC194272.3_FG003				-0.10179	0.425582	0.483285	-0.083566	0.398859	0.445457	0.548608	2.3324e-05	0.000531733	0.566832	1.06644e-06	1.03123e-05
AC194298.3_FG005				1.03504	1.36777e-14	5.70976e-14	1.08673	1.41794e-16	5.10151e-16	0.0536596	0.707186	0.858589	0.105346	0.416278	0.5914
AC194341.4_FG002	LOC100285174	mitochondrion|ATP synthesis coupled proton transport|mitochondrial proton-transporting ATP synthase com|hydrogen ion transmembrane transporter activity	adenosine nucleotides de novo biosynthesis	-0.615482	3.20785e-16	1.47166e-15	-0.838511	2.73412e-30	1.66783e-29	-0.0186626	0.819922	0.919135	-0.241692	0.00103022	0.00496183
AC194341.4_FG004	LOC100856908	protein binding|lyase activity		0.36821	0.000339359	0.000632191	0.688628	1.52536e-15	5.20522e-15	-0.151916	0.153599	0.373367	0.168503	0.0380811	0.10115
AC194389.3_FG001	IDP376	protein binding|metal ion binding		-0.178172	0.00883783	0.0137927	-0.110423	0.0492387	0.0640866	0.0271085	0.696611	0.852085	0.094858	0.115518	0.237365
AC194425.3_FG005				0.124665	0.115905	0.150363	0.538171	6.86851e-15	2.27022e-14	-0.0535668	0.501383	0.724207	0.359939	2.9607e-07	3.1541e-06
AC194863.3_FG007	LOC100502426	O-acyltransferase activity|lipid metabolic process		0.523891	0.00107439	0.0018904	0.596729	1.90302e-05	3.52443e-05	0.159312	0.35889	0.606238	0.23215	0.0777	0.175857
AC194878.3_FG001				0.256481	0.0417403	0.0587695	0.160353	0.191592	0.22783	-0.14765	0.304455	0.554123	-0.243778	0.0233496	0.0687222
AC194878.3_FG002				0.230443	0.101916	0.133717	0.0242272	0.864933	0.884157	-0.0830728	0.556093	0.763614	-0.289288	0.0148613	0.0478045
AC194914.3_FG002	LOC100284319	abscisic acid binding|regulation of protein serine/threonine phosphatase|abscisic acid mediated signaling pathway		-0.193787	0.00479022	0.00775719	-0.129497	0.0283687	0.0381511	-0.0797106	0.224375	0.466771	-0.0154207	0.796326	0.885135
AC194937.3_FG004	LOC100501171			-0.236714	0.60282	0.654365	-0.431561	0.256519	0.297668	0.44964	0.324673	0.573642	0.254793	0.535652	0.696436
AC194965.4_FG001		two-component sensor activity|protein binding|signal transduction|phosphorylation|signal transducer activity|ATP binding|membrane|transferase activity, transferring phosphorus-cont		0.0627444	0.330813	0.387052	0.059624	0.31454	0.35909	-0.0194712	0.77699	0.895857	-0.0225917	0.701249	0.821901
AC194965.4_FG004		sequence-specific DNA binding transcription factor|sequence-specific DNA binding|regulation of transcription, DNA-dependent|zinc ion binding		-0.565414	7.95103e-09	2.25959e-08	-0.689791	2.10154e-17	7.85947e-17	0.00176412	0.955942	0.983977	-0.122613	0.216861	0.377408
AC194970.5_FG001	LOC100502523	chloroplast|diterpene phytoalexin metabolic process|plastid|transferase activity|endoplasmic reticulum|isoprenoid biosynthetic process|farnesyltranstransferase activity|membrane|mitochondrion|etioplast	nonaprenyl diphosphate biosynthesis III|superpathway of geranylgeranyldiphosphate biosynthesis II (via MEP)|superpathway of geranylgeranyldiphosphate biosynthesis I (via mevalonate)|geranylgeranyldiphosphate biosynthesis	0.17635	0.0137873	0.0209052	-0.20932	0.00150483	0.00234021	0.0730324	0.296823	0.546232	-0.312637	3.37406e-06	2.95175e-05
AC194970.5_FG002				0.632668	1.13869e-20	6.58455e-20	0.434498	2.81238e-12	8.14229e-12	-0.0200072	0.787184	0.901649	-0.218177	0.000261981	0.00149421
AC194970.5_FG004	LOC100383434			-0.112545	0.123249	0.159047	0.061542	0.326461	0.371416	-0.0150113	0.880425	0.951018	0.159076	0.00882998	0.030972
AC194970.5_FG005		response to nematode|integral to membrane|membrane		-0.396328	4.60518e-15	1.97657e-14	-0.583284	1.24339e-34	8.79399e-34	-0.0801059	0.101846	0.289746	-0.267061	4.51081e-08	5.50605e-07
AC194970.5_FG009	LOC100284260	chloroplast|nucleolus|nucleoside-triphosphatase activity|ATP binding|nucleotide binding|DNA helicase activity		1.11575	1.65535e-57	3.26918e-56	0.919831	6.79107e-44	6.28075e-43	0.230589	0.0012936	0.013547	0.0346666	0.593128	0.742128
AC194974.3_FG005	LOC100193302	carbohydrate binding		0.413161	7.22675e-08	1.90149e-07	0.469213	2.69357e-12	7.80688e-12	0.0154858	0.825879	0.922077	0.0715378	0.245507	0.411595
AC195154.3_FG004		protein binding		-0.0996575	0.259271	0.311408	0.191889	0.0207742	0.0284338	-0.184885	0.0382517	0.152609	0.106662	0.19362	0.34812
AC195172.3_FG001				0.0392061	0.931094	0.944319	0.196321	0.429588	0.476056	-0.081761	0.846903	0.933033	0.0753537	0.620287	0.762114
AC195307.3_FG001				0.680998	0.00379296	0.0062225	0.905091	3.06294e-05	5.57618e-05	-0.203364	0.384074	0.629048	0.0207287	0.888106	0.940851
AC195331.3_FG008				0.0192587	0.877324	0.899685	0.381935	0.000253232	0.000425147	-0.191503	0.116166	0.315536	0.171173	0.104813	0.220671
AC195340.3_FG001	TUBA3	protein complex|protein polymerization|microtubule-based process|microtubule|cytoplasm|GTPase activity|microtubule-based movement|structural molecule activity|GTP catabolic process|GTP binding|cytoskeleton|nucleotide binding		0.221618	0.0374802	0.0532126	0.345057	0.00118743	0.00186886	-0.0897384	0.399217	0.642153	0.0337004	0.751276	0.854985
AC195340.3_FG002	cl4677_1a	respiratory chain complex I|oxidoreductase activity, acting on NADH or NADPH|oxidoreductase activity|electron carrier activity|oxidation-reduction process|membrane|mitochondrion|iron-sulfur cluster binding|4 iron, 4 sulfur cluster binding|mitochondrial respiratory chain complex I|metal ion binding	aerobic respiration -- electron donor II|NADH to cytochrome bd oxidase electron transfer|NAD/NADH phosphorylation and dephosphorylation	-0.441519	2.34952e-14	9.67392e-14	-0.597683	2.97899e-27	1.62875e-26	-0.0269574	0.641275	0.818258	-0.183121	0.00106032	0.00508926
AC195340.3_FG004	LOC100382108	nucleus|regulation of transcription, DNA-dependent		-0.00104004	0.965044	0.972199	0.130527	0.00904884	0.0129851	0.0389761	0.486371	0.712916	0.170543	0.000935583	0.004554
AC195347.4_FG004	LOC100278330			-0.236733	0.000414782	0.000764313	-0.306162	6.96462e-07	1.44268e-06	-0.0630863	0.313154	0.562145	-0.132515	0.0373923	0.0996893
AC195587.4_FG004	LOC100276046	defense response|ADP binding		-0.27447	6.73317e-08	1.77713e-07	-0.486466	3.35224e-25	1.69848e-24	-0.0759068	0.131994	0.34122	-0.287904	1.33903e-09	2.04361e-08
AC195785.3_FG004	LOC100279369	protein phosphorylation|protein kinase activity|protein tyrosine kinase activity|ATP binding|protein serine/threonine kinase activity|nucleotide binding|transferase activity, transferring phosphorus-cont		-0.138532	0.0613714	0.0840798	-0.466027	7.28303e-15	2.40188e-14	0.191585	0.0030941	0.0259878	-0.13591	0.0424681	0.109893
AC195794.3_FG002		nutrient reservoir activity|apoplast|manganese ion binding		0.551015	0.461755	0.519008	6.00749	9.33824e-05	0.000162933	-3.8413	0.192559	0.426716	1.61518	0.0496805	0.124453
AC195860.3_FG006	LOC100191559	structural constituent of ribosome|large ribosomal subunit|RNA binding|ribosome|intracellular|translation		0.552417	8.48275e-14	3.39167e-13	0.265882	2.76894e-05	5.06396e-05	0.25428	0.000819392	0.00956011	-0.0322544	0.622918	0.764201
AC195874.2_FG002	AP-17	protein transporter activity|membrane|coated pit|plasma membrane|protein transport|transport		-0.401533	4.28552e-09	1.24452e-08	-0.309245	1.18154e-06	2.4064e-06	-0.0540638	0.421782	0.660985	0.0382241	0.551928	0.709487
AC196025.3_FG001				-0.451754	2.28363e-05	4.80404e-05	-0.252019	0.00494338	0.00730448	0.0949585	0.355991	0.603634	0.294694	0.00269233	0.011377
AC196025.3_FG011				-0.918017	1.54811e-11	5.37621e-11	-0.709183	3.42767e-09	8.25599e-09	0.189171	0.147959	0.364978	0.398005	0.00211834	0.00927791
AC196059.3_FG003				-0.535494	0.00443094	0.00721093	-1.26281	4.55715e-16	1.5987e-15	0.529039	0.00240829	0.0215005	-0.19828	0.292003	0.46549
AC196066.3_FG003				0.326829	0.00340899	0.00562597	0.269622	0.00436882	0.00648613	0.0661776	0.515212	0.735514	0.00897062	0.898354	0.9461
AC196090.3_FG006	LOC100281759	serine-type endopeptidase activity|serine-type peptidase activity|hydrolase activity|identical protein binding|negative regulation of catalytic activity|peptidase activity|proteolysis		0.609661	5.87573e-06	1.30977e-05	0.277524	0.0229832	0.0312872	-0.0859699	0.553363	0.761449	-0.418107	0.000163277	0.000987137
AC196110.4_FG004				-0.186172	0.0712046	0.0963468	-0.938233	0.041276	0.0543114	1.25105	0.0192737	0.0951996	0.498989	0.00419481	0.0165743
AC196156.3_FG003				-0.303	1.04025e-06	2.47747e-06	-0.221317	0.000114924	0.000198796	-0.0412564	0.495643	0.719599	0.0404269	0.507037	0.672861
AC196158.3_FG002	LOC100384365			-2.32321	3.82403e-43	5.094e-42	-2.44283	6.27999e-98	1.72034e-96	0.250303	0.00607022	0.0422163	0.130685	0.571639	0.726014
AC196202.3_FG007				0.533364	0.000108423	0.000213173	0.566072	9.63312e-07	1.97769e-06	0.0768639	0.525778	0.743499	0.109572	0.265316	0.435052
AC196259.2_FG010				0.323395	0.0321096	0.0460302	0.409881	0.00188796	0.00290751	-0.149943	0.372785	0.61895	-0.0634564	0.611502	0.755592
AC196278.2_FG003		nucleic acid binding|DNA replication|DNA-directed DNA polymerase activity		-1.63581	7.08646e-11	2.34454e-10	-1.96584	7.08795e-18	2.70482e-17	0.194466	0.357621	0.605166	-0.135564	0.798909	0.886443
AC196278.2_FG004		nucleic acid binding|DNA replication|DNA-directed DNA polymerase activity		-1.47875	6.45465e-07	1.56579e-06	-1.57473	3.49277e-08	7.88935e-08	0.201719	0.507565	0.728445	0.105739	0.627724	0.767648
AC196426.3_FG007	pco129434	hydrolase activity|membrane|integral to membrane|GTP binding|nucleotide binding|hydrolase activity, acting on acid anhydrides		-0.455473	2.70717e-13	1.05113e-12	-0.327899	3.76859e-08	8.4962e-08	-0.0257167	0.651346	0.8242	0.101857	0.0924866	0.200634
AC196465.3_FG006				-0.204577	0.155664	0.196673	-0.0557812	0.642967	0.681487	-0.198485	0.208275	0.447773	-0.0496888	0.71123	0.828271
AC196475.3_FG004	comt	phenylpropanoid biosynthetic process|lignin biosynthetic process|caffeate O-methyltransferase activity|methylation|cytoplasm|flavonol biosynthetic process|myricetin 3'-O-methyltransferase activity|methyltransferase activity|protein dimerization activity|nucleus|transferase activity|quercetin 3-O-methyltransferase activity|O-methyltransferase activity|plasma membrane		0.10478	0.305475	0.3606	0.127065	0.21327	0.251432	0.035779	0.726385	0.86934	0.0580635	0.569562	0.724343
AC196475.3_FG005	pco115996	DNA binding|regulation of transcription, DNA-dependent		0.531012	2.09419e-23	1.38398e-22	0.743174	1.72022e-46	1.71791e-45	-0.220074	4.69736e-05	0.000945757	-0.00791108	0.90287	0.948378
AC196489.3_FG002	IDP2468	ribosome|ribonucleoprotein complex|translation|structural constituent of ribosome		0.274281	0.00144674	0.00250696	0.0138066	0.873409	0.891251	0.101969	0.233883	0.478143	-0.158506	0.0625079	0.148706
AC196779.3_FG003	LOC100284564	acid phosphatase activity	NAD/NADH phosphorylation and dephosphorylation|phosphate acquisition|phosphate utilization in cell wall regeneration|thiamine biosynthesis II	0.0920398	0.407416	0.465076	-0.138828	0.214541	0.252817	-0.0525378	0.726876	0.869618	-0.283405	0.0106393	0.0361638
AC196795.4_FG009				-1.22179	1.13874e-06	2.70309e-06	-1.12264	5.58624e-07	1.16609e-06	-0.278879	0.150137	0.368326	-0.179728	0.463722	0.635233
AC196961.2_FG003		nucleosome|DNA binding|nucleus|nucleosome assembly		-0.437744	3.82419e-09	1.11586e-08	-1.02678	5.19548e-49	5.49791e-48	0.156618	0.0247197	0.113297	-0.432418	5.36821e-09	7.57539e-08
AC197013.3_FG003		catalytic activity|metal ion binding		-0.252928	0.0880366	0.116873	-0.483833	9.08584e-05	0.000158773	0.111571	0.439877	0.674931	-0.119333	0.329268	0.505869
AC197047.3_FG001	LOC100277785			-1.56324	9.06017e-07	2.1682e-06	-1.57257	1.60151e-14	5.20156e-14	0.344489	0.0543801	0.193397	0.335162	0.376002	0.552399
AC197056.3_FG005		DNA binding		0.433483	3.08166e-10	9.7532e-10	0.315254	3.65427e-07	7.70995e-07	0.0908915	0.196585	0.432415	-0.0273381	0.633538	0.772091
AC197118.3_FG005	LOC100283771			0.140965	0.0216122	0.0317906	-0.0532576	0.303359	0.34741	0.139306	0.0194242	0.0956249	-0.0549166	0.311754	0.487497
AC197122.3_FG003		nucleus|regulation of transcription, DNA-dependent		0.163829	0.0403259	0.0569264	0	0.948034	0.955589	0.141533	0.100245	0.286544	-0.0222955	0.714334	0.830542
AC197146.3_FG001	LOC100383027	DNA-dependent DNA replication initiation|gametophyte development|premeiotic DNA replication		0.145427	0.2524	0.304216	-0.429207	8.66721e-06	1.65201e-05	0.377281	0.000843673	0.00972883	-0.197354	0.0611659	0.146318
AC197146.3_FG002		response to light stimulus|response to chitin|response to bacterium|response to water deprivation|DNA binding|response to gibberellin stimulus|response to salicylic acid stimulus|response to jasmonic acid stimulus|plant-type hypersensitive response|stomatal movement|response to ethylene stimulus|very long-chain fatty acid biosynthetic process|response to auxin stimulus|response to abscisic acid s…		-0.596038	0.00404308	0.00661049	-0.253184	0.11777	0.144983	-0.342853	0.0690182	0.22518	0	0.892286	0.943303
AC197150.3_FG003		voltage-gated potassium channel activity|protein binding|ion channel activity|ion transport|membrane|potassium ion transport|transmembrane transport		-0.0811677	0.63584	0.685669	-0.110915	0.472423	0.518762	-0.224263	0.202209	0.440118	-0.25401	0.106568	0.223474
AC197164.4_FG002				0.83591	0.0574895	0.0791079	-0.261243	0.501331	0.547076	0.721123	0.15928	0.381445	-0.376031	0.227067	0.389356
AC197246.3_FG001	LOC100286011	nucleotide binding|intracellular|GTPase activity|GTP catabolic process|signal transduction|nucleocytoplasmic transport|intracellular protein transport|GTP binding|protein transport|small GTPase mediated signal transduction|membrane|plasma membrane		-0.202833	0.000654644	0.001178	-0.265906	1.2385e-06	2.5196e-06	0.00570687	0.943866	0.979199	-0.0573663	0.318038	0.494156
AC197246.3_FG003	cl1797_4	cytosolic ribosome|nucleolus|ribonucleoprotein complex|structural constituent of ribosome|ribosome|intracellular|translation|cytosolic large ribosomal subunit		-0.368524	4.63795e-08	1.24093e-07	-0.241659	7.31463e-05	0.000128921	-0.0472246	0.473226	0.702483	0.0796402	0.198193	0.354201
AC197340.3_FG003				-1.00268	5.86807e-19	3.11106e-18	-0.620271	2.84293e-10	7.30881e-10	-0.311613	0.00181581	0.017326	0.0707949	0.571075	0.725569
AC197387.3_FG004				-1.58586	1.67389e-22	1.06195e-21	-1.15328	3.22036e-21	1.40613e-20	-0.119164	0.374248	0.619995	0.313421	0.0709995	0.16396
AC197545.3_FG002				0.143611	0.28244	0.336062	-0.0360242	0.734328	0.766701	0.0855	0.484014	0.711172	-0.094135	0.444424	0.616866
AC197578.4_FG001	LOC100280148	hydrolase activity, acting on glycosyl bonds|plant-type cell wall|hydrolase activity|carbohydrate metabolic process|metabolic process|hydrolase activity, hydrolyzing O-glycosyl compoun|membrane|cell wall|plasma membrane	superpathway of cytosolic glycolysis (plants), pyruvate dehydrogenase and TCA cycle|glycolysis IV (plant cytosol)|glycolysis III|glycolysis I	0.168171	0.291428	0.345631	0.199264	0.157675	0.190151	-0.00687654	0.968798	0.98927	0.024217	0.846095	0.915773
AC197672.3_FG002		shoot development|response to cytokinin stimulus|catalytic activity|meristem structural organization|fatty acid biosynthetic process|metabolic process|embryo development ending in seed dormancy|root development|ATP binding|ligase activity|acetyl-CoA carboxylase activity|biotin carboxylase activity|primary shoot apical meristem specification|fatty acid elongation|plasma membrane|metal ion binding	fatty acid biosynthesis initiation I|biotin-carboxyl carrier protein assembly|superpathway of fatty acid biosynthesis II (plant)	-0.250409	0.0016209	0.00279228	-0.642359	2.75462e-16	9.76729e-16	0.126355	0.115984	0.315293	-0.265595	0.000802713	0.00399809
AC197699.3_FG003	cl27880_1	oxidoreductase activity, acting on paired donors,|iron ion binding|oxidoreductase activity|oxidation-reduction process	leucopelargonidin and leucocyanidin biosynthesis|pinobanksin biosynthesis|flavonoid biosynthesis|leucodelphinidin biosynthesis	-0.11337	0.239323	0.28985	0.121575	0.119326	0.146777	-0.11337	0.234133	0.478448	0.121575	0.121269	0.246286
AC197705.4_FG001	pdc1	carboxy-lyase activity|pyruvate decarboxylase activity|magnesium ion binding|lyase activity|catalytic activity|thiamine pyrophosphate binding|response to stress|metal ion binding		-2.67966	1.50228e-168	1.51361e-166	-2.4267	2.81576e-215	2.89841e-213	-0.14717	0.0184019	0.0920599	0.105791	0.370031	0.546666
AC197705.4_FG006		protein binding|zinc ion binding		0.262865	7.37168e-06	1.62752e-05	0.34575	2.46508e-11	6.74429e-11	-0.0380033	0.527143	0.74457	0.0448815	0.374355	0.550805
AC197705.4_FG007	TIDP3511	mitochondrion|plastid|outer membrane		0.82956	2.5888e-36	2.78158e-35	0.419227	2.35447e-11	6.44984e-11	0.168162	0.0125135	0.0706957	-0.242172	7.36255e-05	0.00048915
AC197705.4_FG011				-0.0734095	0.381396	0.438489	-0.677899	5.21118e-17	1.91458e-16	0.0517465	0.546538	0.756827	-0.552743	7.67634e-12	1.63996e-10
AC197714.3_FG004			betanidin degradation	0.342781	0.15759	0.1988	-0.0794636	0.669105	0.70598	0.252865	0.309144	0.558235	-0.16938	0.386914	0.562961
AC197717.3_FG002	pco114261a	nucleus		-1.12219	2.63196e-67	6.42534e-66	-1.16592	8.7192e-97	2.35597e-95	-0.0172439	0.780497	0.898115	-0.0609707	0.378179	0.554706
AC197758.3_FG004	LOC100285577	apoplast|oxidoreductase activity|metal ion binding|heme binding|cell wall|response to oxidative stress|peroxidase activity|oxidation-reduction process	betanidin degradation	-1.07607	5.98058e-78	1.80236e-76	-0.674266	2.79216e-41	2.40551e-40	-0.228755	1.13417e-05	0.000300985	0.173045	0.00193482	0.00857701
AC197764.4_FG003		protein binding		1.27957	5.86446e-21	3.44905e-20	1.35145	4.96447e-35	3.55023e-34	0.253683	0.126004	0.332098	0.325557	0.000559386	0.00292139
AC198169.4_FG004	cl9072_1(438)	hydrolase activity|nucleic acid binding|helicase activity|ATP binding|ATP-dependent helicase activity		0.218134	0.00168674	0.0028996	0.173215	0.00515361	0.00760002	0.0270014	0.74128	0.877265	-0.0179184	0.775841	0.871913
AC198206.5_FG001	LOC100501771	oxidoreductase activity, acting on CH-OH group of|catalytic activity|flavin adenine dinucleotide binding|oxidoreductase activity|UDP-N-acetylmuramate dehydrogenase activity|oxidation-reduction process|membrane|D-arabinono-1,4-lactone oxidase activity		-0.375605	0.00129359	0.00225621	-0.500913	3.33937e-06	6.56552e-06	0.0614616	0.580522	0.779472	-0.0638465	0.555288	0.712238
AC198353.5_FG001		proteolysis|serine-type carboxypeptidase activity		-1.33065	0.0132621	0.0201667	-1.49476	0.00518744	0.007648	0.164119	0.758741	0.886573	0	0.976731	0.987992
AC198353.5_FG004	LOC100280262	RNA binding|regulation of transcription, DNA-dependent		0.262831	0.0201306	0.0297492	0.413706	6.46186e-05	0.000114476	-0.0122332	0.970905	0.989594	0.138641	0.142562	0.278313
AC198361.3_FG004	LOC100382683	nucleic acid binding|nucleotide binding		0.222504	3.04629e-05	6.33448e-05	-0.022508	0.631856	0.671206	0.150703	0.00389172	0.030672	-0.0943088	0.0573671	0.139362
AC198403.3_FG001	LOC100285530	DNA binding|nucleus|transcription, DNA-dependent|regulation of transcription, DNA-dependent|sequence-specific DNA binding transcription factor		1.09344	8.24672e-11	2.71556e-10	1.31519	5.63374e-22	2.53231e-21	0.192436	0.328148	0.577038	0.41419	0.000493462	0.00261559
AC198418.3_FG005	pco121445b	nucleic acid binding|chloroplast|hydrolase activity|RNA binding|ATP-dependent helicase activity|zinc ion binding|nucleus|metal ion binding|membrane|helicase activity|chloroplast stroma|ATP binding		0.30806	0.00262674	0.00440066	0.0125918	0.89584	0.910739	0.035205	0.814772	0.916445	-0.260263	0.00150126	0.00688997
AC198421.3_FG003				1.8906	5.37694e-71	1.41587e-69	1.34351	2.6559e-49	2.82685e-48	0.238453	0.0672361	0.221432	-0.308633	3.04051e-05	0.000219149
AC198481.3_FG004	LOC100382790	protein binding|phosphotransferase activity, alcohol group as acce|transferase activity, transferring phosphorus-cont		0.268858	8.53852e-05	0.000169839	0.487703	1.33243e-13	4.14423e-13	-0.229633	0.00104796	0.0115309	-0.0107886	0.885285	0.939392
AC198518.3_FG003	LOC100276166			-0.0482086	0.424218	0.481965	-0.0261266	0.630027	0.669472	-0.0341154	0.585692	0.783273	-0.0120335	0.843752	0.91427
AC198518.3_FG005		protein dimerization activity|regulation of transcription, DNA-dependent		-0.849263	2.57035e-08	7.01953e-08	-1.09251	5.94595e-17	2.17981e-16	0.0379209	0.739037	0.87619	-0.205324	0.18517	0.336954
AC198699.3_FG004		catalytic activity|oxidoreductase activity		-2.4021	1.91875e-06	4.47337e-06	-2.10711	1.13409e-05	2.14104e-05	-0.29499	0.447	0.680983	0	0.921334	0.959088
AC198725.4_FG004	LOC100280543			-0.79856	2.93361e-17	1.42766e-16	-0.570964	2.15082e-12	6.26743e-12	-0.209828	0.0121357	0.0691996	0.0177674	0.772867	0.870036
AC198725.4_FG007		protein transporter activity|binding|vesicle-mediated transport|membrane coat|clathrin adaptor complex|protein transport|intracellular protein transport		0.0665431	0.334536	0.39085	0.133989	0.0183414	0.0253044	-0.012158	0.802515	0.909748	0.0552879	0.337762	0.514464
AC198923.4_FG002				0.0230271	0.827478	0.857855	-0.55448	2.94951e-10	7.57709e-10	0.153967	0.113308	0.310645	-0.42354	5.57515e-06	4.68596e-05
AC198937.4_FG003		chorismate metabolic process|aromatic amino acid family biosynthetic process|chorismate mutase activity	tyrosine biosynthesis II|phenylalanine biosynthesis I|superpathway of phenylalanine biosynthesis|phenylalanine biosynthesis II|superpathway of phenylalanine and tyrosine biosynthesis	-1.83923	7.6814e-31	6.84333e-30	-1.77807	1.47862e-36	1.1084e-35	-0.0734088	0.61959	0.805565	-0.0122471	0.937944	0.96782
AC198982.3_FG006				-0.190282	0.461665	0.518955	-0.169464	0.398902	0.445477	0.0500552	0.810052	0.914065	0.0708735	0.765984	0.865623
AC199001.3_FG005		protein binding		0.466986	3.57887e-08	9.66696e-08	0.550103	3.61001e-13	1.09726e-12	0.00535671	0.936317	0.975629	0.0884731	0.241965	0.407266
AC199058.2_FG001				0.0226569	0.9165	0.932376	-0.121321	0.101365	0.125961	0.100086	0.306635	0.556026	-0.0438916	0.591451	0.740869
AC199067.2_FG004	LOC100276582			-0.0924341	0.454466	0.511818	0.167228	0.0915367	0.114556	-0.146177	0.217207	0.457723	0.113485	0.271255	0.442198
AC199068.2_FG017	LOC100272760	ADP binding		0.543082	2.2198e-05	4.67639e-05	0.702958	1.60073e-11	4.43357e-11	-0.00768824	0.924877	0.96961	0.152187	0.110324	0.229329
AC199315.4_FG001				0.985733	1.76394e-36	1.90304e-35	0.987495	4.6559e-41	3.98517e-40	-0.110786	0.205269	0.44404	-0.109024	0.0845174	0.187276
AC199439.4_FG005		protein phosphorylation|binding|protein kinase activity|ATP binding|protein serine/threonine kinase activity|transferase activity, transferring phosphorus-cont		0.525154	9.36247e-10	2.85925e-09	0.291205	0.000200468	0.000339414	0.0498077	0.633903	0.813962	-0.184141	0.0101401	0.0347422
AC199526.5_FG001				0.214805	0.0271018	0.0393182	-0.0299408	0.738922	0.770903	0.0279253	0.787122	0.901649	-0.216821	0.0100032	0.0343859
AC199526.5_FG002	LOC100194360	response to cold|nucleolus|methionine adenosyltransferase activity|S-adenosylmethionine biosynthetic process|one-carbon metabolic process|transferase activity|response to salt stress|lignin biosynthetic process|methionine metabolic process|ATP binding|membrane|cell wall|nucleotide binding|plasma membrane|metal ion binding	2'-deoxymugineic acid phytosiderophore biosynthesis|S-adenosyl-L-methionine cycle II|S-adenosyl-L-methionine cycle I|S-adenosyl-L-methionine biosynthesis|methionine degradation I (to homocysteine)|ethylene biosynthesis from methionine	0.990126	3.95829e-22	2.45809e-21	0.701613	5.17916e-12	1.47662e-11	0.28854	0.00444426	0.0336119	2.69897e-05	0.999936	1
AC199526.5_FG003	caf2	chloroplast|ribonucleoprotein complex|plastid|RNA binding|RNA splicing|mRNA processing|Group II intron splicing|chloroplast stroma		0.990682	1.98597e-06	4.6242e-06	0.672705	0.000172139	0.000293099	0.378988	0.128714	0.336214	0.061011	0.869762	0.930344
AC199541.4_FG001	pco128943b	transferase activity, transferring glycosyl groups|transferase activity|metabolic process|transferase activity, transferring hexosyl groups		0.766674	2.58136e-36	2.77485e-35	0.606873	5.51343e-26	2.87055e-25	-0.0334233	0.612026	0.800262	-0.193224	0.00049112	0.00260492
AC199541.4_FG002		metabolic process|transferase activity, transferring hexosyl groups		0.771068	2.10724e-26	1.57517e-25	0.6171	5.8264e-21	2.51161e-20	-0.0240101	0.777933	0.89625	-0.177977	0.00326386	0.0134154
AC199541.4_FG004		metabolic process|transferase activity, transferring hexosyl groups		0.811495	5.1706e-30	4.49694e-29	0.594451	4.68797e-20	1.95837e-19	0.00594471	0.947577	0.980832	-0.211098	0.000451522	0.00241428
AC199541.4_FG007	LOC100383146	transferase activity, transferring glycosyl groups|transferase activity|metabolic process|transferase activity, transferring hexosyl groups	cytokinins-O-glucoside biosynthesis|IAA conjugate biosynthesis I	0.390895	0.000336198	0.000626547	0.165988	0.0613988	0.0789037	0.112701	0.318122	0.56704	-0.112206	0.220465	0.381858
AC199571.3_FG004		DNA binding|cell redox homeostasis		0.151634	0.482708	0.538537	0.403356	0.0154698	0.0215494	-0.197397	0.255077	0.502421	0.0543248	0.739876	0.848275
AC199705.3_FG008			triacylglycerol degradation	1.41877	1.89318e-10	6.08901e-10	1.53491	2.44358e-13	7.50497e-13	0.0393666	0.836158	0.927427	0.155507	0.24415	0.410044
AC199765.4_FG008		catalytic activity|carbohydrate metabolic process|hydrolase activity, hydrolyzing O-glycosyl compoun	cellulose biosynthesis	-0.159761	0.0212143	0.0312363	-0.406213	2.50337e-09	6.08579e-09	0.0632164	0.366866	0.613425	-0.183235	0.00763319	0.0273924
AC199782.5_FG001	pco094838	hydrolase activity|detoxification of arsenic-containing substance|nucleotide binding|ATP binding|ATPase activity		-0.0987797	0.116669	0.151288	-0.223563	4.13176e-05	7.44788e-05	0.113612	0.0530614	0.190247	-0.0111713	0.830007	0.905925
AC199782.5_FG002	pco130633	metabolic process|catalytic activity|hydroxymethylglutaryl-CoA synthase activity|isoprenoid biosynthetic process	superpathway of geranylgeranyldiphosphate biosynthesis I (via mevalonate)|mevalonate pathway I	-0.342482	5.25826e-07	1.28633e-06	-0.455205	6.66226e-12	1.88927e-11	-0.00952014	0.868206	0.94421	-0.122243	0.067203	0.15748
AC200057.4_FG007		protein dimerization activity|sequence-specific DNA binding|regulation of transcription, DNA-dependent|sequence-specific DNA binding transcription factor		0.042718	0.750754	0.790026	-0.269773	0.0171994	0.0238215	0.0601505	0.640824	0.81809	-0.252341	0.0243722	0.0710984
AC200209.1_FG001				1.29388	7.00799e-20	3.88429e-19	1.36649	1.51406e-28	8.64172e-28	0.0146245	0.783584	0.89985	0.0872336	0.303868	0.478866
AC200210.1_FG006		catalytic activity|proteolysis|metalloendopeptidase activity|metal ion binding	trehalose degradation II (trehalase)	-0.235969	0.0698403	0.0946408	-0.454349	2.38905e-05	4.39104e-05	0.106397	0.380569	0.625865	-0.111983	0.348551	0.525452
AC200287.4_FG006				0.726467	0.00231414	0.0039064	0.521228	0.019581	0.026907	0.151567	0.535402	0.74994	-0.0536712	0.8314	0.906753
AC200298.4_FG001		metal ion transport|metal ion binding		-0.683806	0.0183458	0.0272897	-0.404855	0.0764488	0.0969028	-0.00925995	0.971731	0.989882	0.269691	0.343505	0.52032
AC200753.3_FG003		protein binding		0.308344	0.00701117	0.0110868	0.483159	2.99861e-08	6.79574e-08	0.144763	0.235328	0.479983	0.319579	0.000349681	0.0019176
AC201769.3_FG002				-0.214086	0.255286	0.307227	-0.269355	0.0407965	0.0537191	0.244885	0.100444	0.286993	0.189616	0.219029	0.380013
AC201891.3_FG001				-0.640473	5.13818e-07	1.25773e-06	-0.464452	0.000142561	0.0002447	-0.106196	0.391353	0.634804	0.0698258	0.555336	0.712238
AC202073.4_FG001				0.268595	0.0367341	0.0522156	0.0258422	0.883796	0.900073	0.220965	0.0946836	0.276419	-0.0217879	0.781715	0.875409
AC202129.3_FG001				0.412054	0.402174	0.459666	0.35426	0.465879	0.512286	0.470589	0.263669	0.511719	0.412796	0.29566	0.469714
AC202181.3_FG010		nucleotide binding		0.641982	0.000340393	0.000633819	0.405079	0.00542068	0.00797358	0.160913	0.394422	0.637781	-0.075991	0.594509	0.742984
AC202185.4_FG004	LOC100283821			-0.690685	4.07731e-28	3.27646e-27	-0.656565	5.94644e-28	3.32849e-27	-0.33851	1.02944e-08	6.66974e-07	-0.304391	1.76762e-06	1.63989e-05
AC202435.3_FG001	LOC100192755	protein binding		-0.0297928	0.769511	0.807477	-0.178689	0.0304524	0.040785	0.374967	7.65743e-05	0.00143143	0.226071	0.013604	0.0443819
AC202435.3_FG003		hydrolase activity	NAD/NADH phosphorylation and dephosphorylation|phosphate acquisition|phosphate utilization in cell wall regeneration|thiamine biosynthesis II	-1.23155	1.26397e-84	4.29968e-83	-1.5342	1.79972e-140	8.80529e-139	-0.343714	1.07616e-08	6.93466e-07	-0.646366	6.48084e-24	4.00263e-22
AC202439.3_FG001				-1.3595	1.27141e-57	2.5214e-56	-1.06356	8.37717e-64	1.23568e-62	0.175271	0.0073354	0.0481959	0.47121	4.39292e-08	5.39262e-07
AC202855.3_FG004				-0.72929	9.16454e-09	2.59329e-08	-1.14703	1.32503e-25	6.81517e-25	0.188032	0.0924068	0.272464	-0.229708	0.0726509	0.166891
AC202864.3_FG002	LOC100279625	sequence-specific DNA binding transcription factor|sequence-specific DNA binding|regulation of transcription, DNA-dependent|zinc ion binding		0.287779	0.00765501	0.0120504	-0.475378	1.52191e-08	3.51204e-08	0.52209	2.5469e-07	1.14915e-05	-0.241067	0.00661783	0.0243703
AC202915.3_FG002	LOC100273186	metabolic process|catalytic activity		-0.163675	0.00183425	0.0031384	0.16342	0.00104249	0.00164826	-0.245364	2.09462e-06	7.3244e-05	0.0817314	0.10799	0.225731
AC203031.3_FG002	LOC100276988	regulation of transcription from RNA polymerase II|RNA polymerase II transcription cofactor activity|mediator complex		-0.0534551	0.660102	0.707948	0.108139	0.201941	0.239262	0.0914948	0.340886	0.58847	0.253089	0.00463845	0.0180218
AC203173.3_FG004	LOC100272648	chloroplast|nucleolus|cytosol|GTP binding|GTPase activity|response to cold|copper ion binding|membrane|plasma membrane		-0.256675	0.00265335	0.00444211	-0.198494	0.0195335	0.0268462	-0.0515555	0.545117	0.755814	0.00662577	0.937307	0.967535
AC203366.4_FG001				0.405718	0.0631456	0.0862966	-0.0688439	0.738936	0.770903	0.264918	0.251865	0.498489	-0.209644	0.271282	0.442212
AC203381.3_FG006				1.11321	6.21491e-11	2.06423e-10	1.99762	6.27438e-51	6.91986e-50	0.209688	0.243953	0.48877	1.0941	7.00031e-21	3.56431e-19
AC203392.3_FG004				0.277568	0.00125554	0.00219386	0.127973	0.0845688	0.106452	0.143423	0.0935258	0.274652	-0.0061717	0.947716	0.973585
AC203394.3_FG004				-0.196321	0.422768	0.480548	-0.066649	0.878848	0.895686	0.172777	0.529831	0.746744	0.302449	0.137397	0.270678
AC203424.3_FG001				0.208811	8.23397e-05	0.000164045	0.0157209	0.759808	0.789952	0.153676	0.00383886	0.0303257	-0.0394141	0.402373	0.578944
AC203535.4_FG001	myb2	defense response signaling pathway, resistance gen|chloroplast|defense response to bacterium|defense response to fungus|DNA binding		0.351498	4.23084e-09	1.22924e-08	0.0514862	0.347409	0.393086	0.126012	0.0376528	0.150802	-0.173999	0.00174602	0.00785401
AC203535.4_FG002	LOC100284870	DNA binding|regulation of transcription, DNA-dependent		0.145945	0.0456709	0.0639365	0.0363285	0.56806	0.610915	-0.0258269	0.737297	0.875435	-0.135443	0.043148	0.111289
AC203535.4_FG004	LOC100285301	chloroplast|2 iron, 2 sulfur cluster binding|oxidoreductase activity|oxidation-reduction process|chloroplast envelope|chloroplast thylakoid membrane		-0.511239	0.0669578	0.0910565	-0.995107	0.000709698	0.00114215	-0.409718	0.158084	0.379719	-0.893586	0.00434689	0.0170787
AC203535.4_FG007		protein phosphorylation|protein kinase activity|protein tyrosine kinase activity|ATP binding|protein serine/threonine kinase activity|transferase activity, transferring phosphorus-cont		-0.714056	1.08997e-08	3.06569e-08	-0.708622	2.91181e-10	7.48184e-10	-0.0428725	0.748938	0.881622	-0.0374382	0.742769	0.849767
AC203570.4_FG005				0.332031	0.00629959	0.0100249	0.324422	0.000658775	0.0010635	0.192911	0.122778	0.326885	0.185302	0.0622951	0.148285
AC203571.3_FG001	LOC100275376			1.08561	1.63154e-19	8.88364e-19	1.16603	1.21145e-36	9.10141e-36	0.251944	0.0514827	0.186439	0.33237	5.60301e-05	0.000382291
AC203753.4_FG006		catalytic activity|carbohydrate metabolic process|hydrolase activity, hydrolyzing O-glycosyl compoun	glycogen degradation I|starch degradation	-1.91485	1.52497e-119	8.51194e-118	-2.34078	4.37186e-210	4.29562e-208	0.190088	0.00982269	0.0596283	-0.235841	0.00573136	0.0215565
AC203753.4_FG007				-1.45987	5.38974e-19	2.86513e-18	-1.95496	1.24449e-46	1.24911e-45	0.38461	0.00217037	0.0198165	-0.110478	0.571679	0.726026
AC203761.3_FG002		DNA topological change|DNA topoisomerase activity|DNA binding|DNA topoisomerase type I activity|chromosome		0.323228	0.0391731	0.0554439	0.405509	0.00524331	0.0077275	0.072467	0.616998	0.803845	0.154748	0.258702	0.427449
AC203841.3_FG002		protein binding		1.16571	1.54922e-11	5.3793e-11	1.25829	6.36625e-17	2.33102e-16	0.0738742	0.725233	0.868745	0.166459	0.18576	0.337742
AC203841.3_FG009	LOC100281582			-0.148464	0.00937004	0.0145621	-0.236938	7.36592e-06	1.411e-05	0.0846788	0.184234	0.415658	-0.00379582	0.938608	0.968252
AC203862.4_FG001	LOC100192667	lytic vacuole|proteolysis|cysteine-type endopeptidase activity		-2.06616	1.17341e-41	1.49845e-40	-1.94698	5.20858e-51	5.75777e-50	-0.227003	0.0228378	0.107045	-0.107821	0.571874	0.726119
AC203862.4_FG002				-0.00985956	0.941327	0.952909	0.0858617	0.260575	0.301932	0.151438	0.120751	0.323335	0.247159	0.00183376	0.00818532
AC203865.3_FG001	LOC100217281			0.187421	0.0523265	0.0724774	0.422033	3.11353e-07	6.60541e-07	-0.120651	0.24167	0.486716	0.113962	0.138005	0.271512
AC203900.3_FG006		protein binding		0.164958	0.196886	0.243059	0.134063	0.231803	0.271143	-0.100138	0.455929	0.688242	-0.131032	0.238555	0.402751
AC203909.3_FG006				0.125871	0.208666	0.256191	-0.161236	0.0637512	0.0817624	0.261951	0.00623883	0.0430715	-0.0251566	0.83996	0.911615
AC203957.3_FG004	LOC100281309	protein dimerization activity|sequence-specific DNA binding|regulation of transcription, DNA-dependent|sequence-specific DNA binding transcription factor		0.441741	3.12649e-08	8.48939e-08	0.471643	1.24174e-12	3.66739e-12	0.0402818	0.632109	0.812887	0.0701838	0.272199	0.443189
AC203966.5_FG002				0.427421	0.171122	0.214189	0.228571	0.441719	0.488339	0.19885	0.472182	0.70167	0	0.917207	0.957138
AC203966.5_FG003	LOC100284547	kinase activity|phosphorylation		0.261431	0.0155041	0.0233342	0.0048916	0.965758	0.971276	0.151404	0.157265	0.37864	-0.105135	0.253492	0.421094
AC203966.5_FG005	pco130567	flower development|gibberellin biosynthetic process|oxidoreductase activity, acting on paired donors,|oxidoreductase activity|response to red or far red light|iron ion binding|response to karrikin|oxidation-reduction process|unidimensional cell growth|short-day photoperiodism, flowering|response to gibberellin stimulus|leaf development|gibberellin 20-oxidase activity	gibberellin biosynthesis III (early C-13 hydroxylation)	1.05444	6.41888e-37	7.06284e-36	1.28328	7.24888e-77	1.4163e-75	0.00159097	0.954989	0.983742	0.23044	0.000157198	0.000955485
AC203972.3_FG001		defense response|ADP binding		-0.78858	9.34518e-18	4.67023e-17	-1.00112	1.98719e-32	1.3089e-31	-0.0439449	0.605012	0.79564	-0.256481	0.00405771	0.0161237
AC203985.4_FG001	LOC100281074	transmembrane transport|integral to membrane		0.333871	0.000113033	0.000221684	0.50275	3.97366e-09	9.53631e-09	-0.141113	0.102531	0.291033	0.0277659	0.744267	0.85054
AC203985.4_FG005	LOC100282755	prefoldin complex|unfolded protein binding|protein folding		0.465486	3.27297e-15	1.4168e-14	0.149683	0.00520894	0.00767827	0.121166	0.0402539	0.157773	-0.194637	0.000217837	0.0012736
AC203986.3_FG013				1.69619	0.00185162	0.00316588	3.30275	1.26086e-07	2.74575e-07	-1.78778	0.0893969	0.267516	-0.181221	0.827503	0.904583
AC203989.4_FG001	pco131730(580)	cysteamine dioxygenase activity|oxidation-reduction process		-0.0550622	0.256451	0.308426	0.0374561	0.410242	0.456694	-0.235779	1.58903e-06	5.76854e-05	-0.143261	0.00308278	0.0127616
AC204007.3_FG008	cl16119_1c			-0.0101292	0.924443	0.938892	-0.764214	1.52179e-15	5.19378e-15	0.106966	0.269769	0.518677	-0.647119	1.10895e-10	1.9916e-09
AC204050.4_FG006		protein phosphorylation|protein kinase activity|protein tyrosine kinase activity|ATP binding|protein serine/threonine kinase activity|transferase activity, transferring phosphorus-cont		-1.00582	1.64323e-55	3.08145e-54	0.258076	1.367e-06	2.77011e-06	-0.209038	0.000234386	0.00353407	1.05486	1.02178e-67	3.62627e-65
AC204212.4_FG001	LOC100284980	DNA binding		-2.50162	3.50829e-10	1.10534e-09	-4.47925	3.7158e-07	7.8349e-07	-1.09126	0.0304365	0.130527	-3.0689	0.0438444	0.112633
AC204271.3_FG003				0.714297	4.71563e-07	1.15787e-06	-0.185674	0.160451	0.193371	0.200997	0.161144	0.383629	-0.698973	2.17075e-08	2.79005e-07
AC204277.3_FG006	LOC100383917	methyltransferase activity		0.319014	1.60909e-11	5.58065e-11	0.296817	4.81682e-12	1.37579e-11	0.0208746	0.675866	0.838937	-0.00132257	0.990918	0.996544
AC204292.4_FG003		protein binding		0.587022	0.00772829	0.0121593	0.280152	0.168214	0.201948	0.228312	0.28164	0.530401	-0.0785581	0.591603	0.74096
AC204359.3_FG005	IDP387	integral to membrane|membrane		0.0715935	0.230287	0.279818	0.290355	2.37454e-08	5.41443e-08	0.0969791	0.0998586	0.285836	0.31574	8.15684e-09	1.12047e-07
AC204502.4_FG006				-0.482231	0.15304	0.193666	0.0223159	0.97746	0.981381	-0.16955	0.611494	0.799962	0.334997	0.293768	0.467536
AC204530.4_FG002	pco097891	mitochondrion|protein complex|mitochondrial outer membrane|hydrogen peroxide biosynthetic process|galactolipid biosynthetic process		-0.0705433	0.436483	0.49413	-0.336343	7.4087e-06	1.41873e-05	0.0463528	0.572639	0.773868	-0.219446	0.00259027	0.0110155
AC204530.4_FG006		phosphatidylinositol phosphate kinase activity|phosphatidylinositol metabolic process		0.284766	0.0803525	0.107459	-0.0224287	0.877132	0.894282	0.121843	0.463548	0.694105	-0.185351	0.178347	0.328021
AC204539.4_FG002	LOC100275289			-0.331123	0.136947	0.175015	0.245229	0.185128	0.220749	-0.207144	0.339688	0.587428	0.369208	0.0575393	0.139652
AC204539.4_FG003		cytoskeleton organization|actin cytoskeleton|actin cytoskeleton organization|actin binding		-0.731802	7.02619e-20	3.89347e-19	-0.451762	2.30162e-10	5.96101e-10	-0.170596	0.0232144	0.108149	0.109444	0.152254	0.292308
AC204604.3_FG008				-0.781203	3.82853e-15	1.65128e-14	-0.484599	5.38771e-07	1.12613e-06	-0.578649	5.43316e-09	3.74463e-07	-0.282046	0.00419884	0.0165875
AC204611.4_FG001	LOC100274961	catalytic activity|pyridoxal phosphate binding		0.917977	3.00177e-36	3.2224e-35	0.822393	2.33759e-35	1.68638e-34	-0.0478303	0.529095	0.746149	-0.143414	0.00978981	0.0337904
AC204619.3_FG003				-1.21193	1.58359e-36	1.71235e-35	-0.999724	3.03266e-35	2.18054e-34	-0.117292	0.160695	0.383065	0.0949109	0.314939	0.490895
AC204641.5_FG001				-0.715087	1.53782e-06	3.61469e-06	-0.854273	4.30051e-10	1.09401e-09	-0.119262	0.415845	0.656135	-0.258448	0.0636487	0.150891
AC204711.3_FG002	LOC100216852	hydrolase activity, acting on glycosyl bonds|cation binding|hydrolase activity|catalytic activity|carbohydrate metabolic process|metabolic process|hydrolase activity, hydrolyzing O-glycosyl compoun		0.147462	0.324059	0.380066	0.185847	0.122632	0.150571	0.0902731	0.54998	0.759564	0.128658	0.26546	0.435191
AC204711.3_FG003	LOC100286331		thiosulfate disproportionation III (rhodanese)|adenosine nucleotides de novo biosynthesis|purine nucleotides de novo biosynthesis II	-1.6709	6.71757e-15	2.85794e-14	-2.07438	1.14257e-22	5.29693e-22	-0.210536	0.312469	0.561594	-0.614021	0.003815	0.015287
AC204712.3_FG002				-0.365786	9.92227e-05	0.000196071	0.11569	0.189116	0.225099	-0.332858	0.000281357	0.00408681	0.148618	0.0984945	0.21046
AC204868.3_FG004		protein binding		-0.00297586	0.963837	0.97123	-0.738089	2.40932e-09	5.86494e-09	0.304402	0.018557	0.0926992	-0.430712	0.00101022	0.00487438
AC204891.4_FG001				-1.11478	2.05894e-66	4.96526e-65	-0.876177	2.68845e-54	3.18833e-53	-0.23417	7.99584e-05	0.00148419	0.0044302	0.901484	0.947477
AC205008.4_FG002	LOC100191729	metal ion transmembrane transporter activity|cation transport|ATP biosynthetic process|ATPase activity, coupled to transmembrane movement|hydrolase activity, acting on acid anhydrides, in|hydrolase activity|catalytic activity|metal ion transport|metabolic process|ATP binding|integral to membrane|membrane|nucleotide binding|metal ion binding	copper transport II	-0.0813919	0.758658	0.797426	-0.591421	0.00723122	0.0104927	0.061961	0.792332	0.904554	-0.448068	0.0588395	0.142051
AC205012.3_FG002	cl3641_1(259)	protein binding|phosphotransferase activity, alcohol group as acce|transferase activity, transferring phosphorus-cont		2.94717	5.24312e-05	0.000106629	0.970671	4.91052e-05	8.793e-05	2.14557	0.17596	0.404953	0.169071	0.603218	0.74945
AC205035.3_FG004				0.0623435	0.39736	0.454689	0.00808008	0.915449	0.927739	0.00541197	0.954322	0.983427	-0.0488514	0.418608	0.593646
AC205057.3_FG002	LOC100216973			0.260103	0.000154628	0.000298874	0.21383	0.0002492	0.000418583	0.106091	0.118115	0.31843	0.0598177	0.330794	0.507459
AC205057.3_FG004	LOC100501330			0.398925	0.0360902	0.0513403	0.296408	0.0763417	0.0967774	0.233921	0.277336	0.526338	0.131404	0.440695	0.613671
AC205077.3_FG003				0.0523415	0.60504	0.656385	-0.0953414	0.300882	0.344784	0.0316322	0.74199	0.877659	-0.116051	0.224612	0.386709
AC205122.4_FG003		protein binding		0.240525	1.71198e-05	3.64599e-05	0.436717	9.69449e-16	3.33597e-15	-0.132011	0.0173882	0.0888706	0.0641809	0.237858	0.401918
AC205154.3_FG005		heme binding|response to oxidative stress|peroxidase activity|oxidation-reduction process	betanidin degradation	-1.84703	1.22495e-72	3.31364e-71	-1.96289	1.1605e-114	4.15579e-113	-0.0490692	0.472555	0.701926	-0.16493	0.186794	0.339001
AC205250.3_FG006				0.121141	0.227175	0.276419	0.127849	0.125401	0.15382	0.00630481	0.935651	0.975464	0.013013	0.863768	0.926707
AC205320.3_FG004				0.698048	1.77038e-11	6.12486e-11	0.20033	0.0274684	0.0370138	0.184776	0.0748393	0.238158	-0.312942	0.000292926	0.00164584
AC205362.4_FG002	LOC100281553	integral to membrane|membrane		-0.203466	0.00027122	0.00051106	0.334043	1.62663e-10	4.24986e-10	0.196649	0.000300699	0.00431504	0.734158	9.93387e-42	1.51415e-39
AC205376.4_FG003	LOC100277780			0	0.307349	0.362345	1.72583	0.33262	0.377808	-0.823122	0.636108	0.815732	0.902703	0.036019	0.0967709
AC205376.4_FG008				0.26252	0.104076	0.136259	0.539187	0.000120492	0.000208111	0.21901	0.177464	0.407041	0.495677	0.000238508	0.00137685
AC205413.4_FG001	LOC100273104	oxidoreductase activity|metal ion binding|heme binding|response to oxidative stress|peroxidase activity|oxidation-reduction process	betanidin degradation	0.210469	0.000284613	0.000534771	0.184713	0.00107364	0.00169628	-0.276598	1.77153e-06	6.32484e-05	-0.302353	8.84816e-08	1.02727e-06
AC205413.4_FG002		heme binding|response to oxidative stress|peroxidase activity|oxidation-reduction process	betanidin degradation	0.456874	2.51787e-11	8.61809e-11	0.251946	4.94915e-05	8.86018e-05	-0.141757	0.0486167	0.17927	-0.346684	7.2845e-09	1.01352e-07
AC205413.4_FG003		heme binding|response to oxidative stress|peroxidase activity|oxidation-reduction process	betanidin degradation	0.22132	0.0012147	0.00212642	0.111037	0.088351	0.110902	-0.186711	0.00582576	0.0409716	-0.296994	5.88454e-06	4.9182e-05
AC205419.3_FG001	pco065609	plasma membrane		-0.614994	3.86585e-16	1.76299e-15	-0.304127	2.95301e-05	5.38719e-05	-0.195516	0.0084068	0.0532207	0.115351	0.114331	0.235598
AC205471.4_FG003		nucleus|sequence-specific DNA binding|regulation of transcription, DNA-dependent|sequence-specific DNA binding transcription factor		-0.4078	4.36037e-06	9.84437e-06	0.0166723	0.806315	0.831349	-0.480467	4.71111e-08	2.58112e-06	-0.0559954	0.546497	0.705462
AC205471.4_FG007	LOC100303799			1.38079	3.54365e-115	1.83575e-113	1.50968	4.18698e-137	1.96755e-135	-0.421423	1.3628e-11	1.61218e-09	-0.292523	3.43114e-07	3.61639e-06
AC205471.4_FG008		protein binding		0.846972	0.0850085	0.113132	0.598207	0.0110763	0.0157116	-0.307025	0.172302	0.399824	-0.555791	0.353704	0.530255
AC205521.3_FG003	LOC100274397	plasma membrane		-0.715261	1.7874e-42	2.33265e-41	-0.917017	3.24849e-81	6.90283e-80	0.0724538	0.128672	0.33618	-0.129302	0.010951	0.0370508
AC205534.3_FG002				0.151524	0.999576	1	0.421138	0.256645	0.2978	0.151524	0.893704	0.95592	0.421138	0.196921	0.352376
AC205562.3_FG002	LOC100280987	sequence-specific DNA binding|regulation of transcription, DNA-dependent|sequence-specific DNA binding transcription factor		-0.726816	3.78275e-21	2.24193e-20	-0.158133	0.0244851	0.0332082	-0.424277	3.84195e-09	2.77683e-07	0.144406	0.0548837	0.134705
AC205574.3_FG006	umc2049			0.409858	8.07549e-05	0.000161063	0.091052	0.29831	0.342056	0.175547	0.0930537	0.273807	-0.143259	0.105483	0.221806
AC205608.4_FG004	pco106840	oligopeptide transporter activity|oligopeptide transport|membrane		-3.21745	0	0	-2.88315	0	0	-0.0565161	0.315322	0.56392	0.277777	0.000336556	0.00185461
AC205677.3_FG001	LOC100383432	membrane coat|intracellular protein transport|binding|vesicle-mediated transport		-0.316493	4.07516e-06	9.23113e-06	-0.0926761	0.14861	0.180077	-0.142345	0.0317536	0.134253	0.0814723	0.213404	0.373303
AC205703.4_FG001	LOC100285743	protein binding		-2.04548	1.34734e-45	1.91839e-44	-2.40549	5.51392e-72	9.83571e-71	-0.0919062	0.50543	0.727179	-0.451921	0.00599888	0.0223892
AC205703.4_FG002	cl6346_1	trichome morphogenesis|actin filament organization|actin binding|multidimensional cell growth|ATP binding|cytoskeleton|regulation of actin filament polymerization|cell morphogenesis		0.0379699	0.422749	0.480548	0.31296	6.80868e-14	2.15174e-13	-0.183332	4.58231e-05	0.000929119	0.0916584	0.0302057	0.0840037
AC205703.4_FG005				-0.0981403	0.203788	0.250785	-0.164518	0.0242654	0.0329291	-0.0345664	0.623171	0.807946	-0.100944	0.150465	0.289791
AC205703.4_FG006	gl8	metabolic process|nucleotide binding|oxidoreductase activity		-0.430318	1.70827e-10	5.50995e-10	-0.42417	9.91543e-13	2.94785e-12	0.051005	0.452507	0.685332	0.057153	0.38067	0.557329
AC205703.4_FG010			selenocysteine biosynthesis II (archaea and eukaryotes)|tRNA charging pathway	0.283069	0.000531092	0.000966279	0.169239	0.0179085	0.0247345	0.173827	0.0371626	0.149386	0.059996	0.389575	0.565561
AC205725.3_FG010				-0.0742413	0.365079	0.421933	0.00537804	0.933067	0.942981	-0.173146	0.0377876	0.151189	-0.0935263	0.248634	0.415258
AC205730.3_FG002				0.77721	0.000223208	0.000424289	0.660779	0.000391	0.000645819	0.228781	0.307987	0.557203	0.11235	0.528145	0.689748
AC205886.3_FG001		ribosome|intracellular|translation|structural constituent of ribosome		0.0698295	0.622999	0.673716	-0.414633	0.000254175	0.000426639	0.335863	0.00970671	0.0591204	-0.148599	0.20414	0.361731
AC205982.3_FG014	LOC100382584			0.152961	0.127208	0.163775	-0.103988	0.258192	0.299492	0.100622	0.312392	0.56152	-0.156327	0.0884517	0.193868
AC206030.4_FG001	LOC100382626	drug transmembrane transport|drug transmembrane transporter activity|antiporter activity|transmembrane transport|membrane		1.18826	5.40807e-06	1.21052e-05	0.692199	0.00218295	0.00334275	0.129318	0.717208	0.863963	-0.36674	0.0399682	0.105013
AC206165.3_FG019	LOC100501554			-2.09562	2.02743e-34	2.0341e-33	-2.07807	9.03187e-73	1.64567e-71	0.283917	0.0037688	0.0299714	0.30147	0.173519	0.32176
AC206198.3_FG001	LOC100383719			0.752244	0.00691319	0.0109406	-0.342665	0.59894	0.640301	0.846777	0.00720682	0.0477071	-0.248131	0.726781	0.838863
AC206223.3_FG001	LOC100285794	chloroplast envelope		0.691089	9.19357e-20	5.05445e-19	1.26353	3.34839e-101	9.6157e-100	-0.0216346	0.79267	0.904636	0.550804	1.90295e-27	1.44103e-25
AC206223.3_FG004		protein binding|inositol-1,4,5-trisphosphate 3-kinase activity		-0.0867084	0.445851	0.50325	0.0585273	0.532073	0.577042	-0.122109	0.298982	0.548633	0.0231268	0.780694	0.874969
AC206223.3_FG006	LOC100280156	protein kinase activity|protein tyrosine kinase activity|ATP binding|transferase activity, transferring phosphorus-cont|protein phosphorylation		0.249318	0.011472	0.0176204	0.0144681	0.811224	0.835721	0.110779	0.290618	0.539594	-0.124071	0.12555	0.253015
AC206223.3_FG010				-0.144694	0.0511079	0.070901	-0.271489	1.92767e-05	3.56757e-05	0.0246998	0.802542	0.909748	-0.102095	0.118664	0.242176
AC206259.3_FG003				0.478481	7.94215e-14	3.18034e-13	0.738499	1.51836e-33	1.03686e-32	-0.220568	0.000824746	0.00960348	0.039451	0.495093	0.663302
AC206266.3_FG001		ATPase activity, coupled to transmembrane movement|transport|integral to membrane|transmembrane transport|ATPase activity|ATP binding		-0.564794	0.00035792	0.000664424	0.193562	0.154754	0.186979	0.0173664	0.874805	0.947918	0.775722	1.1642e-08	1.57108e-07
AC206350.3_FG005	LOC100284591			-0.373422	2.78308e-12	1.01109e-11	-0.736324	2.45689e-55	2.9867e-54	-0.0359577	0.48126	0.708965	-0.398859	5.33608e-14	1.45698e-12
AC206642.4_FG001	LOC100282013	cytosolic ribosome|nucleolus|structural constituent of ribosome|ribosome|intracellular|translation|cytosolic large ribosomal subunit|plasma membrane		-0.0341158	0.649968	0.698497	-0.113977	0.121583	0.149367	0.0896152	0.229772	0.473318	0.00975421	0.89496	0.944534
AC206764.4_FG001		protein binding		0.70543	6.70183e-05	0.000134819	0.985538	5.37086e-09	1.27696e-08	-0.323679	0.110561	0.305723	-0.0435705	0.805375	0.890343
AC206788.3_FG015	LOC100191664	transferase activity, transferring glycosyl groups|transferase activity|metabolic process|transferase activity, transferring hexosyl groups	cytokinins-O-glucoside biosynthesis|aerobic respiration -- electron donor II|flavonol glucosylation I|NADH to cytochrome bd oxidase electron transfer|NAD/NADH phosphorylation and dephosphorylation	0.390394	3.43637e-09	1.00591e-08	0.336685	8.78191e-08	1.93366e-07	0.108322	0.0981558	0.282458	0.054612	0.381908	0.558577
AC206840.3_FG002	LOC100278758			0.0840791	0.646635	0.695504	0.894062	9.71726e-09	2.26994e-08	-0.427421	0.0142483	0.0773858	0.382561	0.0090957	0.0317542
AC206901.3_FG005	LOC100272967	DNA binding		0.302239	2.38596e-06	5.51237e-06	0.861491	2.91148e-53	3.36064e-52	-0.159131	0.0127029	0.0715595	0.400121	1.57192e-13	4.01473e-12
AC206951.3_FG016	LOC100502296	DNA binding|nucleus|transcription, DNA-dependent|regulation of transcription, DNA-dependent|sequence-specific DNA binding transcription factor		0.218637	3.66324e-05	7.56575e-05	0.168835	0.000582345	0.000944736	-0.0463036	0.396035	0.639446	-0.0961055	0.0528504	0.13089
AC206951.3_FG017	LOC100281138	DNA binding|nucleus|transcription, DNA-dependent|regulation of transcription, DNA-dependent|sequence-specific DNA binding transcription factor		-0.395476	2.25443e-06	5.22117e-06	0.254178	0.00219119	0.0033545	-0.338812	4.80592e-05	0.000965978	0.310842	0.000188925	0.00112447
AC206968.3_FG003	pco142662	protein binding|response to cadmium ion|proteasome complex		-0.0714154	0.213792	0.261822	0.199236	0.000298541	0.000498119	-0.157797	0.00588886	0.0412689	0.112854	0.0421269	0.109292
AC206989.4_FG002		intracellular|zinc ion binding		0.0831395	0.301565	0.356463	0.180917	0.0152032	0.0212	-0.1895	0.0331594	0.13857	-0.0917232	0.226845	0.389171
AC206999.1_FG002				2.96253	3.42524e-189	4.47502e-187	3.10876	3.35872e-224	3.82123e-222	0.0737663	0.553879	0.761938	0.219993	0.00602944	0.0224785
AC207043.3_FG002	LOC100280912			-0.747581	3.54265e-22	2.20631e-21	-0.148472	0.0126176	0.017778	-0.00732967	0.884283	0.952338	0.59178	8.06485e-17	2.9412e-15
AC207189.4_FG002				0.0747795	0.519856	0.5748	0.674057	1.542e-10	4.03318e-10	-0.339301	0.0062726	0.0432068	0.259976	0.00989486	0.0340689
AC207265.3_FG002		clathrin coat assembly|clathrin binding|clathrin coat|phospholipid binding|1-phosphatidylinositol binding		0.193704	0.000739352	0.00132163	0.505343	1.03757e-20	4.44209e-20	-0.127565	0.0263722	0.118111	0.184075	0.000539077	0.00282775
AC207309.3_FG007				0.712108	1.31368e-13	5.19398e-13	0.636742	2.65763e-15	8.96483e-15	0.215418	0.0302945	0.130096	0.140051	0.0824765	0.183814
AC207342.3_FG007	LOC100193373	protein binding		0.234837	0.0143246	0.0216701	0.379435	1.48227e-05	2.77022e-05	-0.129626	0.240488	0.485527	0.0149721	0.864035	0.92683
AC207342.3_FG008	LOC100502398			0.336989	1.99781e-11	6.88864e-11	0.574617	8.01969e-33	5.35051e-32	-0.0848178	0.0876222	0.264401	0.15281	0.00140035	0.0064854
AC207347.3_FG005	LOC100285436	transmembrane transporter activity|transmembrane transport|integral to membrane		0.11612	0.117609	0.152432	0.239422	0.000234559	0.000394801	-0.128233	0.0904315	0.269056	-0.00493061	0.963773	0.981565
AC207628.4_FG002				-1.13496	1.75287e-25	1.26494e-24	-0.644714	4.75267e-10	1.20646e-09	-0.539272	2.71254e-07	1.21926e-05	-0.049026	0.683576	0.80846
AC207628.4_FG003	LOC100192486			0.448674	1.00578e-13	3.99922e-13	0.462211	4.04645e-17	1.49289e-16	-0.101372	0.105699	0.296907	-0.0878346	0.091679	0.199136
AC207628.4_FG009		phosphatidylinositol phosphorylation		0.345428	4.6843e-05	9.57394e-05	0.89912	1.16066e-28	6.65014e-28	-0.161304	0.071256	0.230426	0.392388	4.28899e-07	4.42253e-06
AC207628.4_FG010	LOC100191711	metabolic process|transferase activity|methyltransferase activity|methylation		-1.03645	1.605e-24	1.11232e-23	-0.739944	1.02117e-19	4.19947e-19	-0.102295	0.218292	0.459096	0.19421	0.05844	0.141304
AC207628.4_FG011	LOC100273911	protein binding		-0.962016	6.41609e-28	5.09899e-27	-0.894485	5.61884e-26	2.92288e-25	-0.331486	9.78939e-05	0.00175545	-0.263955	0.00228947	0.00991965
AC207652.3_FG001		protein binding		-0.368454	0.00121552	0.00212768	-0.336465	0.00134536	0.00210404	-0.0123229	0.899429	0.958377	0.0196663	0.827844	0.904742
AC207656.3_FG002	LOC100280136	protein dimerization activity|DNA binding|response to hormone stimulus|nucleus|transcription, DNA-dependent|regulation of transcription, DNA-dependent|auxin mediated signaling pathway		0.69663	1.57279e-27	1.23303e-26	0.755611	4.79303e-36	3.5449e-35	-0.252566	0.000253646	0.00375075	-0.193585	0.000466101	0.00248596
AC207722.2_FG009	CAB1	chlorophyll binding|chloroplast|response to far red light|response to red light|apoplast|plastid|plastoglobule|chloroplast envelope|thylakoid|response to blue light|photosystem I|protein-chromophore linkage|metal ion binding|integral to membrane|membrane|mitochondrion|chloroplast thylakoid membrane|photosynthesis, light harvesting|photosynthesis|photosystem II		-0.766286	0.00306231	0.00508845	-1.47919	1.86715e-08	4.28214e-08	-0.451665	0.0790577	0.246795	-1.16456	8.79225e-06	7.08205e-05
AC207755.3_FG005		amino acid transmembrane transporter activity|amino acid transmembrane transport|transmembrane transport|transport|membrane		-0.211896	0.0625616	0.0855823	0.01284	0.857164	0.877234	-0.102061	0.325957	0.574843	0.122675	0.224333	0.386367
AC207798.2_FG003				0.146847	0.142839	0.181929	-0.211268	0.0108635	0.0154326	0.087724	0.360825	0.608186	-0.270391	0.00175243	0.00787104
AC207803.3_FG003				-0.0876319	0.546737	0.600476	-0.743756	7.80559e-08	1.72332e-07	0.28331	0.0659845	0.218612	-0.372815	0.00941016	0.0326745
AC207890.3_FG002	cl152_1	nucleic acid binding|chloroplast|gibberellin biosynthetic process|seed germination|cytosol|nuclear envelope|endoplasmic reticulum|hydrolase activity, acting on ester bonds|response to stress|gene silencing by RNA|RNA-induced silencing complex|cell wall|protein secretion|response to cadmium ion|plasma membrane		0.0359494	0.634807	0.684711	-0.10272	0.173812	0.208227	0.13935	0.0681772	0.223284	0.000680016	0.990974	0.996544
AC208023.3_FG001	LOC100282298	protein targeting|protein transport|intracellular protein transport|P-P-bond-hydrolysis-driven protein transmembrane t|membrane		0.232715	0.00180615	0.00309347	0.123479	0.0923685	0.11553	0.15578	0.0355082	0.145221	0.0465443	0.533102	0.694042
AC208110.2_FG001		sequence-specific DNA binding|regulation of transcription, DNA-dependent|sequence-specific DNA binding transcription factor		-0.687326	6.03531e-06	1.34383e-05	-0.867693	3.14172e-11	8.55027e-11	0.120099	0.357903	0.605365	-0.0602675	0.674068	0.801077
AC208110.2_FG006				-0.716822	5.12848e-15	2.19721e-14	-1.61849	2.44165e-83	5.41581e-82	0.412588	1.24795e-06	4.71014e-05	-0.489075	7.56165e-08	8.89224e-07
AC208110.2_FG007	LOC100283430			-2.18909	1.18935e-217	2.0493e-215	-2.18761	6.49397e-240	8.21348e-238	-0.217643	0.000401432	0.00541557	-0.216164	0.00268792	0.0113624
AC208113.3_FG005	LOC100275787			0.603462	3.51812e-09	1.02895e-08	0.116455	0.141732	0.17226	0.413431	4.50229e-05	0.000915786	-0.0735759	0.412427	0.587655
AC208113.3_FG009	LOC100274989			0.699828	8.12066e-10	2.48863e-09	0.7978	2.28933e-16	8.15882e-16	-0.00318617	0.950349	0.981725	0.0947862	0.270265	0.440977
AC208201.3_FG001	LOC100191274	transmembrane transport|transport|integral to membrane|membrane		-0.926695	3.42214e-34	3.4004e-33	-1.04241	1.09533e-59	1.47645e-58	-0.00657685	0.948179	0.98101	-0.122291	0.0864276	0.190567
AC208201.3_FG002	LOC100383423	hydrolase activity|catalytic activity|protein serine/threonine phosphatase activity|phosphoprotein phosphatase activity|metal ion binding|protein dephosphorylation|abscisic acid mediated signaling pathway		0.690824	1.22378e-45	1.74769e-44	0.604414	1.45816e-36	1.09342e-35	-0.288617	1.4107e-08	8.85053e-07	-0.375027	3.27449e-16	1.12516e-14
AC208201.3_FG003				-0.20195	0.000801071	0.00142691	-0.354734	2.07813e-10	5.39747e-10	0.0802843	0.170405	0.397126	-0.0724992	0.225156	0.38722
AC208204.3_FG006	IDPC175	response to stress		2.41207	1.49248e-114	7.63186e-113	1.8685	1.59819e-72	2.88767e-71	0.160227	0.115152	0.313833	-0.383338	0.000129793	0.000808589
AC208221.3_FG002	LOC541688	extracellular region|serine-type endopeptidase inhibitor activity		-1.28294	6.03365e-66	1.44044e-64	-0.938747	3.28432e-41	2.82542e-40	-0.372849	7.74757e-08	3.97887e-06	-0.0286605	0.675937	0.80265
AC208327.4_FG003	LOC100217083	protein binding		0.251114	1.59394e-06	3.74218e-06	0.183183	9.07947e-05	0.000158674	0.0470574	0.403315	0.64575	-0.0208742	0.631807	0.770771
AC208327.4_FG006	pco120288	acetylglucosaminyltransferase activity|membrane		0.589386	2.92649e-14	1.19976e-13	0.501096	3.00545e-14	9.65073e-14	0.166549	0.0485434	0.179051	0.0782592	0.226528	0.388824
AC208341.4_FG005	LOC100282245	protein binding|phospholipid binding		-0.379971	2.70769e-07	6.79078e-07	-0.226267	0.000217616	0.000367245	0.0216231	0.738071	0.875839	0.175327	0.0111324	0.0375631
AC208341.4_FG007		heme binding|response to oxidative stress|peroxidase activity|oxidation-reduction process	betanidin degradation	-0.474911	1.22916e-05	2.651e-05	-0.704672	2.23144e-11	6.12199e-11	-0.347254	0.000900684	0.0102569	-0.577015	1.34874e-07	1.51204e-06
AC208341.4_FG008				0.340257	0.0653489	0.0890722	0.207321	0.0875858	0.109999	0.307993	0.106632	0.298714	0.175056	0.140169	0.274949
AC208346.3_FG004	LOC100381723	exocyst|exocytosis		0.783845	2.39089e-26	1.78215e-25	0.662103	1.18743e-26	6.3406e-26	0.134625	0.10056	0.287222	0.0128828	0.825272	0.903218
AC208348.3_FG012		protein binding		1.49738	6.86529e-32	6.36673e-31	1.2594	2.17527e-33	1.47866e-32	0.197535	0.210949	0.450744	-0.040446	0.632288	0.771115
AC208358.3_FG005				-1.32736	0.000154582	0.000298809	-0.551015	0.337571	0.382902	-1.078	0.0131817	0.0733353	-0.301656	0.791097	0.881931
AC208406.3_FG004				0.235183	0.032375	0.0463827	-0.0782456	0.388372	0.434799	0.130504	0.193048	0.427083	-0.182925	0.0690506	0.160638
AC208436.3_FG007	LOC100384354	RNA binding		0.882189	3.24087e-05	6.72262e-05	0.550255	0.0062575	0.00914061	0.0241259	0.811899	0.914988	-0.307808	0.103148	0.218013
AC208440.3_FG003				-0.158511	0.100085	0.131532	-0.168399	0.0574207	0.0740869	0.095085	0.360096	0.607553	0.0851966	0.330054	0.50675
AC208571.4_FG001			flavin biosynthesis I (bacteria and plants)	0.583322	4.46027e-07	1.09778e-06	0.626051	7.66286e-10	1.91838e-09	-0.0152144	0.8205	0.919568	0.0275141	0.763943	0.864302
AC208724.3_FG001				-0.248207	0.0905341	0.119875	-1.0385	1.1414e-15	3.91748e-15	0.326563	0.0144872	0.0781658	-0.46373	0.000719512	0.00365189
AC208855.3_FG002				-2.06345	1.13194e-37	1.27742e-36	-2.01354	4.95814e-68	8.04742e-67	0.176176	0.0774852	0.24342	0.226084	0.252864	0.420307
AC208897.3_FG003	LOC100383408			0.340459	0.00930082	0.0144593	-0.22519	0.0529303	0.068606	0.137821	0.293059	0.542285	-0.427829	0.000116949	0.000737812
AC208897.3_FG004		transporter activity|substrate-specific transmembrane transporter activ|transmembrane transporter activity|integral to membrane|membrane|transmembrane transport|transport		-1.01328	5.72383e-10	1.77562e-09	-1.01689	2.78171e-10	7.15452e-10	0.0995898	0.535707	0.74994	0.0959791	0.549645	0.707883
AC208915.3_FG010		photosynthesis, light harvesting|membrane		-0.726357	0.00538906	0.00866989	0.271046	0.315202	0.359795	-2.97677	1.58315e-24	9.65232e-22	-1.97936	1.00669e-12	2.37707e-11
AC209050.3_FG003		sequence-specific DNA binding|regulation of transcription, DNA-dependent|sequence-specific DNA binding transcription factor		-0.686625	9.70111e-18	4.84404e-17	1.75019	8.09377e-168	5.1321e-166	-0.657038	1.51372e-17	4.18526e-15	1.77978	2.53553e-157	6.02899e-154
AC209093.3_FG006				-0.106493	0.441043	0.498698	0.293101	0.0337947	0.0450147	-0.307497	0.0349573	0.14391	0.092097	0.491949	0.660543
AC209206.3_FG011		nucleic acid binding|protein binding		-1.13258	1.87649e-69	4.77722e-68	-1.14088	2.25774e-85	5.20704e-84	-0.0997737	0.0768485	0.241995	-0.108075	0.0851697	0.188353
AC209208.3_FG001		protein kinase activity|protein tyrosine kinase activity|ATP binding|transferase activity, transferring phosphorus-cont|protein phosphorylation		-0.247674	0.000416077	0.000766521	-0.227046	7.51256e-05	0.000132243	0.0521034	0.432155	0.668993	0.0727319	0.212553	0.372061
AC209208.3_FG002	pip1b	transporter activity|chloroplast|response to salt stress|response to water deprivation|chloroplast envelope|vacuole|water transport|plasma membrane|integral to membrane|membrane|mitochondrion|anchored to plasma membrane|transport		-1.31614	1.09816e-29	9.38271e-29	-0.777688	1.31791e-11	3.6669e-11	-0.626958	4.65144e-08	2.55432e-06	-0.0885054	0.438971	0.612139
AC209208.3_FG005	LOC100502406			-0.130788	0.061902	0.0847676	-0.0434307	0.440492	0.487164	-0.0576596	0.444273	0.678479	0.0296976	0.607178	0.752305
AC209213.4_FG002				0.200019	0.0155644	0.0234086	0.079981	0.222467	0.261316	0.292793	0.000299796	0.00430727	0.172755	0.00842709	0.0298183
AC209215.4_FG006				0.146004	0.0914185	0.120945	-0.27968	0.000212823	0.000359436	0.24595	0.00346029	0.028226	-0.179734	0.0194861	0.0594789
AC209242.3_FG003	cl347_1	proteolysis|cysteine-type endopeptidase activity		0.429055	8.48078e-08	2.21844e-07	0.242942	0.000932835	0.00148229	0.0771589	0.334391	0.583517	-0.108954	0.0956941	0.205827
AC209257.4_FG008	LOC100273220	endoplasmic reticulum|vesicle-mediated transport		0.59016	1.5687e-22	9.96809e-22	0.646672	3.07338e-29	1.80219e-28	-0.255978	5.91172e-05	0.00115096	-0.199466	0.000273565	0.00155136
AC209364.3_FG009	LOC100278618			0.849632	3.22932e-08	8.7586e-08	0.440906	0.000253431	0.00042542	0.315286	0.059116	0.203778	-0.0934402	0.410508	0.585968
AC209374.4_FG002	LOC100276918	chloroplast|carotenoid biosynthetic process|lyase activity|plastid|2-C-methyl-D-erythritol 2,4-cyclodiphosphate synth|isoprenoid biosynthetic process|chlorophyll biosynthetic process|mitochondrion|terpenoid biosynthetic process|chloroplast stroma	methylerythritol phosphate pathway|superpathway of geranylgeranyldiphosphate biosynthesis II (via MEP)	-0.255644	0.00260325	0.00436316	-0.253966	0.000853888	0.00136267	-0.0844186	0.311969	0.561077	-0.0827398	0.279008	0.451064
AC209377.3_FG003	IDP227			0.251873	0.0254317	0.0370422	0.560726	2.30174e-09	5.60766e-09	-0.0199515	0.825618	0.922058	0.288901	0.00261427	0.0111063
AC209626.2_FG013		uroporphyrinogen-III synthase activity|tetrapyrrole biosynthetic process	tetrapyrrole biosynthesis I|heme biosynthesis I	0.143313	0.391084	0.448118	0.318866	0.140132	0.170473	-0.436542	0.0781169	0.244951	-0.260989	0.0988176	0.210986
AC209636.2_FG003	LOC100285798	metabolic process|hydrolase activity		0.544699	0.000455657	0.000835102	1.00381	8.88722e-18	3.38167e-17	0.126633	0.483021	0.710283	0.585746	1.05606e-07	1.20842e-06
AC209664.3_FG002	LOC100383811	transferase activity, transferring glycosyl groups	homogalacturonan biosynthesis	-0.170399	0.0118493	0.0181529	-0.132539	0.0249328	0.0337665	-0.0082129	0.880306	0.950975	0.0296462	0.615842	0.758455
AC209705.3_FG004		protein binding		0.136921	0.10153	0.133232	-0.0260451	0.745563	0.776896	0.266814	0.00127002	0.0133622	0.103848	0.131696	0.262038
AC209784.3_FG007				3.42651	0	0	2.40705	6.19136e-268	1.0295e-265	0.50812	4.46013e-07	1.91431e-05	-0.511343	6.06668e-23	3.49282e-21
AC209784.3_FG011				0.633551	0.000115141	0.000225576	0.512029	6.39429e-07	1.32836e-06	0.682649	1.50176e-05	0.000374307	0.561127	2.26554e-07	2.46207e-06
AC209819.3_FG005		protein dimerization activity|methyltransferase activity|O-methyltransferase activity		-1.23846	3.12917e-39	3.68526e-38	-1.54944	3.24304e-82	7.0876e-81	0	0.997597	1	-0.31098	0.00206202	0.00906131
AC209819.3_FG007		protein binding		-0.33453	0.000225593	0.000428618	-0.286158	0.000316054	0.000526159	-0.0671848	0.462048	0.692774	-0.0188134	0.797779	0.885631
AC209819.3_FG012	rop7	small GTPase mediated signal transduction|intracellular|GTPase activity|GTP catabolic process|signal transduction|nucleocytoplasmic transport|intracellular protein transport|GTP binding|nucleotide binding|membrane|plasma membrane|protein transport		-0.157136	0.221881	0.270711	-0.394356	0.000547605	0.00089154	-0.0783455	0.552922	0.761196	-0.315565	0.00581255	0.0218067
AC209835.4_FG004	csu842			0.815153	8.80084e-30	7.5602e-29	1.16247	1.40802e-60	1.95219e-59	-0.258644	0.000423614	0.00564209	0.088674	0.195659	0.350593
AC209858.4_FG002		protein binding		0.548512	1.17456e-15	5.2028e-15	0.422045	4.81502e-12	1.37544e-11	0.171305	0.0183503	0.0919563	0.0448373	0.440959	0.613919
AC209858.4_FG004	cl14483_-2	transferase activity|N-acetyltransferase activity		-0.156595	0.0545575	0.0753481	-0.181682	0.00894275	0.0128406	0.0573054	0.513338	0.73381	0.0322182	0.670144	0.79833
AC209877.3_FG002				0.31037	0.0318432	0.0456621	0.457398	0.000628305	0.00101645	0.0369587	0.770986	0.892744	0.183987	0.15322	0.293622
AC209898.2_FG004	LOC100275696			0.0707954	0.343962	0.40031	-0.096321	0.150971	0.182705	-0.00382407	0.997258	1	-0.17094	0.0123048	0.0408293
AC209987.4_FG002	LOC100273592	oxidoreductase activity, acting on paired donors,|oxidoreductase activity|monooxygenase activity|electron carrier activity|metal ion binding|heme binding|iron ion binding|oxidation-reduction process		0.219939	0.521776	0.57647	0.126387	0.532801	0.577778	-0.15303	0.413747	0.654346	-0.246582	0.285159	0.457859
AC209987.4_FG010	LOC100273206	copper ion binding|electron carrier activity		0.273605	0.000516013	0.0009405	1.17235	2.95734e-63	4.3088e-62	-0.36013	7.39366e-06	0.000211675	0.538615	1.06931e-15	3.50703e-14
AC210003.2_FG004	pco083783	oxidoreductase activity|metal ion binding|heme binding|response to oxidative stress|peroxidase activity|oxidation-reduction process	betanidin degradation	0.563938	4.59922e-27	3.52434e-26	0.159507	0.00141474	0.00220676	0.0208298	0.70713	0.858589	-0.383602	2.7305e-15	8.58807e-14
AC210003.2_FG015				-0.431933	0.354933	0.411528	1.53013	0.00016719	0.000285018	-2.43445	4.80914e-07	2.04565e-05	-0.472393	0.501099	0.667547
AC210009.3_FG008				0.365514	0.0367231	0.0522039	1.57524	8.82749e-42	7.6971e-41	0.656892	6.78453e-05	0.00129994	1.86662	9.17801e-56	2.22688e-53
AC210013.4_FG002		copper ion binding|electron carrier activity		-0.201296	0.0172117	0.0257251	0.0416561	0.586875	0.629271	0.0802137	0.303089	0.552927	0.323166	2.53537e-05	0.000186068
AC210013.4_FG006	LOC100217017	metabolic process|nucleotide binding|oxidoreductase activity	citrulline biosynthesis|proline biosynthesis I|superpathway of citrulline metabolism	-1.80655	1.74237e-27	1.36283e-26	-1.74909	1.14191e-35	8.31873e-35	-0.175484	0.145467	0.361396	-0.118029	0.574591	0.727975
AC210013.4_FG008		nuclear pore|poly(A)+ mRNA export from nucleus		0.209862	0.0112448	0.0172983	0.365108	1.27403e-06	2.58657e-06	-0.124193	0.159447	0.381649	0.0310529	0.629436	0.769102
AC210013.4_FG009	LOC100284939	protein binding|zinc ion binding		0.161557	0.297729	0.35242	0.501425	0.00040444	0.000666767	-0.260229	0.106603	0.298704	0.0796391	0.522958	0.685156
AC210013.4_FG011		catalytic activity		-0.127018	0.0466386	0.0651532	-0.10417	0.0690062	0.0880557	0.041329	0.595154	0.788959	0.0641768	0.282112	0.454383
AC210013.4_FG012	LOC100274425	integral to membrane|membrane		-0.519379	1.0482e-06	2.4954e-06	-0.3015	0.000663615	0.00107088	-0.135332	0.173882	0.402068	0.0825469	0.391039	0.566977
AC210013.4_FG013				0.649385	0.000135405	0.000263539	0.209321	0.0963439	0.120161	0.457107	0.0147639	0.0793169	0.0170433	0.843351	0.913997
AC210013.4_FG014	LOC100193514	calcium ion binding|protein kinase activity|response to salt stress|cytoplasm|protein phosphorylation|calcium-dependent protein kinase C activity|phosphorylation|transferase activity, transferring phosphorus-cont|kinase activity|protein tyrosine kinase activity|nucleus|ATP binding|protein serine/threonine kinase activity|nucleotide binding|response to abscisic acid stimulus|plasma membrane|abscis…		-0.934532	1.04062e-33	1.01785e-32	-1.06957	9.65974e-56	1.1901e-54	0.105601	0.109899	0.304851	-0.0294325	0.706899	0.825289
AC210013.4_FG016				-0.604763	5.41722e-07	1.32331e-06	-0.448651	6.15448e-05	0.000109251	-0.0210532	0.844104	0.93159	0.135059	0.248272	0.414828
AC210013.4_FG017	LOC100274254	hydrolase activity, acting on glycosyl bonds|cellular cell wall organization|polygalacturonase activity|extracellular region|carbohydrate metabolic process|metabolic process|hydrolase activity	homogalacturonan degradation	-2.34052	1.07142e-22	6.85583e-22	-2.26561	4.53446e-27	2.45716e-26	-0.337222	0.0178817	0.0905433	-0.262315	0.451069	0.623287
AC210013.4_FG018	LOC100275406			-0.760171	0.000360565	0.000669074	-0.386108	0.061526	0.0790578	-0.309838	0.140377	0.354604	0.0642255	0.751973	0.855605
AC210013.4_FG019	LOC100382980	small ribosomal subunit|ribonucleoprotein complex|structural constituent of ribosome|RNA binding|ribosome|intracellular|translation		0.155239	0.0102205	0.0158094	0.239279	5.06116e-05	9.05049e-05	0.0435821	0.468359	0.698441	0.127622	0.0317548	0.0874324
AC210023.3_FG014		voltage-gated chloride channel activity|ion channel activity|transmembrane transport|chloride transport|membrane		-0.406549	0.000800621	0.00142622	-0.49928	2.10822e-06	4.20865e-06	0.228148	0.0546388	0.193998	0.135417	0.208528	0.367361
AC210168.4_FG003				0.481705	3.75649e-06	8.52878e-06	0.882728	1.64038e-26	8.7201e-26	0.0374539	0.748656	0.881614	0.438477	1.39391e-08	1.85164e-07
AC210169.3_FG002		protein binding		0.494895	1.92559e-06	4.48889e-06	0.416258	1.17556e-06	2.39482e-06	0.113492	0.305243	0.554855	0.0348547	0.65639	0.788344
AC210173.4_FG005		response to UV-B|oxidoreductase activity, acting on paired donors,|oxidoreductase activity|endoplasmic reticulum|monooxygenase activity|electron carrier activity|metal ion binding|heme binding|iron ion binding|ferulate 5-hydroxylase activity|oxidation-reduction process		0.70958	5.55876e-44	7.61822e-43	0.754497	3.97256e-62	5.65626e-61	0.150771	0.00462204	0.0344866	0.195688	6.50068e-06	5.38395e-05
AC210193.4_FG002	LOC100276953			-0.0213578	0.901378	0.919909	0.155483	0.259289	0.300661	-0.180431	0.246762	0.491993	-0.00359058	0.966624	0.982995
AC210199.4_FG003		protein binding		0.389987	0.00190931	0.00325678	0.287489	0.0102576	0.0146165	0.0946205	0.488186	0.714344	-0.00787714	0.9513	0.975064
AC210204.3_FG002	LOC100274244	protein binding		1.62335	2.60506e-50	4.27489e-49	1.68374	5.58805e-54	6.57135e-53	-0.369412	0.000539674	0.00688431	-0.309014	0.00353531	0.0143305
AC210303.3_FG001				-0.290286	0.105382	0.137832	-0.171339	0.289867	0.333098	0.117768	0.567048	0.770297	0.236714	0.0926018	0.20081
AC210314.3_FG006	pco076336b			0.567392	5.24308e-14	2.12313e-13	0.392934	8.20016e-08	1.80791e-07	0.093367	0.219649	0.46095	-0.0810915	0.261455	0.430566
AC210517.3_FG003	LOC100193370			-0.548942	4.20538e-15	1.80955e-14	-0.253307	4.46e-05	8.01707e-05	-0.209418	0.00137845	0.0141645	0.086217	0.199492	0.355906
AC210529.3_FG004	LOC100191830			0.924537	9.71396e-10	2.9624e-09	0.526469	6.98279e-05	0.000123347	0.279563	0.110942	0.306384	-0.118505	0.300101	0.474534
AC210595.3_FG004				-0.150139	0.130043	0.166936	-0.192863	0.0274289	0.0369668	0.080506	0.411952	0.652983	0.0377822	0.707425	0.825659
AC210616.4_FG003		transporter activity|substrate-specific transmembrane transporter activ|transmembrane transporter activity|integral to membrane|membrane|transmembrane transport|transport		-0.487719	0.000830693	0.00147735	-0.257014	0.0325049	0.04338	0.085885	0.562806	0.767617	0.31659	0.0201055	0.0609626
AC210669.3_FG001	LOC100284736	cellular glucan metabolic process|apoplast|hydrolase activity|carbohydrate metabolic process|xyloglucan:xyloglucosyl transferase activity|cell wall|hydrolase activity, hydrolyzing O-glycosyl compoun		1.12109	2.2507e-44	3.11327e-43	1.26338	8.78791e-55	1.05695e-53	-0.719691	4.08952e-18	1.2005e-15	-0.577393	8.27606e-14	2.1963e-12
AC210731.3_FG002				-0.231818	0.00228602	0.0038614	0.0536863	0.379748	0.426047	0.00441786	0.979311	0.993124	0.289922	1.90727e-05	0.000143926
AC210816.3_FG006				0.0367507	0.591084	0.643416	-0.439435	7.95848e-10	1.99134e-09	0.18327	0.0205729	0.0996907	-0.292915	8.48029e-05	0.000555188
AC211164.5_FG003	LOC100275214			-0.314812	5.96236e-08	1.58123e-07	-0.211037	4.89808e-05	8.77205e-05	-0.10792	0.0595713	0.204665	-0.00414478	0.959433	0.979044
AC211164.5_FG004	LOC100191304	oxidoreductase activity|metal ion binding|heme binding|response to oxidative stress|peroxidase activity|oxidation-reduction process	betanidin degradation	-0.892617	1.28122e-17	6.35211e-17	-0.653161	4.51443e-14	1.43835e-13	-0.135268	0.111062	0.306538	0.104187	0.308938	0.484496
AC211175.3_FG005	LOC100501789	protein phosphorylation|protein kinase activity|protein tyrosine kinase activity|ATP binding|protein serine/threonine kinase activity|transferase activity, transferring phosphorus-cont		0.0555035	0.491736	0.547444	-0.296704	1.03393e-05	1.95802e-05	0.0996614	0.182959	0.414372	-0.252546	0.000260218	0.00148594
AC211276.4_FG008	cl12053_1	acetylglucosaminyltransferase activity|membrane		0.471577	2.41227e-11	8.26976e-11	0.423935	6.40272e-12	1.81762e-11	0.121914	0.0900081	0.268239	0.0742723	0.214771	0.374813
AC211327.4_FG005				0.251273	0.0209473	0.0308679	0.300519	0.00140972	0.00219936	0.00301315	0.908466	0.96212	0.0522592	0.574261	0.727789
AC211349.4_FG001		tRNA aminoacylation for protein translation|tRNA aminoacylation|phenylalanyl-tRNA aminoacylation|cytoplasm|magnesium ion binding|ATP binding|aminoacyl-tRNA ligase activity|tRNA binding|nucleotide binding|phenylalanine-tRNA ligase activity|tRNA processing	tRNA charging pathway	0.128286	0.304521	0.359612	0.0399941	0.740881	0.772593	-0.180811	0.211469	0.451252	-0.269103	0.011436	0.0384196
AC211357.4_FG004	LOC100281737	cytoplasm|translation release factor activity, codon specifi|translation release factor activity|translational termination		-0.291773	0.00391099	0.00640597	-0.0994533	0.251706	0.292426	-0.0266609	0.784023	0.900096	0.165658	0.0461948	0.11744
AC211390.3_FG001		methyltransferase activity		0.380612	0.000422534	0.000777814	0.380685	9.82842e-05	0.000171184	0.0866192	0.471098	0.700831	0.0866926	0.35391	0.530464
AC211394.4_FG004	LOC100281588	phosphate ion homeostasis|plant-type cell wall|hydrolase activity|acid phosphatase activity|vacuole|metal ion binding	NAD/NADH phosphorylation and dephosphorylation|phosphate acquisition|phosphate utilization in cell wall regeneration|thiamine biosynthesis II	0.116105	0.0743444	0.100179	0.206029	0.00130578	0.00204578	-0.0845688	0.214032	0.454371	0.00535547	0.929496	0.96345
AC211401.4_FG003	si614087a01			-1.67964	2.43407e-140	1.74856e-138	-1.56173	1.42114e-167	8.9872e-166	0.0984526	0.0871641	0.263442	0.21636	0.0016437	0.00744883
AC211651.4_FG001		binding		0.575192	1.18673e-07	3.06618e-07	0.348855	0.000634511	0.00102621	-0.0189706	0.872846	0.946874	-0.245308	0.010079	0.0345778
AC211652.4_FG001	LOC100276375			0.0845296	0.637182	0.686929	-0.240766	0.100715	0.125192	0.125007	0.446123	0.680038	-0.200289	0.206784	0.364973
AC211652.4_FG002	LOC100274561	protein binding		1.58592	4.42051e-50	7.19937e-49	1.64586	2.56166e-70	4.40109e-69	0.182435	0.142147	0.35659	0.242373	0.00133145	0.00621134
AC211652.4_FG003	LOC100191620	cation binding|chitin catabolic process|catalytic activity|carbohydrate metabolic process|chitinase activity|hydrolase activity, hydrolyzing O-glycosyl compoun		0.153458	0.0480045	0.0668806	0.0906595	0.171386	0.205518	0.0256234	0.73848	0.876008	-0.0371753	0.570713	0.725226
AC211737.3_FG012		serine-type endopeptidase activity|proteolysis		-0.980476	3.91402e-29	3.28628e-28	-1.14965	5.59418e-45	5.33354e-44	0.188219	0.0250477	0.114184	0.0190448	0.808369	0.89238
AC211749.4_FG007	LOC100274980			-1.12713	2.95721e-19	1.59123e-18	-0.372583	0.00198215	0.00304743	-0.911837	5.45994e-15	1.16961e-12	-0.157288	0.202216	0.359337
AC211891.4_FG003			anthranilate degradation IV (aerobic)	-0.143043	0.150242	0.190439	-0.53165	2.04541e-10	5.31422e-10	0.12713	0.14938	0.367068	-0.261477	0.00393517	0.0156971
AC211892.4_FG002				-0.202105	0.31521	0.370676	-0.573185	0.0867251	0.108982	0.258312	0.586242	0.783523	-0.112768	0.989127	0.995684
AC212023.4_FG004	LOC100286061	enzyme inhibitor activity|pectinesterase activity	homogalacturonan degradation	-1.03408	0.00109149	0.0019192	-1.85768	1.45876e-08	3.37186e-08	-0.143033	0.55429	0.762241	-0.966633	0.0190466	0.0583397
AC212068.4_FG005	ache	hydrolase activity|lipid metabolic process|hydrolase activity, acting on ester bonds		0.0686211	0.271382	0.324251	0.172297	0.0014261	0.00222388	-0.0729499	0.221144	0.462638	0.030726	0.5545	0.711659
AC212112.4_FG002	LOC100381831	serine-type endopeptidase activity|chloroplast|nucleolus|protein binding|catalytic activity|proteolysis		0.0973974	0.0778368	0.104365	-0.00214185	0.949674	0.957053	0.0893937	0.103171	0.292187	-0.0101456	0.838725	0.910857
AC212219.3_FG005	LOC100273620	oxidoreductase activity, acting on paired donors,|response to karrikin|iron ion binding|oxidoreductase activity|oxidation-reduction process	leucopelargonidin and leucocyanidin biosynthesis|pinobanksin biosynthesis|flavonoid biosynthesis|leucodelphinidin biosynthesis	-1.6772	4.41348e-89	1.59247e-87	-0.2084	0.000951487	0.00151082	-0.0540247	0.518758	0.737829	1.41477	1.88197e-75	7.71543e-73
AC212351.4_FG001				-2.04559	2.16854e-26	1.61946e-25	-1.77652	1.25288e-37	9.68182e-37	0.192831	0.111695	0.307715	0.461904	0.0347596	0.0941575
AC212353.4_FG004	LOC100304207	protein binding|metal ion binding|zinc ion binding		0.354568	1.06494e-05	2.31105e-05	0.297334	2.46321e-05	4.52488e-05	0.0479586	0.535031	0.749809	-0.00927558	0.840629	0.912216
AC212394.4_FG006				-0.685638	7.47453e-18	3.7559e-17	-0.712746	7.97808e-27	4.28319e-26	0.0316414	0.647654	0.822382	0.00453298	0.980364	0.990023
AC212565.3_FG001	H4	nucleosome|chloroplast|nucleolus|response to water deprivation|DNA binding|thylakoid|nucleosome assembly|nucleus|chromosome|plasma membrane		-0.428312	0.000159949	0.000308547	-0.860503	2.42207e-14	7.80592e-14	0.0171737	0.877658	0.949474	-0.415017	0.000250388	0.00143671
AC212570.3_FG006	LOC100284315	nucleic acid binding|nucleolus|ribonucleoprotein complex|protein binding|rRNA processing|megagametogenesis|embryo sac development		0.540906	1.46158e-12	5.41669e-12	0.16355	0.00858285	0.0123447	0.256767	0.00111093	0.0120291	-0.12059	0.0543085	0.133638
AC212728.3_FG001	LOC100502257	extracellular region|serine-type endopeptidase inhibitor activity		-0.637614	7.89304e-16	3.53781e-15	-0.712142	2.4385e-23	1.15688e-22	-0.240848	0.000734687	0.00876098	-0.315376	8.18526e-05	0.000538393
AC212755.4_FG001				0.923251	1.07042e-28	8.83149e-28	0.84683	2.22384e-32	1.46194e-31	0.00291955	0.98866	0.997173	-0.0735018	0.239913	0.404545
AC212755.4_FG002				0.203387	0.083481	0.111249	0	0.984547	0.987371	0.00667092	0.986006	0.996053	-0.196716	0.0554346	0.135831
AC212755.4_FG004				0.427915	4.53026e-11	1.5204e-10	0.304788	1.36283e-06	2.76189e-06	-0.270511	0.000123331	0.0021037	-0.393639	6.23455e-12	1.34402e-10
AC212835.3_FG002	LOC100283414	copper ion binding|electron carrier activity		-1.21164	2.24327e-06	5.19634e-06	-0.642001	0.000935612	0.0014863	-0.275305	0.165498	0.389934	0.294336	0.270203	0.440907
AC212835.3_FG004				-0.168721	0.345277	0.401565	-0.306298	0.074794	0.0949571	-0.286437	0.100876	0.287795	-0.424015	0.0132981	0.043548
AC212835.3_FG007	LOC100283938	hydrolase activity, acting on ester bonds		0.362323	5.94077e-12	2.11783e-11	0.221579	7.91672e-06	1.51309e-05	0.0921354	0.0808297	0.250615	-0.0486087	0.325096	0.501761
AC212859.3_FG007		protein binding		1.12187	7.03373e-41	8.80716e-40	1.00269	1.08507e-39	8.93067e-39	0.214988	0.0174433	0.0890438	0.0958166	0.164286	0.308732
AC212859.3_FG008	LOC100192643	xylem development|response to cytokinin stimulus|DNA binding|positive regulation of transcription, DNA-dependen|nucleus|regulation of transcription, DNA-dependent|response to abscisic acid stimulus|response to brassinosteroid stimulus		1.8004	1.39974e-69	3.57883e-68	1.92833	1.42658e-126	5.89935e-125	0.177683	0.166998	0.391921	0.305609	7.21137e-08	8.514e-07
AC212886.3_FG006				-0.634494	3.17796e-11	1.07981e-10	-0.490839	1.21301e-08	2.81504e-08	-0.152809	0.0844434	0.257852	-0.00915419	0.920523	0.958621
AC213050.3_FG001		RNA binding|RNA-directed DNA polymerase activity|mRNA processing|RNA-dependent DNA replication		1.15238	4.75255e-10	1.48283e-09	1.11192	1.08339e-13	3.38514e-13	0.257069	0.270799	0.519279	0.216608	0.0752478	0.171528
AC213050.3_FG002	LOC100278675			-1.08377	6.57369e-27	5.00991e-26	-0.613479	3.69438e-15	1.23638e-14	0.00951111	0.896435	0.957091	0.479802	1.12372e-06	1.08003e-05
AC213099.3_FG001	pco096184			0.891861	3.03038e-29	2.55067e-28	0.514267	9.32751e-14	2.92637e-13	0.163828	0.0584988	0.202384	-0.213766	0.000505828	0.00267161
AC213099.3_FG002	LOC100216588	transition metal ion binding|oxidoreductase activity|oxidation-reduction process		0.244619	0.0104364	0.0161276	-0.0911541	0.247333	0.287809	0.299801	0.00193057	0.0181228	-0.0359718	0.646562	0.78223
AC213463.3_FG002	pco099852b			0.647662	3.16713e-16	1.4541e-15	0.497729	3.5487e-12	1.0207e-11	0.141975	0.0882447	0.265337	-0.00795807	0.89454	0.944408
AC213463.3_FG007	TIDP9255			1.23971	5.07565e-63	1.12583e-61	1.12052	4.80539e-56	5.97608e-55	0.0113452	0.897155	0.957347	-0.10785	0.107481	0.224973
AC213463.3_FG009				0.629122	0.0124014	0.0189439	0.189012	0.388839	0.435282	0.292876	0.261215	0.509092	-0.147234	0.459424	0.631201
AC213521.3_FG005	LOC100193466	response to light stimulus|nucleotide binding|oxidoreductase activity|porphyrin-containing compound biosynthetic process|heme biosynthetic process|oxidation-reduction process|tetrapyrrole biosynthetic process|chlorophyll biosynthetic process|NADP binding|response to oxidative stress|glutamyl-tRNA reductase activity	chorismate biosynthesis I|superpathway of phenylalanine biosynthesis|tetrapyrrole biosynthesis I|superpathway of tryptophan biosynthesis|heme biosynthesis I	-0.017302	0.851593	0.878718	0.213876	0.0147313	0.0205769	-0.260854	0.00391836	0.0307908	-0.029676	0.736317	0.845519
AC213600.3_FG002	LOC100279534	protein binding|calmodulin binding|defense response to bacterium		0.138282	0.0297311	0.0428427	-0.0287205	0.618409	0.658569	0.0894735	0.153635	0.373379	-0.0775289	0.196322	0.351463
AC213612.3_FG001	LOC100285010			0.243729	0.381715	0.438814	4.63495	4.23977e-10	1.07879e-09	-3.64829	0.000166525	0.0026866	0.742933	0.0795243	0.17898
AC213621.5_FG004				-0.530251	7.41961e-09	2.11564e-08	-0.782353	2.12212e-24	1.04493e-23	0.125054	0.125513	0.331199	-0.127048	0.166312	0.311554
AC213654.3_FG001	csu180	protein binding|metal ion binding|zinc ion binding		0.357881	4.87422e-09	1.40928e-08	0.373406	1.76177e-11	4.86487e-11	-0.13455	0.0353657	0.144807	-0.119026	0.0212133	0.0637363
AC213654.3_FG003	LOC100278035			-0.706143	2.01291e-11	6.93766e-11	-0.509325	9.63144e-10	2.40109e-09	0.071363	0.458745	0.690237	0.268181	0.00598615	0.0223524
AC213654.3_FG005	LOC100278457			0.135848	0.458383	0.515681	0.326315	0.0222085	0.0302899	-0.040122	0.79362	0.9052	0.150346	0.222584	0.384554
AC213884.3_FG001	LOC100282524	intracellular transport		0.299564	2.56506e-08	7.00736e-08	0.140924	0.00515931	0.00760794	0.0887553	0.0955082	0.277729	-0.0698849	0.156932	0.298809
AC214046.4_FG005				-1.27408	1.17847e-18	6.17626e-18	-1.16972	9.566e-26	4.9534e-25	0.195792	0.0789606	0.246621	0.300144	0.0365	0.0977704
AC214119.3_FG009	LOC100217039	binding		0.156296	0.0782759	0.104906	0.175789	0.0189421	0.0260848	0.026957	0.81764	0.91794	0.0464496	0.52028	0.683002
AC214266.3_FG002	LOC100283535	nucleotide-sugar transmembrane transporter activit|nucleotide-sugar transport|Golgi membrane|carbohydrate transport|integral to membrane|membrane|transport|sugar:hydrogen symporter activity		-0.595867	4.22367e-07	1.04138e-06	-0.32249	0.00180036	0.00277998	-0.186491	0.112275	0.308598	0.0868858	0.424374	0.59893
AC214350.3_FG007	LOC100192468	electron transport chain|2 iron, 2 sulfur cluster binding|mitochondrial respiratory chain complex III|ubiquinol-cytochrome-c reductase activity|respiratory chain|oxidoreductase activity|oxidoreductase activity, acting on diphenols and r|metal ion binding|membrane|mitochondrion|iron-sulfur cluster binding|oxidation-reduction process	aerobic respiration -- electron donor II	-0.3209	2.62969e-07	6.60312e-07	-0.216766	0.000334571	0.000555896	-0.0510652	0.402424	0.644818	0.0530688	0.384108	0.560509
AC214360.3_FG001	LOC100279558	chloroplast|terpene synthase activity|gibberellin biosynthetic process|ent-kaurene synthase activity|stemar-13-ene synthase activity|plastid|diterpene phytoalexin metabolic process|lyase activity|metabolic process|ent-pimara-8(14),15-diene synthase activity|ent-sandaracopimaradiene synthase activity|metal ion binding|mitochondrion|magnesium ion binding|gibberellin metabolic process|ent-isokaurene…	ent-kaurene biosynthesis I|superpathway of GA12 biosynthesis	1.52701	5.02626e-128	3.10427e-126	1.0014	7.90018e-70	1.33988e-68	0.0847592	0.276533	0.525486	-0.440854	7.12832e-25	4.59342e-23
AC214448.3_FG007	LOC100272830	integral to membrane		0.787975	6.53516e-61	1.38992e-59	0.702411	7.86316e-54	9.20582e-53	0.0607471	0.207178	0.446788	-0.0248168	0.580637	0.732628
AC214507.3_FG001	si687066e03	RNA binding		0.760718	7.51077e-05	0.000150304	0.864596	4.39753e-07	9.23797e-07	-0.145239	0.368632	0.614883	-0.0413606	0.834335	0.908662
AC214602.3_FG012		protein binding		0.519393	0.0011817	0.00207155	0.509162	0.00051295	0.000837758	0.0157415	0.917959	0.966162	0.00551068	0.966207	0.982907
AC214635.3_FG002	cl34400_1a	protein binding		-0.242649	0.000728697	0.00130348	-0.12966	0.0302154	0.0404995	0.0164094	0.808869	0.913609	0.129398	0.0426594	0.110316
AC214635.3_FG006				1.81617	4.1347e-58	8.27567e-57	0.783108	9.32346e-11	2.47398e-10	-0.191904	0.211554	0.451347	-1.22496	2.37924e-47	4.75407e-45
AC214640.3_FG003	LOC100273039	ribosome|intracellular|ribonucleoprotein complex|translation|structural constituent of ribosome		0.474663	5.45375e-09	1.57016e-08	0.153411	0.0385059	0.0509088	0.191882	0.0186683	0.0931576	-0.12937	0.0636844	0.150931
AC214648.3_FG003	LOC100282127	integral to membrane|plasma membrane|membrane		-0.244929	9.92846e-05	0.00019616	-0.372404	1.45864e-10	3.82105e-10	0.157868	0.00844578	0.0533705	0.0303934	0.604048	0.74999
AC214817.3_FG004		protein phosphorylation|protein binding|protein kinase activity|protein tyrosine kinase activity|ATP binding|transferase activity, transferring phosphorus-cont		-0.0506048	0.612917	0.663961	-0.33011	1.45888e-06	2.95078e-06	0.0256293	0.635234	0.815216	-0.253875	0.000202388	0.00119384
AC215201.3_FG003		protein phosphorylation|protein kinase activity|protein tyrosine kinase activity|ATP binding|protein serine/threonine kinase activity|transferase activity, transferring phosphorus-cont		-0.612106	1.22313e-05	2.63869e-05	-0.647865	5.88836e-07	1.22657e-06	-0.0209355	0.862936	0.941352	-0.0566947	0.635869	0.773782
AC215201.3_FG005		cytoplasm|protein refolding|cellular protein metabolic process|ATP binding|protein folding		1.1583	3.30513e-24	2.26026e-23	0.930956	5.25036e-17	1.92808e-16	-0.196537	0.121412	0.324704	-0.423877	2.32948e-05	0.000172287
AC215201.3_FG008	LOC100274843	mitochondrion|protein dimerization activity		-1.23831	2.23953e-12	8.18498e-12	-1.23871	1.87823e-10	4.88787e-10	-0.909524	1.35154e-07	6.46618e-06	-0.909918	3.98984e-06	3.44233e-05
AC215244.3_FG002	pco076711	integral to chloroplast outer membrane|cytoplasm|vegetative to reproductive phase transition of mer|protein folding|nucleus|protein targeting to chloroplast|protein binding|post-embryonic development|defense response to bacterium, incompatible intera|response to cadmium ion|plasma membrane		-0.0397892	0.404106	0.461652	-0.0792282	0.0796522	0.100682	0.0183751	0.691697	0.849325	-0.0210638	0.645673	0.781552
AC215260.3_FG001	pco115104			0.154919	0.055195	0.076171	0.708827	3.03116e-22	1.37811e-21	-0.383681	2.73489e-06	9.15919e-05	0.170227	0.0162005	0.0511234
AC215260.3_FG003		transferase activity, transferring acyl groups oth		-0.297494	0.593168	0.645389	-2.49151	3.24717e-05	5.90075e-05	0.114788	0.82651	0.922275	-2.07923	0.000892197	0.00436695
AC215260.3_FG004	LOC100281920	ribonuclease inhibitor activity|regulation of RNA metabolic process		-0.529988	3.92725e-13	1.50933e-12	-0.440693	8.14656e-14	2.56364e-13	0.00225544	0.944537	0.97951	0.0915502	0.174159	0.32262
AC215309.3_FG004				-0.313459	0.000193906	0.000371023	-0.388333	1.15188e-07	2.51509e-07	0.141941	0.114508	0.312748	0.0670674	0.313778	0.489722
AC215690.3_FG002	csu333	chloroplast|lipid biosynthetic process|acyl-[acyl-carrier-protein] desaturase activity|oxidoreductase activity|fatty acid biosynthetic process|transition metal ion binding|oxidation-reduction process|fatty acid metabolic process	oleate biosynthesis I (plants)|superpathway of fatty acid biosynthesis II (plant)	0.508868	4.94928e-24	3.36048e-23	0.45071	5.24786e-21	2.26673e-20	0.183392	0.000303002	0.00434284	0.125233	0.00871318	0.0306528
AC215723.3_FG001				-0.340973	0.0436249	0.0612635	-0.26875	0.0889494	0.111606	-0.0540214	0.741311	0.877265	0.0182008	0.887993	0.940815
AC216010.3_FG001	LOC100280567	pseudouridine synthase activity|RNA modification|RNA binding|pseudouridine synthesis|isomerase activity|tRNA processing	pseudouridine degradation	0.311291	0.000306399	0.000573394	0.307013	7.63818e-05	0.000134351	-0.0353668	0.699478	0.854054	-0.0396457	0.57371	0.727324
AC216067.3_FG002	LOC100282817	proton-transporting V-type ATPase, V0 domain|proton-transporting two-sector ATPase complex, pro|ATP hydrolysis coupled proton transport|hydrogen ion transmembrane transporter activity		-0.552632	2.69974e-15	1.17357e-14	-0.537355	6.70461e-15	2.21882e-14	0.0118591	0.86235	0.94121	0.0271362	0.696786	0.817991
AC216247.3_FG001		nucleus|sequence-specific DNA binding|regulation of transcription, DNA-dependent|sequence-specific DNA binding transcription factor		0.823122	0.649842	0.698456	-2.11548	0.311307	0.355724	0	0.974009	0.990848	-2.9386	0.0797268	0.179314
AC216247.3_FG005		protein folding		-0.270567	0.0920444	0.121719	-0.662483	2.69036e-05	4.92417e-05	0.0923032	0.614126	0.801654	-0.299612	0.0624749	0.148655
AC216353.2_FG005		inorganic diphosphatase activity|cytoplasm|magnesium ion binding|phosphate-containing compound metabolic process	UDP-glucose biosynthesis (from glucose 6-phosphate)	-0.169871	0.0381036	0.0540331	0.029616	0.709413	0.743692	-0.0514358	0.535201	0.749824	0.148051	0.0467345	0.118486
AC216793.3_FG008		membrane		0.188351	0.0234837	0.0343882	0.669734	7.25192e-21	3.11538e-20	-0.22658	0.0102701	0.0615355	0.254803	0.000257975	0.00147526
AC216867.3_FG003				0.49609	1.49573e-07	3.83621e-07	0.161202	0.0420736	0.0552966	0.312836	0.00104454	0.0114987	-0.0220523	0.721309	0.835019
AC216870.3_FG005				0.289214	0.00392736	0.00643101	0.0460583	0.546005	0.590213	0.21654	0.0297804	0.128539	-0.0266157	0.782008	0.875575
AC216871.3_FG001		transferase activity, transferring glycosyl groups		-0.32525	0.00524068	0.00844547	-0.978476	3.89502e-20	1.63228e-19	0.168097	0.115776	0.314945	-0.485129	1.10418e-05	8.76924e-05
AC216871.3_FG004	LOC100274284	transferase activity, transferring glycosyl groups		-1.47898	6.48094e-12	2.30453e-11	-0.863096	1.47336e-06	2.97905e-06	-0.449758	0.0046358	0.0345549	0.166123	0.489755	0.658267
AC216886.3_FG002	TIDP3730			0.502709	2.4318e-06	5.61391e-06	0.247477	0.00701507	0.0101965	0.109399	0.266352	0.514695	-0.145833	0.103601	0.218815
AC216891.3_FG004				-0.823122	0.314288	0.369683	-2.11548	0.030237	0.0405239	-0.823122	0.806464	0.912231	-2.11548	0.380867	0.557514
AC217050.4_FG001	TIDP3052			-0.101187	0.123809	0.159718	-0.000650214	0.982411	0.985603	-0.00648607	0.936431	0.975629	0.0940506	0.125878	0.253537
AC217050.4_FG004		DNA binding		0.222853	0.00113246	0.00198861	0.132289	0.0243028	0.032976	0.184963	0.00634967	0.0435359	0.0943994	0.0942918	0.203584
AC217050.4_FG006	pco071532(750)	chloroplast|cytoplasm|nuclear envelope|ATP binding|protein domain specific binding|mitochondrion|cell wall|response to cadmium ion|plasma membrane|chloroplast stroma		-0.192656	0.0322696	0.0462428	0.0808511	0.361852	0.407952	-0.00758065	0.927329	0.971128	0.265927	0.00294454	0.0122769
AC217050.4_FG007	gpm852	metabolic process|magnesium ion binding|terpene synthase activity|metal ion binding|lyase activity	linalool biosynthesis|beta-caryophyllene biosynthesis	-0.704465	0.112788	0.146662	-1.56131	0.00658585	0.00960313	-0.890637	0.0992066	0.28438	-1.74748	0.00105876	0.00508384
AC217121.3_FG007	LOC100381425	cation transport|transmembrane transport|integral to membrane|cation transmembrane transporter activity		0.181681	0.0649483	0.088572	0.206851	0.014706	0.020544	0.0277547	0.770156	0.892479	0.0529246	0.54792	0.706378
AC217263.3_FG007				0.832488	2.26211e-08	6.20683e-08	0.722689	1.1629e-07	2.538e-07	-0.0331212	0.769828	0.892428	-0.14292	0.230428	0.393275
AC217271.3_FG001	LOC100276056			1.5016	5.1009e-25	3.60993e-24	0.749547	8.25101e-08	1.81896e-07	0.0117484	0.83288	0.925815	-0.740302	7.12885e-10	1.13536e-08
AC217271.3_FG002				0.746314	1.06002e-29	9.06332e-29	0.28946	1.12956e-06	2.30528e-06	0.199271	0.00399823	0.0312216	-0.257584	5.10651e-06	4.31893e-05
AC217293.3_FG007	srk1	calcium ion binding|protein phosphorylation|protein binding|protein kinase activity|protein tyrosine kinase activity|ATP binding|transferase activity, transferring phosphorus-cont		-0.59349	5.12731e-12	1.8361e-11	-0.731497	5.65502e-19	2.25802e-18	-0.321215	0.000156376	0.00256789	-0.459221	3.57997e-08	4.45678e-07
AC217300.3_FG005	LOC100274533	cytosolic ribosome|chloroplast|ribonucleoprotein complex|ribosome|intracellular|ribosome biogenesis|chloroplast stroma		0.022449	0.915289	0.93157	0.0753	0.670875	0.707628	0.101897	0.663595	0.831391	0.154748	0.443846	0.616243
AC217358.3_FG003	cl27369_1	cytoplasm|peptidyl-diphthamide biosynthetic process from pep		0.103513	0.338022	0.394323	0	0.970727	0.975445	0.0318411	0.726027	0.869172	-0.0716718	0.472406	0.643238
AC217358.3_FG005	phb1	respiratory chain complex I|chloroplast|plastid|vacuole|response to stress|mitochondrial respiratory chain complex I|membrane|mitochondrion|cell wall|plasma membrane		0.0819616	0.079571	0.106504	0.00436845	0.929895	0.940376	-0.019123	0.692585	0.849723	-0.0967161	0.0296639	0.0828442
AC217358.3_FG008		signal transduction|intracellular|GTPase activity|GTP catabolic process|nucleocytoplasmic transport|intracellular protein transport|GTP binding|protein transport|small GTPase mediated signal transduction|membrane		0.552527	4.49792e-05	9.21361e-05	0.650024	1.24024e-07	2.70182e-07	-0.0733266	0.733662	0.873317	0.0241697	0.764712	0.864719
AC217358.3_FG009		signal transduction|intracellular|GTPase activity|GTP catabolic process|nucleocytoplasmic transport|intracellular protein transport|GTP binding|protein transport|small GTPase mediated signal transduction|membrane		0.597945	2.35651e-07	5.94326e-07	0.627107	2.98316e-09	7.21382e-09	-0.0916862	0.508901	0.729791	-0.0625249	0.56397	0.719579
AC217358.3_FG010	LOC100217107			-0.458842	0.00183665	0.00314187	-0.273389	0.0490333	0.0638437	-0.178268	0.211332	0.451082	0.00718475	0.958593	0.978629
AC217358.3_FG011	pco111827	integral to membrane|protein transporter activity|plasma membrane|protein transport		0.192278	0.00018976	0.00036344	0.282741	1.08072e-09	2.68351e-09	-0.0145311	0.745154	0.879101	0.0759321	0.0934877	0.202344
AC217401.3_FG001	cl26208_1	amygdalin beta-glucosidase activity|cytosolic ribosome|plant-type cell wall|cation binding|catalytic activity|carbohydrate metabolic process|cellobiose glucosidase activity|esculin beta-glucosidase activity|4-methylumbelliferyl-beta-D-glucopyranoside beta-g|beta-gentiobiose beta-glucosidase activity|cell wall|hydrolase activity, hydrolyzing O-glycosyl compoun		-0.419727	0.00207565	0.00352559	-0.584204	5.11556e-06	9.92232e-06	0.0410321	0.867944	0.944054	-0.123445	0.34142	0.518443
AC217401.3_FG002	pco134646	amygdalin beta-glucosidase activity|cytosolic ribosome|plant-type cell wall|cation binding|catalytic activity|carbohydrate metabolic process|cellobiose glucosidase activity|esculin beta-glucosidase activity|4-methylumbelliferyl-beta-D-glucopyranoside beta-g|beta-gentiobiose beta-glucosidase activity|cell wall|hydrolase activity, hydrolyzing O-glycosyl compoun	DIMBOA-glucoside degradation|coumarin biosynthesis (via 2-coumarate)	0.1301	0.0375274	0.0532733	-0.243831	2.3664e-05	4.35041e-05	0.131284	0.0364338	0.147459	-0.242646	2.71082e-05	0.000197602
AC217401.3_FG003	LOC100501217	protein phosphorylation|protein kinase activity|protein tyrosine kinase activity|ATP binding|protein serine/threonine kinase activity|nucleotide binding|transferase activity, transferring phosphorus-cont		-0.941489	2.22948e-67	5.46523e-66	-0.79797	5.87936e-58	7.61021e-57	-0.0122437	0.814308	0.916247	0.131276	0.011709	0.0392359
AC217499.3_FG001	TIDP3322			0.0128159	0.8239	0.854593	-0.029119	0.631131	0.670586	-0.0133367	0.82131	0.920112	-0.0552715	0.341498	0.518528
AC217499.3_FG003	LOC100276623			-0.409621	0.00141994	0.00246303	-0.18679	0.0963877	0.120203	-0.152491	0.22539	0.467654	0.0703403	0.551152	0.709046
AC217556.3_FG003		nucleic acid binding|nucleotide binding		0.552884	3.79586e-19	2.03009e-18	0.394538	2.45736e-12	7.13792e-12	0.0622019	0.343855	0.591591	-0.0961436	0.071366	0.164528
AC217560.3_FG001				0.637548	6.06943e-13	2.2988e-12	0.0609517	0.476046	0.522475	0.08858	0.311731	0.560787	-0.488016	4.97461e-09	7.05344e-08
AC217665.3_FG005	cl4777_1c	GTP binding		0.0198161	0.77904	0.816072	0.36001	1.52235e-07	3.29557e-07	-0.0371441	0.630998	0.81227	0.30305	7.81581e-06	6.37327e-05
AC217811.3_FG003		carboxy-lyase activity|catalytic activity|pyridoxal phosphate binding|carboxylic acid metabolic process	phenylethanol biosynthesis	0.415864	0.000151085	0.000292405	0.942278	3.38353e-19	1.3627e-18	-0.388041	0.0034705	0.0282802	0.138373	0.143605	0.279865
AC217840.3_FG001	LOC100275206	chloroplast		-0.154421	0.0575815	0.0792161	-0.0205696	0.72923	0.762148	-0.0868805	0.263728	0.511719	0.0469711	0.547372	0.70603
AC217842.3_FG001		nucleolus|protein phosphorylation|cytoplasm|phosphorylation|protein kinase activity|kinase activity|protein tyrosine kinase activity|nucleus|ATP binding|protein serine/threonine kinase activity|transferase activity, transferring phosphorus-cont		-0.453037	2.5001e-10	7.97416e-10	-0.56619	1.42824e-19	5.84218e-19	0.0669173	0.303728	0.553516	-0.0462352	0.518705	0.681821
AC217887.3_FG004	LOC100281542	hydrolase activity, acting on glycosyl bonds|cation binding|hydrolase activity|catalytic activity|carbohydrate metabolic process|metabolic process|hydrolase activity, hydrolyzing O-glycosyl compoun		-0.706144	5.65107e-05	0.000114553	-0.245026	0.0897033	0.112451	-0.245479	0.0968703	0.280162	0.215639	0.217843	0.37858
AC217887.3_FG005	LOC100285823	protein binding		0.24189	0.000809824	0.00144175	0.143998	0.0298473	0.0400446	0.0754483	0.270655	0.519279	-0.0224435	0.725306	0.837968
AC217897.3_FG010	LOC100277295	integral to membrane		-0.117059	0.617367	0.668172	0.20611	0.311294	0.355724	-0.278152	0.223061	0.464974	0.0450175	0.848364	0.917219
AC217910.3_FG001	LOC100280737	metal ion transport|metal ion binding		-1.77702	0.000104209	0.000205361	0.15081	0.660012	0.697625	0.0403014	0.752168	0.883299	1.96814	2.4577e-07	2.65633e-06
AC217910.3_FG004	IDP856			-0.50237	1.13321e-13	4.49691e-13	0.0224845	0.690963	0.726673	-0.475983	1.19323e-13	2.04119e-11	0.0488711	0.413379	0.588618
AC217947.4_FG002	LOC100216882	endoplasmic reticulum membrane|FMN binding|NADPH-hemoprotein reductase activity|phenylpropanoid metabolic process|oxidoreductase activity|endoplasmic reticulum|iron ion binding|oxidation-reduction process|membrane		0.601654	4.12463e-31	3.71217e-30	1.2789	8.61218e-159	4.9704e-157	-0.0477259	0.348371	0.596326	0.629518	2.1115e-42	3.28152e-40
AC217962.3_FG005	cl59406_1(643)			0.252562	0.00805073	0.0126432	0.16652	0.0492883	0.0641476	0.0910703	0.372988	0.619035	0.00502799	0.963361	0.981271
AC217965.2_FG012	tha8			0.851113	9.59883e-06	2.09165e-05	0.527056	0.000748794	0.00120254	0.244073	0.249695	0.495803	-0.0799832	0.524252	0.686134
AC217975.3_FG001	pdlk2	transferase activity|phosphorylation|kinase activity|ATP binding|histidine phosphotransfer kinase activity|pyruvate dehydrogenase (acetyl-transferring) kinas|transferase activity, transferring phosphorus-cont		0.706888	0.0146423	0.0221057	1.34341	2.60526e-06	5.16706e-06	-0.160653	0.589046	0.784889	0.475871	0.0845877	0.187344
AC217977.3_FG003	LOC100284859	iron-sulfur cluster binding|iron-sulfur cluster assembly|structural molecule activity		0.288121	2.57376e-06	5.93069e-06	0.237013	7.68798e-06	1.47044e-05	0.0158578	0.759377	0.886745	-0.0352503	0.474304	0.644531
AC218035.3_FG001				-0.22802	0.01395	0.0211343	0.522832	4.53677e-10	1.15288e-09	-0.263355	0.00504402	0.0366891	0.487497	2.32283e-09	3.43912e-08
AC218035.3_FG004				0.184946	0.00829464	0.0130048	0.632968	5.12161e-24	2.48585e-23	0.164132	0.0201102	0.0980884	0.612154	2.70942e-22	1.51587e-20
AC218148.2_FG008	cl42883_1	protein binding		0.824656	2.00479e-30	1.76555e-29	0.499996	1.45467e-15	4.96898e-15	0.282118	0.000174277	0.00279001	-0.0425419	0.47201	0.642858
AC218457.2_FG013		protein binding		-0.273471	0.000388979	0.000719106	-0.227151	0.0012258	0.00192669	-0.0401566	0.6144	0.801874	0.0061634	0.903643	0.948813
AC218900.3_FG001	LOC100282856	metabolic process|hydrolase activity		-0.149506	0.0459971	0.0643592	0.0979232	0.113114	0.139627	-0.0555613	0.447976	0.681526	0.191868	0.00363997	0.0146946
AC218972.3_FG001	pco102994b	protein kinase activity|binding|ATP binding|transferase activity, transferring phosphorus-cont|protein phosphorylation		-0.324572	1.01343e-06	2.41552e-06	-0.308757	1.0176e-06	2.08374e-06	0.00776871	0.931031	0.973059	0.0235839	0.705888	0.824756
AC218972.3_FG004	LOC100191484	protein phosphorylation|protein binding|protein kinase activity|protein tyrosine kinase activity|ATP binding|nucleotide binding|transferase activity, transferring phosphorus-cont		0.45554	3.36675e-09	9.86502e-09	0.281991	5.52056e-05	9.83649e-05	-0.0435735	0.547123	0.757378	-0.217123	0.000991529	0.00479199
AC218998.2_FG007	LOC100125656	protein kinase activity|ATP binding|transferase activity, transferring phosphorus-cont|protein phosphorylation		-0.189546	0.00137377	0.00238923	-0.281442	1.23563e-06	2.51398e-06	-0.266174	6.58917e-06	0.000192006	-0.358069	8.87492e-10	1.38834e-08
AC218998.2_FG011		metabolic process|magnesium ion binding|terpene synthase activity|lyase activity	ent-kaurene biosynthesis I|superpathway of GA12 biosynthesis	-3.76531	7.1101e-177	8.05066e-175	-3.07861	6.44479e-147	3.39036e-145	-0.571621	6.75973e-08	3.57184e-06	0.115082	0.473929	0.644202
AC219020.4_FG002		DNA binding		0.80587	8.13529e-22	4.97405e-21	0.518858	9.66262e-13	2.87413e-12	0.0602249	0.505013	0.727021	-0.226786	0.000425095	0.00228634
AC219061.2_FG007	pco094349			-0.2568	0.000396916	0.000732934	-0.0514905	0.382619	0.428965	-0.0888052	0.191936	0.425892	0.116505	0.0715188	0.1648
AC219190.3_FG002	gpm68	extracellular region|response to karrikin|syncytium formation|plant-type cell wall organization|membrane		-0.492618	1.86781e-12	6.87611e-12	-0.62483	4.00796e-26	2.101e-25	-0.048402	0.489076	0.71503	-0.180614	0.00723356	0.0261636
AC220927.3_FG007	LOC100501091	cell wall|plant-type cell wall|response to brassinosteroid stimulus|membrane		1.5582	2.29683e-47	3.46536e-46	1.93486	1.04491e-70	1.80696e-69	-0.461464	1.54876e-05	0.000384811	-0.0848005	0.416156	0.591333
AC220970.4_FG002	umc1240			0.0859189	0.222533	0.271339	0.357341	1.31073e-09	3.23606e-09	0.137038	0.0426544	0.163983	0.408461	1.34185e-11	2.75357e-10
AC220972.3_FG001	LOC100278939	protein binding|metal ion binding|zinc ion binding		0.455825	4.49425e-08	1.20382e-07	-0.013327	0.829184	0.852157	0.185033	0.0228306	0.107032	-0.284119	6.12457e-05	0.000414074
AC225147.4_FG002		small ribosomal subunit|translation|intracellular|ribosome|structural constituent of ribosome		-0.391021	4.21811e-09	1.22569e-08	-0.856166	5.62395e-42	4.91822e-41	0.214095	0.000804887	0.00943253	-0.25105	9.07355e-05	0.000591098
AC225147.4_FG003	LOC100192747	protein binding|zinc ion binding|nucleus|metal ion binding|methylated histone residue binding		0.227408	0.0014734	0.00255093	0.251665	0.000114562	0.000198214	0.0238599	0.715441	0.863325	0.0481167	0.448727	0.620736
AC225176.2_FG003				-0.228536	0.000671784	0.00120757	-0.0565132	0.349949	0.395771	-0.133268	0.0422109	0.162783	0.0387543	0.57716	0.729776
AC225185.3_FG004	LOC100501212	plasma membrane		-0.30249	0.000364152	0.000675204	-0.488295	8.66524e-11	2.30395e-10	0.0412339	0.6168	0.803631	-0.144571	0.0580622	0.140648
AC225193.3_FG003	LOC100192715			0.240497	1.51094e-05	3.2326e-05	0.0729004	0.142392	0.173009	0.0693172	0.216219	0.456554	-0.0982794	0.0534958	0.132048
AC225193.3_FG004		heat shock protein binding		0.238677	0.0177871	0.0265301	0.234988	0.00815689	0.0117662	-0.086667	0.356112	0.603795	-0.0903555	0.292562	0.466162
AC225205.3_FG003		kinase activity|phosphotransferase activity, alcohol group as acce|phosphorylation		0.568456	7.46805e-21	4.3641e-20	0.465143	8.95153e-19	3.5469e-18	0.0533483	0.410573	0.651971	-0.0499639	0.2972	0.471342
AC225308.2_FG005	LOC100279470	DNA binding		0.386487	0.000286127	0.000537404	0.439827	2.0261e-06	4.04879e-06	0.032762	0.772203	0.893035	0.0861015	0.299221	0.473599
AC225346.3_FG001				-1.82529	8.2605e-17	3.91817e-16	-2.09431	1.41188e-39	1.15924e-38	0.333478	0.0108652	0.0641861	0.0644647	0.832721	0.907652
AC225555.3_FG007				0.39974	4.90936e-05	0.000100116	0.52381	3.14408e-10	8.05951e-10	-0.10617	0.315189	0.563883	0.0178997	0.791831	0.882501
AC225718.2_FG006	LOC100285110	calcium ion binding		0.576163	7.42928e-11	2.45454e-10	1.16273	5.263e-39	4.24215e-38	-0.530363	2.47189e-09	1.87186e-07	0.0562045	0.519691	0.682584
AC225718.2_FG009	LOC100276384			0.341594	7.38215e-13	2.7827e-12	0.426925	3.79225e-20	1.59034e-19	-0.534914	1.33656e-27	1.44458e-24	-0.449583	1.10429e-23	6.71556e-22
AC225790.2_FG003				-0.0848313	0.621132	0.671849	-0.375974	0.000377714	0.000624697	0.304523	0.0148488	0.079629	0.0133801	0.9543	0.976518
AC225993.1_FG004				-3.35855	9.26009e-61	1.96245e-59	-3.40521	3.4886e-125	1.41798e-123	0.256305	0.00690394	0.0462819	0.209644	0.473868	0.644202
AC226221.2_FG011		electron carrier activity|protein disulfide oxidoreductase activity|cell redox homeostasis		0.355887	0.000639095	0.00115116	0.786091	1.2037e-16	4.34716e-16	-0.257046	0.0174711	0.0891286	0.173157	0.05685	0.138403
AC226227.2_FG003				0.74152	0.204676	0.251772	0.573185	0.407265	0.4539	-1.04048	0.214343	0.454774	-1.20881	0.0582322	0.140974
AC226227.2_FG004				0.0564507	0.736429	0.777153	0.170754	0.236404	0.275996	0.110775	0.554035	0.762022	0.225079	0.117465	0.24033
AC226227.2_FG005	LOC100191886			0.175848	0.0281226	0.0406653	0.0418113	0.562125	0.605079	0.114072	0.130696	0.339489	-0.0199643	0.769109	0.867653
AC226230.2_FG001	LOC100384817			0.196519	0.00919806	0.0143126	0.455948	5.68893e-11	1.52763e-10	-0.111586	0.121588	0.324954	0.147843	0.0284769	0.080266
AC226235.2_FG001	irl1	nucleotide binding|cytoplasm|oxidoreductase activity|response to stress|oxidation-reduction process|response to oxidative stress|response to cadmium ion|plasma membrane	brassinosteroid biosynthesis II	-0.613205	2.17708e-17	1.06647e-16	-0.382715	2.65769e-09	6.45105e-09	0.130122	0.0536561	0.191624	0.360612	2.5594e-07	2.75124e-06
AC226235.2_FG002	cl59140_1			0.444809	2.01294e-07	5.10601e-07	0.279065	0.000645016	0.00104242	0.10895	0.18546	0.417087	-0.0567938	0.482234	0.651776
AC226235.2_FG003	LOC100275458			0.261376	0.000154291	0.000298295	0.283546	2.04536e-06	4.0866e-06	0.00959101	0.876679	0.949022	0.0317612	0.582985	0.734539
AC226243.1_FG003				0.694361	1.99225e-05	4.21683e-05	0.284069	0.0372353	0.0493496	0.0793471	0.705338	0.857616	-0.330946	0.00939949	0.0326422
AC226248.1_FG002	LOC100281715	protein phosphorylation|phosphorylation|protein kinase activity|kinase activity|protein tyrosine kinase activity|ATP binding|protein serine/threonine kinase activity|nucleotide binding|transferase activity, transferring phosphorus-cont		-0.242616	8.18163e-05	0.000163057	-0.118289	0.0224818	0.0306415	0.022577	0.689395	0.847855	0.146904	0.00834458	0.0295789
AC226320.1_FG002		nucleotide binding	tRNA charging pathway	-0.152566	0.335316	0.391666	-0.693373	1.89477e-07	4.07543e-07	0.423518	0.00404288	0.0313848	-0.117289	0.388739	0.564725
AC226368.2_FG006	LOC100280902	transferase activity|protein binding		0.463019	7.12719e-05	0.000142989	0.21901	0.0204998	0.0280786	0.246196	0.0354245	0.144962	0.00218656	0.984896	0.992787
AC226373.2_FG010	LOC100281752	nucleic acid binding|zinc ion binding		-0.543732	3.80223e-07	9.4108e-07	-0.274375	0.00683821	0.00994854	-0.214825	0.0357502	0.145783	0.0545325	0.592459	0.741603
AC229978.2_FG002				-0.363253	0.0114214	0.0175495	-0.223851	0.0473541	0.0618036	0.0765094	0.573639	0.774621	0.215912	0.0952945	0.205171
AC230011.2_FG002		protein binding|ADP binding|defense response		0.192207	0.0231366	0.0339217	0.126956	0.111806	0.138083	-0.0702142	0.406987	0.649443	-0.135465	0.0734073	0.168168
AC230013.2_FG002		heme binding|response to oxidative stress|peroxidase activity|oxidation-reduction process	betanidin degradation	-0.234674	0.0893068	0.118382	-0.325479	0.0122926	0.0173447	-0.246131	0.0598691	0.205027	-0.336935	0.00919627	0.0320394
AC230013.2_FG007	pco155588b	cytosolic ribosome|ribonucleoprotein complex|structural constituent of ribosome|ribosome|membrane|translation|cytosolic large ribosomal subunit|plasma membrane		0.45837	6.24316e-16	2.81422e-15	0.399116	3.70285e-13	1.12462e-12	0.113219	0.0455731	0.171679	0.0539656	0.328404	0.504933
AC231180.2_FG001		zinc ion binding		0.162493	0.0325759	0.0466563	0.348627	3.63248e-07	7.66602e-07	-0.0324945	0.70213	0.855918	0.15364	0.0195305	0.0595814
AC231180.2_FG006	pco140658	hydrolase activity, acting on glycosyl bonds|cellular cell wall organization|polygalacturonase activity|hydrolase activity|carbohydrate metabolic process|metabolic process|extracellular region	homogalacturonan degradation	-1.09902	0.0074133	0.0116923	-0.478623	0.0736618	0.0936197	-0.0828305	0.771507	0.892949	0.537572	0.247232	0.413787
AC231745.1_FG003	LOC100501088	hydrolase activity|lipid metabolic process|hydrolase activity, acting on ester bonds	triacylglycerol degradation	0.404458	3.43243e-07	8.52924e-07	-0.0120439	0.878445	0.89539	0.399805	4.19225e-07	1.80259e-05	-0.0166968	0.832514	0.907552
AC231745.1_FG004	LOC100279245			0.348648	6.23927e-13	2.3605e-12	0.614672	5.98323e-42	5.22665e-41	-0.159446	0.00175661	0.0168905	0.106578	0.0141198	0.0458098
AC231747.1_FG001	LOC100217064	plant-type vacuole membrane|protein binding|vesicle-mediated transport|zinc ion binding|metal ion binding|intracellular protein transport		0.3185	8.36894e-07	2.01169e-06	0.0341966	0.557063	0.600582	0.148322	0.0239397	0.110639	-0.135982	0.016736	0.0524089
AC232238.2_FG004		protein dimerization activity|sequence-specific DNA binding|regulation of transcription, DNA-dependent|sequence-specific DNA binding transcription factor		-0.764712	2.50119e-32	2.34516e-31	-0.80157	8.16354e-43	7.31121e-42	0.0522191	0.372855	0.618954	0.0153619	0.782473	0.875931
AC232238.2_FG005	LOC100382495	electron carrier activity|iron-sulfur cluster binding|2 iron, 2 sulfur cluster binding|metal ion binding|electron transport chain		0.746487	0.000204497	0.000390501	0.623306	0.000297606	0.000496664	0.00744426	0.989593	0.997382	-0.115737	0.431904	0.605461
AC232393.1_FG009		protein binding		1.27562	2.15191e-27	1.67489e-26	0.942083	1.41716e-21	6.25297e-21	0.208061	0.138056	0.351241	-0.12548	0.124299	0.251027
AC233788.2_FG002				0.232911	0.0193624	0.0287032	0.871599	9.63075e-29	5.53006e-28	0.0851608	0.375676	0.621069	0.723849	9.09846e-20	4.31823e-18
AC233850.1_FG002	LOC100286335	enzyme inhibitor activity|pectinesterase activity	homogalacturonan degradation	1.02008	0.000945669	0.00167357	0.865101	0.00291867	0.00441646	-0.0769209	0.857076	0.937896	-0.231904	0.280213	0.452244
AC233850.1_FG009	LOC100273545			0.0460082	0.955996	0.964944	0.34392	0.183818	0.219321	-0.288883	0.28992	0.539109	0.00902816	0.974251	0.986568
AC233851.1_FG008				-0.726727	1.59888e-11	5.54767e-11	0.174406	0.047654	0.062167	-0.311234	0.00161641	0.0159086	0.589899	1.10019e-09	1.70094e-08
AC233851.1_FG009	LOC100275294			0.0416632	0.758803	0.797543	0.407451	0.00195405	0.00300559	-0.184636	0.267027	0.515287	0.181152	0.167322	0.313004
AC233851.1_FG014	LOC100273462	protein binding		0.759168	6.4038e-28	5.09092e-27	0.49635	2.66874e-16	9.46982e-16	0.204135	0.00459507	0.0343374	-0.058683	0.307016	0.482118
AC233851.1_FG017		metabolic process|catechol oxidase activity|oxidoreductase activity|oxidation-reduction process	esculetin biosynthesis	-0.0597519	0.464624	0.521628	-0.444293	2.57934e-11	7.0504e-11	0.157293	0.0353417	0.144764	-0.227248	0.00186153	0.00829682
AC233853.1_FG002		DNA binding|protein dimerization activity|sequence-specific DNA binding|regulation of transcription, DNA-dependent|sequence-specific DNA binding transcription factor		0.480614	0.0286236	0.0413469	0.0670291	0.711582	0.74567	0.229374	0.356548	0.604148	-0.18421	0.251612	0.41879
AC233853.1_FG003		heme binding|electron carrier activity|oxidation-reduction process|oxidoreductase activity, acting on paired donors,|iron ion binding		0.181986	0.000305059	0.000570977	-0.471881	5.03594e-24	2.44676e-23	0.0726093	0.136165	0.348101	-0.581258	1.26181e-33	1.2877e-31
AC233861.1_FG001		protein phosphorylation|protein binding|protein kinase activity|protein tyrosine kinase activity|ATP binding|protein serine/threonine kinase activity|transferase activity, transferring phosphorus-cont		0.375592	3.26803e-07	8.14199e-07	0.0374494	0.559933	0.603212	0.154425	0.0323927	0.136228	-0.183718	0.00485362	0.0187336
AC233863.1_FG001	LOC100274724			0.593558	9.28796e-07	2.22093e-06	1.21929	1.64524e-27	9.05989e-27	-0.486854	0.000457472	0.00599088	0.138882	0.148692	0.287307
AC233864.1_FG014				-0.174369	0.311026	0.366281	-0.040593	0.792805	0.819408	-0.110057	0.520215	0.739149	0.0237193	0.903275	0.948636
AC233865.1_FG001		nucleosome|DNA binding|nucleus|nucleosome assembly		-0.272237	0.00904507	0.0140921	-1.06062	1.87746e-24	9.2638e-24	0.213396	0.0384253	0.15296	-0.574984	3.44484e-08	4.2953e-07
AC233865.1_FG003		DNA binding|regulation of transcription, DNA-dependent		-0.948034	0.000133253	0.000259605	-0.280165	0.15124	0.183012	-0.319858	0.135221	0.346513	0.348011	0.16037	0.303363
AC233865.1_FG004		protein ubiquitination|protein binding|binding|ubiquitin-protein ligase activity|ubiquitin ligase complex		-1.3766	1.10059e-13	4.37038e-13	-1.31748	2.40887e-16	8.57585e-16	-0.126478	0.379647	0.624947	-0.067358	0.7251	0.837947
AC233865.1_FG006				0.513583	5.95007e-08	1.57814e-07	-0.0239078	0.754378	0.784981	0.236	0.0144293	0.0780206	-0.30149	0.000279495	0.00158084
AC233866.1_FG006	elfa5	chloroplast|nucleolus|translational elongation|cytoplasm|GTP binding|GTPase activity|vacuole|nucleus|membrane|mitochondrion|nucleotide binding|response to cadmium ion|plasma membrane|translation elongation factor activity		-0.275583	0.0037091	0.00608955	-0.36647	0.000105484	0.000183175	0.05794	0.540594	0.752541	-0.0329474	0.726275	0.838706
AC233870.1_FG003				-1.92132	2.06968e-204	3.21652e-202	-1.76041	6.51843e-233	7.90792e-231	0.00604488	0.909673	0.962598	0.166954	0.0116471	0.0390502
AC233870.1_FG004	LOC100216954			0.534943	2.85932e-05	5.96027e-05	0.787905	5.45938e-13	1.6432e-12	-0.163515	0.19856	0.435509	0.0894461	0.359086	0.536116
AC233870.1_FG006	pco129004	cytoplasm|nucleus		0.0446759	0.380893	0.437956	0.0999302	0.0393828	0.0519525	-0.0530782	0.311783	0.560821	0.00217614	0.973121	0.986102
AC233871.1_FG003		calcium ion binding|protein phosphorylation|protein kinase activity|protein tyrosine kinase activity|ATP binding|protein serine/threonine kinase activity|transferase activity, transferring phosphorus-cont		-0.0214488	0.703104	0.747102	0.7194	2.28445e-42	2.01931e-41	-0.386536	1.4529e-11	1.71025e-09	0.354313	4.55875e-12	9.96305e-11
AC233871.1_FG004		DNA binding		0.316608	0.00565277	0.009069	0.432785	2.41471e-05	4.43684e-05	-0.021229	0.867042	0.943418	0.0949484	0.315506	0.491455
AC233871.1_FG005		protein phosphorylation|protein kinase activity|protein tyrosine kinase activity|ATP binding|protein serine/threonine kinase activity|transferase activity, transferring phosphorus-cont		-0.557247	1.19132e-19	6.5315e-19	-0.492142	3.91199e-19	1.57154e-18	-0.196727	0.000990613	0.0109966	-0.131621	0.0187166	0.0575208
AC233871.1_FG008		nucleic acid binding|zinc ion binding		0.300442	7.28831e-06	1.60971e-05	0.692469	2.67695e-33	1.81449e-32	-0.048317	0.512561	0.733196	0.34371	3.80494e-10	6.33127e-09
AC233872.1_FG003	LOC100286211	mitochondrial matrix		-0.130644	0.0154179	0.0232118	-0.296611	2.46615e-09	5.99776e-09	0.0912619	0.0807904	0.250526	-0.0747057	0.135104	0.267196
AC233878.1_FG004		cation transport|calcium-transporting ATPase activity|ATPase activity, coupled to transmembrane movement|catalytic activity|calcium ion transport|metabolic process|hydrolase activity, acting on acid anhydrides, cat|ATP biosynthetic process|ATP binding|integral to membrane|membrane|nucleotide binding|metal ion binding		-0.0272472	0.693103	0.738114	-0.0391049	0.63559	0.6747	0.0696271	0.502393	0.724791	0.0577694	0.433183	0.606859
AC233880.1_FG006	pco141536			-0.00909647	0.839013	0.868186	-0.150217	0.075093	0.0953113	-0.00605793	0.908325	0.962013	-0.147178	0.0861274	0.190044
AC233882.1_FG003		ATPase activity, coupled to transmembrane movement|nucleoside-triphosphatase activity|ATPase activity|ATP binding|integral to membrane|nucleotide binding|transmembrane transport|transport		-1.20086	9.01611e-24	6.04072e-23	-1.36557	7.7773e-36	5.69537e-35	-0.0629604	0.578766	0.778228	-0.227667	0.0576332	0.139837
AC233882.1_FG005		potassium channel activity|potassium ion transmembrane transport|membrane		1.18578	4.25514e-36	4.5494e-35	1.1041	1.97022e-42	1.74415e-41	0.107208	0.321596	0.570262	0.0255215	0.717757	0.832609
AC233883.1_FG006	LOC100278888			1.14044	7.42474e-17	3.53373e-16	1.10858	1.54689e-21	6.81483e-21	0.013408	0.97358	0.990704	-0.018449	0.845494	0.915365
AC233885.1_FG001	umc2512			0.117002	0.0308816	0.0443714	0.116232	0.0200631	0.0275153	0.0453621	0.38024	0.625526	0.0445923	0.373362	0.550117
AC233887.1_FG006		biosynthetic process	glycolipid biosynthesis	0.723818	6.46438e-11	2.14409e-10	0.94894	6.93017e-19	2.757e-18	-0.304496	0.0135964	0.0750656	-0.0793743	0.402677	0.579129
AC233888.1_FG001				-0.407192	1.4141e-10	4.57912e-10	-0.411408	1.90343e-13	5.88095e-13	0.154954	0.00781988	0.0505023	0.150738	0.0129536	0.0425783
AC233888.1_FG002		protein binding|intracellular|zinc ion binding		-0.0886047	0.744139	0.784106	-0.0834764	0.681575	0.717705	0.0834764	0.696478	0.851983	0.0886047	0.677984	0.804447
AC233892.1_FG001	LOC100381779	protein binding		0.780925	4.61145e-05	9.43478e-05	1.33468	1.79125e-14	5.80513e-14	-0.199112	0.414599	0.655084	0.354645	0.0178961	0.0554368
AC233893.1_FG001	hmt1	homocysteine S-methyltransferase activity|methylation|cellular amino acid biosynthetic process|methionine biosynthetic process|methyltransferase activity|metal ion binding|transferase activity	superpathway of lysine, threonine and methionine biosynthesis II|methionine biosynthesis II|S-methylmethionine cycle	0.239482	5.34931e-05	0.000108677	0.490582	8.75008e-22	3.89843e-21	-0.00254376	0.977271	0.992125	0.248556	3.59318e-07	3.76548e-06
AC233893.1_FG002				0.145224	0.0655413	0.089309	0.160104	0.0214695	0.0293333	-0.0301239	0.749311	0.881817	-0.0152435	0.827376	0.904583
AC233893.1_FG003		catalytic activity|lipid biosynthetic process|transferase activity, transferring acyl groups oth|metabolic process|fatty acid biosynthetic process|membrane	cis-vaccenate biosynthesis|palmitate biosynthesis II (bacteria and plants)|fatty acid elongation -- saturated|petroselinate biosynthesis|superpathway of fatty acid biosynthesis II (plant)|stearate biosynthesis II (plants)	-0.0688439	0.809602	0.842187	0.371007	0.206487	0.244126	-0.0688439	0.747474	0.880658	0.371007	0.237702	0.401718
AC233893.1_FG006		protein phosphorylation|protein binding|protein kinase activity|protein tyrosine kinase activity|ATP binding|nucleotide binding|transferase activity, transferring phosphorus-cont		0.175614	0.00419164	0.00683974	-0.301321	5.40124e-07	1.12886e-06	0.0345168	0.57868	0.778218	-0.442419	2.69323e-13	6.70572e-12
AC233894.1_FG005	LOC100277795			0.47952	1.64669e-06	3.86297e-06	0.419499	5.79306e-07	1.20736e-06	-0.0365105	0.744593	0.878831	-0.0965324	0.253055	0.420485
AC233895.1_FG001	LOC100282838	cellular process|nucleolus|aminopeptidase activity|proteolysis|metalloexopeptidase activity|plasma membrane		0.000896056	0.990631	0.993053	-0.0329629	0.649839	0.688003	0.038182	0.607002	0.797199	0.00432311	0.953624	0.976223
AC233898.1_FG004	LOC100193539			-0.179514	0.269917	0.32276	0.118029	0.421999	0.46841	-0.308832	0.0734351	0.235234	-0.0112888	0.940632	0.969583
AC233899.1_FG002	LOC100273916	mitochondrion|plastid|protein dimerization activity		-0.204335	0.00202549	0.00344557	-0.384344	2.84451e-10	7.3113e-10	-0.163543	0.0089372	0.0555579	-0.343552	1.0183e-07	1.16972e-06
AC233899.1_FG005	LOC100382983			0.317629	5.59765e-05	0.000113529	0.517382	2.64754e-13	8.11147e-13	-0.128644	0.100209	0.286529	0.0711085	0.297646	0.471828
AC233901.1_FG004	LOC100273740			0.688153	7.80794e-06	1.71921e-05	0.720665	1.13213e-06	2.30991e-06	-0.193623	0.244455	0.489403	-0.161112	0.231428	0.394199
AC233901.1_FG005				0.662827	4.68636e-12	1.68378e-11	0.739254	2.03301e-17	7.60676e-17	-0.126983	0.251782	0.498489	-0.0505562	0.477708	0.647846
AC233901.1_FG008		extracellular region|plant-type cell wall organization		-1.72011	3.27903e-46	4.76291e-45	-2.0609	2.96584e-83	6.57238e-82	-0.0493258	0.588219	0.784446	-0.390113	0.00634883	0.0234998
AC233901.1_FG010				-0.502135	8.34806e-07	2.00708e-06	-0.454349	2.0257e-07	4.34879e-07	-0.00292755	0.969651	0.989412	0.0448585	0.638417	0.77578
AC233908.1_FG001				0.3663	2.68469e-05	5.61003e-05	0.867804	1.6864e-24	8.33489e-24	-0.127714	0.16439	0.388362	0.37379	6.60924e-06	5.47005e-05
AC233910.1_FG001				1.09243	1.48991e-09	4.48104e-09	1.44424	9.86733e-19	3.89937e-18	-0.0602885	0.75999	0.887053	0.291519	0.0422182	0.109437
AC233910.1_FG003	LOC100284418	protein binding|ribosome|translation|structural constituent of ribosome		5.91756	3.84098e-286	1.21774e-283	3.03912	1.41074e-43	1.29266e-42	0.467185	0.388496	0.632586	-2.41125	0	0
AC233910.1_FG004		protein binding|zinc ion binding		0.062168	0.303124	0.358075	0.0766249	0.230969	0.270322	-0.00636671	0.927096	0.971037	0.00809028	0.907735	0.951387
AC233910.1_FG005		metabolic process|nucleotidyltransferase activity	UDP-glucose biosynthesis (from glucose 6-phosphate)|sucrose degradation III|glycogen biosynthesis II (from UDP-D-Glucose)|galactose degradation III|GDP-glucose biosynthesis|sucrose biosynthesis|ascorbate biosynthesis I (L-galactose pathway)|UDP-galactose biosynthesis (salvage pathway from galactose using UDP-glucose)|vibriobactin biosynthesis|sulfite oxidation II|starch biosynthesis|phospholipid …	0.297035	3.52132e-06	8.0201e-06	0.0822014	0.184941	0.220571	0.0688402	0.288617	0.537959	-0.145993	0.0186123	0.057223
AC233910.1_FG008	cl27973_1			0.692496	2.06808e-28	1.68291e-27	0.569163	4.96607e-26	2.59068e-25	0.118573	0.063725	0.213439	-0.00476023	0.931894	0.964674
AC233910.1_FG010	LOC100274474	protein phosphorylation|protein kinase activity|protein tyrosine kinase activity|ATP binding|protein serine/threonine kinase activity|nucleotide binding|transferase activity, transferring phosphorus-cont		-0.131801	0.14751	0.187257	0	0.986982	0.989478	-0.312693	0.000627952	0.0077365	-0.180892	0.0255758	0.0738573
AC233914.1_FG001				0.506831	0.0305611	0.0439587	0.725399	9.6433e-05	0.00016807	-0.00870144	0.991747	0.998085	0.209866	0.195258	0.350113
AC233922.1_FG004			tRNA charging pathway|tetrapyrrole biosynthesis I|heme biosynthesis I	0.00668535	0.923862	0.938385	-0.00656368	0.962236	0.968139	0.0331212	0.998165	1	0.0198721	0.944812	0.971801
AC233922.1_FG005		chloroplast|methylenetetrahydrofolate dehydrogenase (NADP+) ac|hydrolase activity|catalytic activity|oxidoreductase activity|methenyltetrahydrofolate cyclohydrolase activity|oxidation-reduction process|nucleotide binding|folic acid-containing compound biosynthetic proces	folate polyglutamylation|folate transformations II (plants)|formaldehyde oxidation V (tetrahydrofolate pathway)|folate transformations I	0.282335	0.000640766	0.00115408	0.305124	2.26931e-05	4.17968e-05	0.049377	0.580081	0.779106	0.0721666	0.292703	0.46624
AC233922.1_FG008		nucleotide binding|ligase activity|ATP binding|acid-amino acid ligase activity		-0.0968665	0.150152	0.190346	0.389277	4.99512e-11	1.34558e-10	-0.165792	0.0112783	0.0657457	0.320352	1.02389e-07	1.17557e-06
AC233926.1_FG002	LOC100281647	lipid transport		1.22052	3.66094e-60	7.64936e-59	2.11001	3.6572e-214	3.73223e-212	-0.15843	0.0524438	0.188912	0.73106	7.18012e-34	7.42299e-32
AC233935.1_FG005	LOC100273654	DNA binding|regulation of transcription, DNA-dependent|zinc ion binding		0.232651	0.0959359	0.12652	0.445235	0.000381957	0.000631452	-0.228295	0.141178	0.355626	-0.0157115	0.895454	0.94472
AC233936.1_FG003		protein binding		0.590696	0.00571105	0.00915324	0.783288	7.61366e-05	0.000133963	-0.051604	0.823175	0.920787	0.140988	0.426404	0.600791
AC233938.1_FG003				0.73717	1.60772e-10	5.19124e-10	1.30889	2.96462e-55	3.60208e-54	0.537135	4.52967e-06	0.000140426	1.10886	3.65505e-39	4.93805e-37
AC233939.1_FG003	LOC100280875	protein binding|metal ion binding|zinc ion binding	citrulline-nitric oxide cycle|superpathway of citrulline metabolism	0.198869	0.121139	0.156563	0.0797504	0.488309	0.534503	-0.0171598	0.911869	0.963272	-0.136278	0.222792	0.384744
AC233942.1_FG001	LOC100382855	protein binding		-0.670054	2.57258e-13	1.00018e-12	-0.471946	1.92394e-08	4.41068e-08	-0.154771	0.063369	0.212583	0.0433374	0.584853	0.7358
AC233943.1_FG002	ra2			0.620277	1.54438e-10	4.99215e-10	0.989399	7.35134e-30	4.40081e-29	-0.164922	0.103633	0.293146	0.2042	0.0143861	0.0465721
AC233945.1_FG003	csu240	chloroplast|response to wounding|drug transmembrane transport|sequestering of metal ion|drug transmembrane transporter activity|cadmium ion transport|membrane|antiporter activity|transmembrane transport|plasma membrane		-0.665022	1.15886e-14	4.85643e-14	-0.717357	1.34187e-21	5.92295e-21	0.0360404	0.646652	0.821679	-0.0162939	0.83344	0.908145
AC233949.1_FG004	LOC100382799	cytosolic ribosome|nuclear envelope|nucleolus|cell division|cytoplasm|phragmoplast|identical protein binding|pollen germination|hydrolase activity|pollen tube growth|nucleus|ATP binding|nucleoside-triphosphatase activity|cell wall|spindle|nucleotide binding|response to cadmium ion|plasma membrane		-0.222557	0.00761334	0.0119883	-0.39173	2.4068e-06	4.78743e-06	-0.0226322	0.785231	0.900816	-0.191806	0.0213816	0.0641692
AC233952.1_FG006	cl7692_1			0.402969	0.000112967	0.000221582	-0.175913	0.0419943	0.0551985	0.433835	1.50897e-05	0.000375709	-0.145047	0.115589	0.23749
AC233953.1_FG004		protein phosphorylation|protein kinase activity|protein tyrosine kinase activity|ATP binding|protein serine/threonine kinase activity|transferase activity, transferring phosphorus-cont		0.412366	2.17978e-05	4.59575e-05	0.223543	0.0111872	0.0158613	-0.113079	0.237394	0.482334	-0.301902	0.000152566	0.000930902
AC233953.1_FG005		potassium ion transmembrane transporter activity|potassium ion transmembrane transport|membrane		0.11894	0.144935	0.184303	0.258064	0.000975014	0.0015459	-0.136107	0.0942706	0.275783	0.00301718	0.966033	0.982856
AC233954.1_FG004		cytoskeleton|regulation of actin filament polymerization		-0.393763	0.00917395	0.0142789	0.279513	0.0482197	0.0628566	-0.339581	0.0292055	0.126701	0.333695	0.0139951	0.0454796
AC233955.1_FG003		nicotianamine biosynthetic process|nicotianamine synthase activity	nicotianamine biosynthesis|2'-deoxymugineic acid phytosiderophore biosynthesis	-1.99875	3.48325e-154	2.9475e-152	-2.40242	8.43364e-230	9.92748e-228	-0.0445789	0.528203	0.745416	-0.448243	3.97308e-09	5.68081e-08
AC233955.1_FG008	LOC100277134			-0.261885	0.00032815	0.000612173	-0.283046	4.49061e-05	8.06844e-05	-0.045674	0.518851	0.737873	-0.0668353	0.342106	0.519014
AC233960.1_FG002	aox1	electron transport chain|mitochondrial envelope|respiratory chain|oxidoreductase activity|respiratory gaseous exchange|metal ion binding|integral to membrane|membrane|mitochondrion|oxidation-reduction process		0.677589	1.05087e-27	8.28774e-27	0.618052	4.04145e-29	2.35591e-28	0.190873	0.00276371	0.0237476	0.131336	0.0129421	0.0425639
AC233960.1_FG003	LOC100502221	DNA binding		-0.381156	1.52905e-09	4.59585e-09	-0.787264	3.83287e-43	3.46138e-42	0.0438081	0.456278	0.688368	-0.3623	1.81854e-09	2.71787e-08
AC233961.1_FG001	sdg101	histone binding|methylation|transferase activity|DNA binding|zinc ion binding|histone lysine methylation|methyltransferase activity|nucleus|protein binding|histone-lysine N-methyltransferase activity|chromosome		0.200783	0.00743002	0.0117148	0.256014	0.000119514	0.000206527	0.0954406	0.204503	0.442987	0.150672	0.021145	0.0635634
AC233966.1_FG001				-0.225945	0.101487	0.133184	-0.653968	3.5346e-08	7.98231e-08	0.100954	0.43239	0.669147	-0.327069	0.00769548	0.0275789
AC233967.1_FG001	LOC100281905	protein binding		-0.0971168	0.531813	0.585898	-0.127717	0.390186	0.436522	-0.0456325	0.796959	0.907224	-0.0762322	0.63211	0.771022
AC233979.1_FG006	LOC100273313			0.565929	1.79814e-08	4.97164e-08	0.625424	8.70775e-14	2.7359e-13	0.0841223	0.42115	0.660517	0.143617	0.0603694	0.144821
AC233979.1_FG007	LOC100273216			-0.235052	0.0694855	0.0942137	0.485571	1.23282e-05	2.31969e-05	-0.367436	0.00404217	0.0313848	0.353187	0.00163299	0.00741443
AC233979.1_FG008	LOC100502301			-0.411465	1.02616e-06	2.4449e-06	-0.165859	0.0158346	0.0220198	0	0.999554	1	0.245606	0.00136549	0.00634897
AC233979.1_FG009	cl35348_1	regulation of cyclin-dependent protein kinase acti|trichome morphogenesis|protein kinase binding|regulation of viral reproduction|regulation of transcription, DNA-dependent|flower development|response to virus|leaf development		0.750415	1.04431e-31	9.61346e-31	0.664382	4.21459e-30	2.54934e-29	0.0541025	0.443349	0.677765	-0.03193	0.557666	0.714141
AC234091.1_FG001		carbohydrate metabolic process|hydrolase activity, hydrolyzing O-glycosyl compoun		-0.847736	1.25875e-40	1.55402e-39	-1.14496	1.42064e-100	4.06498e-99	0.145137	0.00684896	0.0460171	-0.152086	0.0226128	0.0669432
AC234152.1_FG002		regulation of membrane potential|protein binding|ion channel activity|ion transport|membrane|response to abscisic acid stimulus|transmembrane transport		-0.377074	0.00366672	0.00602621	0.581225	1.54759e-07	3.34958e-07	-0.401216	0.00252968	0.0223143	0.557083	2.55847e-07	2.75124e-06
AC234154.1_FG007	LOC100283686	metabolic process|catalytic activity	valine degradation I|pantothenate and coenzyme A biosynthesis II|beta-alanine biosynthesis II	-0.144188	0.0058629	0.00937828	-0.089247	0.072955	0.0927739	-0.175544	0.000922928	0.0104601	-0.120603	0.01451	0.0469086
AC234154.1_FG008	TIDP3610	O-acyltransferase activity|lipid metabolic process	phospholipases	-0.0381688	0.903397	0.921578	0.459879	0.0804526	0.101631	-0.386444	0.267147	0.515435	0.111604	0.49643	0.663973
AC234155.1_FG002		DNA binding		-0.757293	0.000545084	0.000990676	0.136296	0.463832	0.510318	-0.319271	0.139967	0.354052	0.574319	0.00265732	0.011255
AC234156.1_FG005	LOC100281475			-0.279505	5.32743e-05	0.000108242	-0.549185	9.79604e-17	3.55185e-16	-0.0472348	0.490284	0.716004	-0.316915	2.83983e-06	2.51585e-05
AC234157.1_FG002	lem1	chloroplast|intracellular|ribonucleoprotein complex|structural constituent of ribosome|plastid small ribosomal subunit|ribosome|membrane|chloroplast envelope|translation|chloroplast stroma		-0.801868	2.0705e-13	8.09475e-13	-0.853304	2.73302e-18	1.05978e-17	-0.112858	0.264822	0.513404	-0.164295	0.137735	0.271186
AC234157.1_FG003				-0.500533	7.96555e-05	0.000158977	-0.900333	1.2576e-16	4.53628e-16	0.0443055	0.660251	0.829593	-0.355495	0.00398465	0.0158758
AC234158.1_FG005		DNA binding|nucleus|transcription, DNA-dependent		0.141518	0.0243915	0.0356472	0.1528	0.00687377	0.00999845	0.145597	0.0205249	0.0995424	0.156879	0.00606319	0.0225832
AC234159.1_FG002	LOC100192104	transmembrane transport|transport|integral to membrane|membrane		0.123538	0.241681	0.292512	0.0207935	0.825032	0.848403	0.120051	0.265665	0.513995	0.017307	0.854666	0.921476
AC234160.1_FG001		nucleus|regulation of transcription, DNA-dependent		-0.203628	0.0734546	0.0991156	-0.37073	0.000617149	0.000999086	0.0572817	0.658333	0.828162	-0.109821	0.31633	0.492444
AC234160.1_FG004	LOC100501997			0.357483	0.000222813	0.000423607	-0.0387845	0.661222	0.698717	0.0953156	0.322431	0.571081	-0.300952	0.000717199	0.00364236
AC234161.1_FG001	piip1	lipid transport		-1.72473	9.0659e-40	1.08654e-38	-2.4325	6.6699e-74	1.23326e-72	-0.333167	0.00866614	0.0542987	-1.04094	6.15809e-16	2.06235e-14
AC234161.1_FG002		lipid transport		-0.427323	3.43056e-13	1.32508e-12	-0.826007	5.97762e-45	5.68999e-44	-0.359345	7.19222e-10	5.93808e-08	-0.758029	9.80448e-38	1.227e-35
AC234161.1_FG010				-0.340768	5.82216e-10	1.80471e-09	-0.280243	9.07172e-09	2.12519e-08	-0.128777	0.0133258	0.0740327	-0.0682527	0.192334	0.346411
AC234163.1_FG002	LOC100273454	apoplast|response to bacterium|plant-type hypersensitive response|oxidoreductase activity|transferase activity, transferring acyl groups oth|zinc ion binding|metal ion binding|aryl-alcohol dehydrogenase (NAD+) activity|nucleotide binding|oxidation-reduction process	mannitol degradation II|sucrose degradation III|starch degradation	0.25412	0.0465109	0.0649825	-0.512001	1.75311e-05	3.25565e-05	-0.0613679	0.612359	0.800477	-0.827488	1.82192e-12	4.16955e-11
AC234164.1_FG004				-0.514323	4.35895e-09	1.26522e-08	-1.04532	3.05439e-37	2.33304e-36	-0.0404985	0.625993	0.8094	-0.5715	1.11565e-10	2.00211e-09
AC234165.1_FG002	LOC100280698			-1.52654	1.96662e-43	2.64642e-42	-1.82785	4.71117e-67	7.46815e-66	0.315637	0.00198207	0.0184968	0.0143305	0.870603	0.930935
AC234166.1_FG001		GTP binding		-0.275034	0.000785224	0.00139973	-0.0850066	0.258508	0.299815	-0.030431	0.669716	0.835986	0.159596	0.0313306	0.0865449
AC234171.1_FG001		protein phosphorylation|protein kinase activity|protein tyrosine kinase activity|ATP binding|protein serine/threonine kinase activity|transferase activity, transferring phosphorus-cont		-0.421528	5.94745e-07	1.44585e-06	-0.376097	4.53612e-08	1.01793e-07	-0.00770437	0.88591	0.952615	0.0377273	0.633791	0.772297
AC234171.1_FG003	LOC100501232	clathrin coat assembly|clathrin binding|clathrin coat|1-phosphatidylinositol binding|phospholipid binding|plasma membrane		0.53859	1.2503e-27	9.841e-27	0.706693	2.9329e-50	3.18732e-49	-0.11033	0.0274208	0.121372	0.0577727	0.20741	0.365725
AC234175.1_FG010		protein binding		0.769477	9.4882e-11	3.11058e-10	0.901578	1.71703e-17	6.44579e-17	-0.146147	0.275071	0.524005	-0.0140455	0.870571	0.930935
AC234180.1_FG002	LOC100280689	metal ion binding		0.260364	0.0531037	0.0734598	-0.042471	0.700303	0.735342	0.219108	0.112163	0.308482	-0.0837273	0.450475	0.622683
AC234183.1_FG002		protein folding|response to stress|ATP binding|unfolded protein binding		0.647865	3.65955e-07	9.06803e-07	1.22723	3.4391e-29	2.01183e-28	-0.2719	0.0619132	0.20936	0.307463	0.00082493	0.00408567
AC234185.1_FG004	umc1385	CTP synthase activity|pyrimidine nucleotide biosynthetic process	pyrimidine ribonucleotides de novo biosynthesis|pyrimidine ribonucleotides interconversion	-0.848092	1.4776e-55	2.77741e-54	-0.693726	1.42161e-53	1.65054e-52	0.212782	1.95601e-05	0.000465101	0.367149	4.59219e-13	1.12108e-11
AC234185.1_FG007	pco125441(373)			-1.19494	1.37543e-96	5.52449e-95	-1.18415	4.28355e-111	1.46342e-109	-0.0553587	0.299273	0.548904	-0.0445643	0.420603	0.595741
AC234190.1_FG001		extracellular region|plant-type cell wall organization		-0.801665	5.45299e-08	1.45181e-07	-0.82553	7.56765e-09	1.78303e-08	-0.441149	0.000921196	0.0104555	-0.465014	0.00301419	0.0125387
AC234190.1_FG002	LOC100191779	apoplast|oxidoreductase activity|copper ion binding|metal ion binding|hydroquinone:oxygen oxidoreductase activity|lignin catabolic process|oxidation-reduction process		1.50898	6.3384e-23	4.09773e-22	1.11355	2.40195e-15	8.1185e-15	0.0308544	0.939116	0.976839	-0.364575	0.000915951	0.00447218
AC234199.1_FG003		protein binding|protein serine/threonine kinase activity|phosphotransferase activity, alcohol group as acce|transferase activity, transferring phosphorus-cont		0.914126	7.94037e-06	1.74723e-05	1.15995	5.3818e-09	1.27943e-08	-0.122474	0.592288	0.787189	0.123348	0.50563	0.671452
AC234201.1_FG003		oxidoreductase activity, acting on a sulfur group|prenylcysteine catabolic process|oxidoreductase activity|oxidation-reduction process	superpathway of cytosolic glycolysis (plants), pyruvate dehydrogenase and TCA cycle|glycolysis I|glycolysis III|glycolysis IV (plant cytosol)|gluconeogenesis I|oxygenic photosynthesis|Calvin-Benson-Bassham cycle	-0.0658483	0.1814	0.225805	-0.124161	0.00449006	0.00666071	0.0509822	0.302993	0.552836	-0.00733052	0.857714	0.923173
AC234203.1_FG004		ATPase activity, coupled to transmembrane movement|nucleoside-triphosphatase activity|ATPase activity|ATP binding|integral to membrane|nucleotide binding|transmembrane transport|transport		0.00115819	0.982456	0.986355	0.0767722	0.259836	0.301267	-0.00115912	0.973202	0.990453	0.0744549	0.266961	0.436905
AC234203.1_FG010	LOC100272615			-0.0994866	0.331032	0.387289	0.0301257	0.744513	0.776006	-0.273925	0.00995895	0.0602248	-0.144312	0.132085	0.262623
AC234203.1_FG011	LOC100285594	nucleus|sequence-specific DNA binding transcription factor		-0.0547513	0.534913	0.588917	-0.0873252	0.245114	0.28538	-0.0134943	0.89406	0.956018	-0.0460681	0.577523	0.729968
AC234515.1_FG003	LOC100383576	chloroplast|protein polymerization|microtubule-based movement|microtubule-based process|microtubule|cytoplasm|GTPase activity|protein complex|structural molecule activity|GTP catabolic process|GTP binding|cell wall|cytoskeleton|nucleotide binding|response to cadmium ion|plasma membrane		-0.164681	0.00327014	0.00540959	-0.493912	3.62855e-20	1.52357e-19	0.104207	0.0570096	0.199099	-0.225024	3.76384e-05	0.000265805
AC234520.1_FG003		DNA binding		-0.789795	1.64541e-35	1.71825e-34	-0.459713	6.24994e-16	2.17363e-15	0.0793129	0.171543	0.398568	0.409394	3.02968e-11	5.93408e-10
AC234520.1_FG005	LOC100273622	protein complex|protein polymerization		-0.0508267	0.51202	0.567379	-0.200294	0.00807448	0.0116573	0.00207941	0.975385	0.991326	-0.147388	0.0490742	0.12323
AC234521.1_FG004	LOC100383083			-1.72102	2.5139e-101	1.08289e-99	-1.21021	1.59081e-63	2.32776e-62	-0.136216	0.0559034	0.196871	0.374591	3.79497e-06	3.28492e-05
AC234521.1_FG007				0.760264	3.99461e-11	1.34633e-10	0.416567	3.90423e-05	7.05271e-05	0.127945	0.259186	0.506849	-0.215752	0.0252779	0.0732188
AC234522.1_FG005	LOC100276340	chloroplast thylakoid membrane|chloroplast		-1.29018	6.09858e-11	2.02729e-10	-1.31623	2.40107e-12	6.97954e-12	0.0428854	0.81855	0.918339	0.0168372	0.940587	0.969579
AC234526.1_FG005		catalytic activity|nucleotide binding|cellular metabolic process|coenzyme binding	galactose degradation III|UDP-galactose biosynthesis (salvage pathway from galactose using UDP-glucose)|galactose degradation I (Leloir pathway)|UDP-galactose biosynthesis|brassinosteroid biosynthesis II|colanic acid building blocks biosynthesis|stachyose degradation	-0.687408	7.26782e-13	2.74134e-12	-0.945023	7.41132e-27	3.98162e-26	-0.073807	0.429329	0.66696	-0.331422	0.000469958	0.00250385
AC234528.1_FG004	LOC100277774			0.301455	0.000295011	0.00055304	0.221118	0.00161268	0.00250123	0.0760125	0.392247	0.635734	-0.00432463	0.937075	0.967446
AC234528.1_FG005	LOC100273676	metabolic process|chloroplast|dihydroxy-acid dehydratase activity|catalytic activity|copper ion binding|pollen development|branched-chain amino acid biosynthetic process|chloroplast stroma	valine biosynthesis|isoleucine biosynthesis I|isoleucine biosynthesis I (from threonine)|superpathway of leucine, valine, and isoleucine biosynthesis	0.113563	0.0476159	0.0663859	-0.00136084	0.969778	0.974574	0.0919628	0.10942	0.303922	-0.0229615	0.650408	0.784494
AC234528.1_FG006		oxidoreductase activity, acting on paired donors,|iron ion binding|oxidoreductase activity|oxidation-reduction process	leucopelargonidin and leucocyanidin biosynthesis|pinobanksin biosynthesis|flavonoid biosynthesis|leucodelphinidin biosynthesis	0.850663	2.37234e-34	2.37314e-33	0.716817	4.01806e-34	2.80262e-33	0.120316	0.128592	0.336043	-0.0135303	0.762475	0.863134
AC234575.1_FG003		pyridoxal phosphate binding|cellular amino acid metabolic process	isoleucine biosynthesis I|threonine biosynthesis from homoserine|threonine biosynthesis|superpathway of lysine, threonine and methionine biosynthesis II	0.173178	0.110293	0.14378	0.0493871	0.584325	0.626763	0.201364	0.0481639	0.178275	0.077573	0.374457	0.550911
AC235534.1_FG001	pco108913	nucleoside-triphosphatase activity|nucleotide binding|ATP binding		0.258086	0.0694176	0.0941324	0.0233356	0.747396	0.778533	0.228975	0.129274	0.337102	-0.00577541	0.979707	0.98978
AC235535.1_FG001		nucleic acid binding|hydrolase activity, acting on acid anhydrides, in|chromatin remodeling|DNA binding|chromatin remodeling complex|ATP-dependent chromatin remodeling|ATP binding|nucleus|helicase activity|nucleosome binding		0.44751	1.15554e-15	5.12142e-15	0.346038	1.2733e-10	3.35103e-10	0.0874903	0.118458	0.319101	-0.0139817	0.798188	0.88589
AC235540.1_FG001				0.358433	0.000807099	0.00143722	0.398286	2.65121e-05	4.85486e-05	-0.0535981	0.680002	0.841365	-0.0137453	0.876749	0.934931
AC235540.1_FG002		protein phosphorylation|protein binding|protein kinase activity|protein tyrosine kinase activity|ATP binding|transferase activity, transferring phosphorus-cont		0.283776	1.92504e-05	4.08146e-05	0.369743	5.10876e-11	1.3751e-10	0.121345	0.0779639	0.244633	0.207312	0.000252114	0.00144417
AC235541.1_FG002	LOC100501122	heat shock protein binding|unfolded protein binding|protein folding		0.510496	1.63565e-20	9.36489e-20	0.617821	2.22506e-37	1.70504e-36	0.0241247	0.679213	0.840944	0.13145	0.00490401	0.0189022
AC235543.1_FG002	LOC100193679	plastid|inorganic phosphate transmembrane transporter acti|transmembrane transport|integral to membrane		-0.195525	0.0264321	0.0383982	-0.00670191	0.955242	0.961917	0.0545078	0.570211	0.772112	0.243331	0.00123513	0.00580415
AC235543.1_FG003	umc2524			-0.75572	2.412e-32	2.26242e-31	-0.679196	1.66425e-28	9.48753e-28	-0.195552	0.0017355	0.0167526	-0.119028	0.0563198	0.137506
AC235544.1_FG004				-0.0935751	0.220612	0.269315	-0.233562	0.000596922	0.000967593	0.129882	0.108691	0.302549	-0.0101058	0.855513	0.92192
AC235546.1_FG001				0.50903	5.79234e-15	2.47183e-14	0.833464	7.40601e-41	6.30731e-40	-0.262648	0.000221575	0.00337299	0.0617864	0.294261	0.468047
AC235547.1_FG005	WPK1	protein phosphorylation|protein binding|phosphorylation|protein kinase activity|kinase activity|protein tyrosine kinase activity|ATP binding|transferase activity, transferring phosphorus-cont		-0.114349	0.0728695	0.0984037	-0.194786	0.000269811	0.000451801	0.0935992	0.132443	0.341786	0.0131624	0.799572	0.886902
AF466202.2_FG008	LOC100279635			0.228748	0.000262085	0.000494436	0.34425	2.94914e-09	7.13373e-09	-0.00978766	0.824531	0.921666	0.105715	0.0685654	0.159838
AF546187.1_FG011		oxidoreductase activity, acting on paired donors,|oxidoreductase activity|monooxygenase activity|electron carrier activity|metal ion binding|heme binding|iron ion binding|oxidation-reduction process		0.862174	9.4444e-12	3.32055e-11	0.867183	3.76919e-20	1.58123e-19	0.384075	0.00320377	0.0267309	0.389084	1.88501e-05	0.000142517
AF546187.1_FG012	LOC100281147	zinc ion binding		0.226746	9.78614e-05	0.000193493	-0.160291	0.00354895	0.00532141	-0.165093	0.00536441	0.0384549	-0.552131	3.03245e-23	1.78038e-21
AY530952.1_FG001		transmembrane transport|membrane		0.0943542	0.473793	0.530132	-0.410079	0.000201537	0.000341152	0.290816	0.0208141	0.100511	-0.213617	0.0571624	0.138964
AY542798.1_FG003	LOC100216835	nucleic acid binding|zinc ion binding		-0.944782	2.60074e-13	1.01096e-12	-0.610392	3.06719e-07	6.50942e-07	-0.211665	0.0879796	0.26494	0.122726	0.318788	0.494981
EF517601.1_FG009				0.131465	0.19272	0.23856	0.363222	6.21176e-05	0.00011021	-0.206842	0.048666	0.17938	0.0249143	0.799585	0.886902
EF517601.1_FG010				0.339378	0.135874	0.173774	0.343706	0.0534316	0.0692217	0.00748287	0.966173	0.988455	0.0118109	0.933979	0.965625
EF517601.1_FG012				-0.199343	0.00399503	0.00653328	-0.338893	5.84962e-07	1.21882e-06	0.0393009	0.57183	0.773258	-0.100248	0.141065	0.276342
EF517601.1_FG015				-0.384877	0.000548986	0.000997226	-0.483108	1.45698e-06	2.94769e-06	0.0134497	0.999855	1	-0.084782	0.398205	0.574581
EF517601.1_FG016				0.190926	0.674008	0.720748	1.34363	0.00297149	0.00449151	-1.37735	0.00259278	0.0226944	-0.224645	0.599471	0.746881
EF517601.1_FG023				0.658439	0.000269605	0.000508138	0.497452	0.00296752	0.00448609	0.0822606	0.609486	0.798496	-0.0787263	0.649029	0.783647
EF517601.1_FG025				-0.345828	0.491749	0.547444	-2.1992	7.69111e-05	0.000135226	-0.251295	0.45031	0.683537	-2.10466	0.000170086	0.00102491
GRMZM2G000014	LOC100274308	protein binding|zinc ion binding		-0.0861837	0.381775	0.43884	-0.171526	0.0257136	0.0347653	-0.0289082	0.837295	0.927692	-0.114251	0.123318	0.24932
GRMZM2G000039	cl8900_1(115)	plasma membrane		-0.192796	0.00097758	0.00172709	-0.265366	1.63159e-06	3.28418e-06	-0.00770611	0.913291	0.963865	-0.0802763	0.152141	0.292143
GRMZM2G000052		methyltransferase activity|oxidation-reduction process|oxidoreductase activity|methylation	chlorophyllide a biosynthesis I|heme biosynthesis from uroporphyrinogen-III I|spermine and spermidine degradation II|heme biosynthesis I	-0.225215	6.85702e-05	0.000137813	-0.193714	0.000150053	0.000256891	0.127522	0.0175825	0.089524	0.159022	0.00282632	0.0118505
GRMZM2G000093	LOC100278670	DNA metabolic process|DNA binding|nuclease activity		-0.86953	3.20329e-09	9.40692e-09	-0.977061	5.4203e-14	1.7219e-13	0.00538722	0.959383	0.985409	-0.102144	0.42082	0.595859
GRMZM2G000114	pco073802a	protein binding|metal ion binding|zinc ion binding		0.0133273	0.846481	0.874468	0.126566	0.033932	0.0451882	0.0236721	0.72454	0.86807	0.136911	0.0217498	0.0649298
GRMZM2G000116	LOC100274021			0.0756501	0.643866	0.693098	0.96995	2.38338e-13	7.32481e-13	0.489305	0.0176645	0.0898261	1.3836	1.21806e-21	6.56759e-20
GRMZM2G000118		diacylglycerol kinase activity|protein kinase C-activating G-protein coupled rece		0.0897922	0.465679	0.522529	0.0922164	0.437792	0.484493	0.24985	0.0597762	0.204944	0.252274	0.021995	0.0654646
GRMZM2G000126	LOC100285612	intracellular|zinc ion binding		-0.0755188	0.219392	0.268115	-0.0668786	0.22172	0.260567	-0.125974	0.041555	0.161138	-0.117334	0.0393899	0.10386
GRMZM2G000158	TIDP3717	nucleus|protein dimerization activity|auxin mediated signaling pathway|transcription, DNA-dependent|regulation of transcription, DNA-dependent		-0.8493	2.02102e-12	7.41833e-12	-0.637808	9.60101e-12	2.69404e-11	0.0344719	0.764074	0.88946	0.245963	0.0337776	0.0919582
GRMZM2G000166		metal ion transport|metal ion binding		-0.67158	2.34495e-15	1.02365e-14	-1.29165	4.62364e-66	7.17629e-65	0.0322966	0.640505	0.817846	-0.587774	8.22458e-12	1.74767e-10
GRMZM2G000171	pco097463(73)	protein dimerization activity|sequence-specific DNA binding|regulation of transcription, DNA-dependent|sequence-specific DNA binding transcription factor		-0.390595	2.28793e-07	5.77581e-07	-0.317293	1.05121e-06	2.15072e-06	0.0182658	0.759249	0.886709	0.0915677	0.17008	0.316866
GRMZM2G000177		protein binding		-0.937466	1.34965e-19	7.38085e-19	-1.00977	3.54923e-31	2.22851e-30	0.124863	0.181176	0.411706	0.0525566	0.588822	0.73882
GRMZM2G000195		protein binding		-0.70646	3.85018e-06	8.73647e-06	-0.713089	2.91426e-08	6.60836e-08	-0.0104298	0.920163	0.967334	-0.0170584	0.894313	0.94427
GRMZM2G000209	LOC100192836	membrane		-0.836667	1.22975e-13	4.86863e-13	-0.524199	3.68105e-08	8.30753e-08	-0.0886413	0.407651	0.649848	0.223826	0.0244881	0.0713315
GRMZM2G000219	LOC100284630	metal ion transport|metal ion binding	copper transport II|copper transport I	-0.239765	0.0746188	0.10052	0.410475	0.000426955	0.000702425	-0.0700475	0.62805	0.810781	0.580193	3.46886e-07	3.64967e-06
GRMZM2G000231		proteolysis|serine-type peptidase activity		0.340099	0.00543751	0.0087443	0.0783156	0.484189	0.530409	-0.0311535	0.806499	0.912231	-0.292937	0.00484212	0.018694
GRMZM2G000236	opr2	catalytic activity|jasmonic acid biosynthetic process|oxidoreductase activity|oxidation-reduction process|FMN binding|12-oxophytodienoate reductase activity		-1.65073	5.28864e-50	8.60146e-49	-0.749929	3.49428e-23	1.65019e-22	0.0870965	0.280917	0.529626	0.9879	2.70959e-19	1.2462e-17
GRMZM2G000245				0.324866	0.000104419	0.000205723	0.237835	0.00132022	0.00206636	0.0622874	0.505535	0.7272	-0.0247436	0.719105	0.833522
GRMZM2G000254	LOC100216645			-0.254442	0.0452202	0.0633429	-0.542998	1.87479e-07	4.03526e-07	0.205025	0.0894956	0.267575	-0.083531	0.480573	0.650337
GRMZM2G000256	gpm35	calcium ion binding|oxygen evolving complex|chloroplast|extrinsic to membrane|thylakoid|thylakoid lumen|chloroplast thylakoid membrane|photosynthesis|photosystem II		0.423233	2.88638e-05	6.01564e-05	0.666441	3.70888e-14	1.18583e-13	-0.0367051	0.655486	0.826617	0.206502	0.00920989	0.0320774
GRMZM2G000261		protein binding|protein homooligomerization		-0.493204	2.07563e-07	5.25941e-07	-0.397876	7.71221e-08	1.70302e-07	0.188255	0.0275159	0.121639	0.283582	0.00127906	0.00598808
GRMZM2G000264		cation transport|ATP biosynthetic process|ATPase activity, coupled to transmembrane movement|catalytic activity|ATPase activity|metabolic process|ATP catabolic process|ATP binding|integral to membrane|membrane|plasma membrane		0.092975	0.331869	0.388136	-0.0203582	0.818102	0.841822	-0.0514248	0.584573	0.782671	-0.164758	0.074354	0.169915
GRMZM2G000268	LOC100383321	oxidation-reduction process|oxidoreductase activity|response to salt stress		-0.535658	1.18962e-06	2.81966e-06	-1.18293	5.52805e-32	3.59929e-31	0.139284	0.207542	0.447131	-0.507987	1.48373e-06	1.39779e-05
GRMZM2G000278	LOC542190	protein phosphorylation|phosphorylation|protein kinase activity|kinase activity|protein tyrosine kinase activity|ATP binding|protein serine/threonine kinase activity|nucleotide binding|transferase activity, transferring phosphorus-cont		0.885792	1.03112e-71	2.74865e-70	0.903617	3.99402e-94	1.05055e-92	0.0885519	0.0868855	0.262946	0.106377	0.00928728	0.0323091
GRMZM2G000280	LOC100192732			0.557822	3.37961e-32	3.15634e-31	0.591989	4.80657e-45	4.60478e-44	0.100856	0.0387762	0.153772	0.135023	0.00102886	0.00495631
GRMZM2G000288				-0.05527	0.705511	0.749103	-0.205609	0.162445	0.195606	0.0685199	0.690134	0.848194	-0.0818189	0.570894	0.725416
GRMZM2G000292	LOC100280435			1.04722	2.33142e-25	1.66977e-24	0.814521	1.50458e-23	7.19549e-23	0.218554	0.0637378	0.213439	-0.0141473	0.832701	0.907652
GRMZM2G000326	LOC100280933	serine-type endopeptidase inhibitor activity|response to wounding		0.874503	5.57662e-23	3.61212e-22	1.09305	6.40586e-36	4.71282e-35	-0.207378	0.0240205	0.110905	0.0111735	0.898767	0.946207
GRMZM2G000339				0.35987	1.89134e-05	4.0118e-05	0	0.990559	0.992563	0.180929	0.0386797	0.153524	-0.178941	0.0159899	0.0505932
GRMZM2G000353		protein binding|zinc ion binding		-0.0047962	0.973117	0.979027	-0.124299	0.345786	0.391342	0.221503	0.179907	0.410305	0.102	0.505818	0.671656
GRMZM2G000361				0.704764	1.82738e-22	1.15624e-21	0.606692	8.06047e-20	3.32978e-19	-0.0687802	0.492392	0.717396	-0.166853	0.00375962	0.0150905
GRMZM2G000371		helicase activity		0.0435023	0.423185	0.480975	0.0176195	0.749734	0.780558	0.0494236	0.360533	0.607887	0.0235408	0.645272	0.781147
GRMZM2G000380				0.42596	9.81086e-15	4.12743e-14	0.116871	0.0127106	0.0179026	0.314937	3.57044e-09	2.6203e-07	0.00584812	0.906578	0.95058
GRMZM2G000393	LOC100283552	transferase activity, transferring glycosyl groups|protein glycosylation|Golgi apparatus|transferase activity|galactosyltransferase activity|integral to membrane|membrane		0.531278	2.01138e-28	1.63734e-27	0.304703	7.72285e-12	2.1786e-11	0.0457492	0.337284	0.585654	-0.180826	2.1354e-05	0.000159521
GRMZM2G000397	LOC100284204	calcium ion binding		0.544461	2.27917e-21	1.36543e-20	0.719189	4.58751e-40	3.83147e-39	-0.171661	0.00453034	0.0341001	0.00306695	0.990932	0.996544
GRMZM2G000431		nucleic acid binding		-0.330438	0.0564824	0.0778168	-0.118398	0.398808	0.445455	-0.0447661	0.70718	0.858589	0.167275	0.319856	0.495894
GRMZM2G000435				-0.16596	0.0722198	0.0976038	-0.504089	4.11765e-11	1.11325e-10	0.148823	0.0862787	0.261842	-0.189306	0.0246208	0.0716214
GRMZM2G000451	LOC100382080			0.812399	8.57392e-17	4.06198e-16	0.616744	5.2119e-13	1.5709e-12	-0.0410818	0.751934	0.883095	-0.236737	0.00144505	0.00666288
GRMZM2G000453				0.33594	0.299841	0.354601	0.190802	0.55446	0.598237	-0.109099	0.739919	0.876572	-0.254237	0.327985	0.504517
GRMZM2G000481	LOC100282315	tRNA aminoacylation for protein translation|cytoplasm|ATP binding|tyrosine-tRNA ligase activity|aminoacyl-tRNA ligase activity|nucleotide binding	tRNA charging pathway	0.162783	0.00701018	0.0110867	0.248691	1.50177e-06	3.03442e-06	0.0144738	0.827029	0.922378	0.100382	0.040061	0.105222
GRMZM2G000483		metabolic process|hydrolase activity		1.69305	3.92462e-74	1.09788e-72	1.62427	5.5254e-72	9.84879e-71	-0.280774	0.0110646	0.0648426	-0.349561	3.61931e-06	3.14432e-05
GRMZM2G000489	LOC100281689	metabolic process|hydrolase activity		-0.562224	1.121e-06	2.66259e-06	-0.816672	2.54177e-17	9.47454e-17	0.10817	0.297057	0.546282	-0.146278	0.201098	0.357886
GRMZM2G000510	umc2618	mitochondrial membrane|mitochondrial transport|transport|integral to membrane|membrane		-0.332406	4.77598e-10	1.48974e-09	-0.234042	5.48341e-06	1.06029e-05	-0.0381336	0.4666	0.696691	0.0602304	0.249327	0.416094
GRMZM2G000520		DNA binding|regulation of transcription, DNA-dependent|sequence-specific DNA binding transcription factor		1.24008	7.69503e-37	8.42415e-36	2.72583	1.90595e-255	2.81489e-253	-0.35261	0.00590269	0.0413414	1.13314	2.72982e-80	1.24826e-77
GRMZM2G000531	gpm633	oxidoreductase activity|fatty acid biosynthetic process|iron ion binding|oxidation-reduction process|integral to membrane|membrane		-0.451268	2.98369e-24	2.04279e-23	-0.717668	6.85641e-65	1.03447e-63	-0.157065	0.000259141	0.00381067	-0.423465	5.14078e-22	2.82303e-20
GRMZM2G000540		nucleic acid binding|nucleus|zinc ion binding		0.149519	0.0100023	0.0154901	0.0376176	0.510403	0.555873	-0.00570555	0.98241	0.99395	-0.117607	0.0361377	0.0970173
GRMZM2G000576				0.205969	0.16391	0.206105	0.875342	1.14712e-10	3.02631e-10	-0.503065	0.000627715	0.0077365	0.166308	0.193119	0.347483
GRMZM2G000581	LOC100282942	glucuronoxylan glucuronosyltransferase activity|Golgi apparatus|transferase activity|secondary cell wall biogenesis|membrane|glucuronoxylan biosynthetic process		-0.15033	0.0144262	0.0218071	0.0114523	0.846457	0.867807	-0.0622849	0.293391	0.542623	0.0994978	0.0971498	0.208167
GRMZM2G000587	LOC100217291	transferase activity, transferring glycosyl groups		0.728255	9.37172e-42	1.20065e-40	0.516599	1.94086e-23	9.24106e-23	-0.239075	2.30524e-05	0.000526046	-0.450731	5.62944e-20	2.73177e-18
GRMZM2G000592				-0.279615	0.0683637	0.0927932	-0.5062	4.44638e-05	7.9938e-05	0.144978	0.279509	0.528774	-0.0816068	0.554219	0.711639
GRMZM2G000593	LOC100193282	drug transmembrane transport|drug transmembrane transporter activity|antiporter activity|transmembrane transport|membrane		0.345417	4.59756e-07	1.13005e-06	0.447404	2.45013e-12	7.11867e-12	-0.0512581	0.426899	0.66506	0.0507286	0.414185	0.589412
GRMZM2G000601	LOC100285413	nucleotide binding|ligase activity|ATP binding|acid-amino acid ligase activity		-0.903847	5.68644e-28	4.53276e-27	-0.989196	4.28176e-39	3.46888e-38	-0.0577857	0.476374	0.70504	-0.143135	0.0712433	0.164318
GRMZM2G000603		protein serine/threonine phosphatase activity|catalytic activity|protein dephosphorylation		0.416163	0.0104351	0.0161268	-0.411011	0.00776481	0.0112347	0.290325	0.0829709	0.254697	-0.536848	0.000322685	0.00178978
GRMZM2G000608	LOC100274885	nuclear mRNA splicing, via spliceosome|binding|spliceosomal complex assembly		0.157211	0.103284	0.135326	-0.161425	0.0518219	0.0672353	0.171162	0.0770055	0.242306	-0.147474	0.0743477	0.169915
GRMZM2G000610	LOC100279410			0.588112	1.71713e-09	5.14232e-09	0.632164	1.2528e-14	4.08572e-14	0.0353558	0.814442	0.916247	0.0794071	0.290734	0.464027
GRMZM2G000614		nucleoside-triphosphatase activity|nucleotide binding|ATP binding|ATPase activity|membrane		-1.77274	1.29013e-81	4.12876e-80	-2.28036	7.32949e-138	3.51372e-136	-0.0394394	0.643432	0.819778	-0.547053	4.78498e-09	6.79267e-08
GRMZM2G000615	pco067132			-0.0770963	0.191224	0.236856	-0.0443705	0.418273	0.464904	0.0907692	0.131616	0.340577	0.123495	0.0267207	0.0763384
GRMZM2G000622	LOC100192064	chloroplast|catalytic activity|'de novo' IMP biosynthetic process|phosphoribosylformylglycinamidine synthase activit|microgametogenesis|ATP binding|pollen development|mitochondrion|chloroplast stroma	5-aminoimidazole ribonucleotide biosynthesis I|5-aminoimidazole ribonucleotide biosynthesis II|purine nucleotides de novo biosynthesis II|superpathway of 5-aminoimidazole ribonucleotide biosynthesis	0.765924	1.12229e-34	1.13508e-33	0.604715	1.29537e-25	6.66692e-25	0.181775	0.00517045	0.0374028	0.0205662	0.7103	0.827553
GRMZM2G000623	umc1279	ubiquitin-dependent protein catabolic process		0.0731849	0.392422	0.449536	0.169543	0.0209288	0.0286282	-0.031404	0.693097	0.850112	0.0649539	0.370778	0.547497
GRMZM2G000632	LOC100304323	galactose metabolic process|UDP-glucose 4-epimerase activity|catalytic activity|coenzyme binding|isomerase activity|cellular metabolic process|nucleotide binding	galactose degradation III|UDP-galactose biosynthesis (salvage pathway from galactose using UDP-glucose)|galactose degradation I (Leloir pathway)|GDP-L-fucose biosynthesis I (from GDP-D-mannose)|UDP-galactose biosynthesis|brassinosteroid biosynthesis II|colanic acid building blocks biosynthesis|stachyose degradation	0.0810497	0.226137	0.27531	0.0940944	0.122042	0.149884	0.0895707	0.187301	0.419951	0.102615	0.0890269	0.194813
GRMZM2G000633	LOC100273902	protein phosphorylation|protein kinase activity|protein tyrosine kinase activity|ATP binding|protein serine/threonine kinase activity|transferase activity, transferring phosphorus-cont		-1.5592	2.0084e-07	5.09502e-07	-1.52101	3.39154e-09	8.17063e-09	0.084146	0.786412	0.901295	0.122336	0.853267	0.920587
GRMZM2G000645		protein binding|intracellular protein transport|vesicle-mediated transport|structural molecule activity|membrane coat		-0.431192	1.60477e-12	5.93442e-12	-0.916289	4.18467e-58	5.42441e-57	0.182276	0.00182882	0.0174238	-0.30282	2.39628e-07	2.59703e-06
GRMZM2G000650	LOC100856924			0.374832	2.98155e-06	6.8346e-06	0.391616	1.80885e-07	3.89838e-07	-0.145643	0.095195	0.27727	-0.128859	0.0721114	0.165856
GRMZM2G000652		metabolic process|intracellular signal transduction|lipid metabolic process		-1.12536	1.50913e-68	3.76144e-67	0.601255	7.98972e-35	5.68631e-34	-0.233646	2.33835e-05	0.000532207	1.49297	4.02325e-150	6.37766e-147
GRMZM2G000660	si486077g03	protein tyrosine/serine/threonine phosphatase acti|chloroplast|dephosphorylation|protein dephosphorylation|phosphatase activity		0.0624255	0.616919	0.667726	-0.401636	0.000407238	0.00067124	0.258013	0.0503411	0.183534	-0.206048	0.0677583	0.158408
GRMZM2G000686	umc1568	DNA binding|nucleus|CCAAT-binding factor complex|regulation of transcription, DNA-dependent|sequence-specific DNA binding transcription factor		-1.86184	5.786e-251	1.25072e-248	-2.12922	0	0	0.125524	0.00584518	0.0410475	-0.141858	0.0180543	0.0558397
GRMZM2G000710	LOC100276073	plasma membrane		-0.0828988	0.11768	0.152506	-0.060327	0.203547	0.240937	0.0132602	0.868404	0.944382	0.035832	0.491149	0.659767
GRMZM2G000713	LOC100275743			-0.0153127	0.875904	0.898656	0.216512	0.0102753	0.014639	-0.0809249	0.423856	0.662512	0.150899	0.0598253	0.14382
GRMZM2G000718	LOC100285150	protein binding|plasma membrane		-0.280346	7.93718e-06	1.74669e-05	-0.46376	4.58598e-15	1.5281e-14	-0.100538	0.106077	0.297553	-0.283951	2.4282e-06	2.18538e-05
GRMZM2G000719	LOC100280938	peptidase activity|protein binding|proteolysis		-0.425166	0.00318109	0.00527271	-0.557118	1.85476e-05	3.43852e-05	0.0873184	0.547892	0.75792	-0.0446345	0.843495	0.914033
GRMZM2G000737		hydrolase activity|3-deoxy-7-phosphoheptulonate synthase activity|aromatic amino acid family biosynthetic process	3-dehydroquinate biosynthesis I|superpathway of phenylalanine biosynthesis|superpathway of tryptophan biosynthesis|chorismate biosynthesis I	0.459515	0.00453601	0.00737234	0.725082	9.72828e-08	2.13492e-07	0.236344	0.167695	0.39293	0.501912	0.000104702	0.00067069
GRMZM2G000739	LOC100217089	metabolic process|precorrin-2 dehydrogenase activity|methyltransferase activity|porphyrin-containing compound biosynthetic process|oxidation-reduction process	siroheme biosynthesis	-0.0240555	0.703114	0.747102	-0.0649361	0.278445	0.321043	-0.153585	0.0158005	0.0832492	-0.194466	0.000866706	0.00426042
GRMZM2G000741	LOC100384216	transmembrane transport|transport|integral to membrane|membrane		-0.00435334	0.970627	0.976996	-0.0820672	0.119407	0.146868	0.298477	1.20592e-06	4.56598e-05	0.220763	0.00022682	0.00131834
GRMZM2G000749	LOC100384536	nucleobase-containing compound metabolic process|nucleic acid binding|catalytic activity|intracellular|cellular metabolic process|3'-5' exonuclease activity|nucleotide binding		0.644463	1.24797e-30	1.10518e-29	0.897578	1.17822e-62	1.69279e-61	-0.093004	0.093199	0.273929	0.160111	0.00210426	0.00922815
GRMZM2G000753	LOC100304255	zinc ion binding		-0.294895	0.00021102	0.000402279	-0.0723825	0.338859	0.384216	-0.0299429	0.636388	0.815762	0.192569	0.00737064	0.0265907
GRMZM2G000764		methyltransferase activity		-0.80112	3.42555e-35	3.53067e-34	-0.462056	3.93053e-15	1.31412e-14	-0.207008	0.00073378	0.00875456	0.132057	0.0338027	0.092016
GRMZM2G000775				6.70506	0.000200416	0.000382923	1.05397	0.000582781	0.000945379	6.21594	0.0069877	0.0466723	0.56485	0.00652593	0.0240691
GRMZM2G000777	LOC100284446			0.433365	7.62136e-07	1.83756e-06	0.414908	1.1015e-08	2.56426e-08	0.10913	0.259747	0.507541	0.0906732	0.227978	0.390434
GRMZM2G000812	LOC100382256	chloroplast|plasma membrane|carbohydrate transport|integral to membrane|membrane|transport		-0.368501	3.34401e-07	8.31996e-07	0.105658	0.134403	0.164006	0.186883	0.00898719	0.0557957	0.661042	2.92976e-20	1.43637e-18
GRMZM2G000816	pco089834b			-0.67303	8.6069e-22	5.25295e-21	-0.722911	5.24649e-32	3.41971e-31	-0.0549234	0.38723	0.631364	-0.104804	0.104937	0.220872
GRMZM2G000818		DNA binding|response to UV-B|response to salicylic acid stimulus|response to jasmonic acid stimulus		0.13558	0.0406815	0.0573876	0.539306	5.1044e-17	1.87651e-16	0.0707701	0.281074	0.529797	0.474496	1.4219e-13	3.65118e-12
GRMZM2G000823	LOC100193503	hydrolase activity|nucleic acid binding|helicase activity|ATP binding|ATP-dependent helicase activity		-0.272495	9.9008e-07	2.36272e-06	-0.391084	2.94255e-16	1.04181e-15	0.101147	0.0476344	0.177032	-0.017442	0.705998	0.824827
GRMZM2G000825	LOC100273725	protein binding		-0.287307	0.000290173	0.000544573	-0.691651	1.04757e-25	5.41504e-25	0.145707	0.0413713	0.160661	-0.258637	0.000598628	0.00310316
GRMZM2G000829				-0.338027	0.282416	0.33605	0	0.925553	0.936622	-0.117676	0.856741	0.937702	0.22035	0.349637	0.526248
GRMZM2G000836		nucleic acid binding|zinc ion binding		0.54188	0.000257675	0.000486269	1.57837	9.97681e-45	9.44381e-44	0.120742	0.432379	0.669147	1.15723	1.25232e-27	9.57482e-26
GRMZM2G000842	LOC100284557	protein dimerization activity|sequence-specific DNA binding|regulation of transcription, DNA-dependent|sequence-specific DNA binding transcription factor		-1.77613	4.57076e-116	2.39919e-114	-1.53863	2.95393e-119	1.12023e-117	0.151804	0.0186369	0.0930203	0.389309	7.71288e-07	7.62882e-06
GRMZM2G000874				0.520832	1.28731e-07	3.31849e-07	0.566695	4.39055e-10	1.1168e-09	-0.0553567	0.671661	0.83688	-0.00949395	0.908134	0.951511
GRMZM2G000909	cl18247_1	protein binding		-0.670077	1.41219e-06	3.32959e-06	-0.676494	1.54845e-08	3.57017e-08	0.116759	0.348036	0.59601	0.110341	0.376428	0.552786
GRMZM2G000923	umc1390		UDP-glucose biosynthesis (from glucose 6-phosphate)	0.218269	0.00108906	0.00191522	0.151778	0.0212043	0.0289885	0.211764	0.00152121	0.0152558	0.145273	0.0282377	0.0797336
GRMZM2G000932		metabolic process|nucleotide binding|oxidoreductase activity	2,3-dihydroxybenzoate biosynthesis|vibriobactin biosynthesis	0.593123	1.33053e-14	5.55722e-14	0.980836	3.5465e-54	4.19337e-53	0.246977	0.00174199	0.0167941	0.634691	2.39584e-23	1.41712e-21
GRMZM2G000936	LOC100501097	protein binding|regulation of ethylene biosynthetic process		-0.321171	1.36683e-06	3.22457e-06	-0.347212	1.32561e-08	3.07095e-08	-0.0277204	0.6686	0.835385	-0.0537612	0.409495	0.585119
GRMZM2G000937	LOC100192477	transferase activity, transferring glycosyl groups|intrinsic to endoplasmic reticulum membrane|GPI anchor biosynthetic process	dolichyl-diphosphooligosaccharide biosynthesis	0.0298046	0.710173	0.753424	-0.0273873	0.689082	0.725032	-0.122391	0.0770086	0.242306	-0.179583	0.0051461	0.0196853
GRMZM2G000959		catalytic activity|carbohydrate metabolic process|hydrolase activity, hydrolyzing O-glycosyl compoun|cation binding		0.483365	2.47549e-08	6.77278e-08	-0.353032	8.62717e-07	1.77654e-06	0.391961	3.09626e-06	0.00010113	-0.444436	3.00167e-09	4.37184e-08
GRMZM2G000973	TIDP2822			-0.609673	1.50804e-17	7.44408e-17	-0.618701	1.12827e-24	5.61606e-24	0.178687	0.00714107	0.0473641	0.16966	0.00982143	0.03387
GRMZM2G000976	LOC100280877	membrane		0.334819	0.0353426	0.050334	0.268539	0.0868046	0.109072	0.111532	0.462067	0.692774	0.0452529	0.805385	0.890343
GRMZM2G000980		RNA binding|nucleic acid binding|nucleotide binding|zinc ion binding		0.642028	5.53093e-22	3.41153e-21	0.540653	1.9007e-19	7.73221e-19	0.149872	0.0308455	0.131678	0.0484975	0.389972	0.566033
GRMZM2G001024	LOC100191719	protein binding|metal ion binding|zinc ion binding		0.309845	4.87822e-05	9.94976e-05	0.423999	4.53025e-11	1.22284e-10	0.0788781	0.306393	0.555799	0.193032	0.00190299	0.0084601
GRMZM2G001033		carbohydrate transport|sugar:hydrogen symporter activity|integral to membrane|Golgi membrane		0.174204	0.00777002	0.0122225	0.154016	0.0111424	0.0158015	0.0136088	0.843302	0.93118	-0.00657888	0.922482	0.959776
GRMZM2G001035				-1.56566	1.95579e-82	6.3186e-81	-1.47158	2.10144e-104	6.30114e-103	-0.222592	0.000327166	0.00460589	-0.128508	0.161716	0.305344
GRMZM2G001048	LOC100192062	DNA binding|nucleus|transcription, DNA-dependent|regulation of transcription, DNA-dependent		0.373033	7.76349e-06	1.71005e-05	0.527448	8.86909e-14	2.78586e-13	-0.103425	0.245657	0.49086	0.0509894	0.442933	0.615586
GRMZM2G001079	LOC100281273	transferase activity|galactosylgalactosylxylosylprotein 3-beta-glucuron|membrane	xylan biosynthesis	0.574654	1.37765e-35	1.44244e-34	0.440087	5.85208e-24	2.83749e-23	-0.0865469	0.0690363	0.225208	-0.221114	1.72123e-07	1.89479e-06
GRMZM2G001084	LOC100502219	nucleoside-triphosphatase activity|protein binding|nucleotide binding|ATP binding|protein metabolic process		0.0983798	0.0776933	0.104196	-0.0958453	0.0738167	0.0938015	0.134781	0.0169662	0.0875102	-0.0594436	0.266147	0.435903
GRMZM2G001088	LOC100276800			0.505582	1.99075e-12	7.31284e-12	0.428043	4.11767e-11	1.11325e-10	0.0972055	0.191024	0.424557	0.0196669	0.722209	0.835613
GRMZM2G001097	LOC100192987	protein binding|zinc ion binding	linalool biosynthesis|geranyl diphosphate biosynthesis|superpathway of geranylgeranyldiphosphate biosynthesis II (via MEP)|trans, trans-farnesyl diphosphate biosynthesis|superpathway of geranylgeranyldiphosphate biosynthesis I (via mevalonate)	0.692951	1.1012e-07	2.85202e-07	0.920877	1.1456e-14	3.74177e-14	-0.0772023	0.618333	0.804652	0.150724	0.157108	0.29912
GRMZM2G001114	umc1433	protein binding|metal ion binding|zinc ion binding		-0.598991	5.48719e-11	1.83122e-10	-0.75402	3.77897e-18	1.45587e-17	-0.0939403	0.309135	0.558235	-0.24897	0.00520189	0.0198558
GRMZM2G001160		nucleic acid binding|helicase activity|DNA recombination|ATP binding|ATP-dependent helicase activity		-0.163527	0.270492	0.323302	-0.0576463	0.62045	0.660388	0.31446	0.0318445	0.134565	0.42034	0.000683997	0.0034909
GRMZM2G001169	umc2279			-0.0749176	0.340146	0.396548	-0.384136	9.97073e-08	2.18611e-07	0.00728215	0.949108	0.981042	-0.301937	0.000102779	0.00066015
GRMZM2G001180	LOC100382166			-0.0656967	0.282462	0.336071	-0.233004	8.19863e-06	1.56496e-05	-0.059122	0.327859	0.576818	-0.226429	1.62741e-05	0.000124787
GRMZM2G001191		nucleotidyltransferase activity		0.16373	0.00615599	0.0098108	0.0499958	0.358141	0.404305	0.0861958	0.152967	0.372565	-0.0275381	0.622892	0.764201
GRMZM2G001200				-0.189772	0.0126089	0.0192374	-0.142315	0.0199008	0.0273022	0.0293365	0.674395	0.838063	0.0767937	0.254446	0.422148
GRMZM2G001205	LOC100284435	intracellular|zinc ion binding		0.696449	1.28234e-18	6.71027e-18	0.59527	3.87552e-16	1.36522e-15	0.00232637	0.969607	0.989412	-0.0988534	0.140803	0.27592
GRMZM2G001221	si496006g11	calcium ion binding|detection of calcium ion|response to salt stress|response to osmotic stress|response to water deprivation|membrane|cellular potassium ion homeostasis|hypotonic salinity response|cytoplasm		-0.0332114	0.735614	0.776465	0.0252391	0.762188	0.791894	-0.218158	0.0366222	0.147869	-0.159707	0.0750431	0.171216
GRMZM2G001223	LOC100279555	DNA binding		0.509978	0.0254412	0.0370516	2.00271	7.55841e-06	1.4467e-05	-1.08938	0.181398	0.411966	0.403356	0.482167	0.651776
GRMZM2G001241	csu861	hydrolase activity|lipid metabolic process|hydrolase activity, acting on ester bonds		0.128706	0.835338	0.864948	2.00208	2.61179e-11	7.13666e-11	-1.89405	2.619e-09	1.9645e-07	-0.0206693	0.714623	0.830716
GRMZM2G001243		protein serine/threonine phosphatase activity|catalytic activity|protein dephosphorylation		-0.237921	0.00863019	0.0134944	-0.0246256	0.723307	0.75639	0.167221	0.0531389	0.190406	0.380517	1.11511e-06	1.07305e-05
GRMZM2G001247	LOC100193478			-0.221527	0.000493829	0.000902002	0.447207	1.65436e-13	5.12672e-13	-0.168263	0.00658568	0.0447185	0.500471	7.24247e-16	2.41192e-14
GRMZM2G001255	LOC100502516	chloroplast|protein polymerization|protein complex|GTPase activity|GTP catabolic process|vacuole|GTP binding		-0.299892	0.00452176	0.00734968	-0.467806	1.05199e-06	2.15212e-06	-0.0206605	0.901465	0.959102	-0.188574	0.051859	0.128891
GRMZM2G001265		zinc ion binding		0.0236042	0.753508	0.792538	0.196946	0.000744772	0.00119632	-0.117436	0.060305	0.205931	0.0559061	0.339274	0.516236
GRMZM2G001272	AY109994	protein binding|plasma membrane		-0.588155	9.25242e-25	6.4707e-24	-0.415554	1.58678e-14	5.15515e-14	-0.0264644	0.616023	0.803059	0.146136	0.00827657	0.0293863
GRMZM2G001288		catalytic activity|carbohydrate metabolic process|hydrolase activity, hydrolyzing O-glycosyl compoun|cation binding		-0.801004	1.63237e-36	1.7635e-35	-0.63871	1.7856e-30	1.09541e-29	-0.0584378	0.307001	0.55635	0.103856	0.0896534	0.19581
GRMZM2G001289	LOC100279217	epidermal cell differentiation|DNA binding|cotyledon development|nucleus|sequence-specific DNA binding|regulation of transcription, DNA-dependent|sequence-specific DNA binding transcription factor		0.833411	0.0631383	0.0862916	1.95733	1.54677e-06	3.1211e-06	-0.576084	0.281738	0.530459	0.547838	0.0832041	0.184969
GRMZM2G001296	LOC100278657	pollen tube development|embryo development ending in seed dormancy		0.489196	3.67385e-05	7.58635e-05	0.883839	8.36217e-17	3.04356e-16	-0.24834	0.0468623	0.174956	0.146303	0.119846	0.244064
GRMZM2G001297	LOC100502333	metabolic process|oxidoreductase activity|root hair elongation|flavin adenine dinucleotide binding|oxidoreductase activity, acting on the CH-CH group|oxidation-reduction process|transferase activity, transferring phosphorus-cont|acyl-CoA dehydrogenase activity	pantothenate and coenzyme A biosynthesis II|beta-alanine biosynthesis II	-0.508084	1.17497e-22	7.5083e-22	-0.629516	7.8304e-40	6.48072e-39	0.0188629	0.742939	0.87786	-0.102569	0.0380923	0.101168
GRMZM2G001304	LOC100381759	catalytic activity|trehalose biosynthetic process	trehalose biosynthesis I	1.16244	1.06999e-40	1.32858e-39	1.74253	9.15714e-105	2.76669e-103	-0.196036	0.0638795	0.213662	0.384053	2.10925e-09	3.13462e-08
GRMZM2G001327		chloroplast|nucleolus|translational elongation|cytoplasm|membrane|GTPase activity|vacuole|nucleus|GTP binding|mitochondrion|nucleotide binding|response to cadmium ion|plasma membrane|translation elongation factor activity		-0.440375	0.00168105	0.00289081	-0.626529	7.99544e-06	1.5274e-05	0.249308	0.0748526	0.238158	0.063154	0.651532	0.785117
GRMZM2G001332				0.340528	7.54998e-07	1.82091e-06	0.408752	6.7002e-11	1.7923e-10	-0.196814	0.00929384	0.0573271	-0.12859	0.021928	0.0653142
GRMZM2G001334	LOC100279312			0.141793	0.0476039	0.0663769	0.304251	2.79054e-06	5.51843e-06	-0.191884	0.00603986	0.0420804	-0.029426	0.669066	0.797686
GRMZM2G001363		carbohydrate metabolic process|carbohydrate binding		0.73336	8.61369e-05	0.000171222	0.474395	0.00187414	0.00288735	0.181957	0.362606	0.610285	-0.0770076	0.584692	0.735676
GRMZM2G001401		catalytic activity|nucleotide binding|cellular metabolic process|coenzyme binding		5.57491	2.53575e-11	8.6768e-11	1.95483	1.17865e-07	2.57118e-07	4.60486	0.00146478	0.01484	0.984787	0.000285278	0.00160971
GRMZM2G001415	LOC100279258	catalytic activity|ribonuclease activity|tRNA processing	pantothenate and coenzyme A biosynthesis II|beta-alanine biosynthesis II	0.289339	0.00153874	0.00265768	0.528006	8.60699e-11	2.29e-10	-0.201341	0.0346033	0.142822	0.037326	0.620393	0.762144
GRMZM2G001421	cl2682_1	jasmonic acid metabolic process|chloroplast|catalytic activity|induced systemic resistance, jasmonic acid mediate|negative regulation of defense response|cytoplasm|jasmonic acid and ethylene-dependent systemic resi|adenylyltransferase activity|response to light stimulus|photomorphogenesis|vacuole|response to ozone|regulation of stomatal movement|red, far-red light phototransduction|response to wo…		-0.342048	1.01377e-11	3.5601e-11	-0.411434	2.20657e-19	8.95508e-19	0.205256	1.35307e-05	0.000346695	0.13587	0.00527984	0.0201064
GRMZM2G001426				-0.260754	0.0794085	0.106322	-0.679504	1.85901e-07	4.00341e-07	0.0205956	0.870808	0.945772	-0.398154	0.0055753	0.0210394
GRMZM2G001444	csu622			0.436601	7.26557e-09	2.07296e-08	0.516514	1.69234e-13	5.23965e-13	-0.0736819	0.40124	0.64395	0.00623061	0.929844	0.963601
GRMZM2G001454	LOC100501425	protein binding|metal ion binding		0.564519	3.40023e-08	9.20326e-08	0.510184	2.78741e-09	6.75695e-09	0.0745057	0.511358	0.732034	0.0201702	0.753142	0.856402
GRMZM2G001457	phot1	cytoplasm|protein tyrosine kinase activity|chloroplast avoidance movement|regulation of transcription, DNA-dependent|nucleotide binding|vacuole|regulation of proton transport|blue light photoreceptor activity|protein kinase activity|signal transducer activity|ATP binding|regulation of stomatal movement|two-component sensor activity|chloroplast accumulation movement|blue light signaling pathway|in…		-0.621585	1.94406e-12	7.14797e-12	-0.326362	1.33725e-05	2.51004e-05	-0.113462	0.151372	0.370492	0.181762	0.0306945	0.0850844
GRMZM2G001466	LOC100280005	protein binding		1.22109	4.20294e-13	1.61267e-12	1.07762	3.22772e-13	9.83959e-13	0.0523858	0.800432	0.90899	-0.0910839	0.390233	0.566239
GRMZM2G001500	LOC100286168	chloroplast|apoplast|thylakoid|response to stress|response to cold|protein folding|response to heat|nucleus|ATP binding|chloroplast envelope|mitochondrion|unfolded protein binding|nucleotide binding|response to cadmium ion|protein targeting to chloroplast|chloroplast stroma		-0.132512	0.0313455	0.0449945	-0.0977389	0.0984569	0.122603	-0.00701701	0.908782	0.962264	0.0277558	0.643581	0.779652
GRMZM2G001508	umc2754	acid phosphatase activity	NAD/NADH phosphorylation and dephosphorylation|phosphate acquisition|phosphate utilization in cell wall regeneration|thiamine biosynthesis II	0.614449	0.0464683	0.0649333	-2.11548	1.89856e-17	7.1149e-17	2.23781	3.04154e-11	3.44389e-09	-0.492114	0.036425	0.0976342
GRMZM2G001514	pco137326			0.649087	8.31126e-07	1.99884e-06	0.711148	6.58338e-08	1.45931e-07	0.00687804	0.958544	0.985015	0.0689386	0.598708	0.746321
GRMZM2G001524		CTP biosynthetic process|GTP biosynthetic process|ATP binding|nucleoside diphosphate kinase activity|nucleoside diphosphate phosphorylation|UTP biosynthetic process	pyrimidine deoxyribonucleotides de novo biosynthesis I|salvage pathways of pyrimidine ribonucleotides|adenosine nucleotides de novo biosynthesis|pyrimidine ribonucleotides de novo biosynthesis|pyrimidine ribonucleotides interconversion	-0.445197	0.0128105	0.0195324	-1.1024	2.4041e-11	6.58276e-11	0.136938	0.407898	0.65011	-0.520265	0.00179218	0.00802682
GRMZM2G001530	si603014g08	DNA binding		0.203673	0.0222881	0.0327302	-0.0271259	0.714477	0.74844	0.245477	0.00477265	0.0352435	0.0146784	0.800876	0.887672
GRMZM2G001541	LOC100192884			0.0416068	0.780176	0.816973	0.0664022	0.48783	0.534027	0.136234	0.302179	0.551987	0.161029	0.12275	0.248532
GRMZM2G001551	LOC100285001	ferrous iron transport|ferrous iron transmembrane transporter activity|integral to membrane|GTP binding		0.652309	5.30276e-12	1.8975e-11	0.474652	4.54633e-08	1.02012e-07	0.0656168	0.459849	0.690866	-0.112041	0.169242	0.315726
GRMZM2G001577		protein binding		1.24083	9.05937e-63	2.00385e-61	1.61238	8.06739e-133	3.61255e-131	-0.229504	0.00690905	0.0463031	0.142038	0.0092933	0.0323254
GRMZM2G001631		RNA processing|RNA binding|double-stranded RNA binding|intracellular|ribonuclease III activity		-0.103672	0.409422	0.467075	-0.24576	0.0313657	0.0419468	-0.14085	0.269202	0.518141	-0.282938	0.0100385	0.0344588
GRMZM2G001639	LOC100193825	protein binding		-0.323022	6.783e-10	2.09245e-09	-0.192684	0.000134355	0.000231147	0.0226015	0.66139	0.830163	0.15294	0.00291284	0.0121618
GRMZM2G001645	LOC100274191	sterol biosynthetic process|hydroxymethylglutaryl-CoA reductase activity|oxidoreductase activity, acting on the CH-OH group|coenzyme A metabolic process|hydroxymethylglutaryl-CoA reductase (NADPH) activi|coenzyme binding|endoplasmic reticulum|isoprenoid biosynthetic process|NADP binding|oxidation-reduction process|integral to membrane|triterpenoid biosynthetic process	superpathway of geranylgeranyldiphosphate biosynthesis I (via mevalonate)|mevalonate pathway I	-0.833903	2.07504e-47	3.1387e-46	-1.29023	7.31003e-119	2.7634e-117	0.134681	0.0145963	0.0786474	-0.321645	1.9218e-08	2.49164e-07
GRMZM2G001648				0.323037	0.000787314	0.00140314	0.199512	0.019457	0.026752	-0.104834	0.261545	0.509448	-0.228358	0.00409796	0.0162728
GRMZM2G001652				-0.477188	3.55025e-16	1.62217e-15	-0.558568	1.84552e-26	9.79528e-26	-0.0157651	0.844463	0.931801	-0.0971449	0.0750385	0.171216
GRMZM2G001653	pco139896	chloroplast|photosystem I|thylakoid		-0.469758	0.0323666	0.0463734	-0.570461	0.0290618	0.0390501	-1.49489	1.06347e-10	1.10909e-08	-1.5956	2.45346e-11	4.89826e-10
GRMZM2G001660				-0.910258	3.67395e-13	1.41541e-12	-1.167	1.69647e-26	9.01627e-26	-0.0369587	0.800795	0.90924	-0.293704	0.0180861	0.0559018
GRMZM2G001661	LOC100281859	protein binding		0.350897	9.70368e-10	2.96003e-09	0.329154	8.82054e-10	2.20333e-09	-0.0960923	0.09696	0.280227	-0.117835	0.02684	0.0765596
GRMZM2G001663				-1.44821	2.86443e-43	3.82858e-42	-1.3711	1.04684e-44	9.89736e-44	-0.120705	0.217348	0.457961	-0.0435987	0.69433	0.816285
GRMZM2G001668	Pti1d	protein phosphorylation|phosphorylation|protein kinase activity|kinase activity|protein tyrosine kinase activity|plasma membrane|transferase activity, transferring phosphorus-cont|ATP binding		0.825989	1.25812e-54	2.29942e-53	0.992783	4.20732e-91	1.05752e-89	-0.134022	0.0158722	0.0835158	0.0327716	0.453567	0.625902
GRMZM2G001676	LOC100192842	oligopeptide transporter activity|oligopeptide transport|membrane		-0.548058	8.06798e-06	1.77384e-05	-0.755639	7.09328e-15	2.34288e-14	0.134702	0.164947	0.389215	-0.0728789	0.517891	0.680995
GRMZM2G001696	LOC541622	carboxy-lyase activity|phosphoenolpyruvate carboxykinase (ATP) activity|nucleolus|phosphoenolpyruvate carboxykinase activity|lyase activity|cytosol|cytoplasm|gluconeogenesis|nucleus|ATP binding|defense response to fungus, incompatible interacti|membrane|nucleotide binding|cellular response to phosphate starvation|response to cadmium ion|purine nucleotide binding	superpathway of glyoxylate cycle|gluconeogenesis I	-0.731679	0.0564529	0.0777806	-1.34532	0.00050931	0.000832042	-0.353059	0.35535	0.602914	-0.966699	0.0120143	0.0400276
GRMZM2G001713		proteolysis|aspartic-type endopeptidase activity|lipid metabolic process		-0.42253	5.96885e-08	1.58277e-07	0.136817	0.0707628	0.0901424	-0.39052	5.24316e-07	2.20268e-05	0.168828	0.0262764	0.0753769
GRMZM2G001724	LOC100216568	integral to membrane		0.111119	0.636049	0.685833	0.283759	0.225216	0.264153	-0.144604	0.542819	0.754133	0.0280355	0.904966	0.949822
GRMZM2G001750	pco092732a	chloroplast thylakoid membrane|chloroplast|chloroplast envelope		-0.26671	0.00183572	0.0031405	-0.446981	1.52821e-08	3.52554e-08	-0.00375116	0.984042	0.994847	-0.184022	0.020827	0.0627502
GRMZM2G001755	LOC100282832	serine-type endopeptidase activity|chloroplast|chloroplastic endopeptidase Clp complex|serine-type peptidase activity|hydrolase activity|peptidase activity|plastid stroma|chloroplast envelope|proteolysis|chloroplast thylakoid|chloroplast stroma		-0.266625	0.000240632	0.000455552	-0.493163	7.41842e-15	2.44518e-14	0.0912841	0.164101	0.388066	-0.135254	0.0404749	0.105969
GRMZM2G001764	LOC100191837	dipeptide transport|hyperosmotic salinity response|response to nematode|tripeptide transport|response to phenylalanine|oligopeptide transporter activity|oligopeptide transport|defense response to bacterium|response to salicylic acid stimulus|dipeptide transporter activity|response to jasmonic acid stimulus|tripeptide transporter activity|response to leucine|response to wounding|response to abscis…		0.322455	0.00576212	0.00923011	0.350044	0.000429534	0.000706471	0.0371562	0.756328	0.885648	0.0647453	0.496093	0.663821
GRMZM2G001772				0.0792219	0.613993	0.664884	-0.812113	1.49721e-06	3.02546e-06	0.434791	0.0174491	0.0890542	-0.456544	0.0128191	0.0422654
GRMZM2G001777	LOC100384237	DNA binding|nucleus|sequence-specific DNA binding|regulation of transcription, DNA-dependent|sequence-specific DNA binding transcription factor		-0.0536649	0.491577	0.547328	0.0256607	0.716586	0.750353	-0.0971681	0.220014	0.461249	-0.0178425	0.77608	0.87214
GRMZM2G001803	LOC100192506	metal ion transmembrane transporter activity|transmembrane transport|metal ion transport|membrane		-0.29543	3.8276e-07	9.47162e-07	-0.391379	1.3984e-15	4.78157e-15	0.0429237	0.448471	0.682086	-0.0530252	0.285281	0.457936
GRMZM2G001805	si496028c11(99)			0.230631	0.105962	0.138513	-0.107613	0.407705	0.454326	0.270051	0.0568782	0.19881	-0.068193	0.65074	0.78473
GRMZM2G001812		protein phosphorylation|protein binding|protein kinase activity|protein tyrosine kinase activity|ATP binding|transferase activity, transferring phosphorus-cont		-0.0859718	0.353803	0.410337	-0.375983	5.8772e-07	1.22436e-06	0.156453	0.0674486	0.221825	-0.133558	0.103968	0.21926
GRMZM2G001816	pco079292(382)	ribosome|intracellular|ribonucleoprotein complex|translation|structural constituent of ribosome		0.348132	1.06099e-05	2.30311e-05	0.121308	0.11405	0.140698	0.114722	0.150157	0.368326	-0.112101	0.145022	0.281975
GRMZM2G001820	LOC100304339			0.599104	5.30015e-22	3.27428e-21	0.663439	9.29438e-30	5.54306e-29	-0.0837944	0.17836	0.407949	-0.019459	0.727273	0.839226
GRMZM2G001824	LOC100501299	DNA binding		-1.15016	8.04423e-18	4.03706e-17	-0.386753	0.0019579	0.00301132	-0.863125	4.37794e-12	5.5967e-10	-0.0997141	0.465906	0.636977
GRMZM2G001850		nucleic acid binding|nucleotide binding		0.507492	7.24131e-11	2.39377e-10	0.173555	0.0191067	0.0262977	0.121451	0.117752	0.317824	-0.212486	0.00335398	0.0137171
GRMZM2G001869	LOC100274394	protein C-terminus binding|DNA recombination|DNA binding|nucleus|double-strand break repair		-0.0464855	0.575273	0.628248	-0.18077	0.0332826	0.044368	0.036564	0.748179	0.881226	-0.097721	0.250433	0.417354
GRMZM2G001875		DNA binding		-0.98732	1.83229e-52	3.1709e-51	-0.810264	1.59111e-49	1.70267e-48	-0.0834936	0.122592	0.326647	0.0935624	0.151715	0.291556
GRMZM2G001887	pco126682c	response to salt stress		0.414468	1.37677e-09	4.15232e-09	0.298551	9.13743e-06	1.73844e-05	0.102531	0.133046	0.342896	-0.0133849	0.842153	0.913203
GRMZM2G001889	LOC100304290			0	0.984708	0.988199	0.515458	0.230113	0.269392	0.0913403	0.785946	0.901083	0.606798	0.100843	0.214284
GRMZM2G001895	LOC100272361	amyloplast organization|late endosome|vacuole organization|negative gravitropism|cell division|endosome organization|binding|endoplasmic reticulum|vacuole|embryo development ending in seed dormancy|response to starvation|trans-Golgi network|protein targeting to vacuole|heat shock protein binding|vacuolar membrane		0.38632	3.78299e-09	1.10411e-08	0.344663	1.9457e-08	4.45883e-08	0.0496685	0.458595	0.690225	0.00801138	0.861146	0.925083
GRMZM2G001898	pco061337	metabolic process|oxidoreductase activity|copper ion binding|oxidation-reduction process|mitochondrion|response to oxidative stress|methylmalonate-semialdehyde dehydrogenase (acylati|oxidoreductase activity, acting on the aldehyde or	valine degradation I	-0.591211	5.55861e-22	3.42771e-21	-0.710546	6.47165e-32	4.2056e-31	0.0473721	0.437045	0.672871	-0.0719634	0.236737	0.400679
GRMZM2G001904	LOC100192785	5-formyltetrahydrofolate cyclo-ligase activity|ligase activity|ATP binding|folic acid-containing compound biosynthetic proces	folate transformations II (plants)|folate transformations I	-0.839043	9.05819e-10	2.76988e-09	-0.692684	3.25464e-09	7.85036e-09	-0.0702958	0.609633	0.798538	0.0760633	0.539022	0.699176
GRMZM2G001905		hydrolase activity		-0.00567395	0.913587	0.930174	0.0280723	0.690978	0.726673	0.0914214	0.236976	0.48178	0.125168	0.0581624	0.140819
GRMZM2G001915	LOC100274176	transmembrane transport|transport|integral to membrane|membrane		0.234991	0.0738696	0.0996184	0.988171	7.03503e-18	2.68592e-17	-0.130863	0.366345	0.613015	0.622317	8.98323e-09	1.2269e-07
GRMZM2G001918	pco070745(700)	outer membrane		0.761949	1.1193e-26	8.46792e-26	0.557833	9.3459e-18	3.55335e-17	0.1191	0.118901	0.31993	-0.0850164	0.177238	0.326467
GRMZM2G001930		protein dimerization activity		0.247754	5.31674e-05	0.000108053	0.449743	1.5527e-14	5.0465e-14	-0.053725	0.374525	0.620175	0.148264	0.0113113	0.0380694
GRMZM2G001934	LOC100192365	protein phosphorylation|phosphorylation|protein kinase activity|kinase activity|protein tyrosine kinase activity|ATP binding|protein serine/threonine kinase activity|transferase activity, transferring phosphorus-cont		0.4306	6.69832e-07	1.62242e-06	0.237947	0.00462868	0.00685779	-0.00250942	0.972182	0.990214	-0.195162	0.020368	0.0616249
GRMZM2G001953	GTPase	small GTPase mediated signal transduction|intracellular|GTPase activity|GTP catabolic process|signal transduction|GTP binding|nucleotide binding|membrane|plasma membrane|protein transport		0.211513	0.00463153	0.00752038	0.368426	1.68671e-07	3.64076e-07	-0.149903	0.0832777	0.255441	0.00700934	0.949182	0.97432
GRMZM2G001956	LOC100272860	peptidyl-prolyl cis-trans isomerase activity|chloroplast|protein peptidyl-prolyl isomerization|thylakoid|protein folding|isomerase activity|chloroplast thylakoid membrane		0.104148	0.611291	0.662501	0.061707	0.714057	0.748033	-0.223443	0.276858	0.525852	-0.265884	0.103561	0.218761
GRMZM2G001973	LOC100279723			0.741257	1.08632e-23	7.2578e-23	1.08152	5.98966e-58	7.74876e-57	-0.105567	0.197291	0.433607	0.234696	9.1499e-05	0.000595203
GRMZM2G001977		metabolic process|hydrolase activity		1.17085	0.00056064	0.00101685	1.32219	2.56291e-08	5.83167e-08	0.340861	0.416822	0.657173	0.4922	0.00771376	0.0276315
GRMZM2G001991	LOC100280347	nucleotide binding|oxidoreductase activity, acting on the CH-OH group|steroid biosynthetic process|oxidoreductase activity|oxidation-reduction process|3-beta-hydroxy-delta5-steroid dehydrogenase activi	brassinosteroid biosynthesis II	-1.26243	1.39463e-49	2.24064e-48	-1.49788	4.69047e-77	9.21735e-76	0.0479039	0.537641	0.750765	-0.187545	0.0284376	0.0801741
GRMZM2G002002		nucleotidyltransferase activity		0.184429	0.0180467	0.0268886	0.157862	0.0189856	0.0261401	0.101163	0.227437	0.470219	0.0745964	0.265358	0.435071
GRMZM2G002010				0.532841	4.76348e-12	1.71045e-11	1.0303	3.16654e-55	3.8435e-54	-0.139154	0.0908759	0.270005	0.358306	4.52548e-10	7.44169e-09
GRMZM2G002023	pco098921	starch metabolic process|glucuronoxylan glucuronosyltransferase activity|glucuronoxylan biosynthetic process|Golgi apparatus|transferase activity, transferring glycosyl groups		0.0455578	0.428331	0.485973	-0.117756	0.0207861	0.0284478	-0.0390956	0.445325	0.679386	-0.202409	7.59144e-05	0.000502685
GRMZM2G002034	LOC100273736	hydrolase activity, acting on glycosyl bonds|cellular cell wall organization|polygalacturonase activity|extracellular region|carbohydrate metabolic process|metabolic process|hydrolase activity	homogalacturonan degradation	-1.14123	3.09736e-27	2.39275e-26	-1.3112	5.5506e-47	5.62584e-46	-0.113911	0.223447	0.465557	-0.283881	0.00892929	0.0312558
GRMZM2G002043			glycolipid biosynthesis	0.0709956	0.638502	0.688321	-0.175513	0.288657	0.331852	0.138661	0.399312	0.642193	-0.107848	0.524755	0.686678
GRMZM2G002075	LOC100193967	protein dimerization activity|sequence-specific DNA binding|regulation of transcription, DNA-dependent|sequence-specific DNA binding transcription factor		0.17578	0.0135939	0.0206329	0.0503671	0.428214	0.474699	0.19498	0.00586082	0.041133	0.0695665	0.26773	0.437833
GRMZM2G002100	MPK7	ovule development|response to osmotic stress|response to reactive oxygen species|protein tyrosine kinase activity|induced systemic resistance, jasmonic acid mediate|nucleotide binding|response to abscisic acid stimulus|response to cold|response to oxidative stress|response to salt stress|cell division|protein kinase activity|kinase activity|ATP binding|trans-Golgi network|regulation of stomatal c…		-0.555628	1.70217e-25	1.2291e-24	-0.470113	1.30132e-21	5.74717e-21	-0.109976	0.0290985	0.126355	-0.0244611	0.620879	0.762604
GRMZM2G002104				0.37714	0.00039799	0.000734737	-0.0846701	0.314446	0.359	0.170101	0.0979036	0.282142	-0.291709	0.00118537	0.00560576
GRMZM2G002115	TIDP3440	plastid|defense response to oomycetes|chloroplast|response to cadmium ion|glutathione transport		-0.0821845	0.49426	0.5498	0.282826	0.0133949	0.0188163	-0.198206	0.107387	0.300072	0.166804	0.138406	0.272142
GRMZM2G002121		nucleotide binding|oxidation-reduction process|oxidoreductase activity|zinc ion binding		0.50376	2.29264e-13	8.94703e-13	0.308721	3.47773e-07	7.35054e-07	0.0966452	0.15755	0.379096	-0.0983932	0.0852805	0.188511
GRMZM2G002128	LOC100280222	DNA binding		0.621431	8.30058e-34	8.1491e-33	0.341263	9.86679e-13	2.93412e-12	-0.0180627	0.709566	0.86003	-0.298231	9.44028e-11	1.71877e-09
GRMZM2G002130	pco134378(355)	copper ion binding		0.680493	2.80457e-21	1.6701e-20	0.438312	5.49628e-11	1.47773e-10	0.214524	0.00324429	0.0269824	-0.0276568	0.660998	0.791732
GRMZM2G002131		nucleus|sequence-specific DNA binding|regulation of transcription, DNA-dependent|sequence-specific DNA binding transcription factor		0.559068	4.57325e-22	2.83184e-21	0.723888	1.71065e-44	1.60584e-43	-0.176117	0.0059054	0.0413464	-0.011297	0.793254	0.883425
GRMZM2G002135	LOC100284451	metabolic process|transferase activity, transferring acyl groups|transferase activity	CDP-diacylglycerol biosynthesis I|triacylglycerol biosynthesis|phosphatidylglycerol biosynthesis II (non-plastidic)|CDP-diacylglycerol biosynthesis II|phospholipid biosynthesis II|phosphatidylglycerol biosynthesis I (plastidic)	-0.0366733	0.646603	0.695504	-0.228334	0.00131016	0.00205225	0.162974	0.0459688	0.17282	-0.0286871	0.685289	0.810002
GRMZM2G002138				-0.474598	0.0168392	0.0252143	-0.27263	0.157427	0.189881	0.0250583	0.919066	0.966885	0.227026	0.211977	0.371519
GRMZM2G002142		heme binding|electron carrier activity|oxidation-reduction process|oxidoreductase activity, acting on paired donors,|iron ion binding	phaseic acid biosynthesis	-0.648351	0.00576274	0.00923048	-0.548765	0.0901777	0.112986	0.653658	0.08163	0.251735	0.753244	0.00033109	0.0018283
GRMZM2G002147	LOC100193332	binding		0.0971236	0.167349	0.210019	-0.412167	1.08355e-11	3.03007e-11	0.233842	0.000467142	0.00608975	-0.275449	1.59115e-05	0.000122283
GRMZM2G002165	pco091280			-0.0212373	0.999905	1	-0.152629	0.223281	0.262156	-0.195358	0.202709	0.440615	-0.32675	0.00391155	0.0156186
GRMZM2G002173	LOC100283870	coenzyme A biosynthetic process|phosphopantothenate--cysteine ligase activity|ligase activity	pantothenate and coenzyme A biosynthesis II|coenzyme A biosynthesis	-0.101165	0.661688	0.709457	0.0698778	0.887149	0.903063	-0.136527	0.609351	0.798388	0.0345159	0.968391	0.983992
GRMZM2G002178	LOC100279433	chloroplast|chloroplast envelope|response to fungus|hydro-lyase activity|membrane|thylakoid|oxidoreductase activity, acting on paired donors,|response to jasmonic acid stimulus|heme binding|electron carrier activity|oxylipin metabolic process|oxidation-reduction process|response to wounding|mitochondrion|chloroplast thylakoid membrane|allene oxide synthase activity|iron ion binding|plastoglobule	jasmonic acid biosynthesis	-1.40359	9.24361e-81	2.93059e-79	-1.28706	5.05078e-115	1.81966e-113	0.124398	0.0201339	0.0981837	0.240926	0.00242339	0.0104032
GRMZM2G002220	LOC100383793	chloroplast|response to salt stress|response to water deprivation|response to stress|protein folding|response to heat|ATP binding|chloroplast envelope|mitochondrion|de-etiolation|response to chlorate|unfolded protein binding|plasma membrane|chloroplast stroma		1.04885	8.94055e-51	1.48559e-49	0.822927	4.5586e-35	3.26391e-34	0.182894	0.0110823	0.0649054	-0.0430276	0.497433	0.664829
GRMZM2G002227		protein binding		-0.319762	0.0463518	0.064802	-0.619949	8.60199e-06	1.63998e-05	0.0459496	0.713601	0.862239	-0.254237	0.067577	0.158122
GRMZM2G002240				0.575488	4.75714e-08	1.27082e-07	0.647068	9.3531e-14	2.93362e-13	0.021145	0.84378	0.931417	0.0927252	0.248133	0.414741
GRMZM2G002260		catalytic activity|carbohydrate metabolic process|hydrolase activity, acting on glycosyl bonds|hydrolase activity, hydrolyzing O-glycosyl compoun|cation binding		-0.0595914	0.382757	0.439863	-0.630071	1.46117e-22	6.73719e-22	0.248463	0.000240273	0.00359926	-0.322016	2.88036e-06	2.54986e-05
GRMZM2G002276	LOC100383633	DNA-dependent transcription, initiation|DNA binding|transcription factor TFIID complex		-0.13952	0.0356215	0.050713	-0.0347549	0.571822	0.61471	-0.0616211	0.343863	0.591591	0.0431442	0.461421	0.63303
GRMZM2G002280		protein binding|metal ion binding|zinc ion binding		-0.60934	1.34302e-05	2.88555e-05	-0.59976	1.7696e-06	3.55294e-06	-0.193097	0.157089	0.378327	-0.183516	0.138364	0.272105
GRMZM2G002286	LOC100284035			0.076399	0.396539	0.453876	-0.0685448	0.432816	0.479313	-0.0340229	0.715312	0.863325	-0.178967	0.0329525	0.0901351
GRMZM2G002297	gpm894	metal ion transmembrane transporter activity|transmembrane transport|metal ion transport|membrane		0.402631	1.09637e-07	2.84043e-07	0.576164	5.8494e-20	2.43287e-19	-0.0127805	0.843277	0.93118	0.160752	0.00479947	0.0185443
GRMZM2G002304	LOC100501932	metabolic process|nucleotide binding|oxidoreductase activity	leucine degradation III|vibriobactin biosynthesis|phenylethanol biosynthesis|acetaldehyde biosynthesis I|valine degradation II|ethanol degradation II (cytosol)|2,3-dihydroxybenzoate biosynthesis|traumatin and (Z)-3-hexen-1-yl acetate biosynthesis|pyruvate fermentation to ethanol II	-0.844133	1.30499e-13	5.16048e-13	-0.422013	1.02208e-05	1.93604e-05	-0.317488	0.0017274	0.0167076	0.104632	0.348607	0.525463
GRMZM2G002361	LOC100502008			0.842116	3.32793e-46	4.83099e-45	1.10801	1.07395e-98	2.97973e-97	-0.0406696	0.47695	0.705588	0.225222	2.102e-06	1.92015e-05
GRMZM2G002391	LOC100282071	integral to membrane|nucleoside transmembrane transporter activity|transport|nucleoside transmembrane transporter activity, aga|plasma membrane		-0.731317	6.22395e-61	1.32491e-59	-0.877379	9.59106e-103	2.81899e-101	0.0781635	0.0568724	0.19881	-0.0678991	0.123265	0.249265
GRMZM2G002396				-0.766093	1.71836e-22	1.089e-21	-1.47294	2.16898e-93	5.63036e-92	0.569496	5.43377e-15	1.16961e-12	-0.137347	0.0759102	0.172743
GRMZM2G002416		ATP citrate synthase activity|succinate-CoA ligase (ADP-forming) activity|catalytic activity|metabolic process|cellular carbohydrate metabolic process|transferase activity, transferring acyl groups, ac	superpathway of cytosolic glycolysis (plants), pyruvate dehydrogenase and TCA cycle|acetyl-CoA biosynthesis (from citrate)|superpathway of acetyl-CoA biosynthesis|TCA cycle variation III (eukaryotic)	-0.28996	0.000139833	0.000271824	-0.320353	1.77018e-05	3.28633e-05	-0.0189641	0.806108	0.912006	-0.0493569	0.513005	0.67786
GRMZM2G002420	LOC100303860			-0.298311	0.00635115	0.0101022	-0.867547	2.06886e-18	8.06712e-18	0.215529	0.0352741	0.144663	-0.353707	0.00047991	0.00255058
GRMZM2G002427	cl17205_1	protein binding|ligase activity		0.206234	0.0107235	0.0165467	0.0587158	0.366628	0.412848	0.0733597	0.414936	0.655309	-0.0741583	0.277571	0.449359
GRMZM2G002440	LOC100272696	protein homodimerization activity|mitochondrial matrix|protein folding|mitochondrion|adenyl-nucleotide exchange factor activity|chaperone binding		0.446243	2.63441e-13	1.02355e-12	0.299171	4.87458e-08	1.0912e-07	0.0595076	0.363557	0.610973	-0.0875645	0.0932197	0.201979
GRMZM2G002492	LOC100276550	transferase activity, transferring alkyl or aryl (		-1.16789	4.74237e-16	2.15198e-15	-0.965557	7.33995e-15	2.42032e-14	-0.0564143	0.74584	0.879647	0.145921	0.282954	0.455394
GRMZM2G002499		phosphatidylinositol phosphate kinase activity|phosphatidylinositol metabolic process	D-myo-inositol (1,4,5)-trisphosphate biosynthesis|3-phosphoinositide biosynthesis	-0.214403	0.0281406	0.0406888	-0.185015	0.0271873	0.0366515	0	0.958124	0.984754	0.0293881	0.735807	0.84529
GRMZM2G002515		protein phosphorylation|protein binding|protein kinase activity|protein tyrosine kinase activity|ATP binding|protein serine/threonine kinase activity|transferase activity, transferring phosphorus-cont		-0.216238	0.0283549	0.0409813	-0.297329	0.000505413	0.000825959	-0.00506076	0.961484	0.986516	-0.0861521	0.359107	0.536116
GRMZM2G002523		cellulose biosynthetic process|protein binding|cellulose synthase (UDP-forming) activity|membrane|zinc ion binding	cellulose biosynthesis	-0.11664	0.0823099	0.109824	0.16806	0.0105069	0.0149511	0.112049	0.0946857	0.276419	0.396749	2.62157e-09	3.84551e-08
GRMZM2G002529				-0.376128	0.00482547	0.00781076	-0.45528	8.63224e-05	0.000151158	0.0145337	0.851366	0.934875	-0.0646187	0.573615	0.727306
GRMZM2G002531	LOC100286014	metabolic process|protein phosphorylation|protein kinase activity|protein tyrosine kinase activity|amino acid binding|ATP binding|protein serine/threonine kinase activity|transferase activity, transferring phosphorus-cont		-0.0644647	0.649388	0.698094	0.630469	9.26827e-05	0.000161769	-0.302878	0.094329	0.275852	0.392056	0.00889935	0.0311664
GRMZM2G002536				0.0429704	0.546072	0.599857	-0.525318	1.26763e-10	3.33721e-10	0.0429704	0.584568	0.782671	-0.525318	4.91731e-10	8.03048e-09
GRMZM2G002548				-0.0170131	0.847749	0.875479	-0.019103	0.730339	0.763173	0.0748998	0.256263	0.50349	0.0728099	0.236324	0.400065
GRMZM2G002559				-0.59085	3.86126e-23	2.52095e-22	-1.15747	1.6135e-106	5.02698e-105	0.204004	0.000151032	0.00250086	-0.362619	8.07451e-10	1.27149e-08
GRMZM2G002569	LOC100382014	protein phosphorylation|protein binding|protein kinase activity|protein tyrosine kinase activity|ATP binding|protein serine/threonine kinase activity|nucleotide binding|transferase activity, transferring phosphorus-cont		0.862573	2.1351e-08	5.87191e-08	1.29818	5.65559e-27	3.05425e-26	0.168618	0.315824	0.564222	0.604227	2.00691e-08	2.5935e-07
GRMZM2G002578	pco142991(431)			0.222316	0.0119385	0.018279	0.0818604	0.304801	0.348943	0.0614529	0.50004	0.723013	-0.0790023	0.308116	0.483431
GRMZM2G002606				0.902082	1.95491e-10	6.28414e-10	0.356327	0.00390021	0.00582167	0.44734	0.00300926	0.0254641	-0.0984149	0.41202	0.587386
GRMZM2G002614		metabolic process|catalytic activity	fatty acid activation|superpathway of glyoxylate cycle|linoleate biosynthesis I (plants)|fatty acid beta-oxidation II (core pathway)	0.0967068	0.106634	0.13933	-0.0314565	0.589956	0.632318	-0.00948196	0.866113	0.94271	-0.137645	0.0188316	0.0577852
GRMZM2G002616	eif6	nucleolus|RNA binding|regulation of translation|cytoplasm|nucleus|translation initiation factor activity|translational initiation|translation|response to virus		0.205883	0.00214191	0.00363165	0.0151202	0.815531	0.839576	0.0635605	0.337793	0.585995	-0.127202	0.0504539	0.126151
GRMZM2G002617	LOC100144300			0.0579987	0.378484	0.435647	0.376331	5.88172e-10	1.48388e-09	-0.181469	0.00759407	0.0494488	0.136864	0.0194801	0.0594681
GRMZM2G002626	cl40113_1			0.5289	0.00167605	0.00288247	0.448862	0.0055789	0.00819871	-0.295239	0.127137	0.333857	-0.375277	0.0146227	0.0471507
GRMZM2G002627	LOC100276393	protein dimerization activity		0.0184837	0.744478	0.784386	-0.21779	9.97486e-05	0.000173633	0	0.990996	0.997837	-0.236274	2.29101e-05	0.000169918
GRMZM2G002630	LOC100304441			-2.10019	6.4427e-51	1.07204e-49	-1.15129	4.80875e-30	2.90209e-29	0.00148609	0.989651	0.997382	0.950387	1.03682e-10	1.86911e-09
GRMZM2G002642	LOC100285199	drug transmembrane transport|methyltransferase activity|drug transmembrane transporter activity|antiporter activity|membrane|transmembrane transport		0.0711837	0.164597	0.206903	0.0833434	0.0886604	0.111255	-0.0184878	0.758783	0.886573	-0.00632805	0.883388	0.938361
GRMZM2G002646				0.77604	4.68207e-10	1.46199e-09	0.781847	1.03297e-13	3.22977e-13	0.146855	0.322297	0.570952	0.152662	0.121202	0.246217
GRMZM2G002652	LOC100279205	pyridoxal phosphate binding|cellular amino acid metabolic process|biosynthetic process|1-aminocyclopropane-1-carboxylate synthase activit|transferase activity|vitamin E biosynthetic process|transaminase activity|catalytic activity|1-aminocyclopropane-1-carboxylate biosynthetic pro	4-hydroxyphenylpyruvate biosynthesis|methionine salvage I|superpathway of phenylalanine biosynthesis|histidine biosynthesis|methionine biosynthesis II|ethylene biosynthesis from methionine|homocysteine and cysteine interconversion|superpathway of lysine, threonine and methionine biosynthesis II|phenylalanine biosynthesis I	-0.934895	9.0248e-64	2.02636e-62	-1.11011	4.3054e-98	1.18214e-96	-0.0506327	0.336211	0.58503	-0.225847	3.86123e-05	0.000272187
GRMZM2G002656		defense response|ADP binding|phosphogluconate dehydrogenase (decarboxylating) a|pentose-phosphate shunt|nucleotide binding|oxidation-reduction process	pentose phosphate pathway (oxidative branch)|pentose phosphate pathway	0.286083	1.02782e-06	2.4486e-06	0.186409	0.000415397	0.000684024	0.125914	0.0374721	0.150255	0.0262399	0.6233	0.764331
GRMZM2G002687	pco072468	tRNA aminoacylation for protein translation|cytoplasm|ligase activity|tryptophanyl-tRNA aminoacylation|ATP binding|aminoacyl-tRNA ligase activity|translation|nucleotide binding|tryptophan-tRNA ligase activity	tRNA charging pathway	0.82566	2.4523e-46	3.57735e-45	0.869101	3.13875e-54	3.71865e-53	0.0050065	0.943222	0.978912	0.0484473	0.375299	0.551735
GRMZM2G002699	LOC100285756	integral to membrane|membrane		0.126852	0.225207	0.274304	0.043988	0.623217	0.663006	0.154771	0.128553	0.336043	0.0719065	0.351893	0.528406
GRMZM2G002704	LOC100283148	oxidoreductase activity, acting on paired donors,|oxidoreductase activity|oxidation-reduction process	leucopelargonidin and leucocyanidin biosynthesis|pinobanksin biosynthesis|flavonoid biosynthesis|leucodelphinidin biosynthesis	0.822335	1.43302e-11	4.98821e-11	1.21272	9.81366e-31	6.07364e-30	-0.0329731	0.91347	0.963934	0.357417	9.72022e-05	0.000628576
GRMZM2G002748		protein phosphorylation|protein kinase activity|protein tyrosine kinase activity|ATP binding|protein serine/threonine kinase activity|transferase activity, transferring phosphorus-cont		-0.481307	1.21131e-07	3.12833e-07	-0.358878	7.78756e-06	1.48889e-05	-0.216864	0.0135454	0.0749203	-0.0944355	0.248255	0.414828
GRMZM2G002754		electron carrier activity|iron-sulfur cluster binding|chloroplast|metal ion binding		1.31468	1.52173e-29	1.29459e-28	1.19246	1.05034e-31	6.77196e-31	0.0887273	0.519951	0.738818	-0.0334963	0.700261	0.821086
GRMZM2G002756	LOC100281931	peptidase activity|proteolysis|protein catabolic process		-0.44093	0.103084	0.1351	0.247992	0.278676	0.321262	-0.298868	0.262558	0.510686	0.390054	0.104133	0.219491
GRMZM2G002765	LOC542169	catalytic activity|response to water deprivation|DNA repair|leaf morphogenesis|nucleus|post-embryonic development|peroxisome|protein ubiquitination|auxin mediated signaling pathway|nucleotide binding		-0.0846544	0.536963	0.590861	-0.010185	0.910205	0.92329	-0.0693499	0.631316	0.812344	0.00511958	0.98052	0.99014
GRMZM2G002786	LOC100191576	endoplasmic reticulum		0.169291	0.0059304	0.00947541	0.339664	7.44633e-09	1.75532e-08	-0.124065	0.0409673	0.159692	0.046308	0.434147	0.60778
GRMZM2G002805	LOC100281642	intracellular|zinc ion binding		-0.164697	0.0234836	0.0343882	0.47135	1.28391e-12	3.78439e-12	-0.423127	1.90408e-08	1.14912e-06	0.212921	0.00094975	0.00461163
GRMZM2G002807	gpm397a	primary root development|apoplast|catalytic activity|thylakoid|triose-phosphate isomerase activity|metabolic process|multicellular organism reproduction|glyceraldehyde-3-phosphate biosynthetic process|isomerase activity|glycerol catabolic process|triglyceride mobilization|chloroplast envelope|mitochondrion|chloroplast organization|chloroplast stroma	superpathway of cytosolic glycolysis (plants), pyruvate dehydrogenase and TCA cycle|glycolysis I|glycolysis III|glycolysis IV (plant cytosol)|oxygenic photosynthesis|Calvin-Benson-Bassham cycle	-0.368776	5.17847e-12	1.85387e-11	-0.598054	3.51153e-36	2.60766e-35	0.0734169	0.130544	0.33928	-0.15586	0.00167069	0.0075553
GRMZM2G002815	LOC100286206	intracellular|DNA binding|zinc ion binding		0.016104	0.746566	0.786192	0.527824	8.64367e-23	4.02604e-22	-0.544972	1.37446e-20	5.51412e-18	-0.0332521	0.515281	0.679264
GRMZM2G002825	LOC100280568	intracellular|actin binding		-0.35529	3.18374e-05	6.60988e-05	-0.165795	0.0508712	0.0660776	-0.119526	0.160076	0.38231	0.0699686	0.411145	0.586667
GRMZM2G002828	LOC100283348	translational initiation|DNA-dependent transcription, initiation|zinc ion binding|regulation of transcription, DNA-dependent|translation initiation factor activity		0.136646	0.0137691	0.0208802	0.0914316	0.0908354	0.11378	0.00719986	0.848111	0.933191	-0.0380141	0.461354	0.633009
GRMZM2G002830	LOC100283079	ubiquitin-dependent protein catabolic process|acid-amino acid ligase activity|cell proliferation|cytoplasm|ligase activity|nucleus|ATP binding|nucleotide binding		-0.180586	0.00499696	0.0080746	-0.583815	6.52659e-22	2.92369e-21	-0.0410677	0.527161	0.74457	-0.444296	3.31704e-12	7.39201e-11
GRMZM2G002851	LOC100192902	tRNA aminoacylation for protein translation|chloroplast|regulation of programmed cell death|polar nucleus fusion|cysteinyl-tRNA aminoacylation|cysteine-tRNA ligase activity|cristae formation|ATP binding|cytoplasm|mitochondrion|aminoacyl-tRNA ligase activity|nucleotide binding	tRNA charging pathway	-0.421898	1.49153e-06	3.51145e-06	-0.338686	1.35809e-05	2.54715e-05	0.0234095	0.812751	0.915341	0.106622	0.144673	0.281555
GRMZM2G002858	IDP2398			-0.39674	0.0189269	0.0281014	-0.629719	0.000150533	0.000257639	-0.267409	0.149302	0.367011	-0.500388	0.00218532	0.00952806
GRMZM2G002859	LOC100272839	protein binding		0.150717	0.0535442	0.0740432	-0.420433	4.76175e-08	1.06695e-07	0.111589	0.142281	0.356648	-0.459561	2.39259e-09	3.53801e-08
GRMZM2G002874	LOC100382091	nucleic acid binding|nucleotide binding		0.334952	2.60846e-10	8.30863e-10	0.190232	0.00019668	0.000333214	0.0784715	0.138235	0.351424	-0.0662486	0.190763	0.344286
GRMZM2G002879	umc1554	cellular process|aminopeptidase activity|hydrolase activity|peptidase activity|metal ion binding|proteolysis|metalloexopeptidase activity		-0.261729	0.17709	0.220891	-0.369154	0.0503701	0.0654732	0.183641	0.515835	0.735872	0.0762164	0.645154	0.78108
GRMZM2G002894	LOC100279210			0.494455	6.86478e-07	1.66172e-06	0.521089	2.73248e-08	6.20622e-08	-0.121922	0.253075	0.49991	-0.0952872	0.279796	0.451847
GRMZM2G002898	LOC100192620	heme binding|electron carrier activity|oxidation-reduction process|oxidoreductase activity, acting on paired donors,|iron ion binding		0.00661921	0.88463	0.905732	0.294352	1.20662e-11	3.36592e-11	-0.0267848	0.560605	0.766224	0.260948	4.67092e-09	6.63868e-08
GRMZM2G002903	AI691686	nucleic acid binding|nucleotide binding|intracellular|transport		0.825023	1.39428e-36	1.51454e-35	0.60246	3.4786e-28	1.96471e-27	0.115975	0.139624	0.353527	-0.106588	0.0198216	0.060294
GRMZM2G002910	LOC100276461			0.284425	2.73419e-07	6.85507e-07	0.298538	6.46608e-09	1.5294e-08	-0.00158608	0.961208	0.986516	0.0125272	0.803984	0.889634
GRMZM2G002915	LOC100384387	transcription regulatory region sequence-specific|DNA binding|nucleus|sequence-specific DNA binding|regulation of transcription, DNA-dependent|sequence-specific DNA binding transcription factor|transcription, DNA-dependent		-1.06397	4.36683e-65	1.02099e-63	-0.450138	1.96292e-22	8.99659e-22	-0.0140184	0.755009	0.885006	0.599809	1.24194e-23	7.49514e-22
GRMZM2G002921		fatty acid biosynthetic process|phosphopantetheine binding		-0.607468	2.96204e-10	9.39462e-10	-0.172278	0.050551	0.0656868	-0.235357	0.0121817	0.0693954	0.199832	0.0287731	0.0808994
GRMZM2G002948	pco114282			0.329265	2.3619e-05	4.96124e-05	-0.247488	0.00109734	0.00173189	0.247908	0.00141064	0.0143958	-0.328846	1.49185e-05	0.000115248
GRMZM2G002959	LOC100282107	metabolic process|oxidoreductase activity|flavin adenine dinucleotide binding|oxidoreductase activity, acting on the CH-CH group|embryo development ending in seed dormancy|oxidation-reduction process|peroxisome|fatty acid beta-oxidation|acyl-CoA oxidase activity|acyl-CoA dehydrogenase activity	pantothenate and coenzyme A biosynthesis II|beta-alanine biosynthesis II|superpathway of glyoxylate cycle|jasmonic acid biosynthesis|fatty acid beta-oxidation II (core pathway)	-0.683765	6.65824e-37	7.31607e-36	-0.663373	2.6168e-40	2.19944e-39	-0.041968	0.415728	0.656081	-0.0215761	0.682973	0.808021
GRMZM2G002978	LOC100383551	cytoplasm|cellular amino acid biosynthetic process|uridylate kinase activity|pyrimidine nucleotide biosynthetic process|transferase activity		0.244174	0.000279381	0.000525563	0.144051	0.0114207	0.0161807	0.0696707	0.30596	0.555327	-0.0304523	0.606763	0.752094
GRMZM2G002993		metabolic process|lipid metabolic process		0.567321	7.99428e-10	2.45148e-09	0.673278	1.42503e-18	5.59148e-18	0.0389604	0.716083	0.863518	0.144918	0.0490942	0.12323
GRMZM2G002999		zinc ion binding		0.549989	9.96869e-10	3.03658e-09	0.603861	5.97108e-14	1.89358e-13	0.091034	0.33453	0.583609	0.144906	0.0539749	0.132983
GRMZM2G003002	his1	nucleosome|DNA binding|nucleus|nucleosome assembly|chromosome		-0.834376	8.92561e-32	8.22609e-31	-1.39432	6.9223e-87	1.63779e-85	0.0633575	0.357479	0.605067	-0.496591	3.0373e-12	6.81329e-11
GRMZM2G003022		ER to Golgi vesicle-mediated transport|intracellular protein transport|COPII vesicle coat|zinc ion binding		-0.0348978	0.540036	0.593858	-0.15613	0.00334146	0.00502551	0.123827	0.0310936	0.1323	0.00259496	0.968179	0.983903
GRMZM2G003023	LOC100285333			0.10079	0.267672	0.32035	-0.0624088	0.443458	0.490053	-0.0151893	0.910275	0.962952	-0.178388	0.0359725	0.0967426
GRMZM2G003028	LOC100193002	electron carrier activity|glycerol ether metabolic process|cell redox homeostasis|protein disulfide oxidoreductase activity|chloroplast stroma		-0.23596	0.000212424	0.000404728	-0.0264435	0.613651	0.654147	-0.115541	0.0706069	0.228732	0.093975	0.0888947	0.194581
GRMZM2G003033	LOC100381606	calcium ion binding|membrane|integral to membrane|chloroplast envelope|transmembrane transport|transport		-0.0857044	0.262765	0.315095	-0.0295857	0.618786	0.658804	-0.0783647	0.310252	0.559242	-0.0222459	0.716099	0.831649
GRMZM2G003038	uaz7c01c10	methylation|cytoplasm|protein methylation|methyltransferase activity|nucleus|transferase activity|protein methyltransferase activity		0.105343	0.102341	0.134208	0.141079	0.0172008	0.023822	0.0783084	0.234396	0.478821	0.114045	0.0547331	0.134419
GRMZM2G003043	rrb1	virus-host interaction|regulation of cell cycle|cell cycle|transcription, DNA-dependent|regulation of transcription, DNA-dependent|nucleus		0.193151	0.0066613	0.0105685	0.357767	2.07839e-08	4.75696e-08	-0.136273	0.0450706	0.170434	0.0283432	0.637522	0.775159
GRMZM2G003057	LOC100282377			-0.18903	0.00871815	0.0136185	-0.145457	0.0196186	0.0269509	-0.0327549	0.648204	0.822656	0.0108181	0.835606	0.909171
GRMZM2G003064	LOC100285327	integral to membrane		-0.33981	3.73005e-06	8.47279e-06	-0.537102	3.43312e-16	1.21261e-15	-0.00121153	0.957371	0.98453	-0.198503	0.00341681	0.0139333
GRMZM2G003068		nucleic acid binding|metal ion binding|zinc ion binding		0.933727	3.24937e-22	2.02738e-21	0.918637	3.25901e-25	1.65195e-24	0.0373905	0.791407	0.90389	0.0223007	0.790109	0.881242
GRMZM2G003076	TIDP2770	virion binding|viral replication complex formation and maintenanc		-0.261433	0.000514525	0.000938076	-0.160338	0.0207747	0.0284338	-0.0784053	0.297354	0.546659	0.0226891	0.721089	0.834886
GRMZM2G003090	pco062216			0.202305	0.0394105	0.0557434	0.278671	0.000304571	0.000507682	0.117044	0.255521	0.502673	0.193411	0.0146653	0.0472573
GRMZM2G003096	LOC100282081	catalytic activity|chloroplast		-1.10225	7.77271e-11	2.56587e-10	-1.17462	3.13484e-15	1.05342e-14	-0.0212712	0.897764	0.957407	-0.0936384	0.65366	0.786138
GRMZM2G003108	LOC100285222			0.373808	1.49832e-06	3.52639e-06	0.458353	2.76955e-11	7.55643e-11	-0.144897	0.0640763	0.214206	-0.060351	0.335245	0.512238
GRMZM2G003124	pco135291a			0.267678	0.000283826	0.000533338	0.180612	0.00572269	0.00839808	-0.0269891	0.739951	0.876572	-0.114055	0.0565274	0.137886
GRMZM2G003157		GTPase activity|GTP binding		-0.0492234	0.670773	0.717838	0.0123338	0.880336	0.897126	0.12951	0.214392	0.454796	0.191067	0.0414754	0.108049
GRMZM2G003165	pco139734	anchored to plasma membrane|plasma membrane		-0.872696	2.56439e-37	2.85469e-36	-1.40184	3.61192e-108	1.16849e-106	-0.102318	0.0700555	0.227718	-0.631465	1.54037e-17	6.04403e-16
GRMZM2G003167		metabolic process|hydrolase activity		0.0545236	0.732449	0.773482	-0.157123	0.141624	0.172147	0.39642	0.00146558	0.0148418	0.184774	0.087824	0.192895
GRMZM2G003172	IDP705	proton-transporting ATP synthase complex assembly		0.619897	2.32561e-23	1.53436e-22	0.366303	9.88253e-11	2.61853e-10	0.26749	2.86221e-05	0.000633093	0.0138966	0.808997	0.892845
GRMZM2G003179		copper ion transmembrane transporter activity|copper ion transmembrane transport|integral to membrane		-0.725288	2.22962e-35	2.3151e-34	-1.09619	2.16526e-87	5.16405e-86	-0.0189066	0.739556	0.876454	-0.389805	4.34264e-11	8.30726e-10
GRMZM2G003182		DNA-dependent transcription, initiation|DNA binding|sigma factor activity|regulation of transcription, DNA-dependent|sequence-specific DNA binding transcription factor		-0.906699	0.0480177	0.066895	-0.79045	0.0542266	0.0702021	-1.22648	0.0167663	0.0868011	-1.11023	0.00416537	0.0164772
GRMZM2G003186		metabolic process|catalytic activity		0.588832	6.22188e-08	1.64711e-07	0.780544	4.36192e-15	1.45516e-14	-0.190068	0.106721	0.298843	0.00164354	0.977826	0.988637
GRMZM2G003190		metabolic process|catalytic activity|3-oxoacyl-[acyl-carrier-protein] synthase activity|fatty acid biosynthetic process	cis-vaccenate biosynthesis|palmitate biosynthesis II (bacteria and plants)|fatty acid elongation -- saturated|petroselinate biosynthesis|superpathway of fatty acid biosynthesis II (plant)|stearate biosynthesis II (plants)|fatty acid biosynthesis initiation I	-0.218743	5.39047e-05	0.000109476	-0.317044	2.9248e-11	7.96997e-11	0.00232218	0.901857	0.959222	-0.0959791	0.0539446	0.132935
GRMZM2G003225				0.299864	0.00130702	0.00227829	0.320772	0.000182774	0.000310473	-0.118122	0.210186	0.449959	-0.0972141	0.234932	0.398446
GRMZM2G003246	LOC100272907	metabolic process|hydrolase activity		0.0429917	0.938121	0.950473	-0.314185	0.372944	0.419166	-0.108729	0.530267	0.746783	-0.465906	0.0978703	0.20939
GRMZM2G003252	LOC100384375			-0.397657	1.11886e-06	2.65777e-06	-0.580721	1.63119e-16	5.84839e-16	0.127993	0.124133	0.328947	-0.0550714	0.500418	0.667206
GRMZM2G003289				-0.109746	0.161963	0.203819	-0.418991	9.44585e-10	2.35631e-09	0.0834036	0.308697	0.557936	-0.225841	0.00121261	0.00571296
GRMZM2G003304	LOC100279599	transcription regulatory region sequence-specific|DNA binding|nucleus|sequence-specific DNA binding|regulation of transcription, DNA-dependent|sequence-specific DNA binding transcription factor|transcription, DNA-dependent		0.164222	0.00629331	0.0100162	0.208069	0.000297627	0.000496665	0.0039222	0.921857	0.968151	0.0477692	0.40923	0.584882
GRMZM2G003306	LOC100501869	nucleosome|nucleolus|DNA binding|nucleosome assembly|nucleus|chromosome		-0.422286	0.00178583	0.00306085	-0.636216	2.31667e-06	4.612e-06	0.193175	0.150686	0.369345	-0.0207548	0.877175	0.935087
GRMZM2G003307	LOC100194058			0.730661	1.03755e-38	1.20287e-37	0.769353	5.96055e-48	6.18368e-47	0.00175953	0.992545	0.998423	0.0404524	0.420611	0.595741
GRMZM2G003318	fbn1	chloroplast thylakoid membrane|plastoglobule|thylakoid|chloroplast|structural molecule activity		0.340955	1.35316e-06	3.19358e-06	0.305587	2.78311e-06	5.50419e-06	-0.00520688	0.95381	0.98319	-0.0405746	0.512831	0.677675
GRMZM2G003331		hydrolase activity		0.353789	7.55906e-11	2.49673e-10	0.12156	0.0118751	0.0167865	0.105079	0.0580345	0.201433	-0.127151	0.00778426	0.0278463
GRMZM2G003342	LOC100191276			1.34633	6.73572e-24	4.53974e-23	1.27328	1.41002e-27	7.78262e-27	0.0764858	0.632702	0.813298	0.00342846	0.965045	0.982355
GRMZM2G003354	LOC100282738	isomerase activity|catalytic activity|carbohydrate metabolic process|carbohydrate binding		-0.262728	0.00186043	0.00317934	-0.632653	1.62658e-15	5.5411e-15	0.036046	0.668569	0.835385	-0.333879	4.02986e-05	0.000282911
GRMZM2G003368		transition metal ion binding|fatty acid metabolic process|acyl-[acyl-carrier-protein] desaturase activity|oxidoreductase activity|oxidation-reduction process	oleate biosynthesis I (plants)|superpathway of fatty acid biosynthesis II (plant)	0.0229733	0.0993105	0.13063	0.58075	0.251138	0.291894	-0.861024	0.160615	0.38304	-0.303247	0.15826	0.300496
GRMZM2G003377	LOC100276452			-0.273044	5.03162e-05	0.000102521	-0.222531	5.76496e-05	0.00010262	0.0398827	0.526025	0.743671	0.0903952	0.119984	0.244262
GRMZM2G003379	LOC100501706	hyperosmotic salinity response|carbohydrate metabolic process|cortical microtubule organization|Golgi apparatus|shoot development|response to cytokinin stimulus|catalytic activity|cell plate|response to nematode|hydrolase activity, hydrolyzing O-glycosyl compoun|unidimensional cell growth|early endosome|plasma membrane	cellulose biosynthesis	2.1577	2.70554e-54	4.9259e-53	2.13882	5.45174e-77	1.06868e-75	0.231858	0.249287	0.495283	0.212986	0.0123592	0.0409813
GRMZM2G003384		cytosolic ribosome|chloroplast|nucleolus|ribonucleoprotein complex|structural constituent of ribosome|ribosome|intracellular|endoplasmic reticulum|membrane|translation|cytosolic large ribosomal subunit|plasma membrane		-0.118858	0.0967253	0.127469	-0.0787557	0.260453	0.301806	-0.00265192	0.970154	0.989594	0.0374503	0.598605	0.746272
GRMZM2G003385	LOC100381658	chloroplast|mitochondrial envelope|apoplast|cytosol|catalytic activity|manganese ion binding|response to cold|phosphoglycerate mutase activity|metabolic process|metal ion binding|cytoplasm|glucose catabolic process|response to cadmium ion|plasma membrane	Rubisco shunt|superpathway of cytosolic glycolysis (plants), pyruvate dehydrogenase and TCA cycle|glycolysis I|glycolysis III|glycolysis IV (plant cytosol)|gluconeogenesis I	0.319719	2.67953e-05	5.60023e-05	0.349473	3.63617e-06	7.12845e-06	-0.0104973	0.885381	0.952557	0.0192571	0.79946	0.886847
GRMZM2G003389	LOC100275619			-1.02283	2.72866e-05	5.6959e-05	-0.995604	1.4069e-05	2.63599e-05	-0.13977	0.490782	0.716379	-0.112548	0.542116	0.701788
GRMZM2G003406	LOC100283728	DNA binding		0.763401	6.08067e-25	4.28912e-24	1.25731	1.27598e-87	3.04927e-86	0	0.934116	0.974954	0.493914	2.08605e-17	8.0785e-16
GRMZM2G003409	LOC100272926			1.47429	3.6696e-86	1.2701e-84	1.36465	1.00988e-101	2.93198e-100	0.0719647	0.463589	0.694114	-0.0376684	0.4109	0.586352
GRMZM2G003411		nucleoside-triphosphatase activity|nucleotide binding|ATP binding|ATPase activity|membrane		-2.29293	6.71204e-105	3.06921e-103	-2.13869	1.12889e-114	4.04869e-113	-0.116381	0.179015	0.408936	0.037854	0.721634	0.835234
GRMZM2G003417				0.292689	0.0654616	0.0892156	0.247643	0.0967557	0.120643	0.112329	0.462082	0.692774	0.0672828	0.624882	0.765544
GRMZM2G003424	LOC100384253	nucleic acid binding|nucleotide binding|zinc ion binding		0.334793	1.33513e-06	3.15292e-06	0.313747	6.96952e-07	1.44357e-06	-0.0407992	0.53583	0.74994	-0.061845	0.325239	0.501917
GRMZM2G003426	si603038d03			-0.624698	1.28843e-09	3.89627e-09	-0.747853	4.70486e-14	1.49782e-13	-0.101716	0.312565	0.561682	-0.224871	0.0272917	0.0775717
GRMZM2G003466	LOC100216971	DNA binding|nucleus|transcription, DNA-dependent|regulation of transcription, DNA-dependent|sequence-specific DNA binding transcription factor		-0.783759	6.34307e-14	2.55593e-13	-0.995612	1.55462e-34	1.09626e-33	0.230561	0.00670996	0.0453008	0.0187088	0.88736	0.940479
GRMZM2G003488				-0.497462	0.000287497	0.000539764	-0.439365	0.000426798	0.000702214	-0.0853526	0.459274	0.690392	-0.0272558	0.762132	0.86291
GRMZM2G003489		nucleus|sequence-specific DNA binding|regulation of transcription, DNA-dependent|sequence-specific DNA binding transcription factor		0.347471	0.00873846	0.0136466	-0.122843	0.269191	0.311188	0.0650999	0.680169	0.841373	-0.405214	0.000243363	0.00140147
GRMZM2G003493	LOC100384442	catalytic activity|plant-type cell wall|protein binding		-0.640113	0.0272318	0.0394918	-0.648307	0.00296074	0.00447613	0.131664	0.582461	0.780949	0.12347	0.723513	0.836674
GRMZM2G003501	LOC100279934	catalytic activity|lipid biosynthetic process|transferase activity|fatty acid biosynthetic process|metabolic process|transferase activity, transferring acyl groups|transferase activity, transferring acyl groups oth|membrane	cis-vaccenate biosynthesis|palmitate biosynthesis II (bacteria and plants)|fatty acid elongation -- saturated|petroselinate biosynthesis|superpathway of fatty acid biosynthesis II (plant)|stearate biosynthesis II (plants)	0.0555699	0.68069	0.726848	0.163054	0.110481	0.136553	0.158137	0.217073	0.457723	0.265621	0.0148314	0.0477215
GRMZM2G003506	LOC100285512	integral to membrane|plasma membrane		0.81029	5.85892e-68	1.44816e-66	0.6819	2.78126e-50	3.02391e-49	-0.237538	4.73535e-07	2.02321e-05	-0.365928	3.76276e-16	1.28735e-14
GRMZM2G003509	LOC100279785	nucleic acid binding|polarity specification of adaxial/abaxial axis|DNA binding|determination of bilateral symmetry|embryonic pattern specification|methylation|meristem initiation|integument development|protein methylation|adaxial/abaxial axis specification|methyltransferase activity|nucleus|sequence-specific DNA binding|regulation of transcription, DNA-dependent|primary shoot apical meristem spe…		-0.316764	2.93326e-06	6.72846e-06	-0.451059	1.39284e-14	4.53497e-14	0	0.951239	0.982135	-0.134295	0.0269217	0.0767559
GRMZM2G003518		exocyst|exocytosis		-0.205056	0.115627	0.150035	-0.488129	5.28068e-06	1.02292e-05	0.0788037	0.497017	0.720526	-0.204269	0.0806848	0.180754
GRMZM2G003520				0.173691	0.42497	0.48275	0.588737	0.00157558	0.00244607	-0.163761	0.413332	0.653947	0.251285	0.135024	0.267061
GRMZM2G003530	LOC100278656			-0.0282821	0.716476	0.758757	-0.131963	0.0367282	0.0487156	0.0515794	0.441677	0.676501	-0.0521016	0.407762	0.58331
GRMZM2G003558		nucleus|sequence-specific DNA binding transcription factor		-1.26754	5.34917e-14	2.16461e-13	-1.71981	1.46163e-45	1.42612e-44	0.465919	2.84858e-05	0.000631254	0.0136555	0.991968	0.997046
GRMZM2G003563	LOC100279347	metabolic process|nucleotide binding|oxidoreductase activity	2,3-dihydroxybenzoate biosynthesis|vibriobactin biosynthesis	-0.376191	4.51205e-05	9.24097e-05	-0.625317	1.78676e-13	5.52981e-13	0.0987724	0.237733	0.482528	-0.150353	0.0811695	0.181583
GRMZM2G003565	LOC100273233	cytosol|response to UV-B|response to UV|nucleus|chromatin binding		0.390593	2.12724e-11	7.319e-11	0.786163	6.3425e-47	6.4148e-46	-0.266004	1.47508e-05	0.000370188	0.129566	0.0128604	0.0423714
GRMZM2G003595				-0.677166	2.87714e-18	1.47632e-17	-0.862228	5.54271e-36	4.09046e-35	0.0890139	0.213949	0.454371	-0.0960487	0.194032	0.348586
GRMZM2G003607	TIDP3263	signal transduction|binding|protein phosphatase type 2A regulator activity|protein phosphatase type 2A complex		0.154223	0.0142141	0.0215111	0.0588491	0.296628	0.340357	0.0676332	0.265745	0.514023	-0.0277403	0.649743	0.784243
GRMZM2G003625		defense response|ADP binding		1.2999	3.42153e-72	9.21371e-71	1.27542	2.56163e-73	4.70351e-72	0.0403681	0.603661	0.794698	0.0158831	0.806253	0.890767
GRMZM2G003631	LOC100192001			-0.672796	1.37525e-12	5.10708e-12	-1.17224	9.58149e-39	7.65039e-38	0.16501	0.065454	0.217437	-0.334431	0.000280884	0.00158831
GRMZM2G003635		heat shock protein binding|unfolded protein binding|protein folding		-0.651719	2.44219e-30	2.14282e-29	-0.675401	1.63908e-41	1.41931e-40	-0.0149479	0.737497	0.875585	-0.0386303	0.474497	0.644568
GRMZM2G003638	LOC100191262	nucleus|regulation of transcription, DNA-dependent		0.0631971	0.418731	0.476437	-0.0172187	0.761466	0.791422	0.108842	0.145705	0.36167	0.0284263	0.624101	0.764981
GRMZM2G003640	IDP3803	protein tyrosine phosphatase activity|protein tyrosine/serine/threonine phosphatase acti|phosphatase activity|hydrolase activity|dephosphorylation|protein dephosphorylation		-0.164288	0.008281	0.0129842	-0.0314257	0.556062	0.599721	-0.147613	0.0169024	0.0873325	-0.0147505	0.796509	0.885135
GRMZM2G003642	LOC100273562			0.0405037	0.420345	0.478159	0.153088	0.00187654	0.00289085	-0.117762	0.0287002	0.125077	-0.00517804	0.905003	0.949822
GRMZM2G003656	LOC100281566	protein binding|metal ion binding|zinc ion binding		0.502242	1.32152e-22	8.42443e-22	0.626016	2.8248e-43	2.56464e-42	-0.0978439	0.0750656	0.238624	0.02593	0.543194	0.702495
GRMZM2G003662	LOC100304281	protein phosphorylation|protein kinase activity|protein tyrosine kinase activity|ATP binding|protein serine/threonine kinase activity|nucleotide binding|transferase activity, transferring phosphorus-cont		-1.17667	9.73254e-56	1.83959e-54	-1.07674	6.22632e-58	8.04616e-57	-0.1633	0.0170997	0.0879321	-0.0633686	0.426771	0.601
GRMZM2G003663	LOC100283601	organ development|protein binding		-0.0227619	0.775583	0.812952	0.372069	1.15248e-05	2.17472e-05	-0.232275	0.0249365	0.113822	0.162556	0.0351184	0.0948806
GRMZM2G003682	LOC100284742	defense response to bacterium, incompatible intera|response to oxidative stress|response to salicylic acid stimulus		-1.26943	1.02142e-81	3.27324e-80	-0.609918	2.24023e-22	1.02439e-21	-0.262877	3.02306e-05	0.000663734	0.396635	1.43983e-09	2.18065e-08
GRMZM2G003692	pco131508b	metabolic process|nucleotide binding|oxidoreductase activity	leucine degradation III|vibriobactin biosynthesis|phenylethanol biosynthesis|acetaldehyde biosynthesis I|valine degradation II|ethanol degradation II (cytosol)|2,3-dihydroxybenzoate biosynthesis|traumatin and (Z)-3-hexen-1-yl acetate biosynthesis|pyruvate fermentation to ethanol II	-0.522598	2.3865e-24	1.64434e-23	-0.359246	1.03648e-14	3.39422e-14	-0.136594	0.00496235	0.036217	0.026759	0.611636	0.755647
GRMZM2G003715	LOC100383037	DNA binding|regulation of transcription, DNA-dependent		0.092244	0.1821	0.226523	0.477826	1.65944e-14	5.3875e-14	-0.129148	0.0900031	0.268239	0.256434	1.60542e-05	0.0001233
GRMZM2G003718	LOC100502206			0.0635952	0.563474	0.616921	0.166943	0.0888383	0.111472	-0.164623	0.110015	0.304993	-0.061275	0.503067	0.6693
GRMZM2G003720	si605090c10	peroxisome	acyl-CoA hydrolysis|omega-hydroxylation of caprate and laurate	-0.626318	1.01978e-11	3.58013e-11	-0.880175	9.87077e-26	5.109e-25	-0.00524744	0.962067	0.986673	-0.259105	0.00363347	0.0146733
GRMZM2G003724	LOC100383528	phosphoglycerate kinase activity|glycolysis|transferase activity|tRNA modification|kinase activity|phosphorylation|tRNA (guanine-N7-)-methyltransferase activity	superpathway of cytosolic glycolysis (plants), pyruvate dehydrogenase and TCA cycle|glycolysis I|glycolysis III|glycolysis IV (plant cytosol)|gluconeogenesis I|oxygenic photosynthesis|Calvin-Benson-Bassham cycle	0.0328112	0.985703	0.988947	0.215658	0.0926187	0.115825	-0.0930146	0.432768	0.669422	0.0898326	0.454609	0.62688
GRMZM2G003725	LOC100192054	protein binding|metal ion binding|zinc ion binding		0.0971264	0.132676	0.170069	0.0651793	0.233209	0.272594	0.0831086	0.185239	0.416906	0.0511615	0.356111	0.533058
GRMZM2G003732		nucleus		-0.0843788	0.241406	0.292223	-0.1165	0.0846744	0.106574	0.0414847	0.646644	0.821679	0.00936362	0.878445	0.935785
GRMZM2G003734	si486029c04	vesicle docking involved in exocytosis|plant-type vacuole membrane|vesicle-mediated transport		0.17187	0.00124075	0.00216899	0.166047	0.000652359	0.00105386	0.00538722	0.942403	0.978578	-0.000435623	0.996548	0.999616
GRMZM2G003738	LOC100280745			0.783624	1.05742e-14	4.4415e-14	1.00521	1.79001e-24	8.83598e-24	-0.514151	5.11741e-06	0.000155603	-0.292563	0.000710461	0.00361123
GRMZM2G003742		protein binding		0	0.982207	0.986188	-0.274955	0.0198308	0.027214	0.329722	0.022399	0.105801	0.0547673	0.705386	0.824676
GRMZM2G003750		membrane		0	0.849279	0.87671	-0.842899	0.0212983	0.0291102	1.09226	0.0471789	0.175916	0.249359	0.787815	0.879799
GRMZM2G003752	LOC100284989			0.791216	2.07824e-22	1.31078e-21	0.580906	3.54894e-14	1.1356e-13	-0.112107	0.203708	0.44183	-0.322417	7.36725e-06	6.03232e-05
GRMZM2G003754	LOC100192095			-0.271246	0.000765057	0.00136583	-0.159357	0.0296516	0.0397977	-0.101117	0.222923	0.464766	0.0107721	0.885108	0.939283
GRMZM2G003755	LOC100383650	defense response|nucleus|ADP binding|regulation of transcription, DNA-dependent		0.293873	4.91696e-08	1.31277e-07	-0.260243	5.18464e-08	1.15756e-07	0.25632	2.37175e-06	8.18512e-05	-0.297796	3.49972e-10	5.88102e-09
GRMZM2G003762	LOC100502283	plasma membrane		-0.57967	0.000312897	0.000584772	-0.687379	1.93446e-05	3.57986e-05	0.00240106	0.988168	0.996888	-0.105308	0.511573	0.67654
GRMZM2G003765	LOC100284899	chloroplast|chloroplast envelope|chloroplast stroma		0.206208	0.0106904	0.0165016	0.104098	0.13282	0.162184	0.109388	0.182825	0.414177	0.00727839	0.914756	0.955713
GRMZM2G003769	LOC100280450	peroxisome organization|peroxisome fission|integral to peroxisomal membrane		0.243336	0.42673	0.48445	1.20639	6.28438e-05	0.000111457	-0.509354	0.200418	0.437969	0.453701	0.0672596	0.157597
GRMZM2G003784	LOC100280605	hydrolase activity|peptidase activity|proteolysis|plant-type cell wall|aspartic-type endopeptidase activity		0.177298	0.582211	0.634892	-0.60757	0.00673051	0.00980024	0.335172	0.224776	0.467192	-0.449696	0.066508	0.156129
GRMZM2G003789	pco098114(672)	metabolic process|hydrolase activity		0.487418	3.78408e-13	1.45572e-12	0.678284	4.32841e-26	2.26349e-25	-0.332888	4.44454e-06	0.000138147	-0.142022	0.0152815	0.0488588
GRMZM2G003794	umc2731	hydrolase activity, acting on glycosyl bonds|cation binding|hydrolase activity|catalytic activity|carbohydrate metabolic process|metabolic process|hydrolase activity, hydrolyzing O-glycosyl compoun|xylan catabolic process		-0.0261156	0.661053	0.708839	-0.162579	0.00383944	0.00573455	0.123226	0.0448466	0.169884	-0.0132373	0.862409	0.925837
GRMZM2G003814	LOC100501714	chloroplast|oxidoreductase activity|transferase activity, transferring acyl groups oth|zinc ion binding|copper ion binding|nucleus|ATP binding|mitochondrion|nucleotide binding|oxidation-reduction process		0.320932	0.00012738	0.000248673	0.348419	1.42791e-06	2.89009e-06	-0.0484393	0.555877	0.76354	-0.020952	0.816051	0.897708
GRMZM2G003835	LOC100284157			1.01534	4.00196e-17	1.93412e-16	1.27316	5.47221e-35	3.9098e-34	0.0228424	0.817836	0.918023	0.280657	0.00135611	0.00631476
GRMZM2G003852	cl10369_1	plasma membrane		0.372767	9.37031e-13	3.51542e-12	0.20754	1.54889e-05	2.89018e-05	0.0994619	0.0551887	0.195279	-0.0657647	0.166913	0.312361
GRMZM2G003853	LOC732747	endoplasmic reticulum|C-8 sterol isomerase activity|isomerase activity|plasma membrane|integral to membrane|sterol metabolic process|cholestenol delta-isomerase activity	plant sterol biosynthesis	-0.504448	5.14811e-18	2.60395e-17	-0.595041	6.8735e-27	3.69686e-26	-0.069118	0.234756	0.479309	-0.159711	0.00438492	0.0172025
GRMZM2G003861	LOC100282217	cytosol|nucleus		-0.26487	5.11524e-06	1.14735e-05	-0.18739	0.000454764	0.000746213	0.00362252	0.943156	0.978912	0.0811022	0.139941	0.274547
GRMZM2G003869	si486067f01	protein binding		0.314873	0.508291	0.56364	-0.368782	0.413769	0.460285	0.112768	0.994729	0.999436	-0.570887	0.113464	0.234339
GRMZM2G003875	LOC100281518	purine nucleobase biosynthetic process|chloroplast|purine nucleotide biosynthetic process|catalytic activity|ligase activity|metal ion binding|phosphoribosylamine-glycine ligase activity|ATP binding	5-aminoimidazole ribonucleotide biosynthesis I|5-aminoimidazole ribonucleotide biosynthesis II|purine nucleotides de novo biosynthesis II|superpathway of 5-aminoimidazole ribonucleotide biosynthesis	0.153066	0.166334	0.208866	-0.123353	0.153822	0.185957	0.262181	0.0141288	0.0768961	-0.0142384	0.910044	0.952716
GRMZM2G003883	PK	pyruvate kinase activity|magnesium ion binding|glycolysis|transferase activity|phosphorylation|kinase activity|catalytic activity|mitochondrion|potassium ion binding	superpathway of cytosolic glycolysis (plants), pyruvate dehydrogenase and TCA cycle|Rubisco shunt|glycolysis I|glycolysis III|glycolysis IV (plant cytosol)	0.0220917	0.751744	0.790998	0.231647	0.000739893	0.00118889	-0.0248817	0.716112	0.863518	0.184674	0.00730931	0.0264055
GRMZM2G003897	pco085368	nucleic acid binding|nucleotide binding		0.926084	9.50908e-43	1.25406e-41	0.804341	5.36594e-34	3.7242e-33	0.141932	0.0339237	0.140947	0.0201885	0.755734	0.8582
GRMZM2G003909	LOC100217260			-1.66388	0.00302259	0.00502733	-0.403356	0.641248	0.679998	-1.0964	0.0878405	0.264773	0.164119	0.514436	0.678552
GRMZM2G003930	LOC100194121	zinc ion binding		-0.230655	0.00987304	0.0152979	-0.692939	1.27701e-16	4.60489e-16	-0.0856404	0.363063	0.610531	-0.547925	1.13687e-10	2.03557e-09
GRMZM2G003937				-0.038541	0.452887	0.510318	0.157238	0.00263241	0.00400189	-0.333764	6.62104e-10	5.50472e-08	-0.137985	0.00934407	0.0324829
GRMZM2G003944	LOC100382180			-0.0342191	0.851004	0.878216	0.291649	0.0208983	0.0285947	-0.0472634	0.742671	0.877827	0.278605	0.0375401	0.099992
GRMZM2G003947	si605011d10			0.25401	0.110592	0.144122	0.0923476	0.466475	0.512894	-0.0158076	0.89258	0.955638	-0.17747	0.176524	0.325552
GRMZM2G003953		proteolysis|cysteine-type peptidase activity|acid-amino acid ligase activity		-1.04481	1.34115e-13	5.29995e-13	-0.575796	5.87111e-06	1.13241e-05	-0.300122	0.0258738	0.116741	0.168889	0.210506	0.369786
GRMZM2G003963	LOC100191158			0.239804	8.75778e-05	0.000173956	0.483729	5.59769e-16	1.95451e-15	-0.0502541	0.407999	0.650184	0.193671	0.00116298	0.00551304
GRMZM2G003970		galactosyltransferase activity|protein glycosylation|membrane		1.90127	1.46947e-97	5.98305e-96	2.12164	1.55397e-137	7.39004e-136	-0.244485	0.0595339	0.204566	-0.0241176	0.633387	0.772025
GRMZM2G003979				0.235375	0.00140602	0.00244032	0.152419	0.0217206	0.029655	0.101279	0.181283	0.411862	0.0183228	0.790706	0.881708
GRMZM2G003984		serine-type endopeptidase activity|nucleoside-triphosphatase activity|ATP-dependent peptidase activity|ATP binding|proteolysis|nucleotide binding	superpathway of phenylalanine biosynthesis|superpathway of tryptophan biosynthesis|chorismate biosynthesis I	0.787716	1.99384e-06	4.64117e-06	0.924116	4.4582e-10	1.1334e-09	0.131429	0.435243	0.671595	0.267829	0.0435567	0.112076
GRMZM2G003988	pco141112	cell division|phospholipid transport|Golgi apparatus|plasma membrane|membrane		-0.735033	1.76714e-63	3.94917e-62	-0.690441	5.8033e-80	1.20939e-78	-0.0309876	0.463008	0.693744	0.0136036	0.734492	0.844605
GRMZM2G003992	cl37545_1			0.0297264	0.640877	0.690412	-0.128845	0.0231787	0.0315353	0.166293	0.00947462	0.0580938	0.00772199	0.93349	0.965512
GRMZM2G004006	IDP1426			-0.526841	0.174018	0.217515	-1.81366	7.60879e-05	0.000133887	0.131724	0.722496	0.867082	-1.1551	0.0360836	0.096905
GRMZM2G004012	umc1431	copper ion binding|electron carrier activity		0.845157	0.184927	0.229667	0.379346	0.0639301	0.0819875	0.235103	0.799001	0.908461	-0.230708	0.340964	0.518044
GRMZM2G004023	LOC100193216	protein binding|metal ion binding|acid-amino acid ligase activity|zinc ion binding		0.0220431	0.767971	0.806003	0.172646	0.00886451	0.0127344	-0.071556	0.344447	0.592041	0.0790466	0.214431	0.374412
GRMZM2G004036		nucleotide binding		-0.205347	0.729562	0.770795	-1.52778	0.00358101	0.0053661	0.0926607	0.767586	0.891456	-1.22977	0.0222806	0.0661573
GRMZM2G004040		nucleoside-triphosphatase activity|metalloendopeptidase activity|protein catabolic process|ATP binding|membrane|proteolysis|nucleotide binding		-0.321803	3.06614e-06	7.02444e-06	-0.29654	6.27929e-07	1.30549e-06	0.0198699	0.818619	0.918339	0.0451328	0.424217	0.598744
GRMZM2G004057	LOC100194057	ribosome|intracellular|translation|structural constituent of ribosome		0.0099204	0.903266	0.92152	-0.0175438	0.830096	0.852946	-0.0237796	0.760219	0.887146	-0.0512438	0.520038	0.682873
GRMZM2G004060	LOC100277272	sequence-specific DNA binding|regulation of transcription, DNA-dependent|sequence-specific DNA binding transcription factor		1.00995	3.17636e-51	5.33387e-50	0.616656	7.00433e-23	3.27273e-22	-0.103854	0.153072	0.372619	-0.497143	5.13238e-18	2.10773e-16
GRMZM2G004079	LOC100217162	protein phosphorylation|protein kinase activity|protein tyrosine kinase activity|ATP binding|protein serine/threonine kinase activity|nucleotide binding|transferase activity, transferring phosphorus-cont		0.204936	0.0426283	0.0599347	0.273188	0.000918425	0.00146066	0.0737769	0.49792	0.721087	0.142028	0.072697	0.166965
GRMZM2G004083				0.115892	0.22323	0.272134	0.394586	7.99008e-06	1.52662e-05	-0.264115	0.012216	0.0695259	0.0145787	0.83973	0.911407
GRMZM2G004087				-0.375098	0.000566501	0.00102685	-0.259887	0.00941318	0.0134852	-0.0496724	0.591324	0.786592	0.0655387	0.512717	0.677563
GRMZM2G004092				-0.403533	0.00101684	0.00179379	-0.37005	0.000241664	0.000406242	0.13134	0.287485	0.537028	0.164823	0.123149	0.249148
GRMZM2G004111			aerobic respiration -- electron donor II|NADH to cytochrome bd oxidase electron transfer|NAD/NADH phosphorylation and dephosphorylation	-0.138967	0.0198331	0.0293498	-0.117339	0.044401	0.0581753	-0.155225	0.00874526	0.0546504	-0.133596	0.0234972	0.069037
GRMZM2G004128	LOC100285158	metabolic process|oxidoreductase activity		-0.21211	0.243102	0.294113	0.133285	0.454858	0.501349	-0.21211	0.260095	0.508054	0.133285	0.423438	0.598083
GRMZM2G004131		isoprenoid biosynthetic process	nonaprenyl diphosphate biosynthesis III|superpathway of geranylgeranyldiphosphate biosynthesis II (via MEP)|superpathway of geranylgeranyldiphosphate biosynthesis I (via mevalonate)|geranylgeranyldiphosphate biosynthesis	0.807411	7.20873e-11	2.38366e-10	0.650864	1.16477e-11	3.25223e-11	0.298852	0.0210863	0.101311	0.142305	0.106849	0.223879
GRMZM2G004138	pco117754	transferase activity|methyltransferase activity|O-methyltransferase activity|methylation	chlorogenic acid biosynthesis I|phenylpropanoid biosynthesis|suberin biosynthesis	-0.855351	1.22146e-33	1.19179e-32	-0.615533	2.42221e-24	1.19023e-23	-0.198763	0.000882823	0.0100922	0.0410545	0.569959	0.724577
GRMZM2G004140	pco116249			0.143777	0.0362336	0.051532	-0.00396536	0.917391	0.929311	0.0452513	0.481594	0.70922	-0.102491	0.10233	0.216767
GRMZM2G004157		intracellular|zinc ion binding		0.269744	0.0247699	0.0361581	0.400812	0.000302465	0.000504379	-0.0103841	0.930686	0.972998	0.120683	0.251049	0.418145
GRMZM2G004160	LOC100284336	copper ion binding|electron carrier activity		0.12547	0.00808011	0.012686	0.608062	1.95638e-50	2.13585e-49	-0.199012	2.88844e-05	0.000638302	0.28358	4.05908e-12	8.92847e-11
GRMZM2G004161	LOC100191305	positive regulation of telomerase activity|transcription cofactor activity|circadian rhythm|nucleus|cytoplasm|zinc ion binding|response to nitrate|protein binding|histone acetyltransferase activity|response to carbohydrate stimulus|regulation of transcription, DNA-dependent|pollen development|regulation of response to stress|response to auxin stimulus|embryo sac development		-1.58955	2.22572e-119	1.23942e-117	-1.4133	2.0107e-100	5.73267e-99	0.0349637	0.5872	0.784187	0.211211	0.00174194	0.0078406
GRMZM2G004172	LOC100285417	mitochondrion|embryo development ending in seed dormancy|mitochondrial membrane|mitochondrial respiratory chain complex I|respiratory chain complex I	aerobic respiration -- electron donor II|NADH to cytochrome bd oxidase electron transfer|NAD/NADH phosphorylation and dephosphorylation	-0.220276	0.000182122	0.000349432	-0.246569	1.79052e-05	3.32254e-05	-0.09427	0.107486	0.300195	-0.120563	0.0373279	0.0995941
GRMZM2G004180	LOC100276528			-0.700006	1.3327e-08	3.72417e-08	-0.642584	1.82687e-09	4.47506e-09	-0.195189	0.0619738	0.209439	-0.137766	0.240832	0.405617
GRMZM2G004182				-0.024099	0.788603	0.824165	0.0694004	0.439961	0.48669	-0.0989099	0.335031	0.58413	-0.00541045	0.975606	0.987106
GRMZM2G004183	LOC100216912			0.71336	1.41721e-17	7.01173e-17	0.569859	4.83414e-12	1.38057e-11	-0.161241	0.0535449	0.191371	-0.304742	0.000202165	0.00119304
GRMZM2G004188		DNA repair|catalytic activity|DNA binding|nuclease activity		0.160079	0.150002	0.190176	0.0884075	0.322589	0.36745	0.0757611	0.538491	0.751422	0.00408927	0.9671	0.983395
GRMZM2G004207		protein phosphorylation|protein kinase activity|protein tyrosine kinase activity|ATP binding|protein serine/threonine kinase activity|transferase activity, transferring phosphorus-cont		0.0707766	0.50184	0.557293	-0.19797	0.0359288	0.0476951	0.0644839	0.561374	0.766893	-0.204263	0.0301614	0.0838936
GRMZM2G004211	LOC100282326	chloroplast|peroxisome|vacuole|heme binding|oxidation-reduction process|chloroplast envelope|mitochondrion|response to oxidative stress|peroxidase activity|plasma membrane	ethanol degradation IV (peroxisomal)|ascorbate glutathione cycle|superoxide radicals degradation|betanidin degradation	-1.02008	1.05782e-33	1.03382e-32	-0.759298	5.96986e-23	2.79542e-22	-0.351641	5.93755e-06	0.000176259	-0.0908548	0.300903	0.475344
GRMZM2G004222	si606013c03	heme oxidation|heme oxygenase (decyclizing) activity|oxidation-reduction process	superpathway of cytosolic glycolysis (plants), pyruvate dehydrogenase and TCA cycle|glycolysis I|glycolysis III|glycolysis IV (plant cytosol)|gluconeogenesis I|oxygenic photosynthesis|Calvin-Benson-Bassham cycle	1.21238	7.81041e-26	5.70556e-25	0.417818	6.00798e-05	0.000106786	0.379888	0.00228222	0.0206023	-0.41467	2.65895e-06	2.37259e-05
GRMZM2G004259	TIDP3048			0.262977	0.000237875	0.000450621	-0.0153393	0.824331	0.847718	0.181888	0.0118891	0.0681859	-0.0964275	0.132649	0.263396
GRMZM2G004276		metabolic process|heat shock protein binding|unfolded protein binding|lipid metabolic process|protein folding		0.0644647	0.782955	0.81944	-0.0210156	0.891288	0.906732	0.0749342	0.667155	0.83418	-0.0105461	0.962588	0.980917
GRMZM2G004290				-0.69161	7.53708e-09	2.14579e-08	-0.571149	2.52515e-07	5.38936e-07	-0.116451	0.317191	0.566041	0.00400972	0.946686	0.972829
GRMZM2G004298		nutrient reservoir activity|apoplast|manganese ion binding		-0.0327464	0.563864	0.617206	-0.0225073	0.688233	0.724266	-0.083209	0.138997	0.352523	-0.0729699	0.193711	0.348179
GRMZM2G004301	cl218_1	inositol trisphosphate metabolic process|inositol trisphosphate phosphatase activity|xylem and phloem pattern formation|phosphatidylinositol phosphorylation|inositol phosphate dephosphorylation|cotyledon vascular tissue pattern formation|procambium histogenesis|response to abscisic acid stimulus|leaf vascular tissue pattern formation		-0.134902	0.0361008	0.0513523	-0.448543	5.18384e-16	1.81373e-15	0.0348722	0.527772	0.745212	-0.278769	1.72543e-06	1.60263e-05
GRMZM2G004305	cl41910_1(470)	nucleus		0.320808	2.74636e-07	6.8827e-07	0.332658	1.53779e-08	3.54626e-08	0.0653945	0.298124	0.547326	0.0772443	0.185219	0.336991
GRMZM2G004320	pco145633	C-terminal protein methylation|flower development|shoot development|protein C-terminal S-isoprenylcysteine carboxyl O-|transferase activity|methylation|carboxyl-O-methyltransferase activity|endoplasmic reticulum|methyltransferase activity|integral to membrane		-0.16899	0.091308	0.120812	-0.0450577	0.636402	0.675462	0.0385341	0.704537	0.857498	0.162466	0.053685	0.132405
GRMZM2G004334		DNA binding|nucleus|sequence-specific DNA binding|regulation of transcription, DNA-dependent|sequence-specific DNA binding transcription factor		-1.14543	0.211847	0.259708	-0.164119	0.541494	0.585815	0.349334	0.854739	0.936681	1.33065	0.0880242	0.193245
GRMZM2G004349	pco082817	endoplasmic reticulum		-0.229112	0.000514776	0.00093846	-0.241093	0.000120842	0.000208685	-0.127296	0.045995	0.172858	-0.139277	0.0279148	0.0789811
GRMZM2G004352	LOC100272947	chloroplast		-0.871067	0.00210063	0.00356472	-0.406214	0.157005	0.189429	-1.1148	0.000278629	0.00405461	-0.649943	0.0101218	0.0346947
GRMZM2G004356	pco139297	protein dimerization activity|double fertilization forming a zygote and endosper		0.0181772	0.743971	0.783964	0.261747	2.47634e-05	4.54761e-05	-0.0501086	0.509634	0.730489	0.193461	0.00160901	0.00731671
GRMZM2G004377	pco065177	catalytic activity		-2.19402	1.42524e-215	2.38658e-213	-2.34984	3.79073e-254	5.39736e-252	-0.0387906	0.555505	0.763206	-0.194612	0.00450125	0.0175691
GRMZM2G004382	LOC100382989	chloroplast|oxidoreductase activity, acting on the CH-OH group|apoplast|cellular amino acid biosynthetic process|oxidation-reduction process|oxidoreductase activity|coenzyme binding|copper ion binding|isomerase activity|metal ion binding|chloroplast envelope|mitochondrion|cell wall|ketol-acid reductoisomerase activity|nucleotide binding|response to cadmium ion|branched-chain amino acid biosynthet…	valine biosynthesis|isoleucine biosynthesis I|isoleucine biosynthesis I (from threonine)|superpathway of leucine, valine, and isoleucine biosynthesis	0.651809	1.46805e-12	5.43896e-12	0.955788	3.71727e-25	1.88062e-24	-0.0234482	0.797368	0.907404	0.280531	0.00214652	0.00939096
GRMZM2G004396	LOC100276777			-0.0533819	0.255506	0.307445	-0.106216	0.0135896	0.0190741	-0.0282787	0.541333	0.753046	-0.0811124	0.0773641	0.175313
GRMZM2G004397		Golgi vesicle transport|vesicle-mediated transport|membrane		-0.34508	6.23178e-12	2.21958e-11	-0.137431	0.00362161	0.00542489	-0.0849462	0.0816551	0.251763	0.122702	0.0107776	0.0365683
GRMZM2G004412		defense response|ADP binding		-0.122449	0.0749023	0.100857	-0.459181	1.37739e-12	4.05543e-12	-0.0348263	0.627895	0.810712	-0.371558	1.9558e-08	2.53157e-07
GRMZM2G004414	LOC100272741	transmembrane transport|integral to membrane|membrane		-0.140928	0.126344	0.162723	-0.447411	4.82005e-08	1.07971e-07	0.288751	0.00379737	0.0301382	-0.0177325	0.880523	0.936949
GRMZM2G004422	LOC100274167	protein binding|metal ion binding|zinc ion binding		-0.185909	0.000445134	0.000817139	0.232336	2.56841e-06	5.09567e-06	-0.280756	1.31307e-07	6.30741e-06	0.137488	0.005397	0.0204738
GRMZM2G004435	LOC100281863	hydrolase activity, acting on glycosyl bonds|cellular cell wall organization|polygalacturonase activity|extracellular region|carbohydrate metabolic process|metabolic process|hydrolase activity	homogalacturonan degradation	0.366632	6.44906e-07	1.56459e-06	0.202205	0.0020975	0.00321812	0.103471	0.15926	0.381445	-0.0609563	0.351092	0.527737
GRMZM2G004445	LOC100383586			0.822086	1.81661e-12	6.69384e-12	0.667662	5.71632e-13	1.7188e-12	0.309725	0.0177274	0.0900277	0.155301	0.065845	0.154878
GRMZM2G004455		nucleic acid binding|nucleotide binding		-0.601137	3.76032e-24	2.56712e-23	-0.441022	6.83991e-15	2.26108e-14	-0.150772	0.00857328	0.053873	0.00934358	0.854735	0.92151
GRMZM2G004459		calcium ion binding|signal transduction|intracellular|GTPase activity|GTP catabolic process|cellular homeostasis|GTP binding|protein transport|small GTPase mediated signal transduction|mitochondrial outer membrane|membrane		-0.141705	0.00505143	0.00815929	-0.0672213	0.140615	0.171007	0.00609427	0.946788	0.980569	0.0805782	0.0807607	0.180882
GRMZM2G004466	LOC100285219	lipid transport|lipid binding		-0.371231	3.49847e-10	1.10254e-09	-0.188706	0.000268938	0.000450434	-0.0661772	0.217654	0.458363	0.116348	0.0396228	0.104359
GRMZM2G004468	LOC100194228	defense response, incompatible interaction|protein phosphorylation|protein kinase activity|protein tyrosine kinase activity|ATP binding|induced systemic resistance, jasmonic acid mediate|induced systemic resistance, ethylene mediated sig|protein serine/threonine kinase activity|nucleotide binding|transferase activity, transferring phosphorus-cont		0.308356	2.53288e-06	5.84046e-06	0.374531	3.39815e-10	8.69765e-10	-0.00502232	0.906867	0.961282	0.0611523	0.303234	0.478042
GRMZM2G004475		protein binding		-0.16673	0.042902	0.0602946	-0.272307	0.000243825	0.000409788	-0.00717492	0.943644	0.97914	-0.112752	0.142912	0.278834
GRMZM2G004480		protein binding|zinc ion binding		0.244442	0.00177003	0.00303575	-0.0195407	0.766956	0.796187	0.0991631	0.232684	0.476674	-0.16482	0.0113318	0.0381331
GRMZM2G004483		protein binding		-1.51625	0.0171177	0.0255925	-3.15494	9.78091e-09	2.28436e-08	1.63869	0.00273138	0.023557	0	0.543767	0.702892
GRMZM2G004511	LOC100273279			1.12111	4.11412e-64	9.3434e-63	1.22834	2.78713e-78	5.6354e-77	0.0347839	0.598335	0.790928	0.142013	0.0271041	0.077165
GRMZM2G004516				0.00984443	0.945093	0.955948	-0.00648185	0.854585	0.874895	0.026104	0.787666	0.901855	0.00977771	0.963197	0.98123
GRMZM2G004521		protein binding		-0.60934	3.53018e-05	7.30173e-05	-1.00702	9.20514e-14	2.88874e-13	0.133678	0.342904	0.590792	-0.264	0.0591615	0.142676
GRMZM2G004523	LOC100285938	protein binding|response to light stimulus|signal transducer activity		0.117746	0.434962	0.492643	0.396713	0.00318835	0.00480495	0.0228219	0.836659	0.927592	0.301789	0.0246331	0.0716485
GRMZM2G004528	mips2	phospholipid biosynthetic process|defense response to fungus|inositol biosynthetic process|response to high light intensity|cytoplasm|defense response to bacterium|myo-inositol hexakisphosphate biosynthetic process|response to hydrogen peroxide|response to heat|isomerase activity|inositol-3-phosphate synthase activity|defense response to virus|post-embryonic development|phosphatidylserine biosynt…	myo-inositol biosynthesis|1D-myo-inositol hexakisphosphate biosynthesis III (Spirodela polyrrhiza)	-0.165597	0.0448688	0.062884	-0.461792	1.20175e-08	2.78974e-08	0.0609108	0.46629	0.696453	-0.235284	0.00410167	0.0162848
GRMZM2G004531	LOC100191556	DNA binding|regulation of transcription, DNA-dependent		-0.120311	0.0291818	0.0420996	-0.129679	0.00287391	0.0043515	0.110147	0.0281871	0.12353	0.100779	0.0262913	0.0754108
GRMZM2G004534	umc2053	pyruvate kinase activity|catalytic activity|magnesium ion binding|glycolysis|transferase activity|phosphorylation|kinase activity|membrane|potassium ion binding|response to cadmium ion|plasma membrane		-0.0885184	0.190977	0.236599	0.102744	0.121617	0.149401	-0.0608425	0.363518	0.61095	0.13042	0.0509813	0.127188
GRMZM2G004548	LOC100502289			-0.142532	0.0245569	0.0358669	-0.28221	5.66813e-08	1.26243e-07	0.0546314	0.352902	0.600666	-0.0850461	0.117814	0.240855
GRMZM2G004572	LOC100381429	protein phosphorylation|cytosol|protein binding|phosphorylation|protein kinase activity|kinase activity|protein tyrosine kinase activity|nucleus|transferase activity, transferring phosphorus-cont|integral to membrane|plasma membrane|ATP binding		-0.145755	0.00133165	0.00231987	-0.0683531	0.116484	0.143511	-0.0652606	0.138529	0.35187	0.0121415	0.779305	0.874128
GRMZM2G004582	pco121275a	hydrolase activity|phosphoprotein phosphatase activity		-0.122945	0.0428244	0.0601962	0.0712561	0.199841	0.236951	-0.0639739	0.293739	0.543079	0.130227	0.0161502	0.0510054
GRMZM2G004583	ij1	chloroplast		0.263422	0.0400031	0.056511	0.275928	0.0150881	0.0210481	-0.176459	0.192701	0.426872	-0.163953	0.131063	0.261138
GRMZM2G004590	LOC100191326	plastid|aromatic amino acid family biosynthetic process|phosphorylation|kinase activity|ATP binding|shikimate kinase activity	superpathway of phenylalanine biosynthesis|superpathway of tryptophan biosynthesis|chorismate biosynthesis I	-0.252666	9.15127e-06	1.99834e-05	-0.0746757	0.180766	0.21596	-0.168457	0.00289647	0.0246943	0.00953381	0.868142	0.929244
GRMZM2G004592	LOC100194037	protein binding		0.282602	0.00776159	0.0122109	0.392579	1.73637e-05	3.22558e-05	-0.0645609	0.481062	0.708804	0.0454161	0.579258	0.731432
GRMZM2G004617		cell wall macromolecule catabolic process		-0.983849	0.000849877	0.00150989	-0.117793	0.628535	0.668126	-0.542174	0.0262981	0.117885	0.323882	0.276765	0.44862
GRMZM2G004619	AY109917	protein binding|nucleus|ATP binding|regulation of transcription, DNA-dependent|hydrolase activity, acting on acid anhydrides, in		-0.0857502	0.249507	0.301218	0.0110078	0.863181	0.882556	0.0903185	0.205771	0.44464	0.187076	0.00520822	0.0198725
GRMZM2G004641	LOC100382029	DNA binding|sequence-specific DNA binding|regulation of transcription, DNA-dependent|sequence-specific DNA binding transcription factor		-0.53055	8.62061e-26	6.28775e-25	-0.294837	8.20945e-12	2.31312e-11	0.156754	0.000715938	0.00857611	0.392467	2.65448e-16	9.14758e-15
GRMZM2G004653	LOC100281208	oligopeptide transporter activity|oligopeptide transport|membrane		-0.301656	0.758917	0.797627	-2.02748	0.0136851	0.0191967	0	0.729797	0.871057	-1.72583	0.0119427	0.0398373
GRMZM2G004683	dfr1	seed development|catalytic activity|coenzyme binding|cellular metabolic process|pollen development|nucleotide binding		-1.46162	6.48424e-21	3.80321e-20	-1.70582	7.57519e-39	6.06883e-38	0.0387684	0.730674	0.871359	-0.205427	0.22271	0.384688
GRMZM2G004694		transporter activity|substrate-specific transmembrane transporter activ|transmembrane transporter activity|integral to membrane|membrane|transmembrane transport|transport		-0.98536	3.30523e-106	1.538e-104	-1.11927	3.60721e-165	2.23238e-163	0.190827	2.58893e-06	8.76543e-05	0.0569157	0.212725	0.372253
GRMZM2G004696	LOC100193444	protein dimerization activity|nucleus|transcription, DNA-dependent|regulation of transcription, DNA-dependent|regulation of translation|auxin mediated signaling pathway		-0.236476	5.33721e-06	1.19499e-05	-0.208414	1.33865e-05	2.51246e-05	0.0893134	0.0679096	0.222725	0.117375	0.0172666	0.0537671
GRMZM2G004699	gpm65	chloroplast|plant-type cell wall|cellular glucan metabolic process|apoplast|response to low light intensity stimulus|extracellular region|cytoplasm|carbohydrate metabolic process|hydrolase activity|xyloglucan:xyloglucosyl transferase activity|unidimensional cell growth|membrane|response to mechanical stimulus|cell wall|response to auxin stimulus|hydrolase activity, hydrolyzing O-glycosyl compoun		-0.0784618	0.159875	0.201383	-0.813884	3.20768e-50	3.48275e-49	0.0119691	0.822676	0.920703	-0.723453	6.01404e-39	8.03381e-37
GRMZM2G004703		response to mechanical stimulus|calcium ion binding|nucleus|plasma membrane		-0.0398347	0.499602	0.555093	0.0242407	0.676285	0.712924	-0.114332	0.0498381	0.182371	-0.0502568	0.380024	0.556725
GRMZM2G004709	LOC100283076			-0.227147	0.00822283	0.0128973	0.0414546	0.600508	0.641632	-0.202403	0.0187379	0.0933764	0.0661983	0.414707	0.589838
GRMZM2G004715		protein binding		1.075	0.0353493	0.0503406	0.856239	0.0277781	0.0373971	1.10181	0.049179	0.180655	0.883056	0.0187339	0.0575442
GRMZM2G004732	LOC100533153	protein dimerization activity		1.46816	2.90746e-14	1.19272e-13	1.76817	7.0102e-31	4.35787e-30	0.256311	0.265819	0.514125	0.556323	1.4194e-06	1.34127e-05
GRMZM2G004736	LOC100277755			0.150572	0.0408083	0.0575493	-0.0281065	0.6653	0.702558	0.1716	0.0238557	0.110373	-0.00707812	0.894306	0.94427
GRMZM2G004741		protein binding		0.214937	0.00152338	0.00263287	0.376189	2.90548e-10	7.4664e-10	-0.0567266	0.389125	0.633127	0.104525	0.0714346	0.164663
GRMZM2G004748	LOC100191944	ATPase activity, coupled to transmembrane movement|nucleoside-triphosphatase activity|ATPase activity|ATP binding|integral to membrane|mitochondrion|nucleotide binding|transmembrane transport|transport		0.349866	0.467897	0.524498	0.568183	0.111572	0.137808	0.185513	0.697886	0.852873	0.403829	0.184225	0.335723
GRMZM2G004768	LOC100282867	cytosol|peroxisome		-0.133446	0.0280845	0.0406126	-0.222884	6.90037e-05	0.000121936	-0.0043642	0.892179	0.95551	-0.0938027	0.103533	0.218729
GRMZM2G004784	LOC100278737			-0.428477	4.26356e-09	1.23844e-08	-0.214812	0.000954884	0.0015159	-0.0855982	0.244231	0.489037	0.128067	0.0595241	0.143296
GRMZM2G004795	LOC100280983	nucleic acid binding|zinc ion binding		-1.70392	2.6565e-41	3.3599e-40	-1.1248	2.50909e-24	1.23216e-23	-0.471268	1.60639e-06	5.80497e-05	0.107854	0.461139	0.632825
GRMZM2G004824		catalytic activity|pyridoxal phosphate binding|cellular amino acid metabolic process|lyase activity	glycine biosynthesis IV	-0.240745	0.156826	0.197942	-0.930193	1.02478e-09	2.54915e-09	0.37929	0.0189315	0.0940564	-0.310158	0.0394788	0.104051
GRMZM2G004828	LOC100284518	endoplasmic reticulum		-0.729017	7.44759e-32	6.89062e-31	-0.283758	5.14203e-07	1.07582e-06	-0.522518	3.55548e-18	1.07016e-15	-0.0772586	0.183637	0.335035
GRMZM2G004835	LOC100273059	hydrolase activity|lipid metabolic process|hydrolase activity, acting on ester bonds	triacylglycerol degradation	-0.0732851	0.182083	0.226522	-0.0158548	0.769509	0.798455	-0.14928	0.00701855	0.0467602	-0.0918493	0.0890334	0.194813
GRMZM2G004847	LOC100283484	electron carrier activity|protein disulfide oxidoreductase activity|cell redox homeostasis		0.102328	0.199607	0.246175	0.259895	0.00063268	0.00102332	-0.0663055	0.446104	0.680038	0.0912617	0.216477	0.376905
GRMZM2G004856		catalytic activity|carbohydrate metabolic process|hydrolase activity, hydrolyzing O-glycosyl compoun|cation binding		-2.08258	5.22969e-174	5.60142e-172	-2.43442	0	0	0.512443	2.53622e-25	1.82746e-22	0.160598	0.0712451	0.164318
GRMZM2G004858	LOC100382469	transferase activity, transferring glycosyl groups|transferase activity|metabolic process|transferase activity, transferring hexosyl groups	cytokinins-O-glucoside biosynthesis	0.574701	8.53911e-05	0.000169839	0.349194	0.0122008	0.0172234	0.165428	0.249421	0.49543	-0.0600793	0.648194	0.783327
GRMZM2G004878	LOC100277576	nucleosome|chromatin|DNA binding|nucleosome assembly|nucleus|regulation of transcription, DNA-dependent		0.203599	0.00850309	0.0133088	-0.0711191	0.309606	0.353984	0.212658	0.00493962	0.0360843	-0.0620599	0.388833	0.564794
GRMZM2G004880	LOC100279565	protein serine/threonine kinase activity|chloroplast|ATP binding|transferase activity, transferring phosphorus-cont|phosphotransferase activity, phosphate group as ac		0.433256	0.0157779	0.0237072	0.518559	0.00337241	0.0050698	-0.102135	0.570694	0.772556	-0.0168327	0.919267	0.958112
GRMZM2G004888		protein binding		0.722588	3.9882e-14	1.62522e-13	0.888551	5.00065e-25	2.51705e-24	-0.224645	0.0269193	0.11983	-0.0586817	0.429529	0.603347
GRMZM2G004908		protein binding		0.218117	0.306041	0.361044	-0.0481401	0.834449	0.856863	0.421138	0.0350683	0.144166	0.154881	0.309441	0.485028
GRMZM2G004909	LOC100284199	lipid transport		1.29344	1.49656e-42	1.9563e-41	1.68719	3.54898e-70	6.0798e-69	-0.238312	0.010819	0.0640411	0.155434	0.0937227	0.20265
GRMZM2G004924	LOC100383008			-0.48887	0.000119069	0.000232887	-0.923591	1.35058e-15	4.62339e-15	-0.0203702	0.911808	0.963256	-0.455092	0.000146878	0.000901749
GRMZM2G004932		6-phosphofructokinase activity|fructose 6-phosphate metabolic process|glycolysis|6-phosphofructokinase complex	superpathway of cytosolic glycolysis (plants), pyruvate dehydrogenase and TCA cycle|glycolysis IV (plant cytosol)|glycolysis III|glycolysis I	-0.31893	2.71499e-08	7.40419e-08	-0.362587	1.87181e-11	5.15915e-11	0.0801303	0.146587	0.362737	0.0364727	0.501683	0.668068
GRMZM2G004949				-0.100486	0.0677453	0.0920327	-0.507082	1.14462e-24	5.69507e-24	0.12097	0.040095	0.157384	-0.285627	1.21558e-08	1.6367e-07
GRMZM2G004955				0.00350339	0.954212	0.963491	-0.468595	7.35744e-05	0.000129628	0.0851294	0.480014	0.707799	-0.386969	0.00211072	0.00925138
GRMZM2G004957		DNA binding|nucleus|sequence-specific DNA binding|regulation of transcription, DNA-dependent|sequence-specific DNA binding transcription factor	hypoglycin biosynthesis|gamma-glutamyl cycle	0.459783	0.506417	0.561903	0.769116	6.13904e-05	0.000108993	-0.808322	0.000604174	0.00753441	-0.498989	0.554631	0.71175
GRMZM2G004959	gpm399a	actin filament binding|zinc ion binding|metal ion binding|plasma membrane|actin filament bundle assembly		-0.149663	0.0220397	0.0323854	-0.652978	2.70697e-25	1.37623e-24	-0.0674899	0.301391	0.551309	-0.570805	2.07883e-19	9.65437e-18
GRMZM2G004984		heme binding|response to oxidative stress|peroxidase activity|oxidation-reduction process	betanidin degradation	-1.10952	1.24298e-82	4.03213e-81	-0.913082	1.89305e-59	2.5388e-58	-0.602123	1.90452e-28	2.26429e-25	-0.405681	7.14097e-12	1.53109e-10
GRMZM2G004988	TIDP3215			0.0212438	0.881847	0.903394	-0.272543	0.00196396	0.00302024	0.0781011	0.471654	0.701272	-0.215686	0.0136683	0.0445519
GRMZM2G004990	umc1456			-0.390423	1.69942e-16	7.91864e-16	-0.497429	4.34946e-29	2.53298e-28	-0.124348	0.00713993	0.0473641	-0.231353	5.06479e-07	5.16627e-06
GRMZM2G004996	pco100001	protein transport		0.0924528	0.171616	0.214739	0.420975	1.0451e-10	2.76391e-10	-0.125778	0.0834392	0.255742	0.202745	0.0015558	0.00710325
GRMZM2G004997	LOC100382673			-0.35403	2.25876e-10	7.22184e-10	-0.283162	5.77816e-08	1.28609e-07	0.050563	0.360304	0.607656	0.121431	0.0239889	0.0702064
GRMZM2G005000	LOC100193545	zinc ion binding		-0.384177	0.00398724	0.00652279	-0.914927	8.0255e-14	2.52688e-13	0.240092	0.0632706	0.212373	-0.290658	0.0245536	0.0714435
GRMZM2G005013		transmembrane transport|membrane		-0.293959	0.0018176	0.00311084	-0.446264	2.42929e-08	5.53452e-08	0.202281	0.0292014	0.126701	0.0499761	0.523439	0.685484
GRMZM2G005024	TSB2	tryptophan synthase activity|chloroplast|lyase activity|plastid|cellular amino acid biosynthetic process|tryptophan biosynthetic process|response to salt stress|aromatic amino acid family biosynthetic process|tryptophan metabolic process|response to oxidative stress|chloroplast stroma		-0.0180163	0.750841	0.790083	-0.280558	2.19078e-07	4.69597e-07	0.168082	0.00518037	0.0374404	-0.0944605	0.0979338	0.209469
GRMZM2G005036	pco071606	chloroplast|mitochondrial intermembrane space|mitochondrial respiratory chain complex III|response to salt stress|plastid|catalytic activity|metalloendopeptidase activity|mitochondrial matrix|zinc ion binding|mitochondrial inner membrane|ATP binding|membrane|mitochondrion|proteolysis|mitochondrial outer membrane|plasma membrane|metal ion binding		-0.348666	2.06865e-09	6.16163e-09	-0.621769	8.81531e-29	5.06918e-28	0.0949967	0.0981942	0.282495	-0.178107	0.00167951	0.00758653
GRMZM2G005040		potassium ion transmembrane transporter activity|potassium ion transmembrane transport|membrane		-1.91876	1.13004e-69	2.89238e-68	-2.01944	6.82935e-95	1.81439e-93	-0.256944	0.00663908	0.044886	-0.357623	0.00182957	0.0081709
GRMZM2G005061	cl20008_1	cobalt ion binding		0.504884	9.56867e-08	2.49041e-07	0.622957	6.72181e-15	2.22389e-14	0.200051	0.0538349	0.192119	0.318124	1.59334e-05	0.000122412
GRMZM2G005066	C1	DNA binding|nucleus|transcription, DNA-dependent|regulation of transcription, DNA-dependent		-1.11289	0.328589	0.384829	-0.70227	0.188632	0.224556	2.40629	5.70578e-05	0.00111941	2.81691	0.000128585	0.000802281
GRMZM2G005080	LOC100193140	cytosolic ribosome|endopeptidase activity|proteasome core complex|hydrolase activity|cytoplasm|proteolysis involved in cellular protein catabolic|proteasome complex|vacuole|peptidase activity|nucleus|proteasome core complex, alpha-subunit complex|proteolysis|ubiquitin-dependent protein catabolic process|threonine-type endopeptidase activity|response to cadmium ion		0.478523	6.433e-22	3.95665e-21	0.235538	7.06463e-07	1.46276e-06	0.0455644	0.357016	0.604638	-0.19742	2.99945e-05	0.000216255
GRMZM2G005082	cl23834_1	hydrolase activity, acting on glycosyl bonds|plant-type cell wall|cation binding|hydrolase activity|catalytic activity|carbohydrate metabolic process|metabolic process|hydrolase activity, hydrolyzing O-glycosyl compoun|anchored to plasma membrane|plasma membrane		0.407893	2.22596e-08	6.11258e-08	0.0435399	0.500843	0.546638	0.0166723	0.845346	0.932268	-0.347681	1.712e-08	2.24163e-07
GRMZM2G005103	cl34424_1	transferase activity, transferring glycosyl groups	homogalacturonan biosynthesis	-0.0131634	0.996643	0.99807	-0.206249	0.0692881	0.0883822	0	0.938609	0.97666	-0.193086	0.0742853	0.169809
GRMZM2G005107	LOC100194355	metabolic process|nucleotide binding|oxidoreductase activity|plasma membrane|peroxisome	leucine degradation III|vibriobactin biosynthesis|phenylethanol biosynthesis|acetaldehyde biosynthesis I|valine degradation II|ethanol degradation II (cytosol)|2,3-dihydroxybenzoate biosynthesis|traumatin and (Z)-3-hexen-1-yl acetate biosynthesis|pyruvate fermentation to ethanol II	0.061576	0.204588	0.251705	0.124987	0.00624652	0.00912625	-0.0204689	0.714423	0.86275	0.0429419	0.347921	0.524745
GRMZM2G005126		nucleic acid binding|zinc ion binding		0.349444	1.61502e-08	4.48306e-08	0.200161	0.000328297	0.000545777	0.201601	0.00112523	0.0121231	0.0523176	0.33588	0.512812
GRMZM2G005134		protein binding|ADP binding|defense response		0.309735	0.0269722	0.0391517	0.166393	0.174009	0.208432	-0.0299222	0.770092	0.89247	-0.173264	0.156357	0.298094
GRMZM2G005146	LOC100284214			0.848741	1.238e-07	3.19483e-07	0.97169	1.79015e-17	6.71603e-17	0.473898	0.00505386	0.036727	0.596847	5.98681e-09	8.40345e-08
GRMZM2G005163	LOC100283726	transmembrane transport|integral to membrane|membrane		0.513453	4.71785e-10	1.47258e-09	0.517886	2.55877e-14	8.23865e-14	0.0503447	0.585009	0.782896	0.0547776	0.38224	0.558671
GRMZM2G005170	LOC100382633	structural molecule activity		0.190163	0.00148828	0.00257537	0.701191	2.44997e-46	2.44053e-45	-0.0982061	0.116771	0.31653	0.412822	8.18394e-19	3.65099e-17
GRMZM2G005187	LOC100276067			0.577108	6.45833e-11	2.14239e-10	0.372123	3.1773e-07	6.7347e-07	0.174815	0.0471365	0.175786	-0.0301699	0.670898	0.798788
GRMZM2G005195		protein binding		0.122442	0.137534	0.175718	0.305274	2.97566e-05	5.4256e-05	0.0578054	0.497208	0.720716	0.240638	0.000548094	0.00286998
GRMZM2G005199	LOC100192003	protein binding		-0.0428237	0.630133	0.680224	-0.312722	0.000414014	0.000681889	0.105081	0.335996	0.584956	-0.164818	0.0670591	0.157221
GRMZM2G005205	LOC100273587	zinc ion binding		-0.0745745	0.64408	0.693298	-0.369914	0.00850086	0.0122336	0.27823	0.0615861	0.208811	-0.0171089	0.905086	0.949825
GRMZM2G005207	LOC100383957	sequence-specific DNA binding|regulation of transcription, DNA-dependent|sequence-specific DNA binding transcription factor		1.60243	1.86764e-06	4.35722e-06	1.44459	3.51372e-07	7.42265e-07	0.242167	0.628298	0.810897	0.0843217	0.653482	0.786083
GRMZM2G005209	cl29373_-2(172)	mitochondrion|plastid|mitochondrial inner membrane|protein targeting to mitochondrion|mitochondrial outer membrane		-0.103038	0.0746363	0.100538	-0.156969	0.00154293	0.00239758	-0.00932398	0.900594	0.958779	-0.0632549	0.198901	0.355171
GRMZM2G005229				0.693573	0.000321934	0.000601095	0.940474	2.37918e-07	5.0865e-07	-0.221708	0.27858	0.527899	0.0251932	0.899224	0.946388
GRMZM2G005233	LOC100284343	mitochondrion|hydrolase activity|bis(5'-adenosyl)-pentaphosphatase activity		-0.773141	7.54231e-26	5.5114e-25	-0.868271	6.47286e-57	8.17375e-56	0.227473	0.000103881	0.00183513	0.132343	0.0771885	0.175032
GRMZM2G005236		nucleic acid binding|nucleotide binding		-1.06483	7.07267e-48	1.08639e-46	-1.15421	7.98695e-62	1.13111e-60	0.0420935	0.543916	0.75496	-0.0472792	0.507512	0.673135
GRMZM2G005251	LOC100282616	calcium ion binding		0.0330859	0.677668	0.724071	0.323251	5.51212e-05	9.82291e-05	-0.10523	0.237667	0.482528	0.184935	0.0189357	0.0580822
GRMZM2G005256	LOC100191678	rRNA processing|cell proliferation|RNA binding|root morphogenesis|methyltransferase activity|leaf morphogenesis|S-adenosylmethionine-dependent methyltransferase a		0.959882	2.21245e-43	2.9705e-42	0.832817	7.15681e-39	5.74333e-38	0.0484049	0.531228	0.747384	-0.0786599	0.176328	0.325345
GRMZM2G005260	LOC100382303	metabolic process|methyltransferase activity		-0.870144	3.80951e-07	9.42783e-07	-0.621416	0.000140704	0.000241722	-0.332548	0.0386812	0.153524	-0.08382	0.682177	0.807354
GRMZM2G005281	LOC100191522	GTP binding		0.101242	0.287574	0.341675	0.300387	0.000135756	0.000233406	-0.104543	0.253036	0.49991	0.0946011	0.212064	0.371589
GRMZM2G005290		proteolysis|aspartic-type endopeptidase activity		-0.0174432	0.90058	0.919293	-0.982191	3.22698e-33	2.18172e-32	0.519781	7.12193e-09	4.75689e-07	-0.444967	1.71955e-06	1.59779e-05
GRMZM2G005293	LOC100285100	transport|integral to membrane		-0.0845571	0.478422	0.534357	-0.0680161	0.493187	0.539195	-0.127108	0.310465	0.559471	-0.110567	0.312042	0.487789
GRMZM2G005298	sbe3	chloroplast|cation binding|plastid|catalytic activity|carbohydrate metabolic process|post-embryonic development|hydrolase activity, hydrolyzing O-glycosyl compoun	glycogen biosynthesis I (from ADP-D-Glucose)|glycogen biosynthesis II (from UDP-D-Glucose)|starch biosynthesis|starch degradation	0.523437	0.0155107	0.0233411	-0.0756501	0.665438	0.702673	0.638454	0.00321345	0.0267915	0.0393666	0.662636	0.79286
GRMZM2G005301		DNA binding|regulation of transcription, DNA-dependent|sequence-specific DNA binding transcription factor		0.366755	0.0196177	0.0290545	0.894297	2.12804e-13	6.56041e-13	0.258312	0.0972228	0.28069	0.785854	1.22441e-10	2.18903e-09
GRMZM2G005304	Atg7	catalytic activity|nucleotide binding	UDP-glucose biosynthesis (from glucose 6-phosphate)	-0.10268	0.117398	0.152176	-0.0190155	0.766869	0.796145	-0.0757608	0.242791	0.487502	0.00790334	0.898866	0.946207
GRMZM2G005308	LOC100194088	cytosol|ribonucleoprotein complex|nucleolus|nucleus|rRNA processing		0.826865	6.4645e-37	7.10975e-36	0.552169	4.55908e-21	1.97496e-20	0.222912	0.00087789	0.0100455	-0.0517843	0.371211	0.547968
GRMZM2G005310	et5	histone H3-K9 methylation|DNA methylation on cytosine within a CNG sequence|C-5 methylation of cytosine|methylation|transferase activity|DNA binding|chromatin silencing|DNA methylation|methyltransferase activity|chromatin modification|nucleus|transcription, DNA-dependent|regulation of transcription, DNA-dependent|DNA (cytosine-5-)-methyltransferase activity|negative regulation of gene expression,…		-0.41277	3.10351e-08	8.43086e-08	-0.957091	4.90219e-43	4.41531e-42	0.135188	0.0664753	0.21984	-0.409133	1.27382e-08	1.71027e-07
GRMZM2G005339	LOC100193354	ER to Golgi vesicle-mediated transport|cis-Golgi network|transport		-1.03059	1.21689e-25	8.82708e-25	-1.01175	2.11491e-31	1.34066e-30	-0.0633397	0.487895	0.714226	-0.0445006	0.670556	0.798581
GRMZM2G005346	AI714808	hydrolase activity|vacuole|carboxylesterase activity|catalytic activity		0.141017	0.0332257	0.0475356	0.191104	0.00269255	0.00408965	-0.0395202	0.610808	0.799417	0.0105673	0.895058	0.944543
GRMZM2G005347	LOC100381812	defense response|ADP binding		-0.528466	1.10808e-26	8.3857e-26	-0.311818	3.80588e-12	1.09346e-11	0.0270933	0.609747	0.798644	0.243741	1.72816e-07	1.90066e-06
GRMZM2G005350		protein tyrosine phosphatase activity|protein tyrosine/serine/threonine phosphatase acti|response to UV-C|response to salt stress|hydrolase activity|phosphorylation|kinase activity|dephosphorylation|protein dephosphorylation|phosphatase activity		0.0531028	0.393757	0.450934	0.199575	0.000120327	0.000207856	0.0363828	0.590263	0.785938	0.182855	0.00054685	0.00286536
GRMZM2G005353	yab14	protein binding		-1.11289	0.171393	0.214472	1.34395	0.888538	0.904205	-2.83872	0.0298635	0.128757	-0.381871	0.225865	0.388051
GRMZM2G005374		nucleic acid binding|nucleotide binding		0.312264	0.000407368	0.000751291	0.472101	3.01159e-09	7.27887e-09	-0.240578	0.0150145	0.0802102	-0.0807415	0.243958	0.409838
GRMZM2G005384	LOC100276078			-0.00897201	0.983619	0.987315	-0.45953	0.0537938	0.0696645	0.18446	0.459129	0.690392	-0.266098	0.320853	0.496986
GRMZM2G005419	LOC100275768			-0.979777	1.56937e-19	8.55492e-19	-1.00174	1.76351e-32	1.16254e-31	0.381269	3.44885e-05	0.000740801	0.359308	0.000158528	0.000962585
GRMZM2G005433		oxygen evolving complex|photosynthesis|photosystem II|membrane		1.04354	2.7611e-22	1.72772e-21	0.850871	3.46941e-19	1.39705e-18	0.0662317	0.607683	0.797664	-0.126441	0.116778	0.239355
GRMZM2G005435	LOC100272295			-0.375959	1.50994e-07	3.87015e-07	-0.625014	3.50336e-22	1.58945e-21	-0.0435209	0.521879	0.740806	-0.292576	1.63754e-05	0.000125483
GRMZM2G005444	LOC100285416			0.0258926	0.645204	0.69435	0.104493	0.0275436	0.0371088	-0.144018	0.0038304	0.0302981	-0.0654176	0.170504	0.317357
GRMZM2G005452	MRPR1	defense response|ADP binding		-0.146934	0.140866	0.179599	-0.186624	0.0398243	0.0525117	0.113782	0.263473	0.511626	0.0740923	0.41029	0.58583
GRMZM2G005454				0.782346	6.61977e-14	2.66291e-13	0.0998014	0.24208	0.282111	0.387114	0.000247493	0.00368959	-0.29543	0.000963875	0.00467068
GRMZM2G005456				0.272013	0.00142338	0.00246846	0.00932805	0.896631	0.911426	0.147681	0.0910006	0.27009	-0.115003	0.138174	0.271754
GRMZM2G005459	pco079656	RNA binding|nucleotide binding|nucleic acid binding		-0.516241	2.56591e-17	1.25204e-16	-0.895345	1.59982e-56	2.0053e-55	0.0020456	0.969496	0.989412	-0.377058	1.30192e-10	2.31715e-09
GRMZM2G005483	Sun4			0.233404	0.00116158	0.00203854	0.0939286	0.135625	0.165354	-0.157899	0.0273087	0.120966	-0.297375	1.39393e-06	1.31841e-05
GRMZM2G005486	LOC100283917			0.342739	0.000487249	0.000890599	0.138266	0.0986654	0.122844	0.0484171	0.645695	0.820934	-0.156056	0.0496884	0.124459
GRMZM2G005493	LOC100194385	D-xylose metabolic process|xylose isomerase activity|carbohydrate metabolic process|endoplasmic reticulum|vacuole|isomerase activity|metal ion binding|pentose-phosphate shunt|plasma membrane	xylose degradation I	-0.283158	1.3017e-08	3.6401e-08	-0.23254	7.66262e-07	1.58367e-06	-0.075959	0.126111	0.332177	-0.0253411	0.5917	0.740964
GRMZM2G005499	LOC100191756	integral to membrane|membrane		0.216469	0.00459109	0.00745777	0.289361	5.4102e-06	1.04682e-05	-0.072892	0.32919	0.578399	0	0.996786	0.999663
GRMZM2G005516		protein complex|protein polymerization|microtubule-based movement|microtubule-based process|microtubule|GTPase activity|GTP catabolic process|structural molecule activity|GTP binding		0.320663	7.57804e-07	1.82749e-06	0.0906782	0.100624	0.125092	0.115725	0.0769866	0.242302	-0.11426	0.0341458	0.0927379
GRMZM2G005522	LOC100382498	transferase activity, transferring acyl groups oth		-0.981972	2.4383e-30	2.1402e-29	-1.0279	1.29594e-55	1.58758e-54	0.157967	0.0156394	0.0826386	0.112041	0.198342	0.354359
GRMZM2G005526		superoxide metabolic process|superoxide dismutase activity|oxidation-reduction process|metal ion binding	superoxide radicals degradation	0.0516769	0.571504	0.624734	0.173369	0.0273895	0.0369158	-0.10094	0.234952	0.479585	0.0207522	0.805629	0.890446
GRMZM2G005536	LOC100279971	DNA replication|nucleus		-0.256327	0.0209618	0.0308859	-0.496434	1.86721e-07	4.02014e-07	0.0586542	0.564193	0.768482	-0.181453	0.0528424	0.130884
GRMZM2G005552	cl2-1	copper ion binding|nutrient reservoir activity|zinc ion binding		-0.0241562	0.697985	0.742548	-0.199125	0.000798757	0.00127846	0.176822	0.00341657	0.0279461	0.0018536	0.975017	0.986767
GRMZM2G005554				2.41895	0.075913	0.102033	-0.157829	0.745251	0.77664	3.0689	0.0104659	0.0623235	0.492114	0.686115	0.810495
GRMZM2G005557		calcium ion binding		0.164019	0.0246042	0.0359272	0.149913	0.0237905	0.0323196	-0.345688	2.7985e-06	9.34589e-05	-0.359793	4.58447e-08	5.59023e-07
GRMZM2G005562	pco073276b	lyase activity		0.693546	4.44765e-13	1.70273e-12	0.79078	5.02015e-17	1.8461e-16	-0.0179475	0.847326	0.933191	0.079286	0.390867	0.566883
GRMZM2G005583	LOC100284061	plasma membrane		0.0934191	0.10233	0.134201	0.0434239	0.42389	0.470334	-0.0201375	0.786982	0.901607	-0.0701326	0.189865	0.343108
GRMZM2G005592	LOC100193950	chloroplast|nucleolus|GTPase activity|GTP binding		0.450415	5.15328e-14	2.08997e-13	0.491137	3.76998e-22	1.70715e-21	0.0607069	0.383537	0.628514	0.101429	0.0380497	0.101078
GRMZM2G005619	cl1316_1b	regulation of cyclin-dependent protein kinase acti|protein kinase binding|cell division|regulation of cell cycle|nucleus|cell cycle		-1.20169	3.5003e-15	1.51355e-14	-1.32901	2.0669e-20	8.76056e-20	-0.269416	0.0598115	0.204944	-0.39674	0.00970261	0.0335235
GRMZM2G005622	LOC100192530			-0.51449	1.33281e-18	6.96671e-18	-0.51019	4.82746e-22	2.1773e-21	-0.146959	0.00939622	0.057747	-0.14266	0.0115507	0.03876
GRMZM2G005624	umc2204	DNA binding|nucleus|sequence-specific DNA binding|regulation of transcription, DNA-dependent|transcription regulatory region sequence-specific|sequence-specific DNA binding transcription factor		-0.606185	1.90041e-25	1.36817e-24	-0.96915	6.67414e-88	1.60139e-86	0.181507	0.000347136	0.00483834	-0.181458	0.00138311	0.00642209
GRMZM2G005630	LOC100285216			-0.793645	1.4898e-17	7.35709e-17	-0.907871	3.99699e-28	2.25108e-27	0.0263865	0.738172	0.875839	-0.0878402	0.348556	0.525452
GRMZM2G005633	LOC100216890	defense response|plant-type cell wall|apoplast|hydrolase activity, acting on glycosyl bonds|hydrolase activity|somatic embryogenesis|cell wall macromolecule catabolic process|carbohydrate metabolic process|metabolic process|chitin catabolic process|chitinase activity|polysaccharide catabolic process|cell wall|chitin binding|plasma membrane		0.698367	1.57214e-15	6.92139e-15	1.4821	9.67192e-73	1.76094e-71	-0.519322	5.09584e-07	2.1522e-05	0.264408	7.44837e-05	0.000494299
GRMZM2G005640		ribosome|intracellular|translation|structural constituent of ribosome		0.57271	1.41788e-09	4.27306e-09	0.504505	2.80267e-08	6.36199e-08	-0.0379421	0.68545	0.845031	-0.106147	0.231698	0.39448
GRMZM2G005646	LOC100276726			0.223473	0.00449919	0.00731399	-0.152959	0.0325509	0.0434365	0.250518	0.00148756	0.0149938	-0.125914	0.0800333	0.179735
GRMZM2G005652		Rab GTPase activator activity|intracellular|regulation of Rab GTPase activity		-0.764175	6.90783e-52	1.17999e-50	-0.439236	2.51614e-21	1.10243e-20	-0.141749	0.00315382	0.0264065	0.183189	0.000150603	0.000920574
GRMZM2G005659				0.0558577	0.628976	0.679253	0.0908714	0.351496	0.397361	0.0351637	0.755667	0.885354	0.0701773	0.427715	0.601715
GRMZM2G005680	stv2	transferase activity, transferring glycosyl groups|protein glycosylation|Golgi apparatus|sialyltransferase activity|transferase activity|integral to Golgi membrane		0.471562	3.82012e-08	1.02917e-07	0.402436	2.68363e-07	5.71991e-07	-0.0554684	0.564597	0.768773	-0.124595	0.0775576	0.175635
GRMZM2G005710	LOC100382696	glutathione binding|vacuole|chloroplast|protein glutathionylation|apoplast|protein binding|response to jasmonic acid stimulus|copper ion binding|response to ozone|regulation of symbiosis, encompassing mutualism th|peroxisome|mitochondrion|response to symbiotic fungus|response to zinc ion|plasma membrane|chloroplast stroma	ascorbate glutathione cycle	1.09407	3.24495e-05	6.72992e-05	0.781415	0.00102708	0.00162478	0.161183	0.625884	0.809391	-0.151471	0.424403	0.598936
GRMZM2G005715	LOC100277515			-0.341921	7.19489e-05	0.000144262	-0.811375	1.15288e-27	6.37959e-27	0.0590564	0.457686	0.689618	-0.410397	8.98758e-07	8.79452e-06
GRMZM2G005732		protein binding|two-component signal transduction system (phosphor|two-component response regulator activity|regulation of transcription, DNA-dependent		-0.0226844	0.8233	0.854133	-0.00704442	0.910524	0.923535	0.0943749	0.482538	0.709749	0.110015	0.311255	0.48691
GRMZM2G005737		cytoplasm|mRNA processing|nucleus|RNA binding		0.0793568	0.231782	0.281447	-0.333132	1.15805e-07	2.52786e-07	0.182393	0.0054272	0.0387881	-0.230096	0.000286172	0.00161399
GRMZM2G005749				0.364071	2.32077e-05	4.88045e-05	0.173202	0.0368908	0.0489257	0.011458	0.833175	0.925815	-0.179411	0.0250496	0.0726909
GRMZM2G005753	pco093020	heat shock protein binding|unfolded protein binding|protein folding		0.325272	8.64628e-09	2.45102e-08	0.321425	3.48386e-10	8.91129e-10	0.0161085	0.727137	0.86977	0.0122611	0.803636	0.889565
GRMZM2G005771	LOC100283919	ribonuclease inhibitor activity|regulation of RNA metabolic process		-0.507892	1.18681e-21	7.19164e-21	-0.549647	5.29383e-28	2.96739e-27	0.0797663	0.120604	0.32305	0.0380114	0.457322	0.629281
GRMZM2G005788	pco061453	intracellular|ribosome|nucleotide binding|translation|structural constituent of ribosome		0.165526	0.0101493	0.0157064	-0.168647	0.00332132	0.00499617	0.182542	0.00391599	0.0307908	-0.151631	0.0095717	0.0331772
GRMZM2G005791	LOC100384835	potassium ion transport|voltage-gated potassium channel activity|membrane		0.210175	0.000433093	0.000796326	0.266633	7.00445e-07	1.45055e-06	0.0725176	0.2212	0.462638	0.128975	0.0146357	0.0471748
GRMZM2G005834		zinc ion binding		0.146852	0.110698	0.144237	-0.309249	0.000280969	0.000469923	0.180646	0.0563137	0.197673	-0.275454	0.000963288	0.0046691
GRMZM2G005840	LOC100285376	protein binding|metal ion binding|zinc ion binding		1.03144	3.90428e-72	1.05018e-70	1.25489	3.68499e-131	1.60774e-129	0.0994278	0.102425	0.290803	0.322873	3.66707e-11	7.10598e-10
GRMZM2G005844	LOC100275615	nucleobase-containing compound metabolic process|nucleic acid binding|methyltransferase activity|methylation		0.638349	2.11382e-06	4.90892e-06	0.579428	3.95715e-06	7.73156e-06	0.0355862	0.750266	0.882373	-0.0233343	0.874821	0.933807
GRMZM2G005848	IDP1458	chloroplast|peroxisome|GTPase activity|peroxisome fission|chloroplast outer membrane|chloroplast fission|GTP binding|nucleotide binding		0.0678204	0.577897	0.63068	0.300876	0.0018544	0.00285841	-0.320854	0.00382235	0.0302556	-0.0877981	0.372486	0.549338
GRMZM2G005849		metabolic process|carbohydrate metabolic process|carbohydrate binding	UDP-N-acetyl-D-glucosamine biosynthesis II	-0.190956	0.000630958	0.00113762	0.171777	0.000897217	0.00142865	0.11407	0.0385157	0.153123	0.476802	1.23528e-19	5.81633e-18
GRMZM2G005859	pco098379	membrane		-0.970098	3.58095e-16	1.63557e-15	-0.863416	4.28286e-14	1.3664e-13	-0.367623	0.00142162	0.0144892	-0.260941	0.0283476	0.0799628
GRMZM2G005865				-0.369521	0.00370905	0.00608955	-0.277881	0.0183802	0.0253506	-0.124774	0.295416	0.544992	-0.0331342	0.752078	0.855683
GRMZM2G005869	IDP300	response to cold|response to salt stress|response to osmotic stress|cytoplasm|protein phosphorylation|protein tyrosine kinase activity|phosphorylation|protein kinase activity|kinase activity|response to heat|nucleus|ATP binding|transferase activity|protein serine/threonine kinase activity|nucleotide binding|transferase activity, transferring phosphorus-cont		0.482137	8.06131e-18	4.04478e-17	0.32075	2.79666e-09	6.77731e-09	0.0938438	0.0967889	0.28012	-0.0675438	0.209614	0.3686
GRMZM2G005886	cl52_1b	lipid biosynthetic process|plasma membrane	cyclopropane fatty acid (CFA) biosynthesis|cyclopropane and cyclopropene fatty acid biosynthesis	0.257286	0.0577216	0.0793997	0.591632	7.40161e-07	1.53106e-06	-0.177377	0.25388	0.500935	0.156969	0.127328	0.255473
GRMZM2G005887	cys2	cysteine biosynthetic process|cellular amino acid biosynthetic process|cytoplasm|cysteine biosynthetic process from serine|transferase activity|cysteine synthase activity		-1.1387	3.2293e-51	5.41511e-50	-1.1443	3.39041e-52	3.84808e-51	-0.134853	0.0697465	0.227027	-0.140461	0.060024	0.144182
GRMZM2G005909	LOC100502542	transferase activity|isoprenoid biosynthetic process	nonaprenyl diphosphate biosynthesis III|superpathway of geranylgeranyldiphosphate biosynthesis II (via MEP)|superpathway of geranylgeranyldiphosphate biosynthesis I (via mevalonate)|geranylgeranyldiphosphate biosynthesis	0.513495	7.66479e-05	0.000153218	0.139046	0.201628	0.238939	0.318729	0.0127317	0.0716192	-0.0557197	0.5756	0.728608
GRMZM2G005938		protein binding		-0.101007	0.375525	0.432576	-0.341682	0.000653959	0.00105623	0.0636118	0.563119	0.767879	-0.177063	0.076978	0.174663
GRMZM2G005939	pco093521a	protein dimerization activity		2.13365	0	0	2.52863	0	0	-0.296711	3.7698e-05	0.000794667	0.0982632	0.00974987	0.033677
GRMZM2G005947				-0.304498	7.7191e-08	2.02611e-07	-0.205717	8.48158e-05	0.000148629	-0.117353	0.0392684	0.155026	-0.0185725	0.734532	0.844608
GRMZM2G005954	pco137346	protein binding		-0.99439	1.43718e-13	5.67379e-13	0.959966	1.13787e-26	6.08281e-26	-0.141101	0.228464	0.471441	1.81326	1.22834e-63	3.79317e-61
GRMZM2G005955	LOC100278249	protein binding|phospholipid binding	Rubisco shunt|superpathway of cytosolic glycolysis (plants), pyruvate dehydrogenase and TCA cycle|glycolysis I|glycolysis III|glycolysis IV (plant cytosol)|gluconeogenesis I	0.0310151	0.77463	0.812096	-0.291167	1.93986e-05	3.58902e-05	0.215447	0.00731865	0.0481524	-0.106735	0.136745	0.2697
GRMZM2G005973	LOC100283907	chloroplast|structural constituent of ribosome|large ribosomal subunit|RNA binding|ribosome|intracellular|nucleus|membrane|chloroplast thylakoid membrane|translation|chloroplast stroma		-0.463696	9.10762e-06	1.98954e-05	-0.528665	2.67046e-08	6.06999e-08	0.0532359	0.551614	0.760425	-0.0117331	0.909532	0.952427
GRMZM2G005980	LOC100281211	DNA binding		0.0647317	0.256032	0.307969	-0.138432	0.0096723	0.0138305	0.117285	0.0423378	0.163056	-0.085878	0.104868	0.220747
GRMZM2G005984	LOC100281235	chloroplast thylakoid lumen|chloroplast thylakoid membrane|chloroplast|photosystem II repair|thylakoid		-0.625993	0.0194115	0.0287691	-1.01398	0.000429027	0.000705686	-0.470621	0.0480599	0.178044	-0.858608	0.00508559	0.0195018
GRMZM2G005990	DRTS	thymidylate synthase activity|glycine biosynthetic process|one-carbon metabolic process|dTMP biosynthetic process|catalytic activity|methylation|tetrahydrofolate biosynthetic process|oxidoreductase activity|dihydrofolate reductase activity|metabolic process|methyltransferase activity|NADP binding|oxidation-reduction process|transferase activity|nucleotide biosynthetic process	superpathway of tetrahydrofolate biosynthesis|superpathway of tetrahydrofolate biosynthesis and salvage|folate transformations II (plants)|pyrimidine deoxyribonucleotides de novo biosynthesis I|tetrahydrofolate biosynthesis	0.138572	0.0541594	0.0748461	0.33765	4.39076e-07	9.22456e-07	-0.117565	0.0938217	0.27507	0.0815133	0.209391	0.368289
GRMZM2G005991		lipid transport	uridine-5'-phosphate biosynthesis|arginine biosynthesis II (acetyl cycle)|pyrimidine ribonucleotides de novo biosynthesis|arginine biosynthesis I	0.0888801	0.0898404	0.11903	-0.325576	1.02526e-11	2.87315e-11	-0.0724319	0.168662	0.394344	-0.486888	2.53764e-23	1.49727e-21
GRMZM2G005996	LOC100304377	transmembrane transport|plasma membrane|membrane		1.14558	1.04098e-28	8.59164e-28	1.03787	1.13556e-27	6.28817e-27	-0.140935	0.296681	0.546139	-0.248636	0.00118358	0.0055995
GRMZM2G005998	TIDP3662			-0.177023	0.106365	0.13901	-0.409543	2.34841e-05	4.31902e-05	0.208348	0.0508748	0.185009	-0.0241721	0.830165	0.905925
GRMZM2G006006	LOC100273361			0.395941	7.73811e-08	2.03042e-07	0.121122	0.0748811	0.0950575	0.195471	0.00759471	0.0494488	-0.0793484	0.237547	0.401592
GRMZM2G006042	LOC100383196	protein dimerization activity|DNA binding|response to hormone stimulus|nucleus|transcription, DNA-dependent|regulation of transcription, DNA-dependent|auxin mediated signaling pathway		-0.363967	0.00344486	0.00568082	0.528833	3.10871e-09	7.50903e-09	-0.0455016	0.797659	0.907461	0.847298	3.4134e-20	1.66661e-18
GRMZM2G006047	AY110426	lipid transport		0.0341658	0.550307	0.603976	-0.00488891	0.927598	0.938371	-0.269989	2.12748e-06	7.42837e-05	-0.309044	4.48737e-08	5.4859e-07
GRMZM2G006069	LOC100383816	metallocarboxypeptidase activity|zinc ion binding|proteolysis|membrane		0.148552	0.0680491	0.0924127	0.214413	0.00364203	0.00545306	-0.0582507	0.505909	0.727396	0.00761017	0.911369	0.953682
GRMZM2G006071		nucleic acid binding|nucleotide binding		0.791249	6.66776e-49	1.05486e-47	0.821847	2.21678e-60	3.04862e-59	-0.0111228	0.816882	0.91756	0.0194758	0.673724	0.800858
GRMZM2G006080		protein phosphorylation|protein kinase activity|protein tyrosine kinase activity|ATP binding|protein serine/threonine kinase activity|transferase activity, transferring phosphorus-cont		0.553045	3.90135e-21	2.31107e-20	0.310743	2.92138e-08	6.62386e-08	0.10306	0.0810768	0.250789	-0.139241	0.0121001	0.0402566
GRMZM2G006083		protein binding		0.864836	1.64842e-17	8.12017e-17	0.702595	1.85564e-17	6.95734e-17	0.197115	0.0702279	0.228063	0.0348735	0.599605	0.74693
GRMZM2G006085	gpm567		aerobic respiration -- electron donor II|NADH to cytochrome bd oxidase electron transfer|NAD/NADH phosphorylation and dephosphorylation	-0.142082	0.0125987	0.0192243	-0.119941	0.0221317	0.0301885	-0.0544255	0.30341	0.553231	-0.0322842	0.51635	0.679983
GRMZM2G006107	LOC100192934	peptidyl-prolyl cis-trans isomerase activity|protein folding		0.542184	5.23497e-15	2.24162e-14	0.31977	1.58348e-06	3.19193e-06	0.102879	0.13887	0.352294	-0.119535	0.0682436	0.159275
GRMZM2G006117	LOC100285422	integral to membrane|plant-type cell wall|Golgi apparatus|plasma membrane		0.122703	0.0400027	0.056511	0.331285	9.27764e-09	2.17044e-08	-0.0915069	0.120844	0.323525	0.117076	0.0407873	0.106576
GRMZM2G006121	LOC100303806			-0.724071	3.13653e-10	9.92157e-10	-0.0539276	0.584268	0.62673	-0.380365	0.00105247	0.0115699	0.289778	0.00323717	0.0133218
GRMZM2G006130		alpha-N-arabinofuranosidase activity|L-arabinose metabolic process		-0.0407392	0.643751	0.693006	-0.00688322	0.937181	0.946495	-0.0337335	0.701034	0.854873	0.000122484	0.999911	1
GRMZM2G006144		copper ion binding|mitochondrion|oxidoreductase activity|oxidation-reduction process	glycerol degradation IV|glycerol-3-phosphate shuttle|glycerol degradation I	0.349652	0.0013325	0.00232119	-0.790378	7.10466e-39	5.7034e-38	1.95669	8.10545e-111	9.63657e-107	0.81666	8.27806e-27	6.11291e-25
GRMZM2G006178		nucleoside-triphosphatase activity|ATP binding|electron carrier activity|iron-sulfur cluster binding|nucleotide binding|ATPase activity		-0.29898	2.74796e-08	7.48895e-08	-0.304571	2.56251e-10	6.61434e-10	0.0525902	0.308484	0.557708	0.0469992	0.345681	0.522277
GRMZM2G006207		protein domain specific binding		-0.0441332	0.607029	0.658302	-0.39373	1.94175e-10	5.05096e-10	0.122735	0.0651618	0.216762	-0.226861	0.000218196	0.00127476
GRMZM2G006212		drug transmembrane transport|drug transmembrane transporter activity|antiporter activity|transmembrane transport|membrane		1.09824	2.46669e-19	1.3312e-18	1.72721	6.81733e-72	1.21062e-70	-0.0548202	0.64272	0.819486	0.574146	1.29483e-12	3.00962e-11
GRMZM2G006216	LOC100304233			0.265412	0.000643407	0.00115857	0.161183	0.0265742	0.0358677	-0.142176	0.0810709	0.250789	-0.246405	0.000481126	0.00255647
GRMZM2G006219	pco129120b	endoplasmic reticulum membrane|protein storage vacuole|cytosol|endoplasmic reticulum|nucleus|structural molecule activity|integral to membrane|plasma membrane		0.873932	1.37355e-18	7.1702e-18	1.29154	1.94105e-38	1.53489e-37	-0.675789	1.78814e-08	1.0819e-06	-0.258186	0.00125377	0.00588129
GRMZM2G006222		nucleic acid binding|nucleotide binding		-0.782196	4.99452e-13	1.90473e-12	-1.07628	2.93818e-29	1.72376e-28	0.149921	0.115339	0.314186	-0.144163	0.162578	0.306464
GRMZM2G006229	csu620			1.87735	1.78052e-25	1.28451e-24	1.90597	2.32211e-36	1.73088e-35	0.197262	0.253361	0.500326	0.225881	0.0404071	0.105857
GRMZM2G006234	LOC100285828			0.708902	1.96328e-11	6.77446e-11	0.536622	4.17989e-10	1.06413e-09	0.298891	0.00541007	0.0386889	0.126611	0.132723	0.263473
GRMZM2G006246	LOC100501841	protein binding		-0.543367	5.32069e-07	1.30066e-06	-0.554475	2.40659e-08	5.48331e-08	0.014689	0.895063	0.956429	0.00358167	0.936429	0.967095
GRMZM2G006252	LOC100217167			-0.269506	0.000911479	0.00161523	-0.881913	1.15575e-32	7.66994e-32	0.343949	2.01262e-05	0.000474762	-0.268457	0.000652445	0.00334855
GRMZM2G006293	LOC100284333	protein binding|ribosome|intracellular|translation|structural constituent of ribosome		0.592863	6.53382e-16	2.94244e-15	0.508453	2.40615e-12	6.99346e-12	0.0071539	0.925425	0.969948	-0.0772562	0.284795	0.457588
GRMZM2G006297	si707014d12			0.118005	0.0627046	0.0857433	0.54509	1.47046e-23	7.03515e-23	0.00487134	0.977257	0.992125	0.431957	5.35479e-16	1.80604e-14
GRMZM2G006329	LOC100286185	protein binding|plant-type cell wall|phospholipid binding		0.270934	0.000700407	0.00125645	0.219784	0.00230694	0.00352376	0.103593	0.181001	0.411536	0.0524436	0.48435	0.653403
GRMZM2G006341		microtubule-based movement|ATP binding|microtubule motor activity		-0.285425	8.81945e-07	2.11421e-06	-0.107549	0.0414868	0.0545706	-0.0744974	0.167962	0.393401	0.103378	0.0404295	0.105885
GRMZM2G006352		DNA binding		0.0188034	0.841945	0.870577	1.76939	7.54307e-144	3.83246e-142	1.56773	4.03484e-80	3.19802e-76	3.31832	0	0
GRMZM2G006363	LOC100381647			0.301556	0.0061723	0.00983482	-0.355764	0.000286171	0.000478421	0.187917	0.0863869	0.262085	-0.469403	1.71331e-06	1.59324e-05
GRMZM2G006370	LOC100281731	protein kinase activity|protein tyrosine kinase activity|ATP binding|transferase activity, transferring phosphorus-cont|protein phosphorylation		-0.441631	1.09922e-08	3.09024e-08	-0.778015	2.58883e-31	1.63759e-30	0.0546541	0.463284	0.693875	-0.28173	0.000119573	0.000752571
GRMZM2G006377	LOC100273952	hydrolase activity|peptidase activity|proteolysis|vacuole|cysteine-type peptidase activity		0.536187	1.50843e-19	8.22649e-19	0.616731	7.98058e-31	4.95333e-30	0.0661984	0.279017	0.528306	0.146743	0.00437079	0.0171556
GRMZM2G006404		protein kinase activity|calcium ion binding|ATP binding|transferase activity, transferring phosphorus-cont|protein phosphorylation		-0.291479	0.00565965	0.00907852	0.338758	0.000551016	0.000896848	-0.338758	0.00210513	0.0193415	0.291479	0.00172138	0.00775798
GRMZM2G006416	LOC100382283	hydrolase activity|catalytic activity|protein serine/threonine phosphatase activity|phosphoprotein phosphatase activity|metal ion binding|protein dephosphorylation		-0.4456	7.81182e-12	2.76207e-11	-0.532625	3.79448e-20	1.59099e-19	0.0859189	0.142121	0.35659	-0.00110653	0.981727	0.990726
GRMZM2G006428	pco071849	protein binding|intracellular|zinc ion binding|ubiquitin-protein ligase activity|protein ubiquitination|metal ion binding		-0.297585	9.57278e-09	2.70518e-08	-0.455205	1.85474e-22	8.51721e-22	0.0782571	0.138821	0.352294	-0.0793631	0.107854	0.225548
GRMZM2G006429	csu634	catalytic activity|plasma membrane		0.6023	2.0198e-18	1.04588e-17	0.550763	1.24271e-18	4.88902e-18	0.0232627	0.731577	0.87206	-0.0282738	0.619045	0.760979
GRMZM2G006452		protein binding|chromosome organization|ATP binding|chromosome		-0.0480509	0.548173	0.601915	-0.217701	0.00949876	0.0136004	0.033093	0.761961	0.888263	-0.136557	0.101647	0.215646
GRMZM2G006453	pco092373(578)	DNA-directed RNA polymerase activity|DNA-directed RNA polymerase III complex|DNA binding|transcription from RNA polymerase III promoter		0.0451802	0.519515	0.574506	0.0784677	0.204817	0.242283	0.18683	0.00839008	0.0531431	0.220118	0.00030087	0.00168292
GRMZM2G006468	LOC732827	defense response to fungus|nuclease activity|nucleic acid phosphodiester bond hydrolysis		-2.35418	4.87741e-231	8.92116e-229	-2.34155	4.29978e-254	6.08572e-252	-0.0546578	0.398744	0.641738	-0.0420322	0.574294	0.727791
GRMZM2G006474		regulation of ARF protein signal transduction|intracellular|ARF guanyl-nucleotide exchange factor activity		0.0559561	0.358965	0.415614	-0.0505786	0.381454	0.42782	0.101754	0.0915405	0.271031	-0.0047805	0.96039	0.979672
GRMZM2G006477	LOC100382084	DNA binding		0.323198	7.49838e-07	1.80901e-06	0.604035	1.72998e-22	7.95044e-22	-0.159864	0.0159744	0.0838581	0.120973	0.0441588	0.11333
GRMZM2G006480	LOC100191816	pyridoxal phosphate binding|cellular amino acid metabolic process|biosynthetic process|1-aminocyclopropane-1-carboxylate synthase activit|transferase activity|transaminase activity|catalytic activity|1-aminocyclopropane-1-carboxylate biosynthetic pro	ethylene biosynthesis from methionine	0.0181245	0.899361	0.91854	0.280609	0.0968358	0.120717	-0.349084	0.0771666	0.242707	-0.0866001	0.57854	0.730836
GRMZM2G006493	LOC100284844	nucleic acid binding|zinc ion binding		-0.163143	0.0117993	0.0180823	-0.22374	0.000310035	0.000516501	0.0238348	0.740207	0.876657	-0.0367618	0.572556	0.726635
GRMZM2G006505	LOC100285528	protein phosphorylation|phosphorylation|protein kinase activity|kinase activity|protein tyrosine kinase activity|ATP binding|nucleotide binding|transferase activity, transferring phosphorus-cont		0.192452	0.286657	0.340672	0.135859	0.435749	0.482389	-0.0902642	0.654594	0.82612	-0.146857	0.316003	0.492102
GRMZM2G006507	gpm621			0.374551	5.44213e-10	1.69154e-09	0.285797	2.76161e-07	5.88297e-07	0.0887538	0.137699	0.350746	0	0.999493	1
GRMZM2G006526				0.568743	3.45352e-07	8.57897e-07	0.477882	1.52444e-06	3.07813e-06	0.066097	0.586231	0.783523	-0.0247649	0.792143	0.882725
GRMZM2G006565		metabolic process|transferase activity, transferring hexosyl groups	cytokinins-O-glucoside biosynthesis	-0.150417	0.630561	0.680625	-0.32712	0.271287	0.313444	-0.150417	0.602968	0.794343	-0.32712	0.283986	0.456629
GRMZM2G006578	LOC100272950	protein dimerization activity|sequence-specific DNA binding|regulation of transcription, DNA-dependent|sequence-specific DNA binding transcription factor		-0.51226	3.65193e-06	8.30088e-06	-0.691041	1.50826e-12	4.43085e-12	0.151096	0.155097	0.375472	-0.0276841	0.773556	0.870374
GRMZM2G006631		protein dimerization activity		0.475149	7.85723e-19	4.14623e-18	0.453466	6.52357e-20	2.70522e-19	-0.190953	0.000978573	0.0108948	-0.212636	4.26814e-06	3.65458e-05
GRMZM2G006661	gpm913a			0.164119	0.0183887	0.0273501	0.284932	7.63563e-06	1.46078e-05	-0.07853	0.301909	0.551773	0.0422822	0.492536	0.660921
GRMZM2G006672	LOC100382743	magnesium ion binding|NAD binding|isocitrate dehydrogenase (NAD+) activity|zinc ion binding|isocitrate metabolic process|oxidation-reduction process|oxidoreductase activity, acting on the CH-OH group|tricarboxylic acid cycle	superpathway of cytosolic glycolysis (plants), pyruvate dehydrogenase and TCA cycle|leucine biosynthesis|superpathway of leucine, valine, and isoleucine biosynthesis|glutamine biosynthesis III|TCA cycle variation III (eukaryotic)	0.0619596	0.184159	0.228845	0.0227825	0.597639	0.63917	-0.47802	1.47159e-24	9.20831e-22	-0.517197	3.60768e-33	3.53018e-31
GRMZM2G006673	LOC100304252	production of ta-siRNAs involved in RNA interferen|gene silencing by RNA		0.560789	3.60587e-26	2.66689e-25	0.458966	1.79281e-20	7.60969e-20	0.0276967	0.594113	0.78845	-0.0741267	0.122932	0.248772
GRMZM2G006676				1.68603	5.83644e-35	5.96899e-34	1.41751	1.04903e-25	5.42139e-25	0.179683	0.179304	0.409399	-0.088836	0.502421	0.668714
GRMZM2G006678	LOC100193842	cytosol|cytoplasm|phosphorylation|metabolic process|kinase activity|NAD+ kinase activity|NADH kinase activity	NAD/NADH phosphorylation and dephosphorylation	1.19273	1.09277e-21	6.63869e-21	1.16419	2.04718e-28	1.16426e-27	0.0876587	0.56401	0.768409	0.0591184	0.491737	0.660333
GRMZM2G006704		mitochondrial respiratory chain	aerobic respiration -- electron donor II	0.173196	0.0103141	0.0159501	0.154505	0.0203491	0.027893	0.0272895	0.680857	0.841439	0.00859764	0.899795	0.946568
GRMZM2G006707	gte102	protein binding		0.523944	4.47414e-23	2.90991e-22	0.709149	2.94372e-44	2.74817e-43	0.0470944	0.369869	0.615889	0.2323	3.24099e-06	2.84475e-05
GRMZM2G006714	LOC100382095			-0.236779	0.127467	0.164073	-0.0537779	0.666947	0.70411	-0.121434	0.411382	0.652689	0.0615673	0.684211	0.809049
GRMZM2G006716		metabolic process|hydrolase activity		-7.19908	1.43937e-142	1.0629e-140	-4.65219	2.09058e-257	3.14619e-255	0.294157	0.000141511	0.00236296	2.84105	1.88911e-06	1.74038e-05
GRMZM2G006721	cycD1	cell division|regulation of cyclin-dependent protein kinase acti|regulation of cell cycle|cell cycle|protein kinase binding		0.780817	8.59288e-12	3.02923e-11	0.419689	2.32035e-05	4.26905e-05	0.0364169	0.865045	0.942107	-0.324712	0.000191372	0.00113818
GRMZM2G006736		chloroplast|plastid|DNA binding|response to light stimulus|DNA-dependent transcription, initiation|sigma factor activity|regulation of transcription, DNA-dependent|DNA-directed RNA polymerase activity|sequence-specific DNA binding transcription factor		-0.692529	0.0232753	0.0341103	-0.63123	0.0269192	0.0363066	-0.180008	0.560173	0.766136	-0.11871	0.798642	0.886256
GRMZM2G006745	TIDP2952	DNA binding|nucleus|transcription, DNA-dependent|regulation of transcription, DNA-dependent|sequence-specific DNA binding transcription factor		0.775792	4.26747e-55	7.92131e-54	0.866693	2.23868e-80	4.69827e-79	-0.218354	5.85691e-05	0.00114197	-0.127453	0.00202031	0.00890434
GRMZM2G006752	LOC100216639	nucleus|sequence-specific DNA binding transcription factor		0.383125	4.95762e-10	1.54436e-09	0.597396	7.99053e-28	4.45379e-27	-0.122558	0.0454178	0.171338	0.0917125	0.0699221	0.162174
GRMZM2G006759	LOC100381562			1.30925	7.52715e-35	7.66512e-34	1.02399	3.67543e-28	2.07341e-27	0.09876	0.481313	0.708999	-0.186501	0.0138267	0.0450065
GRMZM2G006762		hydrolase activity		-1.49355	1.89523e-28	1.54596e-27	-1.19106	1.23578e-20	5.27928e-20	-0.31325	0.012746	0.0716486	-0.0107544	0.985991	0.993561
GRMZM2G006763	LOC100285432	protein binding		0.0468649	0.740617	0.780983	-0.604386	2.02964e-05	3.75016e-05	0.122222	0.387868	0.631866	-0.529029	0.000194536	0.00115354
GRMZM2G006765	LOC100304239	cytoplasm|cytoskeleton|nucleotide binding|ATP binding		-1.57864	2.50589e-96	9.99749e-95	-2.07721	1.99585e-171	1.29665e-169	-0.100769	0.157923	0.37952	-0.599348	5.26876e-15	1.61236e-13
GRMZM2G006780		ADP binding		-0.0920087	0.435868	0.49355	0.146039	0.161285	0.194297	-0.0920087	0.421518	0.660958	0.146039	0.166064	0.311237
GRMZM2G006781	LOC100273962			-0.746929	3.04088e-23	1.9952e-22	-0.816662	2.44705e-35	1.76374e-34	-0.00254826	0.979438	0.993124	-0.0722813	0.274688	0.446386
GRMZM2G006790	pco145926	calcium ion binding|cytoplasm		-0.208098	0.00478801	0.00775434	-0.0915549	0.180004	0.215169	-0.0743421	0.317994	0.566869	0.0422011	0.5448	0.70392
GRMZM2G006791	pco111578	heme binding|response to oxidative stress|peroxidase activity|oxidation-reduction process	betanidin degradation	0.408431	0.00301502	0.00501581	0.520199	0.000195566	0.000331351	-0.182781	0.339788	0.587428	-0.0710131	0.571751	0.726064
GRMZM2G006806	cl14448_1(105)	phosphoprotein phosphatase activity|mRNA processing|chloroplast|nucleus		0.394341	1.11807e-05	2.42105e-05	0.186734	0.0247445	0.0335371	0.0982791	0.285532	0.535144	-0.109327	0.186121	0.338219
GRMZM2G006841				0.0685119	0.703734	0.747626	-0.324321	0.0757091	0.0960419	0.607632	0.00157484	0.015655	0.214799	0.238392	0.402591
GRMZM2G006853				1.08457	3.68797e-23	2.40847e-22	2.15349	4.09252e-212	4.08874e-210	0.785794	3.04531e-12	4.06806e-10	1.85471	3.64203e-167	1.0825e-163
GRMZM2G006871	LOC100277156			0.876336	0.00114383	0.00200797	0.762258	0.00188539	0.00290393	0.0136362	0.970209	0.989594	-0.100442	0.634962	0.773114
GRMZM2G006894		cation transport|metabolic process|catalytic activity|ATPase activity, coupled to transmembrane movement|hydrolase activity|response to water deprivation|ATP biosynthetic process|hydrogen-exporting ATPase activity, phosphorylativ|ATPase activity|vacuole|ATP catabolic process|nucleus|ATP binding|integral to membrane|membrane|regulation of stomatal movement|nucleotide binding|response to abscisic a…		0.224788	0.00518078	0.00835629	-0.000653949	0.994024	0.995615	0.0388381	0.628373	0.810897	-0.186603	0.01994	0.0605999
GRMZM2G006937	LOC100285643	intramolecular transferase activity|catalytic activity	plant sterol biosynthesis	0.765814	2.79656e-08	7.61789e-08	1.02982	7.61324e-15	2.50827e-14	0.0320722	0.815508	0.916796	0.296081	0.0196359	0.0598517
GRMZM2G006942				0.0654916	0.358466	0.415145	0.130302	0.039094	0.0516031	-0.157354	0.0277387	0.122231	-0.0925439	0.118257	0.241469
GRMZM2G006943		metallopeptidase activity|proteolysis|DNA binding|zinc ion binding	gamma-glutamyl cycle|glutathione degradation|gamma-glutamyl cycle (plant pathway)	-0.0268635	0.646912	0.695747	-0.243596	0.000792779	0.00126941	0.10581	0.229593	0.47322	-0.110923	0.13016	0.259862
GRMZM2G006948				-0.930839	1.51975e-20	8.72652e-20	-0.862779	4.54361e-24	2.21239e-23	0.0684449	0.435328	0.671631	0.136505	0.121203	0.246217
GRMZM2G006953		nuclear envelope|cytoplasm|intracellular|nucleocytoplasmic transport|Ran GTPase binding|transport|plasma membrane		-0.41113	3.6443e-07	9.03212e-07	-0.153846	0.0542607	0.0702385	-0.115499	0.151154	0.370225	0.141786	0.0771402	0.174956
GRMZM2G006965	si606028e05(232)	protein binding|metal ion binding|zinc ion binding		0.440726	2.17932e-12	7.97351e-12	0.337018	3.06615e-09	7.40848e-09	0.0230929	0.719934	0.86593	-0.0806149	0.141854	0.277363
GRMZM2G006973		protein binding|zinc ion binding		-0.901408	1.91694e-33	1.85741e-32	-0.7312	4.23433e-34	2.95001e-33	0.109909	0.0795314	0.247743	0.280117	0.00014799	0.000907403
GRMZM2G006977	LOC100383926	cation transport|calcium-transporting ATPase activity|ATPase activity, coupled to transmembrane movement|calcium ion transmembrane transport|catalytic activity|calmodulin binding|metabolic process|hydrolase activity, acting on acid anhydrides, cat|ATP biosynthetic process|ATP binding|membrane|nucleotide binding|metal ion binding		-0.714198	3.70095e-44	5.09856e-43	-0.07973	0.0808704	0.102126	-0.0251473	0.564785	0.768863	0.609321	9.66886e-38	1.21643e-35
GRMZM2G006981				-0.223017	0.00103516	0.00182408	-0.573845	2.57568e-22	1.17372e-21	0.0171176	0.76406	0.88946	-0.33371	1.75536e-07	1.92879e-06
GRMZM2G007012	LOC100285624	transferase activity, transferring glycosyl groups|transferase activity|metabolic process|transferase activity, transferring hexosyl groups	cytokinins-O-glucoside biosynthesis|flavonol glucosylation I	0.612274	0.0298733	0.0430188	0.47468	0.0370627	0.0491345	0.12347	0.716395	0.86353	-0.0141234	0.944496	0.971755
GRMZM2G007021	LOC100283879	protein binding|nucleolus		0.118139	0.0441852	0.0619844	0.0161067	0.734284	0.76669	0.0300042	0.644721	0.820498	-0.0720282	0.152769	0.293017
GRMZM2G007025				0.595497	1.4773e-18	7.69321e-18	0.76094	2.2216e-35	1.60466e-34	-0.0983375	0.140899	0.355393	0.0671054	0.231457	0.394199
GRMZM2G007028				-0.911827	1.1186e-07	2.89646e-07	-1.47827	4.92709e-21	2.13128e-20	0.354861	0.0371063	0.149191	-0.211584	0.269651	0.440249
GRMZM2G007038	LOC100384303	translational initiation|intracellular|translation initiation factor activity|GTPase activity|GTP binding		-0.334495	0.00111305	0.00195566	-0.326942	0.0010439	0.00165039	-0.0175213	0.87923	0.950358	-0.00996848	0.927796	0.96257
GRMZM2G007053		catalytic activity|nucleotide binding|cellular metabolic process|coenzyme binding	2,3-cis-flavanols biosynthesis|2,3-trans-flavanols biosynthesis	-0.461878	1.7472e-07	4.45427e-07	-0.273681	6.04345e-05	0.0001074	0.124803	0.124435	0.329379	0.312999	0.000117329	0.000739818
GRMZM2G007055	umc2185			0.433057	7.5486e-13	2.84229e-12	0.60687	4.23979e-35	3.03931e-34	0.13126	0.0360969	0.14662	0.305073	5.28083e-10	8.55948e-09
GRMZM2G007057	LOC100192735	nucleotide binding|ligase activity|ATP binding|acid-amino acid ligase activity		-0.34723	3.93908e-08	1.06014e-07	-0.76351	1.55221e-39	1.27314e-38	0.0464676	0.401433	0.644096	-0.369813	3.08278e-09	4.47238e-08
GRMZM2G007060	cl51637_1	cytoplasm|nucleus|response to salt stress		-0.203514	0.0139414	0.021124	-0.210921	0.00441216	0.00654761	-0.118353	0.159758	0.381854	-0.125761	0.085281	0.188511
GRMZM2G007063	ohp2	protein dimerization activity|sequence-specific DNA binding|regulation of transcription, DNA-dependent|sequence-specific DNA binding transcription factor		-0.0927358	0.100377	0.13188	-0.209977	3.30675e-05	6.00533e-05	0.0947419	0.0748618	0.238158	-0.0224995	0.715992	0.831649
GRMZM2G007080	LOC100285234	embryo development ending in seed dormancy|integral to membrane|membrane		0.48122	1.01942e-08	2.87338e-08	0.110651	0.132075	0.161373	0.278566	0.00144936	0.0147152	-0.0920025	0.170477	0.317356
GRMZM2G007103	IDP756	cytosolic ribosome|ribonucleoprotein complex|structural constituent of ribosome|ribosome|intracellular|vacuole|mitochondrion|translation		0.596173	2.55991e-19	1.3812e-18	0.71787	3.90209e-30	2.36323e-29	0.00635612	0.908723	0.962264	0.128053	0.0375741	0.100038
GRMZM2G007120	LOC100284213			-0.722185	9.30272e-28	7.34396e-27	-0.603818	4.00502e-23	1.88614e-22	-0.172214	0.00721719	0.0477358	-0.0538471	0.3823	0.558718
GRMZM2G007122	LOC100272559	ubiquitin-dependent protein catabolic process|response to iron ion|acid-amino acid ligase activity|ligase activity|ATP binding|UBC13-MMS2 complex|root epidermal cell differentiation|nucleotide binding|response to cadmium ion|plasma membrane|postreplication repair		0.10662	0.0667657	0.090816	0.158446	0.00295197	0.00446372	-0.00868631	0.917865	0.966162	0.0431397	0.410344	0.58584
GRMZM2G007140		oxidoreductase activity, acting on paired donors,|oxidoreductase activity|oxidation-reduction process		-3.45943	0.288399	0.342535	-0.551015	0.481296	0.527701	0.932886	0.138462	0.351786	3.8413	0.0490118	0.123128
GRMZM2G007146	LOC100501356			-1.06528	9.25575e-80	2.88067e-78	-1.15865	4.32232e-121	1.66844e-119	0.0451611	0.353434	0.601228	-0.0482028	0.375558	0.551973
GRMZM2G007151	LOC100273295			0.436297	1.28154e-16	6.01329e-16	0.463422	1.33572e-19	5.46659e-19	-0.296096	8.74695e-08	4.42521e-06	-0.268972	3.10059e-08	3.89259e-07
GRMZM2G007157	LOC100384087	O-acyltransferase activity|lipid metabolic process	phospholipases	-0.583273	1.56041e-25	1.12845e-24	-0.547417	2.40368e-26	1.27067e-25	-0.147621	0.00575046	0.040547	-0.111764	0.0435293	0.112017
GRMZM2G007160	LOC100381431			0.0285956	0.716031	0.758398	-0.0321371	0.656074	0.693802	-0.0449779	0.661758	0.830185	-0.105711	0.153013	0.29332
GRMZM2G007185	LOC100216983	transferase activity, transferring glycosyl groups|protein glycosylation|Golgi apparatus|transferase activity|galactosyltransferase activity|integral to membrane|membrane		0.0427334	0.613383	0.664314	-0.196079	0.00298315	0.00450772	-0.00606473	0.864788	0.942044	-0.244877	0.000213249	0.00124892
GRMZM2G007188	LOC100282662	small GTPase mediated signal transduction|cytoplasm|intracellular|GTPase activity|GTP catabolic process|vacuole|intracellular protein transport|nucleus|signal transduction|GTP binding|nucleotide binding|membrane|plasma membrane|protein transport		-0.390762	1.91118e-10	6.14606e-10	-0.436241	3.49676e-16	1.23454e-15	-0.0463063	0.469897	0.699681	-0.0917854	0.0963641	0.206919
GRMZM2G007190	LOC100284900	metal ion binding|zinc ion binding		0.503887	1.78661e-07	4.54985e-07	0.53689	9.05639e-11	2.40526e-10	-0.0738308	0.437351	0.672933	-0.040827	0.608866	0.753495
GRMZM2G007195		catalytic activity|nucleotide binding|cellular metabolic process|coenzyme binding	UDP-D-xylose and UDP-D-glucuronate biosynthesis|brassinosteroid biosynthesis II	0.499167	2.50778e-22	1.57377e-21	0.74572	1.33043e-49	1.42759e-48	-0.0162811	0.749608	0.881994	0.230271	4.1098e-06	3.53045e-05
GRMZM2G007201	cl6208_1			-1.14952	8.76265e-39	1.01787e-37	-1.4664	1.11062e-69	1.87825e-68	0.115978	0.158479	0.380291	-0.200897	0.0205749	0.0621561
GRMZM2G007206	TIDP2814	integral to membrane		0.26259	3.64467e-06	8.28597e-06	0.27941	5.13592e-08	1.14711e-07	0.0577934	0.299849	0.549631	0.0746136	0.155132	0.296307
GRMZM2G007229		protein binding		-0.674282	3.91691e-31	3.52789e-30	-0.553154	3.05518e-26	1.60793e-25	-0.066813	0.208103	0.447726	0.0543151	0.324722	0.501379
GRMZM2G007236		lipid metabolic process|hydrolase activity, acting on ester bonds		-0.259847	0.0553486	0.0763698	-0.545204	7.32543e-06	1.4038e-05	0.129464	0.370294	0.616112	-0.155893	0.254985	0.422777
GRMZM2G007249	cl955_1	ethylene biosynthetic process|response to salt stress|response to fungus|oxidoreductase activity|copper ion binding|oxidoreductase activity, acting on paired donors,|detection of ethylene stimulus|oxidation-reduction process|cell wall|plasma membrane	ethylene biosynthesis from methionine	0.0499829	0.746953	0.786514	0.273444	0.0272559	0.0367398	0.195256	0.242126	0.486997	0.418717	0.00194607	0.0086219
GRMZM2G007256				1.05561	4.43086e-108	2.07805e-106	1.14054	4.7358e-130	2.04741e-128	-0.202054	3.71868e-05	0.000786679	-0.117123	0.00955592	0.0331322
GRMZM2G007258	LOC100192752			0.597801	1.14933e-12	4.287e-12	0.507711	2.73706e-11	7.47121e-11	-0.131465	0.15433	0.374378	-0.221555	0.000698158	0.00355554
GRMZM2G007260	umc1478	nucleotide binding|ligase activity|ATP binding|acid-amino acid ligase activity		-0.00637234	0.906155	0.924071	0.343892	7.02446e-09	1.65768e-08	-0.11762	0.0567586	0.198559	0.232644	8.47399e-05	0.000554929
GRMZM2G007276	csu204(uce)	nucleotide binding|ligase activity|ATP binding|acid-amino acid ligase activity		0.438019	5.23828e-13	1.99513e-12	1.02332	1.25158e-65	1.92373e-64	-0.161034	0.00864725	0.0542232	0.424268	6.34128e-13	1.52769e-11
GRMZM2G007277	LOC100280270	cellular amino acid metabolic process|cytosol|catalytic activity|carbohydrate metabolic process|root development|nucleus|sucrose alpha-glucosidase activity|membrane|plasma membrane	glycogen degradation III|sucrose degradation III|sucrose degradation I|glycogen degradation I|glycogen degradation II	-0.0782423	0.443943	0.501358	-0.385435	1.62012e-07	3.50212e-07	0.325832	9.84955e-05	0.00176357	0.0186397	0.818971	0.899385
GRMZM2G007283	LOC100272762	protein phosphorylation|phosphorylation|protein kinase activity|kinase activity|protein tyrosine kinase activity|plasma membrane|protein serine/threonine kinase activity|transferase activity, transferring phosphorus-cont|ATP binding		-0.17724	0.00166444	0.00286478	-0.0350974	0.457927	0.504475	-0.0702118	0.227136	0.469802	0.0719312	0.14139	0.276638
GRMZM2G007288	LOC100276421	protein binding|metal ion binding|zinc ion binding		-0.500251	1.62944e-07	4.16522e-07	-0.348151	1.80303e-05	3.34497e-05	0.046222	0.569676	0.772015	0.198323	0.0175056	0.054449
GRMZM2G007300	LOC100283106	nucleotide binding|ligase activity|ATP binding|acid-amino acid ligase activity		0.546042	5.40613e-18	2.73156e-17	0.700667	1.19159e-31	7.65984e-31	-0.0192127	0.775832	0.895086	0.135413	0.0193014	0.0589984
GRMZM2G007306	LOC100279116			-0.294638	0.209441	0.25705	-0.0154053	0.950987	0.958241	-0.0891294	0.668171	0.835012	0.190103	0.36096	0.537844
GRMZM2G007324	LOC100383524			-0.0923595	0.306556	0.361536	-0.366728	1.0224e-05	1.93648e-05	-0.220744	0.0156612	0.0826824	-0.495113	8.56238e-09	1.17211e-07
GRMZM2G007339	LOC100279333			-0.121108	0.0641114	0.087521	-0.153551	0.0106954	0.015202	-0.0854559	0.193874	0.428193	-0.117899	0.0487102	0.122499
GRMZM2G007347	LOC100285562	hydrolase activity|carbohydrate metabolic process|hydrolase activity, hydrolyzing O-glycosyl compoun		0.114481	0.115645	0.150049	0.126903	0.0622044	0.0798907	-0.0586968	0.503417	0.725426	-0.0462751	0.474236	0.644493
GRMZM2G007372	LOC100277891	protein binding		-0.980037	0.02016	0.029789	-3.44664	3.61782e-13	1.0995e-12	0.267409	0.434441	0.670788	-2.1992	0.00075532	0.00379063
GRMZM2G007381	LOC100280549	negative regulation of flower development|leaf morphogenesis|acid-amino acid ligase activity|response to gibberellin stimulus		-0.600661	5.09472e-18	2.57804e-17	-0.505591	1.87041e-14	6.05673e-14	-0.18723	0.00684469	0.0460014	-0.0921595	0.175421	0.324251
GRMZM2G007384	LOC100383949	protein binding		0.384054	1.46816e-08	4.08878e-08	0.386628	2.60653e-10	6.72506e-10	-0.0316636	0.728687	0.870515	-0.02909	0.618784	0.760858
GRMZM2G007385	PDIL5-3	plant-type cell wall|protein disulfide oxidoreductase activity|endoplasmic reticulum|glycerol ether metabolic process|isomerase activity|electron carrier activity|plasma membrane|cell redox homeostasis		0.160411	0.0309925	0.0445227	-0.231501	0.000622926	0.00100796	0.231501	0.00242355	0.0216156	-0.160411	0.0152959	0.0488963
GRMZM2G007399		protein kinase activity|ATP binding|transferase activity, transferring phosphorus-cont|protein phosphorylation		0.386419	7.3154e-05	0.000146542	0.610404	7.66049e-13	2.29121e-12	-0.0791982	0.536007	0.74994	0.144788	0.0456276	0.116297
GRMZM2G007404	LOC100501508	UDP-glucuronate decarboxylase activity|D-xylose metabolic process|Golgi apparatus|catalytic activity|coenzyme binding|Golgi membrane|vacuole|cellular metabolic process|nucleotide binding|plasma membrane	UDP-D-xylose and UDP-D-glucuronate biosynthesis|brassinosteroid biosynthesis II	0.535035	1.2389e-29	1.05662e-28	0.567352	7.11153e-36	5.21908e-35	0.0334961	0.482083	0.709512	0.065813	0.139043	0.273191
GRMZM2G007406		DNA binding|regulation of transcription, DNA-dependent|sequence-specific DNA binding transcription factor		1.00356	2.96883e-13	1.15103e-12	0.342477	0.00550843	0.00809765	0.0575019	0.692311	0.849723	-0.603578	5.29975e-08	6.37095e-07
GRMZM2G007441	LOC100382705	chloroplast|signal recognition particle, chloroplast targeting|response to high light intensity|protein binding|nucleus|chloroplast envelope|chloroplast thylakoid membrane		0.0292498	0.950427	0.960649	-0.334123	0.145198	0.176248	-0.20611	0.373952	0.619683	-0.569482	0.0118173	0.0394983
GRMZM2G007453	LOC100383040	RNA binding		-0.467724	6.33985e-11	2.10455e-10	-0.179863	0.00307127	0.00463438	-0.0522435	0.414387	0.654967	0.235618	0.00015192	0.000927674
GRMZM2G007466	LOC100381755	protein phosphorylation|protein binding|regulation of signal transduction|protein kinase activity|protein tyrosine kinase activity|ATP binding|protein serine/threonine kinase activity|transferase activity, transferring phosphorus-cont		-0.236412	2.28004e-05	4.79735e-05	-0.169694	0.000999295	0.00158303	-0.0196097	0.760474	0.887147	0.0471078	0.358403	0.535543
GRMZM2G007475				-0.543062	1.35467e-09	4.09084e-09	-0.305854	0.000122892	0.000212071	-0.146567	0.0900109	0.268239	0.0906402	0.285248	0.457936
GRMZM2G007477		protein phosphorylation|protein kinase activity|protein tyrosine kinase activity|ATP binding|protein serine/threonine kinase activity|transferase activity, transferring phosphorus-cont		0.260341	0.000546996	0.000993923	0.246858	0.000188427	0.000319779	0.0144959	0.841784	0.930152	0.00101327	0.993725	0.998133
GRMZM2G007481		transmembrane transport|integral to membrane		-0.32696	0.0592539	0.0813523	-0.192038	0.222926	0.261803	0.108601	0.510188	0.731019	0.243523	0.124104	0.250738
GRMZM2G007486		protein ubiquitination|protein folding|ubiquitin-protein ligase activity|peptidyl-prolyl cis-trans isomerase activity|ubiquitin ligase complex		0.0901549	0.137253	0.175378	0.0656737	0.228573	0.267721	0.021982	0.725715	0.868928	-0.00249918	0.960189	0.979551
GRMZM2G007489	cl525_1a	thiolester hydrolase activity|fatty acid biosynthetic process|acyl-[acyl-carrier-protein] hydrolase activity	cis-vaccenate biosynthesis|palmitate biosynthesis II (bacteria and plants)|petroselinate biosynthesis|acyl-ACP thioesterase pathway|superpathway of fatty acid biosynthesis II (plant)|oleate biosynthesis I (plants)|stearate biosynthesis II (plants)|palmitoleate biosynthesis II	0.639427	1.66378e-23	1.10346e-22	0.554703	7.43859e-22	3.32284e-21	0.0636747	0.358534	0.606001	-0.0210491	0.70205	0.822535
GRMZM2G007514		actin binding		-0.416582	1.9565e-05	4.14482e-05	-0.445655	7.82866e-07	1.61701e-06	-0.182563	0.0586643	0.202825	-0.211637	0.0199597	0.060652
GRMZM2G007555		calcium ion binding		-0.120362	0.0498984	0.0693567	-0.0770991	0.127594	0.156292	-0.0348385	0.581009	0.779761	0.00842417	0.883485	0.938422
GRMZM2G007587	TIDP2650	protein binding		0.665675	4.75742e-42	6.14793e-41	0.702053	2.0988e-57	2.67302e-56	0.0469816	0.37897	0.624406	0.0833596	0.0493251	0.123745
GRMZM2G007590	LOC100283511	nucleic acid binding|snRNA binding|Cajal body|nucleoplasm|cytoplasm|nuclear mRNA splicing, via spliceosome|nucleotide binding		0.439264	1.643e-11	5.69328e-11	0.20389	0.000574221	0.000932511	0.113879	0.0858625	0.261001	-0.121496	0.0328082	0.0898006
GRMZM2G007630	LOC100283183	D-ribose metabolic process|kinase activity|ribokinase activity|phosphorylation|transferase activity		-0.910276	6.03983e-13	2.28796e-12	-1.0481	1.30701e-26	6.96664e-26	0.119043	0.238555	0.483371	-0.0187792	0.856032	0.922071
GRMZM2G007647	LOC100381801	metabolic process|amino acid binding|chloroplast|acetolactate synthase activity|branched-chain amino acid biosynthetic process	valine biosynthesis|isoleucine biosynthesis I|isoleucine biosynthesis I (from threonine)|superpathway of leucine, valine, and isoleucine biosynthesis	0.27053	2.44906e-05	5.13796e-05	0.160963	0.00491867	0.00727023	0.035983	0.585114	0.782896	-0.0735833	0.169209	0.315706
GRMZM2G007651	LOC100281321	FMN binding|oxidation-reduction process|oxidoreductase activity|pyridoxamine-phosphate oxidase activity	pyridoxal 5'-phosphate salvage pathway	0.380704	0.000667014	0.00119917	0.852834	1.67546e-15	5.70596e-15	-0.365439	0.00250656	0.0221648	0.106692	0.280171	0.452237
GRMZM2G007675	LOC100282248	Rab GTPase activator activity|intracellular|regulation of Rab GTPase activity		0.103858	0.0544563	0.075227	0.0845072	0.0935042	0.116797	-0.0229071	0.648892	0.822901	-0.0422575	0.401448	0.577927
GRMZM2G007680				1.68455	4.59862e-104	2.08278e-102	1.56456	1.55572e-110	5.27703e-109	0.126292	0.15977	0.381854	0.0063032	0.9283	0.962672
GRMZM2G007681	LOC100501057	copper ion binding|amine metabolic process|transferase activity|DNA binding|nucleotidyltransferase activity|transcription, DNA-dependent|quinone binding|DNA-directed RNA polymerase activity		1.07213	5.8844e-35	6.01545e-34	1.23732	2.24053e-48	2.34486e-47	-0.131556	0.135872	0.347543	0.0336386	0.666914	0.796118
GRMZM2G007683		DNA binding|oxidation-reduction process|sulfiredoxin activity		0.227834	0.00056789	0.00102906	0.378312	1.00377e-09	2.49872e-09	-0.129005	0.0563497	0.197718	0.0214732	0.752888	0.856257
GRMZM2G007695	gpm217b	cytosolic ribosome|chloroplast|nucleolus|structural constituent of ribosome|ribosome|vacuole|membrane|cell wall|translation|cytosolic large ribosomal subunit|plasma membrane		0.153997	0.0126889	0.019352	0.0199782	0.709706	0.743901	0.135771	0.0275169	0.121639	0.00175169	0.973756	0.986367
GRMZM2G007698		heme binding|electron carrier activity|oxidation-reduction process|oxidoreductase activity, acting on paired donors,|iron ion binding		0.942209	4.40214e-13	1.68612e-12	0.754294	6.84967e-10	1.72169e-09	-0.0867396	0.545171	0.755821	-0.274655	0.00998806	0.0343499
GRMZM2G007715		catalytic activity|proteolysis|metalloendopeptidase activity|metal ion binding|zinc ion binding		-0.459451	3.5539e-07	8.81635e-07	-0.58108	3.83265e-13	1.1633e-12	0.0955274	0.297802	0.547039	-0.026101	0.77289	0.870036
GRMZM2G007721	pco090816a	metabolic process|transferase activity|carbohydrate metabolic process|transferase activity, transferring hexosyl groups|lipid glycosylation		-0.00413583	0.915311	0.93157	0.133793	0.0142913	0.0200023	-0.059624	0.278989	0.528294	0.0783045	0.165681	0.310765
GRMZM2G007729	hsp22	response to stress		4.49114	0	0	3.69381	3.85553e-272	6.64324e-270	0.342899	0.000954913	0.010697	-0.454429	7.95826e-07	7.85519e-06
GRMZM2G007734				0.296231	0.0366612	0.0521213	0.409044	0.00149694	0.00232886	0.103794	0.479895	0.707799	0.216608	0.0759034	0.172743
GRMZM2G007754		hydrolase activity|ribosome|intracellular|translation|structural constituent of ribosome		0.461276	0.0304154	0.0437581	-0.278405	0.146154	0.17729	0.427589	0.0430588	0.164871	-0.312092	0.109548	0.228115
GRMZM2G007757	LOC100274137	biosynthetic process|transferase activity|lipid biosynthetic process|fatty acid biosynthetic process|metabolic process|transferase activity, transferring acyl groups oth|catalytic activity	cis-vaccenate biosynthesis|palmitate biosynthesis II (bacteria and plants)|fatty acid elongation -- saturated|petroselinate biosynthesis|superpathway of fatty acid biosynthesis II (plant)|stearate biosynthesis II (plants)	0.825704	5.38217e-13	2.04829e-12	0.788155	4.14122e-15	1.38281e-14	0.100427	0.473124	0.702483	0.0628784	0.463447	0.634894
GRMZM2G007791	LOC100383767	nucleic acid binding|protein binding		0.858437	1.10388e-47	1.68149e-46	0.59871	6.65583e-29	3.84505e-28	0.181638	0.00336623	0.0276421	-0.0780903	0.128801	0.257688
GRMZM2G007795	LOC100281891	transferase activity, transferring glycosyl groups|quercetin 3-O-glucosyltransferase activity|response to salt stress|transferase activity|UDP-glucosyltransferase activity|xenobiotic catabolic process|transferase activity, transferring hexosyl groups|metabolic process|xenobiotic metabolic process|response to toxin	monolignol glucosides biosynthesis|cytokinins-O-glucoside biosynthesis|coniferin metabolism|flavonol glucosylation I	-0.427214	7.38524e-13	2.78343e-12	-0.67603	2.32792e-44	2.1784e-43	0.165733	0.00132825	0.0138035	-0.0830836	0.140335	0.275207
GRMZM2G007801		protein phosphorylation|protein kinase activity|protein tyrosine kinase activity|ATP binding|protein serine/threonine kinase activity|transferase activity, transferring phosphorus-cont		-0.668797	1.19155e-15	5.27513e-15	-0.640529	1.05209e-16	3.81e-16	-0.0526439	0.54089	0.752738	-0.0243759	0.779073	0.873935
GRMZM2G007810	pco106076	plant-type vacuole membrane|amino acid transmembrane transport|amino acid transmembrane transporter activity|vacuole|plasma membrane|integral to membrane|membrane|transmembrane transport|transport		-0.270523	8.78657e-09	2.4899e-08	-0.0314039	0.447681	0.494241	-0.0966598	0.0392274	0.154916	0.142459	0.000754724	0.00378844
GRMZM2G007835		zinc ion binding		0.448536	1.75558e-09	5.2548e-09	0.453943	1.71863e-10	4.48531e-10	0.00203502	0.977793	0.992316	0.00744222	0.914243	0.955483
GRMZM2G007848		protein phosphorylation|transferase activity|MAP kinase activity|phosphorylation|protein kinase activity|kinase activity|protein tyrosine kinase activity|ATP binding|protein serine/threonine kinase activity|nucleotide binding|transferase activity, transferring phosphorus-cont		0.171413	0.00184451	0.0031544	0.123757	0.0203046	0.0278337	-0.146313	0.00786339	0.0506763	-0.193969	0.000221689	0.00129199
GRMZM2G007854	LOC100286329	protein phosphorylation|protein kinase activity|protein tyrosine kinase activity|ATP binding|protein serine/threonine kinase activity|transferase activity, transferring phosphorus-cont		-0.492332	9.16152e-11	3.0068e-10	-0.376831	1.28872e-07	2.80435e-07	-0.0791616	0.257717	0.505183	0.0363393	0.622015	0.763448
GRMZM2G007867	LOC100192548			-0.815791	3.16504e-09	9.29804e-09	-0.346342	0.00504749	0.0074523	-0.103309	0.444583	0.678648	0.366141	0.00337757	0.0137969
GRMZM2G007871		heat shock protein binding|unfolded protein binding|protein folding		0.315921	3.70564e-10	1.16474e-09	0.277421	2.03293e-09	4.96498e-09	-0.00803906	0.828237	0.923162	-0.0465391	0.316868	0.492902
GRMZM2G007885	LOC100216830	endoplasmic reticulum|plasma membrane		0.127398	0.020786	0.0306474	-0.0558131	0.25533	0.296339	0.0405728	0.422661	0.661535	-0.142638	0.00378973	0.015196
GRMZM2G007899				0.402412	0.000602365	0.00108862	0.194391	0.0332973	0.0443852	0.242198	0.0438839	0.16739	0.0341762	0.712843	0.829377
GRMZM2G007907	LOC100276230	response to light stimulus|photosystem I assembly|gravitropism|negative gravitropism|proteolysis|metalloendopeptidase activity|chloroplast|thylakoid membrane organization|response to ethylene stimulus|photosystem II assembly|chloroplast organization		-0.195531	0.00674573	0.0106962	-0.193557	0.00169989	0.00262963	0	0.982413	0.99395	0.00197413	0.96708	0.983395
GRMZM2G007914	IDP2388			0.168625	0.00615044	0.00980393	0.259154	5.92852e-06	1.14311e-05	-0.0184273	0.880771	0.951106	0.0721009	0.200674	0.357372
GRMZM2G007915	umc1139	acid-amino acid ligase activity|catalytic activity|protein neddylation|cellular protein modification process|small protein activating enzyme activity|ATP binding|NEDD8 activating enzyme activity|nucleotide binding		0.439864	7.91936e-16	3.5476e-15	0.422042	2.54341e-17	9.47918e-17	0.0401711	0.506678	0.727846	0.0223488	0.663367	0.79346
GRMZM2G007922		nucleic acid binding|helicase activity|DNA binding|hydrolase activity, acting on acid anhydrides|ATP binding	UDP-glucose biosynthesis (from glucose 6-phosphate)	0.144897	0.0557907	0.0769306	0.191399	0.00143222	0.00223299	0.0756317	0.377252	0.622807	0.122135	0.0377629	0.100449
GRMZM2G007928	LOC100281908	extracellular region|serine-type endopeptidase inhibitor activity		-0.444402	0.150672	0.190924	-0.682867	0.0539408	0.0698434	-0.508249	0.122013	0.325613	-0.746714	0.0358775	0.0965695
GRMZM2G007933				0.647088	8.73501e-16	3.90122e-15	0.702688	1.24581e-22	5.76323e-22	0.0230713	0.777529	0.896014	0.0786711	0.22764	0.390061
GRMZM2G007939		polysaccharide catabolic process|catalytic activity|carbohydrate metabolic process|beta-amylase activity|cation binding	starch degradation	-3.08767	0	0	-2.70499	0	0	0.373494	2.73782e-14	5.33606e-12	0.756176	1.45714e-32	1.39148e-30
GRMZM2G007953	LOC100279417	plant-type vacuole membrane|positive regulation of tryptophan metabolic proces|secondary cell wall biogenesis|unidimensional cell growth|membrane|positive regulation of auxin metabolic process|plasma membrane	citrulline biosynthesis|proline biosynthesis I|superpathway of citrulline metabolism	0.395621	1.54356e-08	4.29121e-08	0.82541	8.1502e-39	6.51889e-38	-0.0552108	0.427986	0.666017	0.374578	9.01193e-10	1.407e-08
GRMZM2G007957	umc2219	transferase activity|transferase activity, transferring alkyl or aryl (		0.213212	0.00218314	0.00369839	0.248526	8.30221e-05	0.000145572	-0.0012493	0.970905	0.989594	0.0340651	0.600865	0.747848
GRMZM2G007969	pco081680(259)			-1.39847	9.74503e-21	5.65854e-20	-1.60228	4.00624e-32	2.61632e-31	-0.0659191	0.628914	0.811148	-0.269727	0.0921383	0.199988
GRMZM2G008058	cl27068_1(400)	protein binding|plant-type cell wall|phospholipid binding		-0.059152	0.358473	0.415145	-0.101082	0.0679478	0.086775	0.043606	0.440653	0.675729	0.00167629	0.977768	0.988619
GRMZM2G008060		protein binding		-0.411257	4.02626e-05	8.28529e-05	-0.367449	1.898e-05	3.51595e-05	-0.144097	0.129864	0.338031	-0.100289	0.249528	0.416258
GRMZM2G008061	LOC100191793	heat shock protein binding|response to stress|unfolded protein binding|protein folding		-0.83368	1.48714e-15	6.55565e-15	-0.815856	3.13577e-19	1.26505e-18	-0.0391733	0.727727	0.870155	-0.0213499	0.83511	0.909032
GRMZM2G008072	LOC100275577			-0.98307	1.38157e-26	1.04091e-25	-0.995631	2.10602e-31	1.33538e-30	-0.336202	4.62088e-05	0.000933727	-0.348763	0.000266056	0.00151392
GRMZM2G008093	LOC100381625	cortical microtubule organization|microtubule cytoskeleton organization|tubulin complex|growth|microtubule nucleation|microtubule organizing center|spindle pole		-0.158343	0.0135578	0.0205808	-0.324193	5.03798e-09	1.20021e-08	0.0526721	0.420399	0.659818	-0.113177	0.0460067	0.117062
GRMZM2G008095	LOC100283226	transport|integral to membrane|vesicle-mediated transport		0.0311501	0.504283	0.559757	0.0689126	0.10955	0.135459	-0.0101936	0.906222	0.961123	0.0275689	0.500967	0.667477
GRMZM2G008106	LOC100283995	copper ion binding|electron carrier activity		-0.0259443	0.810663	0.843107	-0.342598	0.00131816	0.00206384	0.207943	0.052093	0.188023	-0.108711	0.310773	0.486414
GRMZM2G008108				-2.54812	6.63276e-56	1.25969e-54	-2.74969	7.80923e-85	1.78374e-83	0.0785013	0.537732	0.750805	-0.123066	0.477281	0.64745
GRMZM2G008123	LOC100273809	multicellular organismal development|protein binding|zinc ion binding|ligase activity|nucleus|metal ion binding|protein ubiquitination|ubiquitin-dependent protein catabolic process|ubiquitin-protein ligase activity		-0.430087	4.80493e-05	9.80617e-05	-0.588718	1.96968e-10	5.12026e-10	0.042286	0.682032	0.842241	-0.116345	0.213192	0.372988
GRMZM2G008175	pco125757			-0.25488	0.0338154	0.0483298	-0.21901	0.0474112	0.061874	-0.0692677	0.558213	0.764891	-0.0333972	0.765436	0.86525
GRMZM2G008196	LOC100856968			0	0.472321	0.528859	-3.8413	0.135724	0.165466	-0.76356	0.221409	0.462798	-4.60486	0.037041	0.0989174
GRMZM2G008202	LOC100282131	metal ion transport|metal ion binding		0.461283	3.40526e-06	7.77066e-06	0.694182	9.62408e-17	3.49216e-16	-0.128898	0.206019	0.444994	0.104001	0.163275	0.307538
GRMZM2G008209	LOC100193520	coenzyme A biosynthetic process|phosphopantothenate--cysteine ligase activity|ligase activity	pantothenate and coenzyme A biosynthesis II|coenzyme A biosynthesis	-0.0772767	0.458903	0.516192	-0.0265907	0.721915	0.755233	0.073347	0.487401	0.713834	0.124033	0.175465	0.324281
GRMZM2G008216	cda2	hydrolase activity|catalytic activity|zinc ion binding	pyrimidine ribonucleosides degradation II|salvage pathways of pyrimidine ribonucleotides	-0.761824	1.70587e-36	1.84206e-35	0.38316	9.08513e-13	2.7071e-12	0.0284755	0.625456	0.809057	1.17346	4.63841e-95	2.45094e-92
GRMZM2G008226		metabolic process|catalytic activity|trehalose biosynthetic process	trehalose biosynthesis I	-1.69762	2.08761e-273	5.70566e-271	-1.84343	0	0	0.143852	0.00109929	0.0119465	-0.00196399	0.965344	0.982408
GRMZM2G008232	LOC100283470	vacuole|hydrogen ion transporting ATP synthase activity, r|proton-transporting ATPase activity, rotational me|proton transport|ion transport|proton-transporting two-sector ATPase complex, cat|plasma membrane|proton-transporting V-type ATPase, V1 domain|ATP hydrolysis coupled proton transport|transport	adenosine nucleotides de novo biosynthesis	-0.584921	1.05436e-27	8.31253e-27	-0.724842	2.12126e-46	2.11486e-45	-0.0184758	0.768193	0.891725	-0.158397	0.00246275	0.0105512
GRMZM2G008234	LOC100502464	DNA binding|nucleus|transcription, DNA-dependent|regulation of transcription, DNA-dependent|sequence-specific DNA binding transcription factor		0.550306	0.190235	0.235754	0.561879	0.476992	0.523417	-2.35811	0.0220273	0.104585	-2.34654	0.00042301	0.00227803
GRMZM2G008242	LOC100285688			0.311102	0.0200088	0.0295803	0.533045	2.76764e-07	5.89528e-07	0.106757	0.463157	0.693781	0.3287	0.000471827	0.00251211
GRMZM2G008247	glu2	hydrolase activity, acting on glycosyl bonds|cation binding|hydrolase activity|catalytic activity|carbohydrate metabolic process|metabolic process|hydrolase activity, hydrolyzing O-glycosyl compoun		0.0376458	0.731779	0.772932	-0.666241	0.0249492	0.0337857	-0.0783734	0.762901	0.888611	-0.78226	0.00265944	0.011262
GRMZM2G008250	LOC100191652			-2.2894	6.69833e-64	1.51113e-62	-2.11894	2.08921e-69	3.51324e-68	0.147156	0.225804	0.468194	0.317621	0.0209022	0.0629448
GRMZM2G008252				0.131197	0.200139	0.246716	-0.21115	0.0138643	0.0194343	0.0688136	0.495036	0.719202	-0.273534	0.00197771	0.00874579
GRMZM2G008259	umc31a	protein binding|zinc ion binding|nucleus|metal ion binding|methylated histone residue binding		-0.257495	2.79711e-05	5.83521e-05	-0.261079	2.82517e-07	6.01297e-07	0.178988	0.00228814	0.0206394	0.175404	0.00100801	0.00486471
GRMZM2G008263	GBSSIIa	chloroplast|glucan biosynthetic process|biosynthetic process|starch synthase activity	starch biosynthesis|glycogen biosynthesis I (from ADP-D-Glucose)	-0.698158	0.000523739	0.000954069	-0.762074	0.000125042	0.000215656	-0.208018	0.300549	0.550405	-0.271934	0.170591	0.317494
GRMZM2G008273	pco080956	protein binding|G2 phase of mitotic cell cycle|cullin deneddylation		0.130812	0.041803	0.0588439	0.154117	0.00663118	0.00966331	-0.0605635	0.297977	0.547213	-0.0372583	0.495749	0.663698
GRMZM2G008287	LOC100282299	transferase activity|methyltransferase activity|methylation		-0.183334	0.0244439	0.0357173	-0.0752341	0.283182	0.326061	-0.0775579	0.377933	0.623542	0.0305416	0.639754	0.7768
GRMZM2G008290	umc2181	metal ion transport|metal ion binding		2.17809	1.80288e-199	2.69615e-197	2.07613	6.56985e-187	4.99099e-185	0.118338	0.0964926	0.2796	0.0163789	0.809282	0.893034
GRMZM2G008305				0.747184	1.0396e-09	3.16269e-09	0.827744	1.32493e-12	3.9029e-12	-0.298562	0.0452194	0.170834	-0.218002	0.0245792	0.0715092
GRMZM2G008309	LOC100284699			0.295013	0.000198221	0.000378913	0.248321	0.000158759	0.00027119	-0.0209348	0.724596	0.86807	-0.0676265	0.325912	0.502857
GRMZM2G008316		transferase activity, transferring glycosyl groups		0.165496	0.0748562	0.1008	-0.421476	5.26493e-08	1.17494e-07	0.329535	0.000312677	0.00445199	-0.257436	0.00102296	0.00493085
GRMZM2G008326				0.719232	3.97224e-12	1.43304e-11	0.561736	2.92532e-10	7.51575e-10	0.0110841	0.93122	0.973059	-0.146412	0.074675	0.170552
GRMZM2G008327	cdc2	cytosol|cytoplasm|pollen development|protein tyrosine kinase activity|mitosis|DNA endoreduplication|nucleotide binding|plasma membrane|protein kinase activity|response to cold|gametophyte development|cell division|cortical microtubule, transverse to long axis|kinase activity|ATP binding|cytokinesis|cyclin-dependent protein kinase activity|cell cycle|RNA polymerase II carboxy-terminal domain kinas…		-0.521647	4.36988e-18	2.22024e-17	-0.378519	1.06078e-11	2.96815e-11	-0.175768	0.00227672	0.0205684	-0.0326395	0.555249	0.712236
GRMZM2G008353	LOC100383991			0.128396	0.0135978	0.0206376	0.187589	8.9138e-05	0.000155928	-0.158701	0.00213013	0.0195184	-0.099509	0.0399478	0.104982
GRMZM2G008356	uaz199	DNA binding|nucleus|transcription, DNA-dependent|regulation of transcription, DNA-dependent|zinc ion binding		0.152799	0.0101392	0.0156938	0.196255	0.000256282	0.000430084	0.0722891	0.233412	0.47734	0.115745	0.0294614	0.0824448
GRMZM2G008359	LOC100273737	protein kinase activity|ATP binding|transferase activity, transferring phosphorus-cont|protein phosphorylation		0.515425	0.00226672	0.00383098	0.559515	0.000410748	0.000676837	-0.0714351	0.728132	0.870449	-0.0273453	0.84188	0.913115
GRMZM2G008367		extracellular region		-0.824061	1.30493e-24	9.06741e-24	-1.1456	3.23805e-56	4.03746e-55	0.0597663	0.418158	0.658518	-0.261773	0.00124705	0.00585436
GRMZM2G008369		magnesium ion binding|GTPase activity|GTP binding		-0.182127	0.045332	0.0634883	-0.105753	0.170504	0.204512	0.046256	0.580783	0.779689	0.12263	0.141317	0.276562
GRMZM2G008374	LOC100273182	DNA binding|regulation of transcription, DNA-dependent		0.16229	0.0506969	0.0703596	0.396304	2.80898e-09	6.80648e-09	-0.0107758	0.86273	0.941311	0.223237	0.000945441	0.00459258
GRMZM2G008410	LOC100273088	RNA binding		-0.191748	0.000399985	0.000738275	-0.291295	1.25226e-08	2.90386e-08	0.118515	0.0268014	0.119543	0.0189679	0.720734	0.834651
GRMZM2G008425	LOC100277470	hydrolase activity		-0.104779	0.580275	0.632998	0.00825343	0.951346	0.958521	0.0250474	0.839658	0.928968	0.13808	0.362758	0.539272
GRMZM2G008430		ribosome|translation|structural constituent of ribosome		-0.136349	0.0467937	0.0653546	-0.311002	2.68421e-08	6.09891e-08	0.0430918	0.474655	0.703462	-0.131562	0.0232588	0.0685142
GRMZM2G008444	pco137497a			0.559888	4.65801e-05	9.52431e-05	0.619233	9.82151e-08	2.15479e-07	0.0111707	0.949298	0.981153	0.0705161	0.509156	0.674779
GRMZM2G008456	LOC100286130	nucleosome|chromatin|DNA binding|nucleosome assembly|nucleus|regulation of transcription, DNA-dependent		-0.0159531	0.780371	0.817142	-0.0370043	0.418811	0.465372	0.14059	0.00526345	0.0379158	0.119539	0.0121078	0.0402712
GRMZM2G008464	LOC100283003		aerobic respiration -- electron donor II|NADH to cytochrome bd oxidase electron transfer|NAD/NADH phosphorylation and dephosphorylation	-0.251113	0.00474358	0.0076871	-0.54698	1.78912e-10	4.66159e-10	0.0829462	0.331318	0.580694	-0.212921	0.0141857	0.0460112
GRMZM2G008468	LOC100282155	vesicle-mediated transport		3.45223	1.25039e-138	8.74464e-137	3.32092	3.93399e-147	2.07872e-145	0.135635	0.451744	0.684569	0.00432463	0.955506	0.976888
GRMZM2G008482	LOC100277302	protein binding		-6.65821	4.37316e-06	9.87137e-06	0.235103	0.322553	0.367445	-1.423	0.00960275	0.0586676	5.47032	0.00113861	0.00541477
GRMZM2G008490				0.255514	7.81898e-05	0.000156169	-0.149834	0.00793439	0.0114641	0.212736	0.000833381	0.00967112	-0.192612	0.000820339	0.00406714
GRMZM2G008497		binding		0.504011	1.18624e-14	4.9668e-14	0.701085	1.03701e-30	6.40801e-30	-0.0681457	0.282795	0.531482	0.128928	0.0267427	0.0763829
GRMZM2G008501	cl40803_1a	transferase activity, transferring glycosyl groups|Golgi apparatus	homogalacturonan biosynthesis	-0.108541	0.279221	0.332681	-0.296284	0.000659815	0.00106504	0.0237646	0.77716	0.89588	-0.163978	0.055146	0.135279
GRMZM2G008507		sucrose metabolic process|biosynthetic process|sucrose-phosphate synthase activity	sucrose biosynthesis	-0.423575	0.000227391	0.000431758	-0.227462	0.0346488	0.0460885	0.101029	0.354398	0.602329	0.297143	0.00777066	0.027806
GRMZM2G008513		protein phosphorylation|protein kinase activity|protein tyrosine kinase activity|ATP binding|protein serine/threonine kinase activity|transferase activity, transferring phosphorus-cont		0.0355006	0.594885	0.646903	0.1251	0.0193552	0.0266181	-0.0307846	0.545595	0.755956	0.0588152	0.270653	0.441519
GRMZM2G008556	LOC100384632	cortical microtubule, transverse to long axis|xylem and phloem pattern formation|plant-type cell wall biogenesis|plasma membrane|microtubule binding		-0.02937	0.634843	0.684719	-0.149594	0.0011764	0.00185224	0.104928	0.0394198	0.155366	-0.0152967	0.720177	0.83432
GRMZM2G008558				0.230523	0.0828319	0.110458	0.0230039	0.854324	0.874704	0.108313	0.40231	0.644749	-0.099206	0.387177	0.56311
GRMZM2G008593	LOC100285544	hydrolase activity|pectinesterase activity|enzyme inhibitor activity|cell wall modification|cell wall|aspartyl esterase activity	homogalacturonan degradation	-0.769116	0.0196661	0.0291225	0.479322	0.376789	0.423047	-0.83849	0.215595	0.455965	0.409949	0.0407619	0.106533
GRMZM2G008607	LOC100276862			0.149491	0.0882518	0.117131	0.176157	0.0231332	0.0314753	-0.0671689	0.390523	0.633934	-0.0405025	0.580831	0.732796
GRMZM2G008611	LOC100383361	nucleic acid binding|nucleotide binding		0.222929	0.0246006	0.0359241	0.164737	0.0607749	0.0781476	-0.054082	0.520901	0.739815	-0.112275	0.197464	0.353163
GRMZM2G008622	LOC100502151			0.627894	5.36749e-08	1.42937e-07	0.68626	7.25125e-12	2.04921e-11	0.0403739	0.814527	0.916256	0.0987406	0.287443	0.460289
GRMZM2G008623	LOC100285986	response to cold|endopeptidase activity|apoplast|proteasome core complex|hydrolase activity|cytoplasm|proteolysis involved in cellular protein catabolic|proteasome complex|vacuole|peptidase activity|nucleus|proteasome core complex, alpha-subunit complex|proteolysis|ubiquitin-dependent protein catabolic process|threonine-type endopeptidase activity|response to cadmium ion|plasma membrane		-0.430924	5.00569e-10	1.55874e-09	-0.579495	6.82984e-19	2.71845e-18	0.0600049	0.351198	0.599182	-0.088566	0.194193	0.348808
GRMZM2G008627		catalytic activity|carbohydrate metabolic process|hydrolase activity, hydrolyzing O-glycosyl compoun|cation binding		-0.355008	0.00277441	0.00463239	-0.317736	0.00222454	0.00340467	-0.182515	0.0920498	0.271925	-0.145244	0.179318	0.329252
GRMZM2G008638		protein binding|Golgi vesicle transport|vesicle-mediated transport|membrane		0.983038	3.18876e-20	1.79589e-19	0.882374	4.28223e-18	1.64655e-17	0.0237965	0.848326	0.933191	-0.0768678	0.442527	0.615227
GRMZM2G008647	LOC100192937	intracellular|structural constituent of ribosome|ribosome|DNA binding|protein disulfide oxidoreductase activity|endoplasmic reticulum|glycerol ether metabolic process|isomerase activity|electron carrier activity|translation|cell redox homeostasis		0.113115	0.231722	0.28139	-0.0288194	0.763571	0.793158	0.0720035	0.494443	0.718655	-0.0699308	0.361135	0.537901
GRMZM2G008649				-0.834327	2.95806e-56	5.66319e-55	-0.864096	1.48078e-76	2.8696e-75	-0.0150072	0.748118	0.881198	-0.0447763	0.394001	0.57035
GRMZM2G008657				-0.0502797	0.606425	0.657768	-0.24863	0.00717472	0.0104171	-0.00917982	0.91945	0.966988	-0.20753	0.0309748	0.0857214
GRMZM2G008663		RNA processing|protein binding|intracellular		0.220387	0.151186	0.191523	0.421305	0.00161709	0.0025079	-0.0519478	0.70546	0.857671	0.148971	0.228911	0.391751
GRMZM2G008687	LOC100194349			-0.758999	2.69394e-48	4.20319e-47	-0.463141	8.67432e-22	3.86541e-21	-0.120552	0.0144494	0.0780681	0.175306	0.000470142	0.00250427
GRMZM2G008691	IDP1980	protein dimerization activity		-1.28819	6.89428e-44	9.41598e-43	-1.7527	1.4022e-103	4.16248e-102	-0.0548652	0.504044	0.725933	-0.519381	4.45679e-07	4.58165e-06
GRMZM2G008696				0.0594256	0.48127	0.53721	-0.105131	0.208856	0.246632	0.050441	0.576471	0.776751	-0.114116	0.140947	0.276135
GRMZM2G008710	LOC100274414			-0.335222	7.57626e-08	1.99081e-07	-0.13238	0.015209	0.0212068	-0.160801	0.00883299	0.0551117	0.0420405	0.456808	0.628878
GRMZM2G008714	LOC100283899	pyruvate kinase activity|magnesium ion binding|glycolysis|transferase activity|phosphorylation|kinase activity|catalytic activity|potassium ion binding|response to cadmium ion|plasma membrane	superpathway of cytosolic glycolysis (plants), pyruvate dehydrogenase and TCA cycle|Rubisco shunt|glycolysis I|glycolysis III|glycolysis IV (plant cytosol)	-0.177393	6.26799e-05	0.000126434	-0.201889	9.60527e-07	1.97232e-06	0.010445	0.828641	0.923439	-0.0140505	0.726386	0.838732
GRMZM2G008715	LOC100277099			0.557509	3.17902e-05	6.60066e-05	0.926077	1.65626e-13	5.13194e-13	-0.218663	0.113891	0.311635	0.149905	0.19581	0.350785
GRMZM2G008726	LOC100275503	cytosol|nucleus|protein homodimerization activity	lysine degradation I	-0.425036	1.69755e-13	6.66959e-13	-0.40024	2.2485e-16	8.0157e-16	0.0393677	0.471915	0.701499	0.0641636	0.226359	0.388619
GRMZM2G008728	pco142427	nucleotide binding|oxidation-reduction process|oxidoreductase activity|transferase activity, transferring acyl groups oth|zinc ion binding		1.05925	1.40629e-55	2.64546e-54	1.1584	8.3724e-78	1.67857e-76	0.0312609	0.685946	0.845266	0.130411	0.0222853	0.066163
GRMZM2G008730		structural constituent of ribosome|ribosome|intracellular|photosynthesis, light harvesting|translation|membrane		0.38261	0.000523804	0.000954069	0.743259	5.70591e-14	1.81093e-13	-0.0873966	0.536	0.74994	0.273252	0.00179194	0.00802682
GRMZM2G008740	LOC100278645			0.165886	0.06428	0.0877259	1.3577	2.01499e-69	3.39084e-68	-0.566926	2.52259e-08	1.48104e-06	0.624887	3.12679e-18	1.30666e-16
GRMZM2G008748	pco112591	cytosolic ribosome|chloroplast|nucleolus|ribonucleoprotein complex|structural constituent of ribosome|ribosome|intracellular|endoplasmic reticulum|membrane|translation|cytosolic large ribosomal subunit|plasma membrane		0.294342	7.75331e-06	1.70797e-05	0.308413	1.88372e-06	3.77539e-06	0.030016	0.648389	0.822656	0.0440872	0.496757	0.66426
GRMZM2G008751				-1.02909	2.5184e-59	5.16674e-58	-0.963298	3.25006e-73	5.95376e-72	0.254594	2.7864e-06	9.31857e-05	0.320384	3.47546e-07	3.65338e-06
GRMZM2G008764		protein binding		-0.0852905	0.595563	0.647403	-0.200785	0.205549	0.243125	-0.0852905	0.562354	0.76737	-0.200785	0.179528	0.329563
GRMZM2G008765	LOC100192510	RNA processing|nucleus|photoperiodism, flowering		0.377668	3.37439e-10	1.06442e-09	0.148832	0.00805506	0.0116313	0.198645	0.000914518	0.0103946	-0.0301907	0.599441	0.746881
GRMZM2G008773	LOC100284098	cell wall macromolecule catabolic process		-0.389474	1.02949e-07	2.6727e-07	0.019549	0.69438	0.729767	0.0949038	0.158499	0.380301	0.503927	6.45126e-15	1.94175e-13
GRMZM2G008792	CKX12	cytokinin dehydrogenase activity|cytokinin metabolic process|oxidoreductase activity, acting on CH-OH group of|catalytic activity|flavin adenine dinucleotide binding|oxidoreductase activity|UDP-N-acetylmuramate dehydrogenase activity|oxidation-reduction process	cytokinins degradation|betanidin degradation	0.0718304	0.680925	0.727066	0.550621	0.000179671	0.000305355	-0.0164599	0.904896	0.960564	0.462331	0.00145385	0.00669952
GRMZM2G008819	LOC100382230	copper ion binding|electron carrier activity		-0.83725	1.32878e-10	4.31223e-10	-0.439181	2.80007e-06	5.5368e-06	0.264037	0.0115714	0.0668474	0.662105	2.31719e-08	2.96068e-07
GRMZM2G008839				0.675294	3.06183e-13	1.18593e-12	0.265534	0.00253317	0.00385644	-0.211434	0.0320479	0.135204	-0.621194	7.68326e-15	2.29513e-13
GRMZM2G008859	LOC100273175	iron ion transmembrane transporter activity|chloroplast|protein homodimerization activity|cellular metal ion homeostasis|protein import into chloroplast stroma|iron ion transmembrane transport|chloroplast envelope|copper uptake transmembrane transporter activity|chloroplast inner membrane		-0.472709	2.75201e-06	6.32916e-06	-0.441521	9.14281e-08	2.01108e-07	0.0725581	0.465088	0.695352	0.103746	0.240826	0.405617
GRMZM2G008862				0.454965	4.23143e-14	1.72315e-13	0.425285	2.47623e-16	8.80512e-16	0.0356519	0.543347	0.754351	0.00597242	0.919959	0.958411
GRMZM2G008892		calcium ion binding|oxygen evolving complex|extrinsic to membrane|photosynthesis|photosystem II		0.245973	0.000922638	0.0016344	0.775731	2.27342e-34	1.59555e-33	-0.139761	0.0744895	0.237587	0.389998	5.02995e-11	9.53766e-10
GRMZM2G008898		protein dimerization activity		0.467354	0.000126705	0.000247375	0.0254375	0.813995	0.838177	0.256803	0.043157	0.165168	-0.185114	0.0688205	0.160213
GRMZM2G008919	pco097999	chloroplast|vesicle-mediated transport|plasma membrane|integral to membrane|membrane|transport		0.493388	9.49827e-14	3.78689e-13	0.284211	1.33883e-05	2.5126e-05	-0.00286944	0.971235	0.98964	-0.212046	0.00114816	0.00545362
GRMZM2G008972				-2.13775	1.05517e-83	3.5288e-82	-2.33736	1.39962e-121	5.46473e-120	-0.21087	0.0112864	0.0657767	-0.41048	0.00299524	0.0124643
GRMZM2G009014	TIDP3353			0.0729664	0.362017	0.418821	0.193843	0.00592326	0.00867583	-0.173688	0.0253328	0.115153	-0.0528114	0.425759	0.600207
GRMZM2G009019	LOC100283369	nucleus		0.346577	1.23797e-05	2.66877e-05	-0.402183	3.581e-09	8.62008e-09	0.219576	0.0066097	0.0447765	-0.529183	2.28952e-15	7.27809e-14
GRMZM2G009021				-0.129959	0.0341027	0.0487111	0.0150491	0.770234	0.799137	-0.131639	0.0343332	0.142053	0.0133692	0.804428	0.889949
GRMZM2G009025		catalytic activity|carbohydrate metabolic process|hydrolase activity, hydrolyzing O-glycosyl compoun		-1.1666	7.13479e-17	3.4005e-16	-0.848395	4.89159e-13	1.47586e-12	-0.277341	0.0142215	0.0772755	0.0408594	0.767601	0.866626
GRMZM2G009030	LOC100274470	phosphopyruvate hydratase activity|chloroplast|magnesium ion binding|glycolysis|trichome morphogenesis|phosphopyruvate hydratase complex	Rubisco shunt|superpathway of cytosolic glycolysis (plants), pyruvate dehydrogenase and TCA cycle|glycolysis I|glycolysis III|glycolysis IV (plant cytosol)|gluconeogenesis I	0.428916	2.31033e-12	8.43468e-12	0.156406	0.00792133	0.0114466	0.063015	0.308889	0.558122	-0.209496	0.000306338	0.00170948
GRMZM2G009045				0.222301	0.0290951	0.0419897	0.688409	2.6595e-19	1.07694e-18	-0.0344386	0.615377	0.802525	0.431669	6.94799e-09	9.70108e-08
GRMZM2G009048	LOC100304072	thylakoid membrane|calmodulin binding|photosynthesis|photosystem I	photosynthesis light reactions|oxygenic photosynthesis	-0.827454	0.00403616	0.00659964	-0.470589	0.203939	0.241341	-1.35089	2.13456e-05	0.000497117	-0.994026	0.00264178	0.0111992
GRMZM2G009060		DNA binding		-0.170964	0.200583	0.247148	0.110478	0.397711	0.444313	-0.232771	0.11248	0.308947	0.0486712	0.658115	0.789499
GRMZM2G009070	LOC100273534	peptidoglycan biosynthetic process|chloroplast|biosynthetic process|acid-amino acid ligase activity|peptidoglycan-based cell wall biogenesis|cell division|cytoplasm|regulation of cell shape|ligase activity|ATP binding|chloroplast fission|nucleoid|chloroplast organization	folate polyglutamylation	0.720473	2.97791e-10	9.44243e-10	0.2849	0.00144215	0.00224759	0.337161	0.00759889	0.0494625	-0.0984123	0.251434	0.41861
GRMZM2G009091	LOC100273014	transferase activity, transferring glycosyl groups|transferase activity|tRNA modification|tRNA processing|queuosine biosynthetic process|queuine tRNA-ribosyltransferase activity		0.249795	0.00297787	0.00495749	0.253136	0.000506661	0.000827942	0.0985805	0.25623	0.50349	0.101921	0.137399	0.270678
GRMZM2G009125	LOC100281699	transferase activity, transferring glycosyl groups|trans-zeatin O-beta-D-glucosyltransferase activity|transferase activity|cis-zeatin O-beta-D-glucosyltransferase activity|metabolic process|transferase activity, transferring hexosyl groups	cytokinins-O-glucoside biosynthesis	0.135848	0.480938	0.536965	0.207062	0.19066	0.226778	0.273155	0.189683	0.422945	0.344369	0.0517631	0.128734
GRMZM2G009136	gpm505	calcium ion binding|calcium-dependent phospholipid binding		-0.659861	4.88211e-31	4.38063e-30	-0.290305	1.05933e-07	2.32047e-07	-0.141866	0.0113693	0.0661296	0.227689	4.10894e-05	0.000288208
GRMZM2G009139				-1.56379	3.40605e-110	1.65961e-108	-0.966772	8.6489e-80	1.7961e-78	0.133413	0.0127412	0.0716386	0.730435	1.18995e-24	7.52519e-23
GRMZM2G009144	LOC100276181			-0.911969	3.16106e-20	1.78155e-19	-1.20894	2.36012e-45	2.2794e-44	0.166033	0.0588982	0.203234	-0.130937	0.188687	0.341472
GRMZM2G009163	LOC100217306	protein serine/threonine phosphatase activity|hydrolase activity|catalytic activity|phosphorylation|kinase activity|phosphoprotein phosphatase activity|metal ion binding|protein dephosphorylation		0.445506	2.85503e-08	7.77094e-08	0.500533	1.95527e-13	6.03798e-13	0	0.968613	0.989205	0.0550276	0.393666	0.569899
GRMZM2G009166		protein phosphorylation|protein kinase activity|protein tyrosine kinase activity|ATP binding|protein serine/threonine kinase activity|transferase activity, transferring phosphorus-cont		-0.0497229	0.487529	0.543226	-0.17417	0.00239808	0.0036578	0.0378083	0.559077	0.76527	-0.0866384	0.1421	0.27773
GRMZM2G009188		metabolic process|nucleotide binding|oxidoreductase activity	2,3-dihydroxybenzoate biosynthesis|vibriobactin biosynthesis	-1.40239	3.24619e-64	7.40768e-63	-1.80374	2.23455e-121	8.69608e-120	-0.0859444	0.254524	0.501784	-0.487294	2.90255e-08	3.66721e-07
GRMZM2G009189				-0.997123	0.00460578	0.00748113	-1.69509	9.3706e-06	1.78052e-05	-0.39502	0.232276	0.476197	-1.09298	0.0111976	0.0377614
GRMZM2G009196	pco081127(535)	chloroplast|riboflavin biosynthetic process|oxidoreductase activity|riboflavin synthase activity|oxidation-reduction process	flavin biosynthesis I (bacteria and plants)	0.202771	0.0479119	0.0667633	0.157207	0.0328833	0.0438628	0.280472	0.0035891	0.0289195	0.234908	0.00215777	0.00942977
GRMZM2G009208	LOC100381913			-0.744326	4.53349e-17	2.18435e-16	-0.735908	6.0281e-21	2.5962e-20	0.136978	0.0903684	0.26898	0.145397	0.0895131	0.195587
GRMZM2G009214	LOC100276101	ribosome|intracellular|translation|structural constituent of ribosome		0.791731	2.13392e-07	5.40194e-07	0.0855603	0.522803	0.56792	0.165891	0.359489	0.606882	-0.54028	9.57784e-06	7.67842e-05
GRMZM2G009223	LOC100281048	transporter activity|transport|integral to membrane|membrane		1.26099	3.0166e-30	2.63903e-29	2.09275	6.2056e-83	1.37135e-81	-0.506653	0.000151395	0.00250513	0.325105	0.000250308	0.0014366
GRMZM2G009232	LOC100273344	oxidoreductase activity, acting on paired donors,|oxidoreductase activity|monooxygenase activity|electron carrier activity|metal ion binding|heme binding|iron ion binding|oxidation-reduction process		-2.60747	2.5839e-44	3.57001e-43	-2.95964	9.7513e-78	1.94846e-76	0.139237	0.291955	0.54114	-0.212937	0.419284	0.594322
GRMZM2G009253	LOC100276044			-0.162554	0.00562372	0.00902421	-0.265773	5.98021e-07	1.24505e-06	0.10322	0.0897685	0.268041	0	0.996804	0.999663
GRMZM2G009265	LOC100170244	multicellular organismal development|protein binding|zinc ion binding|ligase activity|nucleus|metal ion binding|protein ubiquitination|ubiquitin-dependent protein catabolic process|ubiquitin-protein ligase activity		0.0617089	0.445741	0.503172	-0.210196	0.00725224	0.0105213	-0.0276758	0.845595	0.932434	-0.29958	9.60664e-05	0.0006214
GRMZM2G009282	LOC100501905	chloroplast|carbohydrate binding|plant-type cell wall|apoplast|alpha-N-arabinofuranosidase activity|carbohydrate metabolic process|xyloglucan metabolic process|xylan 1,4-beta-xylosidase activity|catalytic activity|cell wall|hydrolase activity, hydrolyzing O-glycosyl compoun|response to cadmium ion|xylan catabolic process	glycogen degradation I|starch degradation	-0.0249722	0.70192	0.746066	-0.288513	1.63883e-06	3.29846e-06	-0.212198	0.000989212	0.0109862	-0.475739	1.82891e-15	5.85301e-14
GRMZM2G009320	cl24572_1			0.0906763	0.723463	0.765236	0.39311	0.140858	0.171286	-0.70172	0.0115068	0.0666506	-0.399286	0.131204	0.261352
GRMZM2G009323	LOC100501398	cofactor binding|amino acid binding|chloroplast|oxidoreductase activity, acting on the CH-OH group|NAD binding|metabolic process|phosphoglycerate dehydrogenase activity|megagametogenesis|ATP binding|membrane|mitochondrion|L-serine biosynthetic process|nucleotide binding|oxidation-reduction process	valine biosynthesis|isoleucine biosynthesis I (from threonine)|superpathway of leucine, valine, and isoleucine biosynthesis|superpathway of serine and glycine biosynthesis I|serine biosynthesis|superpathway of sulfate assimilation and cysteine biosynthesis|isoleucine biosynthesis I	0.58286	1.39637e-19	7.63111e-19	0.331692	5.07678e-09	1.20885e-08	0.17378	0.00903354	0.0560542	-0.0773883	0.147425	0.285392
GRMZM2G009326	LOC100856969			1.48716	1.72406e-145	1.31393e-143	1.31579	3.11573e-122	1.23066e-120	-0.0362356	0.536517	0.750076	-0.207601	7.0157e-05	0.000468199
GRMZM2G009335	LOC100303793			0.198848	0.0117522	0.0180193	0.513232	7.23191e-11	1.93149e-10	-0.363304	4.38607e-06	0.000136687	-0.0489195	0.532677	0.693646
GRMZM2G009344	umc2598	integral to membrane|membrane		-0.115211	0.297034	0.351694	-0.145208	0.143954	0.17481	-0.225965	0.0416403	0.161442	-0.255962	0.00831071	0.0294811
GRMZM2G009346	LOC100384319			-0.323997	9.16115e-05	0.000181589	-0.535155	1.68833e-13	5.2279e-13	0.146144	0.0539974	0.192485	-0.065014	0.38773	0.563575
GRMZM2G009353		potassium ion transmembrane transporter activity|potassium ion transmembrane transport|membrane		-0.541697	2.0038e-22	1.2645e-21	-0.339315	3.39158e-14	1.08642e-13	-0.04442	0.37928	0.624719	0.157963	0.00125135	0.00587107
GRMZM2G009365	cl37495_1			-0.36761	2.31092e-06	5.34628e-06	-0.386447	1.1777e-08	2.73632e-08	-0.022699	0.771929	0.893014	-0.0415366	0.56196	0.71794
GRMZM2G009387	umc2545			0.56852	3.61313e-19	1.93454e-18	0.273284	4.75643e-06	9.24535e-06	0.343547	4.91004e-08	2.67777e-06	0.0483114	0.430385	0.604086
GRMZM2G009406	dof1	DNA binding|regulation of transcription, DNA-dependent|zinc ion binding		0.16324	0.156427	0.197532	0.612813	1.93684e-09	4.73566e-09	-0.429794	0.000175814	0.00280948	0.0197791	0.882138	0.937745
GRMZM2G009412		ribosome|intracellular|translation|structural constituent of ribosome		0.145863	0.152005	0.192449	-0.20184	0.0465702	0.0608599	0.110621	0.275737	0.524896	-0.237083	0.0196195	0.0598093
GRMZM2G009413	LOC100216860			0.679	1.78267e-18	9.25711e-18	0.572392	1.53661e-16	5.51677e-16	0.0563716	0.476337	0.705032	-0.0502361	0.416276	0.5914
GRMZM2G009435		3-beta-hydroxy-delta5-steroid dehydrogenase activi|steroid biosynthetic process|nucleotide binding|oxidoreductase activity, acting on the CH-OH group|oxidation-reduction process	galactose degradation III|UDP-galactose biosynthesis (salvage pathway from galactose using UDP-glucose)|galactose degradation I (Leloir pathway)|UDP-galactose biosynthesis|brassinosteroid biosynthesis II|colanic acid building blocks biosynthesis|stachyose degradation	-1.64211	0.0417726	0.0588081	-0.95858	0.0486718	0.0634113	0	0.880423	0.951018	0.683526	0.551388	0.709184
GRMZM2G009438				0.157819	0.0639141	0.0872817	0.0869903	0.252865	0.293686	0.0708284	0.400919	0.643718	0	0.982809	0.99158
GRMZM2G009442				0.00801796	0.96075	0.968694	0.263409	0.0215249	0.0294048	-0.260731	0.0416491	0.161449	-0.00534035	0.961503	0.980304
GRMZM2G009443	uaz98	nucleoside-triphosphatase activity|protein binding|nucleotide binding|ATP binding|protein metabolic process		-0.429939	0.000424661	0.000781487	-0.457156	0.000142115	0.000243969	0.025337	0.833887	0.92616	-0.00187949	0.993906	0.998223
GRMZM2G009448	LOC100284207	copper ion binding|mitochondrion|nucleotide binding|ATP binding|nucleic acid binding		1.27535	1.67634e-71	4.4437e-70	0.947828	1.49947e-41	1.30031e-40	0.0878404	0.214603	0.454987	-0.239681	0.000543092	0.00284755
GRMZM2G009464	gpm354	nucleoside-triphosphatase activity|nucleotide binding|ATP binding|plasma membrane|ATPase activity		0.450367	4.28404e-19	2.2845e-18	0.334206	6.93367e-12	1.96179e-11	0.0390452	0.444922	0.678947	-0.0771158	0.111694	0.231548
GRMZM2G009465	cl1298_1			0.00800832	0.993958	0.995843	1.88235	0.00137996	0.00215603	-2.23543	0.000176904	0.00282031	-0.361088	0.519837	0.682685
GRMZM2G009475				1.51309	3.68836e-62	8.06082e-61	1.52429	5.82944e-82	1.26241e-80	-0.0699308	0.511587	0.732228	-0.0587286	0.381056	0.557618
GRMZM2G009478	LOC100273866	protein dimerization activity		-0.567151	1.9615e-23	1.2981e-22	-0.0375553	0.447326	0.493917	-0.135778	0.0115827	0.0668966	0.393817	1.31118e-13	3.37051e-12
GRMZM2G009479	lox11	protein binding|lipid biosynthetic process|oxidoreductase activity|fatty acid biosynthetic process|iron ion binding|metal ion binding|oxidoreductase activity, acting on single donors w|oxylipin biosynthetic process|lipoxygenase activity|oxidation-reduction process	divinyl ether biosynthesis II|jasmonic acid biosynthesis|traumatin and (Z)-3-hexen-1-yl acetate biosynthesis	-1.52053	3.85741e-219	6.74423e-217	-1.61424	1.09477e-283	2.11637e-281	0.0613827	0.157603	0.379184	-0.032326	0.509203	0.674779
GRMZM2G009506	LOC100283009	protein phosphorylation|phosphorylation|protein kinase activity|kinase activity|protein tyrosine kinase activity|ATP binding|protein serine/threonine kinase activity|transferase activity, transferring phosphorus-cont		-0.309445	4.02758e-06	9.12508e-06	-0.213521	9.97854e-05	0.000173684	0.014045	0.805477	0.911612	0.109969	0.0764237	0.173696
GRMZM2G009519	LOC100193969	metal ion binding|cobalamin biosynthetic process|lyase activity		-0.150378	0.0360375	0.0512715	0.117558	0.0693372	0.0884308	-0.164141	0.0262218	0.117748	0.103795	0.0957938	0.206022
GRMZM2G009530	LOC100282764	sequence-specific DNA binding transcription factor|sequence-specific DNA binding|regulation of transcription, DNA-dependent|zinc ion binding		1.42074	1.00821e-48	1.58657e-47	1.56239	7.15096e-75	1.34522e-73	-0.0481157	0.724522	0.86807	0.0935291	0.161852	0.305409
GRMZM2G009538	LOC100383529	protein binding		0.537877	2.32657e-22	1.46314e-21	0.0374493	0.479838	0.526224	0.141203	0.0104108	0.062179	-0.359224	2.5415e-12	5.72812e-11
GRMZM2G009544		nucleosome|DNA binding|nucleus|nucleosome assembly|chromosome		0.296308	1.54551e-05	3.30329e-05	-0.0448207	0.473773	0.520149	0.180658	0.00729691	0.0481026	-0.160471	0.0138423	0.0450447
GRMZM2G009563		cytoplasm|methyltransferase activity|protein methyltransferase activity|protein methylation		1.05399	2.8333e-11	9.65328e-11	0.91926	2.61048e-11	7.13472e-11	0.337678	0.0549591	0.19467	0.202947	0.10581	0.222237
GRMZM2G009571	si486055b11			-0.269953	0.00308496	0.00512357	-0.449051	8.82901e-09	2.0701e-08	0.144222	0.0890362	0.266806	-0.0348753	0.646851	0.782369
GRMZM2G009575		nucleic acid binding		0.274944	1.15186e-06	2.73289e-06	0.378042	1.95216e-15	6.6246e-15	-0.0513861	0.346592	0.594221	0.0517115	0.233124	0.396199
GRMZM2G009588				-0.642039	5.31346e-09	1.53125e-08	-0.151401	0.128606	0.157418	-0.14981	0.153591	0.373367	0.340828	0.00109229	0.0052248
GRMZM2G009591	LOC100280694	6-phosphofructokinase activity|chloroplast|glycolysis|6-phosphofructokinase complex|fructose 6-phosphate metabolic process|ATP binding|transferase activity	superpathway of cytosolic glycolysis (plants), pyruvate dehydrogenase and TCA cycle|glycolysis IV (plant cytosol)|glycolysis III|glycolysis I	0.156548	0.0475781	0.0663527	0.22868	0.00218785	0.0033496	0.0453082	0.546367	0.756641	0.117441	0.109145	0.227479
GRMZM2G009593		hydrolase activity|protein binding|manganese ion binding|phosphoprotein phosphatase activity|iron ion binding		0.367016	1.87899e-11	6.48834e-11	0.42979	1.25012e-17	4.7183e-17	0.0570713	0.304516	0.554127	0.119846	0.0146105	0.0471226
GRMZM2G009598	LOC100282192	DNA binding|nucleus|transcription, DNA-dependent|regulation of transcription, DNA-dependent|sequence-specific DNA binding transcription factor		0.9735	1.59238e-56	3.06589e-55	0.959106	1.7232e-69	2.90185e-68	0.080624	0.247761	0.49357	0.06623	0.191718	0.345511
GRMZM2G009626		metabolic process|lipid glycosylation|carbohydrate metabolic process|transferase activity, transferring hexosyl groups		0.763457	5.06024e-17	2.43026e-16	0.628505	8.61657e-14	2.70833e-13	-0.00752974	0.891135	0.955013	-0.142482	0.0657371	0.154731
GRMZM2G009627	LOC100194325	cell proliferation|protein binding|meristem structural organization|nucleosome assembly|chromatin assembly complex|heterochromatin assembly|double-strand break repair via homologous recombin|pollen development|DNA recombination|leaf development|trichome differentiation		-0.248647	6.79398e-05	0.000136592	-0.922899	2.19204e-61	3.07688e-60	0.168138	0.00392222	0.0308052	-0.506114	1.60413e-17	6.28387e-16
GRMZM2G009633	LOC100279972		cyanate degradation|ascorbate glutathione cycle	0.461904	0.90875	0.926121	-3.55695	0.11067	0.13678	1.52947	0.419245	0.659094	-2.48938	0.504906	0.670819
GRMZM2G009638		proton-transporting ATPase activity, rotational me|ATP synthesis coupled proton transport|hydrogen ion transporting ATP synthase activity, r|proton-transporting ATP synthase complex, catalyti	adenosine nucleotides de novo biosynthesis	-0.571682	3.06315e-17	1.48857e-16	-0.466768	1.28105e-12	3.77784e-12	-0.0417226	0.528207	0.745416	0.0631908	0.343386	0.52028
GRMZM2G009653				0.290018	3.80647e-05	7.85134e-05	0.186556	0.00422844	0.0062891	0.0490674	0.447546	0.681203	-0.0543954	0.376239	0.552599
GRMZM2G009655		ubiquitin-dependent protein catabolic process|ubiquitin thiolesterase activity		0.678308	1.03771e-34	1.05044e-33	0.691339	6.45735e-40	5.37615e-39	-0.00555008	0.902634	0.959661	0.00748064	0.884559	0.938902
GRMZM2G009661		signal transduction|binding|protein phosphatase type 2A regulator activity|protein phosphatase type 2A complex		0.0698906	0.174304	0.217815	0.0747487	0.131144	0.160309	0.00595529	0.856663	0.93769	0.0108133	0.832658	0.907652
GRMZM2G009681	cl42025_1	catalytic activity|nucleotide binding|cellular metabolic process|coenzyme binding	brassinosteroid biosynthesis II	-0.0136194	0.930139	0.943471	0.0442168	0.548937	0.592978	-0.00543235	0.997788	1	0.0524039	0.482402	0.651866
GRMZM2G009683		heat shock protein binding|unfolded protein binding|protein folding		-0.15654	0.0208145	0.0306836	-0.268114	1.41717e-05	2.65397e-05	-0.0805809	0.236622	0.481546	-0.192155	0.00263902	0.0111895
GRMZM2G009690	LOC100216694	pollen tube development|megagametogenesis|membrane		0.335431	0.0754794	0.101536	-0.172351	0.198994	0.235994	0.416261	0.0236711	0.10978	-0.0915214	0.488283	0.656875
GRMZM2G009703	LOC100284050	cyclin-dependent protein kinase activating kinase|protein phosphorylation|cytosol|cytoplasm|maintenance of root meristem identity|protein kinase activity|protein tyrosine kinase activity|nucleus|ATP binding|protein serine/threonine kinase activity|transferase activity, transferring phosphorus-cont		-0.0281978	0.77091	0.808588	-0.0297678	0.584055	0.626558	-0.00699795	0.971481	0.989736	-0.00856795	0.859339	0.924043
GRMZM2G009715	LOC100382049	cation transport|integral to membrane|solute:hydrogen antiporter activity|potassium ion transport|nucleotide binding|transmembrane transport		-0.598318	0.000454447	0.000833012	-0.880125	5.9601e-08	1.32485e-07	-0.40065	0.0224068	0.105817	-0.682457	2.4594e-05	0.000180884
GRMZM2G009717		protein binding		-0.259057	0.000452276	0.000829289	-0.333757	5.13405e-08	1.1468e-07	0.0608585	0.360965	0.608336	-0.0138416	0.820856	0.900765
GRMZM2G009719	pco103004	response to stress		-1.20274	2.21873e-51	3.74163e-50	-0.215093	0.00269452	0.00409238	-0.685039	2.62444e-22	1.30008e-19	0.30261	0.000238018	0.00137469
GRMZM2G009724	LOC100281374	protein binding		-0.31013	3.04213e-07	7.59749e-07	-0.0444711	0.357176	0.40335	-0.0100011	0.836065	0.927409	0.255658	1.6333e-06	1.52539e-05
[truncated: 22,034 more rows]
