# Supplementary material for: Expression of OsMYB55 in maize activates stress-responsive genes and enhances heat and drought tolerance
Source: BMC Genomics. 2016 Apr 29;17:312. doi: 10.1186/s12864-016-2659-5 (PMC4850646; doi:10.1186/s12864-016-2659-5)
Supplement: Additional file 9: — Comparison of DEG: MYB55 line vs. WT and heat responsive. (XLSX 15 kb) [file 12864_2016_2659_MOESM9_ESM.xlsx]

## Sheet: Sheet1
Additional file 9. Comparison of DEG: MYB55 line vs WT and heat responsive		Cont: M55 vs WT	WT: Heat vs Cont		Heat: M55 vs WT
Gramene acc.	Annotation	log2 FC3	log2 FC	PValue	log2 FC4	PValue4
AC234157.1_FG003	expressed protein	10.1133	9.62753	0.0048999	0.111121	0.771676
AC226227.2_FG003	Leucine-rich repeat (LRR) family protein	9.92333	8.5157	0.0287317	-0.525123	0.0646861
GRMZM2G062618	Protein of unknown function, DUF617	9.70448	9.66356	0.0938335	-0.385109	0.678549
GRMZM2G038490	thaumatin, putative, expressed	9.19065	0	1	8.41363	0.116785
GRMZM2G048919	Sterile alpha motif (SAM) domain-containing protein	9.00656	8.71768	0.0331967	0.0226665	0.990588
GRMZM2G058394	Putative thaumatin domain family protein	8.89986	8.15987	0.137595	-2.22913	0.337857
GRMZM2G147241	Unkonwn, DUF640 domain containing protein	8.84862	7.33092	0.354761	-0.061011	0.862637
AC233850.1_FG002	pectinesterase inhibitor domain containing protein	8.72905	9.50383	0.00143815	0.419502	0.496532
AC165171.2_FG002	OsWRKY17, expressed (ZmWRKY120; AtWRKY20)	8.59867	6.04439	0.102915	1.22551	0.191954
GRMZM2G004012	Basic blue protein / Uncharacterized protein	8.52225	6.04439	0.110943	0.353637	0.649106
GRMZM2G097286	Thiol protease SEN102 / Uncharacterized protein	8.45533	6.72792	0.346915	-0.797183	0.94684
AC206030.4_FG001	MATE efflux family protein, drug transmembrane transporter	8.39946	9.42206	0.000102495	0.624605	0.343677
GRMZM2G054603	Putative cytochrome P450 superfamily protein	8.21755	8.62936	0.0766935	-1.52432	0.35098
AC203381.3_FG006	expressed protein	7.99058	9.60918	2.76872e-12	-0.240672	0.731125
GRMZM2G028151	AP2-like ethylene-responsive transcription factor AINTEGUMENTA, putative, expressed	7.91289	0	1	6.50779	0.178595
GRMZM2G069389	Uncharacterized protein	7.8928	7.41785	0.139562	-0.623437	0.750813
GRMZM2G021573	Putative AP2/EREBP TF / Uncharacterized protein	7.69813	5.35755	0.239198	0.649943	0.7093
AC194203.3_FG003	LTPL56 - Protease inhibitor/seed storage/LTP family protein precursor, expressed	7.65105	0	1	0	1
AC193598.3_FG002	LRR and NB-ARC domains-containing disease resistance protein	7.62693	8.68299	2.23914e-08	-1.93257	9.52076e-06
GRMZM2G086949	auxin response factor, putative / Transcriptional factor B3 family	7.47303	4.70044	0.27026	1.5155	0.386129
GRMZM2G015666	DNA binding protein	7.36048	0	1	0	1
GRMZM2G028010	phosphoadenosine phosphosulfate (PAPS) reductase family protein	7.36048	0	1	6.08037	0.221739
GRMZM2G098747	protein kinase, putative, expressed	7.2062	7.45943	0.0153395	0.0135976	0.941547
AC197714.3_FG004	Unknown protein	6.95807	7.61471	8.34782e-11	-0.408509	0.514405
GRMZM2G137510	Putative MADS-box transcription factor / OsMADS20	6.60979	3.45943	0.513315	-3.45943	0.348016
GRMZM2G007969	Putative uncharacterized protein	6.45396	0	1	0	1
AC205703.4_FG001	ubiquitin family protein, putative, expressed	6.33985	5.52356	0.0484521	0.816288	0.0409481
GRMZM2G115998	F-box domain containing protein	6.27922	5.67243	0.130857	-2.73383	0.0691027
AC217293.3_FG007	OsWAK104 - OsWAK (wall associated kinase) receptor-like protein kinase, expressed	5.67243	4.70044	0.0371567	-0.557482	0.246665
GRMZM2G020468	Uncharacterized protein	5.57491	6.04439	0.0321386	-3.10579	0.0589004
GRMZM2G083717	OsWRKY80, expressed (ZmWRKY14)	5.57491	6.14975	0.0588541	-0.300081	0.695178
GRMZM2G033544	Cyclopropane-fatty-acyl-phospholipid synthase, putative, expressed	4.9542	0	1	0	1
GRMZM2G004955	expansin precursor, putative, expressed	3.65825	2.21299	1.00876e-06	-0.662894	0.00340397
GRMZM2G002280	zinc finger, C3HC4 type domain containing protein, expressed	3.51235	1.90293	0.0397881	-0.5003	0.571365
GRMZM2G015037	TCP family transcription factor, putative, expressed	3.04709	4.3331	4.62714e-11	-0.0718005	0.697287
GRMZM2G124883	Kinesin heavy chain	2.94966	3.13547	3.27148e-05	0.125168	0.640719
GRMZM2G004924	Uncharacterized protein	2.90913	3.69786	3.38463e-05	-0.702057	0.0902934
GRMZM2G046676	Charged multivesicular body protein 2a	2.75021	3.08334	4.66571e-05	-0.213332	0.461839
GRMZM2G069325	MYB DNA-binding domain protein (ZmMYB130, AtMYB55)	2.70735	-0.282007	0.350069	4.31013	3.70633e-171
GRMZM2G006252	DNA binding protein, putative, expressed	2.69587	2.9343	0.000200732	-0.0934542	0.754669
GRMZM2G000166	heavy-metal-associated domain-containing protein, putative, expressed	2.68561	2.40772	1.30881e-05	-0.285844	0.649453
GRMZM2G017268	Putative MYB DNA-binding domain superfamily protein	2.62024	1.59918	0.00943132	-1.37883	0.0485067
GRMZM2G006352	MYB family trxn factor, myb domain protein 36	2.30388	-0.137883	0.366728	3.96404	1.05571e-306
GRMZM2G023557	MYB family transcription factor, RAD-like 1 (ZmMYBR104)	2.22037	2.51245	0.0546491	-1.1152	0.126379
GRMZM2G005353	Yabby14 isoform 1 / Yabby14 isoform 2	2.1688	2.58496	0.000132731	0.13628	0.881442
AC205413.4_FG002	peroxidase precursor, putative, expressed	2.12235	1.78802	8.25924e-06	-1.18623	0.00679036
GRMZM2G075594	major facilitator superfamily antiporter, putative, expressed	2.11108	4.5171	9.54407e-38	0.1033	0.341499
GRMZM2G019666	cytochrome P450 72A1, putative, expressed	2.00155	3.10015	3.11829e-05	0.186041	0.719908
GRMZM2G027697	R2R3 MYB transcription factor (AtMYB79)	1.89362	-6.70506	0.15779	9.63964	3.98063e-11
AC216247.3_FG001	HSF-type DNA-binding domain containing protein, B2 type HSFTF19	1.83862	-5.76377	0.14562	6.33985	0.0164211
GRMZM2G068476	zinc finger C-x8-C-x5-C-x3-H type protein/floral homeotic protein (HUA1)	1.81298	4.22535	1.48643e-33	-0.242695	0.12583
GRMZM2G032547	Clp-N motif-containing P-loop nucleoside triphosphate hydrolases superfamily protein, Heta shock protein	1.62672	-1.74404	0.27471	2.2207	0.0311398
AC194158.3_FG005	PLA IIIA/PLP7, Patatin-like phospholipase family protein / Lipid acyl hydrolase-like	1.27384	-7.49985	0.240553	7.93271	0.0123472
