# Supplementary material for: Expression of OsMYB55 in maize activates stress-responsive genes and enhances heat and drought tolerance
Source: BMC Genomics. 2016 Apr 29;17:312. doi: 10.1186/s12864-016-2659-5 (PMC4850646; doi:10.1186/s12864-016-2659-5)
Supplement: Additional file 10: — Common DEG in MYB55 line leaf control condition. (XLSX 12 kb) [file 12864_2016_2659_MOESM10_ESM.xlsx]

## Sheet: Sheet1
Additional file 10. Common DEG in MYB55 line leaf control condition
Gramene acc.	Annotation	log2 Leaf	log2 Stem	log2 Root
GRMZM2G021573	AP2/EREBP TF / Uncharacterized protein	7.69813		-1.70671
GRMZM2G069325	MYB DNA-binding domain protein (ZmMYB130, AtMYB55)	2.70735		0.733716
GRMZM2G006352	MYB family trxn factor, myb domain protein 36	2.30388	1.13753	1.56773
GRMZM2G023557	MYB family transcription factor, RAD-like 1 (ZmMYBR104)	2.22037	1.39354
GRMZM2G005353	Yabby14 isoform 1 / Yabby14 isoform 2	2.1688		-2.83872
AC205413.4_FG002	peroxidase precursor, putative, expressed	2.12235	3.52828
GRMZM2G019666	cytochrome P450 72A1, putative, expressed	2.00155	-1.59011
GRMZM2G009465	POEI13 - Pollen Ole e I allergen and extensin family protein precursor, Proline rich	1.57002		-2.23543
EF517601.1_FG016	MFS18 (male flower associated) protein precursor, putative	1.40123		-1.37735
GRMZM2G101545	OsFBL33 - F-box domain and LRR containing protein, expressed	1.33286	1.13066	1.54766
GRMZM2G114356	POEI14 - Pollen Ole e I allergen and extensin family protein precursor	1.31187		-2.23621
GRMZM2G162276	ELP (EXTENSIN-LIKE PROTEIN); lipid binding	1.24962		-1.81274
GRMZM2G089493	Uncharacterized cell wal precursor protein	1.18925		-1.54442
GRMZM2G398807	Cortical cell-delineating protein	1.11767		-7.7211
AC155352.2_FG010	LTPL120 - Protease inhibitor/seed storage/LTP family protein precursor, expressed	1.04123	0.994594
GRMZM2G126397	Nonspecific lipid-transfer protein / Putative lipid-transfer protein 3	1.02617		-1.49538
GRMZM2G174699	beta-glucosidase,Os4bglu12		3.21938	0.667342
GRMZM2G006144	FAD dependent oxidoreductase domain containing protein		2.13236	1.95669
AC210009.3_FG008	expressed protein		2.11548	0.656892
GRMZM2G020761	cytochrome P450 72A1, putative		1.64889	0.910058
GRMZM2G049538	terpene synthase, putative, KS1		1.96967	-2.02817
GRMZM2G039246	histidine-containing phosphotransfer protein		1.57304	-1.64211
GRMZM5G875238	sucrose phosphate synthase 3F		1.54091	-1.57516
GRMZM2G068557	Ferric reduction oxidase 7, FRO7		1.37214	-1.49636
GRMZM2G116966	S-adenosyl-L-methionine-dependent methyltransferase		1.29454	-2.30844
GRMZM2G022180	Unknown protein		1.26919	0.908404
GRMZM2G450445	NAC (No Apical Meristem) domain transcriptional regulator superfamily protein		1.21742	1.73588
GRMZM2G162282	AAA-type ATPase family protein		1.0725	3.09202
GRMZM2G391936	ADP glucose pyrophosphorylase large subunit 1		0.966721	-1.32307
GRMZM2G162529	phosphoribulokinase/Uridine kinase family protein		0.854369	-1.9377
GRMZM2G127478	Unknown protein		0.846892	1.21247
GRMZM2G147727	nuclear ribonuclease Z, TRZ1		0.765231	1.11994
GRMZM2G473356	Unknown protein		-0.786623	-2.61265
GRMZM2G038821	thiamine pyrophosphate enzyme, C-terminal TPP binding domain containing protein, Pyruvate descarboxylase		-0.948289	-1.03706
GRMZM2G424981	retrotransposon protein, putative		-1.06556	-1.05814
GRMZM2G066578	Fatty acid hydroxylase, WAX2 /CER1		-1.57808	-1.10293
GRMZM2G402002	DNA damage binding protein 1a	-1.16673	-1.57085	-2.08222
GRMZM2G030036	ZmNAS2 protein	-1.18186	-1.48883
GRMZM2G051790	Uncharacterized protein	-1.40812	-1.65034	-2.17628
GRMZM2G035890	Unknown protein	-1.43551	-1.85579
GRMZM2G006853	Thaumatin-like protein	-1.44297	-0.707004
GRMZM2G426467	glycosyl hydrolase	-1.53697	-0.860328
AC206350.3_FG005	Unknown protein	-1.69101	-1.31434
GRMZM2G025441	Peroxidase 70	-1.83019	-0.896022
GRMZM2G129249	Uncharacterized protein	-2.74723	-1.05959
GRMZM2G101393	Putative DUF869 domain containing family protein	-3.39814	-0.80306	-1.36533
AC205154.3_FG005	peroxidase precursor, putative, expressed	-7.95226	-6.50779
