# Supplementary material for: Expression of OsMYB55 in maize activates stress-responsive genes and enhances heat and drought tolerance
Source: BMC Genomics. 2016 Apr 29;17:312. doi: 10.1186/s12864-016-2659-5 (PMC4850646; doi:10.1186/s12864-016-2659-5)
Supplement: Additional file 11: — DEG in MYB55 line leaf control condition associated to drought response/tolerance. (XLSX 16 kb) [file 12864_2016_2659_MOESM11_ESM.xlsx]

## Sheet: Sheet1
Additional file 11. DEG in MYB55 line leaf control condition associated to drought response/tolerance
Gramene accession	Annotation	log2 FC OsMYB55 vs WT control	GO:0009628 (response to abiotic stimulus)	Drought-induced - maize transcriptome (Ref*)	Associated with (Reference**)
AC233850.1_FG002	pectinesterase inhibitor domain containing protein	8.72905	Yes		drought and oxidative stress tolerance (An et al., 2008)
AC165171.2_FG002	OsWRKY17 (ZmWRKY120) homolog to AtWRKY20	8.59867			drought stress tolerance (Luo et al., 2013); stress-induced (Tripathi et al., 2014)
GRMZM2G097286	Thiol protease SEN102	8.45533		(a, b)
AC206030.4_FG001	MATE efflux family protein, transmembrane transporter	8.39946		(a)
GRMZM2G028151	AP2-like ethylene-responsive transcription factor AINTEGUMENTA	7.91289	Yes	(a)	drought-induced in rice panicle (Sharoni et al., 2012)
GRMZM2G021573	Putative AP2/EREBP TF	7.69813		(a)	drought-induced in rice panicle (Sharoni et al., 2012)
AC193598.3_FG002	LRR and NB-ARC domains-containing disease resistance protein	7.62693		(a)
GRMZM2G028010	phosphoadenosine phosphosulfate (PAPS) reductase family protein	7.36048			oxidative stress (Koprivova et al., 2008)
GRMZM2G113196	Putative uncharacterized protein	2.59184	Yes
GRMZM2G050268	tetratricopeptide repeat domain containing protein	2.4802		(a)
GRMZM2G013206	plastocyanin-like domain containing protein, putative	2.17273	Yes
GRMZM2G000431	expressed protein	2.1568	Yes
AC205413.4_FG002	peroxidase precursor, putative	2.12235	Yes
GRMZM2G154124	rhamnogalacturonate lyase, putative	2.0568		(c)
GRMZM2G100639	DNA replication licensing factor MCM3	1.97818			abiotic stress; licensing factor for DNA replication (Tuteja et al., 2001)
GRMZM2G062333	DNA replication licensing factor MCM6	1.86813			abiotic stress; licensing factor for DNA replication (Tuteja et al., 2001)
GRMZM2G021069	DNA replication licensing factor MCM6	1.86437			abiotic stress; licensing factor for DNA replication (Tuteja et al., 2001)
AC216247.3_FG001	HSF-type DNA-binding domain containing protein, HSFTF19	1.83862			up-regulated by drought in maize (Yang et al., 2014)
AC205471.4_FG008	TOO MANY MOUTHS precursor / receptor like protein 29	1.83017			up-regulated in drought tolerant maize (Liu et al., 2014; 2015)
GRMZM2G059887	arabinogalactan protein 16	1.65037	Yes
GRMZM2G000158	OsIAA20 - Auxin-responsive Aux/IAA gene family member	1.5689			induced by drought, ABA in rice (Song et al., 2009)
GRMZM2G327032	DNA replication licensing factor mcm4	1.46965			abiotic stress; licensing factor for DNA replication (Tuteja et al., 2001)
GRMZM2G451231	kinesin-4, Calponin-like actin-binding, putative	1.44805		(a, c)
GRMZM2G028046	ZOS11-01 - C2H2 zinc finger protein	1.42415			induced by drought, regulates DREB1b (Figueiredo et al., 2012)
GRMZM2G055844	Leucine-rich repeat receptor protein, Ser/Thr-protein kinase domain	1.4139		(c)
GRMZM2G162508	3-ketoacyl-CoA synthase	1.41012	Yes	(a)
GRMZM2G065205	PROLIFERA, minichromosome maintenance MCM complex subunit 7	1.38565			abiotic stress; licensing factor for DNA replication (Tuteja et al., 2001)
GRMZM5G898755	Non-specific lipid-transfer protein	1.35237		(b)
GRMZM2G060999	RING zinc finger domain superfamily protein	1.3336		(c)
GRMZM2G047813	Histone H2A / HTA13	1.27669		(a)
GRMZM5G850455	LTPL82 - Protease inhibitor/ LTP family protein precursor	1.27383		(b)
GRMZM2G066101	DNA replication licensing factor mcm4	1.23516			abiotic stress; licensing factor for DNA replication (Tuteja et al., 2001)
GRMZM2G056231	Histone H2A / HTA11	1.21352		(a)
GRMZM2G116167	Protease inhibitor/seed storage/LTP family protein	1.21304	Yes	(b)
GRMZM2G427451	AIR12, auxin-responsive family protein	1.20382		(c)	redox link between cytoplasm and apoplast (Preger et al., 2012)
GRMZM2G020740	3-ketoacyl-CoA synthase	1.19635	Yes
GRMZM2G069146	dehydration-responsive element-binding protein	1.19634	Yes	(d)
GRMZM2G110295	GATA zinc finger domain containing protein, putative AtGATA2	1.19563	Yes
GRMZM2G095826	Ferredoxin-3	1.19146		(c)	oxidative stress, increasing ascorbate (Lin et al., 2015)
GRMZM2G139894	DNA replication licensing factor MCM2	1.1692			abiotic stress; licensing factor for DNA replication (Tuteja et al., 2001)
GRMZM2G075978	MCM5 - minichromosome maintenance complex subunit 5	1.13436			abiotic stress; licensing factor for DNA replication (Tuteja et al., 2001)
GRMZM2G020054	AP2/EREBP transcription factor superfamily protein	1.12118			drought-induced in leaves of drought tolerant rice (Sharoni et al., 2012)
GRMZM2G012224	Uncharacterized protein; Galactose-binding like protein	1.10725	Yes
GRMZM2G041381	Histone H2A	1.10254		(a, c)
AC212835.3_FG004	monosaccharide Transporter-like Gene Family	1.09197	Yes
GRMZM2G168304	3-ketoacyl-CoA synthase	1.09057	Yes		cuticle/wax synthesis (Shepherd et al., 2006)
GRMZM2G133802	Tubulin beta-5 chain; Cell division protein FtsZ, N-tern	1.06315		(c)
GRMZM2G354373	Putative subtilase family protein	1.04501	Yes	(b)
GRMZM2G055999	Uncharacterized protein	1.03977	Yes
GRMZM2G479684	Histone H4	1.03581		(a)
AC217560.3_FG001	Unknown protein	1.02695	Yes
GRMZM2G451254	Histone H3	1.0265		(a, d)
* References Col E:	(a) Fernandes J, Morrow DJ, Casati P, Walbot V (2008) Distinctive transcriptome responses to adverse environmental conditions in Zea mays L. Plant Biotechnol J 6:782–798
	(b) Zheng J, Fu J, Gou M, Huai J, Liu Y, Jian M, Huang Q, Guo X, Dong Z, Wang H, Wang G (2010) Genome-wide transcriptome analysis of two maize inbred lines under drought stress. Plant Mol Biol 72:407–421
	(c) Humbert S, Subedi S, Cohn J, Zeng B, Bi YM, Chen X, Zhu T, McNicholas PD, Rothstein SJ (2013) Genome-wide expression profiling of maize in response to individual and combined water and nitrogen stresses. BMC Genomics 14:3
	(d) Hayano-Kanashiro C, Calderón-Vázquez C, Ibarra-Laclette E, Herrera-Estrella L, Simpson J (2009) Analysis of gene expression and physiological responses in three Mexican maize landraces under drought stress and recovery irrigation. PLoS One 4:e7531
**References Col F:	An SH, Sohn KH, Choi HW, Hwang IS, Lee SC, Hwang BK (2008) Pepper pectin methylesterase inhibitor protein CaPMEI1 is required for antifungal activity, basal disease resistance and abiotic stress tolerance. Planta 228:61–78
	Figueiredo DD, Barros PM, Cordeiro AM, Serra TS, Lourenço T, Chander S, Oliveira MM, Saibo NJ (2012) Seven zinc-finger transcription factors are novel regulators of the stress responsive gene OsDREB1B. J Exp Bot 63:3643–3656
	Koprivova A, North KA, Kopriva S (2008) Complex signaling network in regulation of adenosine 5'-phosphosulfate reductase by salt stress in Arabidopsis roots. Plant Physiol 146:1408–1420
	Lin YH, Huang LF, Hase T, Huang HE, Feng TY (2015) Expression of plant ferredoxin-like protein (PFLP) enhances tolerance to heat stress in Arabidopsis thaliana. N Biotechnol 32:235–242
	Liu Y, Han L, Qin L, Zhao D (2014) Saccharomyces cerevisiae gene TPS1 improves drought tolerance in Zea mays L. by increasing the expression of SDD1 and reducing stomatal density. Plant Cell Tiss Organ Cul 120:779–789
	Liu Y, Qin L, Han L, Xiang Y, Zhao D (2015) Overexpression of maize SDD1 (ZmSDD1) improves drought resistance in Zea mays L. by reducing stomatal density. Plant Cell Tiss Organ Cul 122:147–159
	Preger V, Tango N, Marchand C, Lemaire SD, Carbonera D, Di Valentin M, Costa A, Pupillo P, Trost P (2012) Auxin-responsive genes AIR12 code for a new family of plasma membrane b-type cytochromes specific to flowering plants. Plant Physiol 150:606–620
	Sharoni AM, Nuruzzaman M, Satoh K, Moumeni A, Attia K, Venuprasad R, Serraj R, Kumar A, Leung H, Islam AK, Kikuchi S (2012) Comparative transcriptome analysis of AP2/EREBP gene family under normal and hormone treatments, and under two drought stresses in NILs setup by Aday Selection and IR64. Mol Genet Genomics 287:1–19
	Shepherd T, Wynne Griffiths D (2006) The effects of stress on plant cuticular waxes. New Phytol 171:469–499
	Song Y, Wang L, Xiong L (2009) Comprehensive expression profiling analysis of OsIAA gene family in developmental processes and in response to phytohormone and stress treatments. Planta 229:577–591
	Tripathi P, Rabara RC, Rushton PJ (2014) A systems biology perspective on the role of WRKY transcription factors in drought responses in plants. Planta 239:255–266
	Tuteja N, Tran NQ, Dang HQ, Tuteja R (2001) Plant MCM proteins: role in DNA replication and beyond. Plant Mol Biol 77:537–545
	Yang Z, Wang Y, Gao Y, Zhou Y, Zhang E, Hu Y, Yuan Y, Liang G, Xu C (2014) Adaptive evolution and divergent expression of heat stress transcription factors in grasses. BMC Evol Biol 14:147
