# Supplementary material for: Expression of OsMYB55 in maize activates stress-responsive genes and enhances heat and drought tolerance
Source: BMC Genomics. 2016 Apr 29;17:312. doi: 10.1186/s12864-016-2659-5 (PMC4850646; doi:10.1186/s12864-016-2659-5)
Supplement: Additional file 13: — Oligonucleotide primers used in real-time quantitative PCR. (XLSX 10 kb) [file 12864_2016_2659_MOESM13_ESM.xlsx]

## Sheet: Sheet1
Additional file 13. Primer sequences used in real time quantitative PCR analysis
Gene name	Accession	Primer	Sequence (5' - 3')
18S rRNA	AF168884.1	FWD	CCATCCCTCCGTAGTTAGCTTCT
		REV	CCTGTCGGCCAAGGCTATATAC
Thaum	GRMZM2G038490	FWD	ACAGTTACGCCTACGATGACG
		REV	TTGTTACCTGGAGATGCTTGG
PLP7	AC194158.3_FG005	FWD	ACATCCTCGTGCTCTCCATC
		REV	ACCGACTCGTCCACCATATC
NTH-HS	GRMZM2G032547	FWD	CGAGGACGAGTTTGAGAGTTG
		REV	GGCCCCAATCCAAGTACTATC
LTP56	AC194203.3_FG003	FWD	CCTTGAGCAAGTGCAACAGTC
		REV	TATGCATGAGATTTGGTTAACAGC
LTP120	AC155352.2_FG010	FWD	ACTTGCTGAACGGGCTGAT
		REV	ATGGGCAGGTTGAGGTTGAT
PAPS	GRMZM2G028010	FWD	ACCTCCACAGAGCAAGTTCAG
		REV	GGGTCCTCGAAGTAGATGGTC
WAK1	AC217293.3_FG007	FWD	GGAAGCTATCGCCTACATGC
		REV	TTGGATTGAGGTCATCGTCA
FBL33	GRMZM2G101545	FWD	CCTGTGACCACCTCGATTG
		REV	CGACGAGTAGACATGGGAGAA
HSFTF19	AC216247.3_FG001	FWD	TACGACCTCAGCCTCTTCTTTC
		REV	GTCGCCAGGAAGTCCTTATTC
MYB130	GRMZM2G069325	FWD	TACGAAGACCCCGGTAGAGTT
		REV	TCGTCCATGAATGATGATGAA
MYB63	GRMZM2G017268	FWD	ATAGCGTGTCATGCACATTCA
		REV	AACGACTCACTTGCCACTCAT
MYBR104	GRMZM2G023557	FWD	GCTAAGGGCTTGTTCGGTTAG
		REV	TGGATTGGATGAGATTGGAAA
MYB12	GRMZM2G104789	FWD	TTGGGAATGGTGAAACATGA
		REV	ACCTCGAAACCATGCATCTC
WRKY14	GRMZM2G083717	FWD	ATCACCTACACGGCAGAACAC
		REV	TGGACGACATGTGAGTAGCAG
EREB184	GRMZM2G028151	FWD	CAGGGTACGGTTCTTTTGGTT
		REV	GCATGGCTAGTTCCTCTCACA
